# Supplementary material for: Age-dependent differences in breast tumor microenvironment: challenges and opportunities for efficacy studies in preclinical models
Source: Cell Death Differ. 2025 Jan 27;32(6):1000–13. doi: 10.1038/s41418-025-01447-1 (PMC12162869; doi:10.1038/s41418-025-01447-1)
Supplement: Supplementary file 2 — Suppl. Tab 1 [file 41418_2025_1447_MOESM2_ESM.xlsx]

## Sheet: S1A_Statistics
Sample_identifier	Compartment	Age	TT	Status	Seq_depth	Number_of_cells_CellRanger	Average_reads_per_cell	Average_genes_per_cell	Average_UMIs_per_cell	Threshold_nCount	Threshold_nFeature	Threshold_mito_percentage	Threshold_min_cells	Threshold_min_features*	SoupX	Number of cells (before QC)	Number of cells (after QC)	Mean counts (before QC)	Mean counts (after QC)	Mean genes (before QC)	Mean genes (after QC)
S40482_4t1_young_treated_5	Epcam-;Cd45-	young	treated	Generated by this study	393440496	656	599757	429	784	200-20000	200-7000	20	3	100	yes	3327	1065	769.261	751.279	263.107	406.203
S40483_4t1_young_ctr_6	Epcam-;Cd45-	young	control	Generated by this study	1187560129	7663	154973	937	9597	200-20000	200-7000	20	3	100	yes	46596	7075	2097.94	4247.45	459.495	1150.24
S40484_4t1_old_treated_7	Epcam-;Cd45-	adult	treated	Generated by this study	427874608	1141	375000	354	1227	200-20000	200-7000	20	3	100	yes	3846	1215	1747.93	1354.6	295.328	485.775
S40485_4t1_old_ctr_8	Epcam-;Cd45-	adult	control	Generated by this study	1034686696	4101	252301	616	1795	200-20000	200-7000	20	3	100	yes	28760	6172	2281.07	1602.92	396.253	534.591
S42746_ctr_old_epcam_1	Epcam+;Cd45-	adult	control	Generated by this study	429987654	2265	189840	1070	2633	200-20000	200-7000	20	15	100	no	5062	2312	2832.03	3198.53	795.702	1140.82
S42747_ctr_old_cd45_plus_2	Epcam-;Cd45+	adult	control	Generated by this study	242061802	324	747104	782	1900	200-20000	200-7000	20	15	100	no	2164	332	612.383	2982.95	266.018	1001.76
S42748_ctr_young_epcam_3	Epcam+;Cd45-	young	control	Generated by this study	285345156	2158	132227	994	2325	200-20000	200-7000	20	15	100	no	2339	2011	4916.85	2872.87	1332.48	1101.91
S42751_tripla_old_cd45_plus_6	Epcam-;Cd45+	adult	treated	Generated by this study	318087941	293	1085624	563	1002	200-20000	200-7000	20	15	100	no	1233	214	530.83	1884.71	234.86	764.304
S21610_319_cd45_plus_ctrl	Epcam-;Cd45+	young	control	Published (GSE191246)	NA	NA	NA	NA	NA	200-20000	200-4000	20	0	0	no	2991	2885	4269.58	4092.64	1289.93	1272.58
S22852_402_cd45_plus_treated	Epcam-;Cd45+	young	treated	Published (GSE191246)	NA	NA	NA	NA	NA	200-20000	200-4000	20	0	0	no	470	413	5129.1	5016.25	1158.51	1139.57
*this number refers to the SoupX cleaned samples in the stromal compartment
