# Supplementary material for: Age-dependent differences in breast tumor microenvironment: challenges and opportunities for efficacy studies in preclinical models
Source: Cell Death Differ. 2025 Jan 27;32(6):1000–13. doi: 10.1038/s41418-025-01447-1 (PMC12162869; doi:10.1038/s41418-025-01447-1)
Supplement: Supplementary file 3 — Suppl. Tab 2 [file 41418_2025_1447_MOESM3_ESM.xlsx]

## Sheet: S2A_Clusters
Compartment	Cluster_number	Sub_compartment	Cell-type_label	Number_cells
Epcam-;Cd45+	1	Lymphoid_B	B_Naive	588
Epcam-;Cd45+	2	Lymphoid_T	T_CD4+_Stem-like_Precursors	494
Epcam-;Cd45+	3	Myeloid	MDSCs	361
Epcam-;Cd45+	4	Low-quality	Low-quality	296
Epcam-;Cd45+	5	Lymphoid_T	T_CD4+_Stem-like_Precursors	273
Epcam-;Cd45+	6	Myeloid	Macrophages	270
Epcam-;Cd45+	7	Lymphoid_T	T_CD8+_Stem-like_Precursors	256
Epcam-;Cd45+	8	Lymphoid_B	B_Memory	255
Epcam-;Cd45+	9	Lymphoid_B	B_Naive	219
Epcam-;Cd45+	10	Lymphoid_B	B_Immature	203
Epcam-;Cd45+	11	Myeloid	Macrophages	165
Epcam-;Cd45+	12	Lymphoid_T	T_CD4+_Regulatory	144
Epcam-;Cd45+	13	Lymphoid_T	T_CD4+_Memory	142
Epcam-;Cd45+	14	Lymphoid_T	T_CD8+_Effector	139
Epcam-;Cd45+	15	Myeloid	pDC	115
Epcam-;Cd45+	16	Lymphoid_T	T_Gamma-delta	99
Epcam-;Cd45+	17	Low-quality	Low-quality	84
Epcam-;Cd45+	18	Myeloid	cDC	82
Epcam-;Cd45+	19	Lymphoid_T	T_Activated	71
Epcam-;Cd45+	20	Lymphoid_NK	NK	41
Epcam-;Cd45+	21	Lymphoid_B	B_Plasma_cells	15
Epcam+;Cd45-	1	Cancer	Cancer	2235
Epcam+;Cd45-	2	Cancer	Cancer	628
Epcam+;Cd45-	3	Cancer	Cancer	504
Epcam+;Cd45-	4	Cancer	Cancer	294
Epcam+;Cd45-	5	Cancer	Cancer	234
Epcam+;Cd45-	6	Cancer	Cancer	149
Epcam+;Cd45-	7	Cancer	Cancer	82
Epcam+;Cd45-	8	Cancer	Cancer	80
Epcam+;Cd45-	9	Cancer	Cancer	80
Epcam+;Cd45-	10	Cancer	Cancer	68
Epcam+;Cd45-	11	Cancer	Cancer	49
Epcam+;Cd45-	12	Cancer	Cancer	43
Epcam+;Cd45-	13	Cancer	Cancer	34
Epcam-;Cd45-	1	CAF	CAFs_Matrix	2662
Epcam-;Cd45-	2	CAF	CAFs_Matrix	2019
Epcam-;Cd45-	3	Stromal_Pro-inflammatory	Stromal_Pro-inflammatory	1719
Epcam-;Cd45-	4	Stromal_Pro-inflammatory	Stromal_Pro-inflammatory	1688
Epcam-;Cd45-	5	CAF	CAFs_Matrix	1219
Epcam-;Cd45-	6	CAF	CAFs_Matrix	1112
Epcam-;Cd45-	7	Stromal_Pro-inflammatory	Stromal_Pro-inflammatory	967
Epcam-;Cd45-	8	Stromal_Pro-inflammatory	Stromal_Pro-inflammatory	583
Epcam-;Cd45-	9	Myofibroblasts	Myofibroblasts	436
Epcam-;Cd45-	10	Smooth_Muscle	Smooth_Muscle	366
Epcam-;Cd45-	11	Contamination	Erythrocytes	293
Epcam-;Cd45-	12	CAF	CAFs_Matrix	253
Epcam-;Cd45-	13	Contamination	Contaminated	244
Epcam-;Cd45-	14	CAF	CAFs_Matrix	229
Epcam-;Cd45-	15	Contamination	Contaminated	208
Epcam-;Cd45-	16	Stromal_Pro-inflammatory	Stromal_Pro-inflammatory	192
Epcam-;Cd45-	17	Stromal_Pro-inflammatory	Stromal_Pro-inflammatory	190
Epcam-;Cd45-	18	CAF	CAFs_Matrix	153
Epcam-;Cd45-	19	Endothelial	Endothelial	146
Epcam-;Cd45-	20	CAF	CAFs_Vascular	113
Epcam-;Cd45-	21	Contamination	Erythrocytes	82
Epcam-;Cd45-	22	Myeloid	Granulocytes	28
