# Supplementary material for: Age-dependent differences in breast tumor microenvironment: challenges and opportunities for efficacy studies in preclinical models
Source: Cell Death Differ. 2025 Jan 27;32(6):1000–13. doi: 10.1038/s41418-025-01447-1 (PMC12162869; doi:10.1038/s41418-025-01447-1)
Supplement: Supplementary file 4 — Suppl. Tab 3 [file 41418_2025_1447_MOESM4_ESM.xlsx]

## Sheet: S3A_scTypeDb
tissueType	cellName	geneSymbolmore1	geneSymbolmore2	shortName
Immune system	Pro-B cells	Arpp21,Cd27,Cd38,Cd79a,Cd79b,Cd9,Dntt,H2-Ab1,Pax5,Ptprc,Tcl1,Vpreb3		Pro-B
Immune system	Pre-B cells	Acsm3,Ccdc191,Cd19,Cd27,Cd38,Cd79a,Cd79b,H2-Ab1,Nsmce1,Pax5,Pcdh9,Ptprc,Tcl1,Vpreb3		Pre-B
Immune system	Naive B cells	Cd19,Cd38,Cd79a,Cd79b,Derl3,Fkbp11,H2-Ab1,Jchain,Ms4a1,Pax5,Prdx4,Ptprc,Sec11c,Ssr4,Tcl1,Vpreb3		Naive B
Immune system	Memory B cells	Cd19,Cd27,Cd38,Cd79a,Cd79b,Derl3,Fkbp11,H2-Ab1,Jchain,Ms4a1,Pax5,Prdx4,Ptprc,Sec11c,Ssr4,Tcl1,Vpreb3		Memory B
Immune system	Plasma B cells	Cd19,Cd27,Cd38,Cd79a,Cd79b,Derl3,Fkbp11,H2-Ab1,Jchain,Ms4a1,Pax5,Prdx4,Ptprc,Sec11c,Ssr4,Tcl1,Vpreb3	Ms4a1	Plasma B
Immune system	Naive CD8+ T cells	Ccr6,Ccr7,Cd2,Cd27,Cd3d,Cd3e,Cd3g,Cd6,Cd8a,Ctla4,Foxp3,Il2ra,Ptprc,Sell	Cd44,Cd69,H2-Ea-ps	Naive CD8+ T
Immune system	Naive CD4+ T cells	Ccr6,Ccr7,Cd2,Cd27,Cd3d,Cd3e,Cd3g,Cd4,Cd6,Ctla4,Foxp3,Il2ra,Ptprc,Sell	Cd44,Cd69,H2-Ea-ps	Naive CD4+ T
Immune system	Memory CD8+ T cells	Ccr6,Ccr7,Cd2,Cd27,Cd3d,Cd3e,Cd3g,Cd6,Cd8a,Ctla4,Foxp3,Il2ra,S100a4,Sell		Memory CD8+ T
Immune system	Memory CD4+ T cells	Ccr6,Ccr7,Cd2,Cd27,Cd3d,Cd3e,Cd3g,Cd4,Cd6,Ctla4,Foxp3,Il2ra,S100a4,Sell		Memory CD4+ T
Immune system	Effector CD8+ T cells	Ccr6,Ccr7,Cd2,Cd27,Cd3d,Cd3e,Cd3g,Cd6,Cd8a,Ctla4,Foxp3,Il2ra,Ptprc	Ccr7,Sell	Effector CD8+ T
Immune system	Effector CD4+ T cells	Ccr6,Ccr7,Cd2,Cd27,Cd3d,Cd3e,Cd3g,Cd4,Cd6,Ctla4,Foxp3,Il2ra,Ptprc	Ccr7,Sell	Effector CD4+ T
Immune system	γδ-T cells	Ccr6,Ccr7,Cd2,Cd27,Cd3d,Cd3e,Cd3g,Cd6,Ctla4,Foxp3,Il2ra,Ptprc	Ccr7,Sell	γδ-T
Immune system	Platelets	Clu,Gng11,Ppbp		Platelets
Immune system	CD8+ NKT-like cells	Cd2,Cd3d,Cd3e,Cd3g,Cd69,Cox6a2,Gzma,Gzmm,Nkg7,Zmat4		CD8+ NKT
Immune system	CD4+ NKT-like cells	Cd2,Cd3d,Cd3e,Cd3g,Cd4,Cd69,Cox6a2,Gzma,Gzmm,Nkg7,Zmat4		CD4+ NKT
Immune system	Natural killer cells	Cd2,Cd69,Cox6a2,Gzma,Gzmm,Nkg7,Zmat4	Cd3d,Cd3e,Cd3g,Cd4	NK
Immune system	Eosinophils	Alox15,Cebpe,Foxi1,Gata1,Prss33,Thbs4		Eosinophils
Immune system	Neutrophils	9530003J23Rik,Anxa3,Bpi,C4bp,Chil1,Cxcr2,Elane,Gca,Gm5849,Ltf,Mmp9,Mpo,Prtn3,S100a8,Tgm3		Neutrophils
Immune system	Basophils	Cd63,Cpa3,Gata2,Hdc,Il4,Ms4a2,Ms4a3		Basophils
Immune system	Mast cells	Fcer1a,Hpgds,Kit,Slc18a2		Mast
Immune system	Classical Monocytes	9530003J23Rik,Cd14,Cd3d,Cd3e,Cd3g,Cst3,Gm5849,S100a8,Vcan		C_Monocytes
Immune system	Non-classical monocytes	C1qc,Cd14,Cd3d,Cd3e,Cd3g,Cdkn1c,Cst3,Fcer1g,Gm5849,Lst1,Rhoc,S100a8		N_Monocytes
Immune system	Intermediate monocytes	C1qc,Cd14,Cd3d,Cd3e,Cd3g,Cst3,Gm5849,Il1b,S100a8		I_Monocytes
Immune system	Macrophages	Cd14,Cd163,Cd80,Cd86,Gca,Mrc1,Msr1		MΦ
Immune system	Megakaryocyte	Cxcr4		MKs
Immune system	Endothelial	Cd34,Cdh5,Eng,Flt1,Flt4,Icam1,Kdr,Mcam,Pdpn,Pecam1,Prom1,Ptprc,Sele,Tek,Vcam1,Vwf		ECs
Immune system	Erythroid-like and erythroid precursor cells	Car1,Cd36,Folr1,Itga4,Ptprc,Ruvbl1,Tfrc		Es
Immune system	HSC/MPP cells	Abcg3,Aspm,Avp,Cd14,Cd34,Cd38,Cd44,Cd69,Crhbp,Kdr,Sox2	Cd38,Ptprc	HSC/MPP
Immune system	Progenitor cells	Avp,Cd34,Cd38,Cd44,Crhbp,Kdr,Ptprc,Sox2,Stmn1		PCs
Immune system	Myeloid Dendritic cells	Cd207,Cd40,Cd80,Cd83,Cd86,Crip3,Cst3,Gpr31b,Itgax,Nrp1,Odf3l1		mDCs
Immune system	Plasmacytoid Dendritic cells	a,Cd40,Cd80,Cd83,Cd86,Cst3,Epha2,Gpm6b,Itgax,Kcna5,Krt5,Lrrc26,Mymx,Nrp1,Ntm,Scara5,Sct,Shd,Tpm2		pDCs
Immune system	Granulocytes	9530003J23Rik,Ccr3,Cd14,Cd44,Cd63,Cd69,Cd9,Ctsg,Mpo		Gs
Immune system	ISG expressing immune cells	Cxcl10,Ifit2,Isg15,Isg20,Oasl1,Rsad2		ISG+
Pancreas	Acinar cells	9530003J23Rik,AA467197,Aldob,Angptl4,Anpep,Cel,Cela1,Clps,Cpa1,Cpa2,Cpb1,Ctrc,Cxcl17,Gdf15,Lgals2,Muc1,Olfm4,Pdzk1ip1,Pla2g1b,Pnlip,Pnliprp1,Ptf1a,Rarres2,Rbpjl,Rnase1,Spink1,Sycn,Zg16		Acinar
Pancreas	Alpha cells	Arx,Chga,Cryba2,Dpp4,F10,Fap,Fev,Gc,Gcg,Irx1,Irx2,Kcnk16,Klhl41,Ldb2,Mafb,Neurod1,Nkx2-2,Nkx6-1,Pax6,Pcsk1,Pcsk2,Pemt,Pgr,Plce1,Pou3f4,Prrg2,Ptger3,Pyy,Resp18,Rfx6,Scgn,Sh3gl2,Slc30a8,Slc38a5,Smarca1,Smim24,Tm4sf4,Ttr,Ucp2		Alpha
Pancreas	Beta cells	Adcyap1,Bmp5,Casr,Cd40,Edaradd,Efna5,Ezh1,Ffar2,G6pc2,Gcgr,Gjd2,Hopx,Iapp,Igf2,Isl1,Jph3,Lmx1a,Mafa,Mafb,Neurod1,Nkx2-2,Nkx6-1,Nkx6-2,Nptx2,Npy,Ntrk1,Pax4,Pax6,Pcsk1,Pcsk2,Pdx1,Pir,Rims1,Scgn,Sh3gl2,Six2,Six3,Slc2a2,Slc30a8,Syt13,Tgfbr3		Beta
Pancreas	Delta cells	Baiap3,Bche,Bhlhe41,Casr,Edn3,Ehf,Etv1,Ffar4,Frzb,Gabrb3,Gabrg2,Iapp,Isl1,Kcnk16,Lcorl,Lepr,Ms4a8a,Nptx2,Pax4,Pcsk1,Pcsk9,Pdx1,Pou3f1,Prg4,Rbp4,Resp18,Scgn,Sst,Ucp2,Unc5b		Delta
Pancreas	Ductal cells	Aldh1a3,Ambp,Anxa4,Aqp1,Cftr,Cldn1,Cldn10,Gdf15,Hnf1b,Krt19,Krt20,Lgals4,Mmp7,Muc1,Onecut1,Pdlim3,Pdx1,Perp,Pigr,Serpina5,Serping1,Slpi,Spp1,Tff1,Tff2,Tspan8,Wfdc2		Ductal
Pancreas	Endothelial cells	A2m,Cd34,Cdh5,Eng,Kdr,Mcam,Pdpn,Pecam1,Sele,Vwf		ECs
Pancreas	Epsilon cells	Adamts6,Aff3,Arx,Asgr1,Bmp4,Cd109,Col12a1,Corin,Cox6a2,Elovl2,Eya4,Fam124a,Ghrl,Hmgcs2,Hrh2,Itga4,Myo1a,Npy1r,Olfml3,Oprk1,Pcsk6,Ptger4,Slc6a16,Slc7a9,Thsd4,Tm4sf5,Xylb		Epsilon
Pancreas	Gamma (PP) cells	Abcc9,Apobec2,Aqp3,Arx,Cartpt,Chn2,Cmtm8,Egr3,Entpd2,Etv1,Isl1,Lmo3,Meis1,Neurod1,Pax6,Ppy,Ptgfr,Pxk,Scgn,Sema3e,Sertm1,Slitrk6,Thsd7a,Zfp503		Gamma
Pancreas	Immune system cells	Ccr7,Cd14,Cd163,Cd19,Cd27,Cd38,Cd3d,Cd3e,Cd3g,Cd4,Cd7,Cd79a,Cd8a,Ctla4,Cytip,Foxp3,Igkc,Il2ra,Il7r,Isg20,Mrc1,Ms4a1,Sell		Immune
Pancreas	Mast cells	Cd9,Enpp3,Fcer1a,Fcer2a,Il2ra,Isg20,Kit,Slc18a2		Mast
Pancreas	Mesenchymal cells	Alcam,Eng,Itgb1,Kit,Nt5e,Thy1		MCs
Pancreas	Pancreatic progenitor cells	Arx,Ctnnb1,Cxcr4,Epas1,Isl1,Mfng,Neurog3,Nkx2-2,Onecut1,Pdx1,Ptf1a,Rgs16,Sox9,Yap1		PPCs
Pancreas	Pancreatic stellate cells	Ccn2,Cygb,Gem,Inhba,Krt10,Mmp14,Ndufa4l2,Pdgfra,Pdgfrb,Rgs5,Spon2,Tgfb1,Timp1		PSCs
Pancreas	Peri-islet Schwann cells	Egfl8,Fign,Gfra1,Gfra2,Gfra3,Gulp1,Insc,Lrrtm1,Mpz,Ngfr,Olfml2a,Pnliprp1,Sema3b,Slitrk2,Slitrk6,Vgll3		Islet Schwann
Liver	Cholangiocytes	Agr2,Alb,Alpl,Aqp1,Aqp4,Cftr,Cldn4,Cxcl5,Elf3,Epcam,Ggt6,Ggt7,Gpbar1,Hnf1b,Itgb4,Jag1,Kcnn2,Krt19,Krt7,Krt8,Lcn2,Lgals2,Lgals4,Mmp7,Muc5b,Onecut2,Pigr,Scgb3a1,Slc4a2,Sox9,Spp1,Sstr2,Tacstd2,Tff1,Tff2,Tff3		Cholangiocytes
Liver	Endothelial cell	Appbp2,Arglu1,Atp10d,Bnip1,Bst2,Btnl9,Ccdc85b,Cd34,Cd4,Cdc73,Cdkl1,Chd4,Clec1b,Clec4g,Crbn,Crhbp,Dclre1c,Dipk2a,Dlc1,Dlg1,Dlk1,Dnase1l3,Dock1,Dusp5,Efnb2,Eng,F8,Filip1,Flt1,Fosb,Fxyd6,Gga2,Gm13889,Gng11,Hes1,Hyi,Il1r1,Il33,Kdr,Kif1b,Klhl28,Ldb2,Mcam,Mcm3ap,Mef2c,Mfn1,Mgat5,Mpzl3,Mrc1,Oit3,Pecam1,Pik3c2a,Ppwd1,Ptprc,Rasgef1b,Rasgrp3,Reln,Rin2,Secisbp2l,Stab1,Stab2,Strn3,Tcf12,Tex264,Tfrc,Trappc11,…		Endothelial
Liver	Hematopoietic cell	Cd34,Ptprc		HCs
Liver	Hepatic stellate cells	Acta2,Alb,Bgn,Ccl2,Ccn1,Ccn2,Col1a1,Col1a2,Col3a1,Colec11,Cygb,Dcn,Des,Fap,Fgf10,Foxf1,Gfap,Hgf,Igfbp3,Igfbp6,Igfbp7,Myb,Myl9,Ngfr,Nr1h4,Olfml3,Pdgfra,Ppara,Pparg,Rbp1,Reln,Rgs5,Sema7a,Slc8a1,Sparc,Syp,Tagln,Timp1,Tpm2,Vcl,Vegfa,Wt1		HSCs
Liver	Hepatoblasts	Afp,Alb,Cdh1,Cebpa,Dlk1,Foxm1,Hnf1b,Hnf4a,Krt14,Krt18,Krt8,Map2k4,Met,Prox1,Smad5		Hepatoblasts
Liver	Hepatocytes	2310009B15Rik,A1cf,Abcc3,Acadm,Acly,Acss2,Afp,Ahr,Alb,Aldh6a1,Ambp,Apoa1,Apoa2,Apoa5,Apob,Apoc3,Apoh,Apom,Aqp3,Aqp9,Ar,Arg1,Asgr1,Asl,Ass1,Atic,Atp7b,Azgp1,Bche,Bnip3,Cd3g,Cdh1,Cebpa,Cp,Cps1,Crp,Ctnnb1,Cyp1a2,Cyp2e1,Eid2,Entpd5,Epb41l4b,Eppk1,Fga,Fgb,Fgfr4,Fgg,Fgl1,Fosl1,Foxa1,Foxa2,Foxa3,Fst,G0s2,G6pc,Gc,Gck,Ghr,Gjb2,Gls2,Glul,Gpat4,Gpc3,Grb14,Hal,Hmgcs1,Hnf4a,Hsd11b1,Kif13b,Krt18,Krt8,Lepr,Lipc…		Hepatocytes
Liver	Immune system cells	Cd14,Cd19,Cd27,Cd38,Cd3d,Cd3e,Cd3g,Cd4,Cd7,Cd8a,Il2ra,Ms4a1,Ptprc		Immune
Liver	Kupffer cells	9530003J23Rik,Adgre1,C1qa,C1qb,C1qc,Ccr5,Cd14,Cd163,Cd38,Chit1,Clec1b,Clec4e,Clec4f,Clec4g,Csf1r,Dnase1l3,Folr2,Gpihbp1,Hfe,Il1b,Irf7,Marco,Mmp13,Mpo,Msr1,Osm,Pltp,Ppara,Ppard,Prok2,Slc11a1,Slc15a3,Slc40a1,Spic,Stard5,Timd4,Tnf,Trem1,Vdr,Vsig4		Kupffer
Liver	Liver progenitor cell	Krt19,Krt7		Progenitor
Liver	Mast cells	Cd9,Enpp3,Fcer1a,Fcer2a,Il2ra,Isg20,Kit,Slc18a2		Mast
Liver	Mesenchymal stem cell	Cd44,Eng,Itgb1,Nt5e,Thy1		Mesenchymal stem cell
Liver	Monocytes	Cd14		Monocytes
Eye	Muller cells	Car8,Edn2,Glul,Kcnj2,Pax6,Prss56,Rgr,Rlbp1		Muller
Eye	Astrocytes	Gfap,Pax2,S100b		Astrocytes
Eye	Retinal ganglion cells	Bmp4,Gria4,Grm3,Kcnj2,Med1,Nrn1,Pou6f2,Sncg,Thy1,Zic2		RGCs
Eye	Retinal progenitor cells	Calb2,Hes1,Kit,Lgr5,Msi1,Nefh,Notch1,Pax6,Pdgfra,Rax,Rho,Sag,Six3,Six6,Sox9		RPCs
Eye	Rod bipolar cells	Gabra1,Grm3,Kcna4,Kcnma1,Lhx4,Pcp4,Prkca,Rcvrn,Rorb,Slc1a2		RBCs
Eye	Cone bipolar cells	Gabra1,Gjd2,Gnas,Gnb3,Gria4,Isl1,Lhx3,Lhx4,Lrit2,Mip,Pcp4,Rcvrn,Slc1a2,Slc1a7,Tjp2		CBCs
Eye	GABAergic amacrine cells	Frmpd2,Gjd2,Grm3,Kcna4,Kcnma1,Mip,Pou6f2,Sema3d,Stx1a,Tjp2,Zeb2		GABAergic ACs
Eye	Rod photoreceptor cells	Arr3,Cabp4,Cacna1d,Crx,Dynlrb2,Edn2,Frmpd2,Gjd2,Kcna4,Kcnq5,Lrit1,Lrit2,Maf,Med1,Nrl,Pde6b,Rom1,Rorb,Rp1,Rp1l1,Samd11,Slc24a1,Tspan10,Ttc8		Rod
Eye	Cone photoreceptor cells	Arr3,Cabp4,Cacna1d,Crx,Edn2,Gjd2,Gnb3,Kcnq5,Lrit1,Med1,Nrl,Pde6b,Rom1,Rp1,Rp1l1,Slc24a1,Thrb,Tspan10,Ttc8		Cone
Eye	Microglial cells	Adgre1,Adora3,Adrb2,Aif1,Bhlhe41,Bin1,C1qa,Cd40,Cx3cl1,Cx3cr1,Isyna1,Klf2,Nav3,Nos2,P2ry12,Ptprc,Rhob,Sall1,Slc1a3,Spry1,Tal1,Tmem119,Tnf		Microglial
Eye	Horizontal cells	Calb1,Dlg2,Tfap2b,Zeb2		Horizontal
Eye	Synapses	Dlg4,Homer1,Slc32a1,Syp		Synapses
Eye	Retinal pigment epithelial cells	Ano2,Best1,Bmp2,Bmp4,Clu,Efemp1,Ezr,Il4,Kcnj5,Med1,Rdh5,Rgr,Rpe65,Sbspon,Tgfbr1,Tmem98,Traf1,Ttc8		RPE
Eye	Cornea epithelial cells	Klf6		CEP
Eye	Immune cells	Cd19,Cd4,Cd69		Immune
Eye	Fibroblasts	Acta2,Col1a1,Crhbp,Fbln1,Fn1,Icam1,Pax6,Pdgfra,Tgfb1		Fibroblasts
Eye	Endothelial cells	Bmp2,Bmp4,Cd34,Cd93,Cdh5,Cldn5,Flt1,Gng11,Icam1,Med1,Pecam1,Tgfbr1,Tmem98,Tnfsf12,Vwf		Endothelial
Eye	Pericytes	Dlk1,Vcam1		Pericytes
Eye	Extracellular matrix cells	Antxr2,Efemp1,Lama2,Sntb1,Tcf7l2,Tgfbr1,Tmem98,Vipr2,Zic2		ECMs
Eye	Glycinergic amacrine cells	Frmpd2,Gjd2,Grm3,Kcna4,Kcnma1,Mip,Pou6f2,Sema3d,Stx1a,Tcf4,Tjp2,Zeb2		Glycinergic ACs
Eye	Cholinergic GABAergic amacrine cells	Frmpd2,Gjd2,Grm3,Kcna4,Kcnma1,Mip,Pou6f2,Scgn,Sema3d,Stx1a,Tjp2,Zeb2		Cholinergic GABAergic ACs
Eye	Tachykinin GABAergic amacrine cells	Frmpd2,Gjd2,Grm3,Kcna4,Kcnma1,Mip,Pou6f2,Scgn,Sema3d,Stx1a,Tjp2,Zeb2		Tachykinin GABAergic ACs
Eye	Starburst amacrine cells	Chat,Frmpd2,Gad1,Gjd2,Grm3,Kcna4,Kcnma1,Mip,Pou6f2,Sema3d,Slc5a7,Stx1a,Tjp2,Zeb2		Starburst ACs
Kidney	Cancer stem cells	Epcam		CSCs
Kidney	Immune cells	Cd19,Cd3d,Cd3e,Cd40,Cd52,Cd79a,Cd8a,Cpne5,Fcrl5,H2-Ea-ps,Ighm,Igkc,Il7r,Jchain,Kit,Klrd1,Ms4a1,Mzb1,Pkhd1l1,Pnoc,Pou2af1,Ptgs2,Slc18a2,Tnfrsf13c		Immune
Kidney	α-intercalated cells (Collecting duct system)	Aqp6,Atp6v1b1,Atp6v1g3,Avpr1a,Car2,Dmrt2,Foxi1,Oxgr1,P2ry14,Rhcg,Slc4a1,Tmem213		α-intercalated
Kidney	β-intercalated cells (Collecting duct system)	Ap1s3,Atp6v1b1,Atp6v1g3,Avpr1a,Car2,Foxi1,Insrr,Oxgr1,Rhcg,Slc26a4,Tmem213		β-intercalated cells
Kidney	Loop of Henle cells	Aqp1,Calcrl,Cdkn1c,Cldn1,Cldn10,Cryab,Cyp4b1,Dram1,Gem,Igf1,Irx1,Irx2,Irx3,Lrrc66,Mecom,Nek6,Pou3f3,Ppp1r1b,Rgs5,Slc12a1,Spp1,Tbc1d4,Umod		Henle loop
Kidney	Mesangial cells	Arid5b,Ccr7,Fn1,Gata3,Itga8,Lama4,Lgals1,Pawr,Pdgfb,Pdgfrb,Ren1,Serpine2,Tbx18,Tek,Thy1,Zeb2		Mesangial cells
Kidney	Podocytes	Arhgap24,Cd2ap,Clic5,Col4a3,Col4a4,Ezr,Mafb,Notch2,Nphs1,Nphs2,Pla2r1,Podxl,Rhpn1,Sema3e,Sema3g,Sema5a,Tdrd5,Wt1		Podocytes
Kidney	Principal cells (Collecting duct system)	Aqp2,Aqp3,Avpr2,Cldn4,Elf5,Fxyd4,Gata3,Hsd11b2,Kcnj1,Scnn1g,Stc1,Tbx3		Principal
Kidney	Inner Medullary cells (Collecting duct system)	Aldh1a3,Plekhb1,S100a4,Slc14a2,Tm6sf1		IM
Kidney	Proximal tubule cells	Agxt2,Atp1b1,Cdkn3,Cryl1,Cubn,Cyp2e1,Glyat,Hgd,Hnf4a,Lrp2,Napsa,Pdzk1,Pou3f3,Slc17a3,Slc3a1,Slc7a13,Sod3,Sord,Upb1		PT
Kidney	Cap mesenchyme cells (Mesenchymal cells)	Cited1,Eya1,Itga8,Meis2,Muc1,Notch2,Nr2f2,Six2		Cap mesenchyme
Kidney	Endothelial cells	Adgrl4,Cd93,Emcn,Eng,Kdr,Mmrn1,Pecam1,Plac8,Plvap,Tek,Tgfbr2,Vwf		Endothelial
Kidney	Stromal cells	Col1a2,Col3a1,Col6a3,Lgals1,Meis1,Tcf21,Tnc		Stromal
Kidney	Juxtaglomerular cells	Crip1,Ren1		Juxtaglomerular
Kidney	Renal interstitium (Mesenchymal cells)	C7,Meis1,Mgp,Pdgfra,Sfrp1		Renal interstitium
Kidney	Connecting tubule cells	Atp6v1b1,Calb1,Slc8a1,Trpv5		Connecting tubule
Kidney	Distal tubule cells	Cdc42ep3,Cldn3,Cldn8,Egf,Emx1,Kcnj1,Kl,Pcolce,Pou3f3,Slc12a3,Sostdc1,Tmem213,Tmem52b,Umod		Distal tubule
Kidney	Hematopoietic cells	Coro1a,Lst1,Srgn		HCs
Kidney	Ureteric Bud cells	Cldn6,Gfra1,Lama1,Nmu,Ret,Wnt9b		UB
Kidney	Renal Vesicle cells	Bmp2,Dkk1,Dll1,Emx2,Greb1,Lhx1,Ncam1,Papss2,Pcsk9,Pou3f3,Tmem100,Wt1		RV
Kidney	Cancer stem cells	Epcam		CSCs
Brain	Astrocytes	Aldh1l1,Aqp4,Atp13a4,C5ar1,Cd40,Cd80,Cd86,Gfap,Glul,Igfbp3,S100b,Slc1a2,Slc1a3,Sox9		Astrocytes
Brain	Cholinergic neurons	Ache,Chat,Slc18a3		Cholinergic neurons
Brain	Dopaminergic neurons	Dbh,Foxa2,Kcnj6,Lmx1b,Nr4a2,Ppp1r1b,Slc6a2,Slc6a3,Th		Dopaminergic neurons
Brain	Endothelial cells	A2m,Apold1,Cd34,Cdh5,Eng,Flt1,Mcam,Pecam1,Ptprc,Tm4sf1,Vcam1,Vwf		Endothelial
Brain	GABAergic neurons	Gabbr1,Gabbr2,Gad1,Gad2,Slc32a1,Slc6a1		GABAergic neurons
Brain	Glutamatergic neurons	Gls,Glul,Grin1,Grin2a,Grin2b,Slc17a6,Slc17a7		Glutamatergic neurons
Brain	Immature neurons	Dcx,Ncam1,Neurod1,Stmn1,Tbr1,Tubb3		Immature neurons
Brain	Immune system cells	Ccr6,Cd4,Cxcr3,Il2ra,Isg20,Ms4a1,Tnfrsf8		Immune system
Brain	Mature neurons	Dlg4,Gap43,Ina,Map2,Mapt,Nrp1,Rbfox3,Syp,Tubb3		Mature neurons
Brain	Microglial cells	Adgre1,Adora3,Adrb2,Aif1,Bhlhe41,Bin1,C1qa,Cd40,Cx3cr1,Isyna1,Klf2,Nav3,Nos2,P2ry12,Ptprc,Rhob,Sall1,Slc1a3,Spry1,Tal1,Tmem119,Tnf		Microglial
Brain	Myelinating Schwann cells	Egr2,Mbp,Mpz,Sox10		Myelinating Schwann
Brain	Neural Progenitor cells	Ascl1,Cntnap1,Cspg4,Eomes,Msi1,Msi2,Nes,Otx2,Pax3,Pax6,Rnf5,Smarca4,Sox1,Sox2		Neural Progenitor
Brain	Neural stem cells	Nes,Prom1,Sox2,Sox9		Neural stem
Brain	Neuroblasts	Dcx,Dlx2,Eomes,Neurod1,Prox1,Tubb3		Neuroblasts
Brain	Neuroepithelial cells	Cdh1,Hes1,Hes3,Nes,Notch1,Ocln,Sox10,Sox2		Neuroepithelial
Brain	Non myelinating Schwann cells	Gap43,Ncam1,Ngfr,Sox10		Non myelinating Schwann
Brain	Oligodendrocyte precursor cells	Cspg4,Lhfpl3,Megf11,Pcdh15,Pdgfra,Rnf5		Oligodendrocyte precursor
Brain	Oligodendrocytes	Cldn11,Cnp,Fa2h,Galc,Mag,Mbp,Mog,Olig1,Olig2,Olig3,Sox10,Ugt8a		Oligodendrocytes
Brain	Radial glial cells	Cdh2,Fabp7,Gfap,Hes1,Hes5,Nes,Pax6,Slc1a3,Sox2,Tnc,Vim		Radial glial
Brain	Schwann precursor cells	Dhh,Fabp7,Gap43,Mpz,Ngfr,Sox10		Schwann precursor
Brain	Serotonergic neurons	Fev,Htr1a,Htr1b,Slc6a4,Tph1		Serotonergic neurons
Brain	Tanycytes	Col23a1,Gpr50		Tanycytes
Lung	Airway epithelial cells	Adh7,Aqp1,Cdh1,Sec14l3		Airway epithelial
Lung	Airway goblet cells	Agr2,Aqp5,Dmbt1,Dusp4,Fxyd3,Galnt5,Galnt6,Ggh,Golph3,Gp2,Il19,Lipf,Ltf,Lynx1,Msln,Muc16,Muc4,Muc5b,Nos2,Pigr,Qsox1,Scgb3a1,Sec23b,Spdef,Tff2		Airway goblet
Lung	Mesothelial cells	C2,Calb2,Cd44,Cdh1,Des,Efemp1,Epcam,Krt5,Krt7,Krt72,Lrrn4,Me1,Me2,Msln,Muc16,Osr1,Rspo1,Thbd,Upk3b,Wt1		Mesothelial
Lung	Fibroblasts	Col3a1,Col5a2,Dpt,Fn1,Gsn,Lrp1,Pdgfra,Tcf21		Fibroblasts
Lung	Basal cells (Airway progenitor cells)	Abi3bp,Aqp3,Dapl1,Gm10260,Gstm7,Hpgd,Icam1,Krt14,Krt15,Krt5,Phlda3,Sdc1		Basal
Lung	Alveolar macrophages	Abcg1,Cd36,Clec7a,G0s2,Gal,Gda,Gngt2,Gpnmb,Il18,Il1b,Itgax,Klhdc4,Marco,Mcemp1,Mpp1,Mrc1,Olr1,Plet1,S100a4,Tlr2,Tnfaip2,Trim25		Alveolar macrophages
Lung	Ciliated cells	Appl2,Atp5md,Ccdc153,Ccdc17,Ccdc181,Ccdc39,Cyp2s1,Fam161a,Foxj1,Lrrc23,Odf3b,Scgb1a1,Sec14l3,Sntn,Stk11,Tmem212,Tubb4b		Ciliated
Lung	Clara cells	Ahr,Ctse,Cyp2e1,Cyp4b1,Ern1,Foxm1,Lepr,Muc1,Muc4,Muc5b,Rab3d,Scgb1a1,Scgb3a1,Sftpc,Sftpd,Syt2		Clara
Lung	Immune system cells	Adgre1,Arg1,Birc5,Ccl17,Cd14,Cd163,Cd19,Cd22,Cd3d,Cd3e,Cd3g,Cd4,Cd44,Cd5,Cd74,Cd80,Cd83,Cd86,Cd8a,Cdca3,Cdk1,Cebpe,Cr2,Csf1r,Eaf2,Fcer2a,Flt3,H2-Ea-ps,Hmmr,Ighm,Il2ra,Itgae,Itgax,Lax1,Ms4a14,Mzb1,Nrp1,Nusap1,Pax5,Prg2,Ptprc,Slpi,Thbd,Tnfrsf17,Xcr1		Immune system
Lung	Endothelial cell	Cd34,Egfl7,Emcn,Esam,Flt1,Kdr,Mcam,Pecam1,Ramp2,Tek,Vwf		Endothelial cell
Lung	Epithelial cells	Anpep,Epcam,Il10,Il6ra		Epithelial
Lung	Ionocytes	Cftr,Foxi1,Kcnma1,Scgb1a1,Slc12a2,Tfcp2l1		Ionocytes
Lung	Pulmonary alveolar type I cells	Ager,Akap5,Aqp3,Aqp5,Ccn2,Cldn18,Clic5,Col4a3,Col4a4,Crlf1,Cyp4b1,Egfl6,Emp2,Fstl3,Gprc5a,Hopx,Icam1,Igfbp6,Krt7,Mex3b,Mmp11,P2rx7,Pdpn,Pxdc1,Rtkn2,Scnn1a,Scnn1b,Scnn1g,Sec14l3,Sema3b,Sema3e,Smarca1,Vegfa		AT1
Lung	Pulmonary alveolar type II cells	Abca3,Adgrf5,Ager,Cd36,Cd3g,Cebpa,Cldn18,Crlf1,Cxcr2,Ddx3y,Egfl6,Etv5,Grk2,Il1b,Irx1,Lpcat1,Lrg1,Muc1,Napsa,Nkx2-1,Nrn1,Pgc,Pigr,Ppbp,Ppp1r14c,Runx3,S100g,Sdc1,Sfta2,Sftpb,Sftpc,Sftpd,Slc34a2,Soat1		AT2
Lung	Secretory cell	Muc5b,Pigr,Scgb1a1		Secretory
Embryo	Cardiomyocytes	Vcam1		Cardiomyocytes
Embryo	Embryonic stem cells	Abcg3,Ano6,Bcl3,Bnip3,Cd9,Cdh1,Cdk8,Ctnnb1,Dppa2,Dppa3,Dppa4,Epcam,Esrrb,Fbxo15,Fut4,Fzd1,Gal,Gdf3,Gjb1,Gjb4,Gjc1,Hes1,Hoxb5,Il6st,Itga4,Itga6,Itgb1,Kcnip3,Kit,Kitl,Klf4,L1td1,Lef1,Lifr,Lmna,Myc,Nacc1,Nr6a1,Pcgf2,Pecam1,Piwil1,Piwil2,Piwil4,Pml,Podxl,Prdm5,Prom1,Pum2,Sall4,Slc46a2,Smad1,Smad2,Smad3,Smad4,Smad5,Sox15,Sox2,Stat3,Taf8,Tdgf1,Thy1,Trim28,Trim6,Zfp42,Zic1		Embryonic stem
Embryo	Epiblast cells	Bcl11a,Cdh1,Cldn6,Cldn7,Crmp1,Cxcl12,Dpysl5,Epcam,Ina,Lef1,Mfap2,Slc35d3,Sox11,Tdgf1		Epiblast
Embryo	Germ cells	Dazl		Germ
Embryo	Hemangioblasts	Etv2,Tal1		Hemangioblasts
Embryo	Mesenchymal stem cell	Eng,Nt5e,Thy1		MSC
Embryo	Neurons	Arx,Igfbpl1,Maf,Neurod1,Neurod6,Pls3		Neurons
Embryo	Trophoblast cells	Ackr2,Ascl2,Cd4,Cdx2,Dlx3,Elf5,Hand1,Hopx,Igf2,Inhba,Krt7,Lif,Mlana,Parp1,Perp,Phlda2,Pthlh,Serpine1,Sirt1,Star,Tfeb,Tnfrsf9,Ttpa		Trophoblast
Embryo	Trophoblast progenitor cells	Foxo4,Isg20,Tfap2c		Trophoblast progenitor
Gastrointestinal tract	Crypt cells	Ascl2,Axin2,Ephb2,Hopx,Kcne3,Kcnq1,Lgr5,Lrig1,Msi1,Olfm4,Prom1,Slc12a2,Smoc2,Tnfrsf19		Crypt
Gastrointestinal tract	Enteric glia cells	Aldh1a3,Cxcl14,Dhrs3,Dkk3,Gfap,Gfra3,Ints6,L1cam,Lgi4,Mpz,Nos2,Rgs16,S100b,Slc18a2,Sox10		Enteric glia
Gastrointestinal tract	Enteric neurons	Ahdc1,Arhgap26,Arhgef28,Astn1,Atf5,Cacna1b,Cacna1e,Cartpt,Cck,Celf6,Chrna3,Cyb561,Cyth3,Dmkn,Efna5,Eml5,Fbxo7,Filip1,Flot2,Fstl5,Gal,Gcnt2,Gfra2,Golga7b,Gpr22,Hand2,Hivep3,Hoxa5,Hoxb4,Hoxb5,Igf2bp3,Jph3,Lix1,Map6,Mfsd6,Myl1,Nmu,Parva,Phox2b,Pik3ca,Pirt,Plce1,Plekha5,Ppp2r5b,Ret,Rgmb,Rgs3,Scn3a,Scn7a,Slc18a3,Slc5a7,Slc7a14,Snx21,Stxbp5,Tac1,Tafa1,Tafa5,Tlx2,Tm4sf4,Tox,Tshz1,Ttbk2,Tub,Vezt,Vip,Vstm…		Enteric neurons
Gastrointestinal tract	Enterochromaffin cells	Adm,Afp,Crh,Fgf1,Gjb1,Lmx1a,Piezo2,Reg4,Slc18a1,Tph1,Trpa1		Enterochromaffin
Gastrointestinal tract	Enterocytes	Abcc2,Abcg3,Abcg5,Abcg8,Abhd11,Acsl5,Aldob,Anpep,Apoa1,Apoa4,Apob,Apobec1,Apoc3,Aqp1,Aqp11,Aqp7,Aqp8,Art3,Ascl2,Aspn,Car1,Casp6,Cd36,Cdc42ep5,Cdh17,Cdh19,Cdo1,Cdx1,Cdx2,Cldn15,Col18a1,Col20a1,Cps1,Creb3l3,Cybrd1,Dab1,Degs2,Dgat1,Dgat2,Dmbt1,Dpp4,Ehf,Elf3,Ephx2,Fabp1,Fabp2,Fabp6,Fahd1,Fbp2,Fermt1,Flot2,Fuom,G0s2,Gata4,Gfra2,Gls,Gstm5,Gulp1,Hmox1,Hnf4a,Isx,Khk,Klf5,Krt20,Krtcap3,L1cam,Lct,Lgals2,Ly…		Enterocytes
Gastrointestinal tract	Enteroendocrine cells	Afp,Arx,Cck,Chga,Chgb,Cpe,Enpp2,Fabp5,Ffar1,Ffar4,Gal,Gast,Gcg,Gfra3,Ghrl,Gip,Iapp,Isl1,Neurod1,Neurog3,Nkx2-2,Nts,Nucb2,Pax6,Pcsk1,Pyy,Rimbp2,Scgn,Scn3a,Sct,Sst,Sstr2,Tac1,Trpa1,Vegfa,Vwa5b2		Enteroendocrine
Gastrointestinal tract	Foveolar cells	Anxa10,Cldn18,Clps,Foxq1,Gkn1,Gkn2,Il33,Krt20,Lgals2,Lgals4,Muc1,Pgc,Pla2g1b,Psca,Ptgr1,Sult1c2,Tff1,Tff2		Foveolar
Gastrointestinal tract	Gastric chief cells	Anpep,Chrm3,Egfr,Kcnq1,Lgr5,Prkcz,Rab3d		peptic
Gastrointestinal tract	Goblet cells	Agr2,Aqp3,Atoh1,Bace2,Cdon,Cdx2,Clca1,Creb3l1,Galnt12,Guca2a,Itln1,Krt20,Krt7,Lrrc26,Manf,Muc13,Muc4,Muc5b,Nlrp6,Pdia5,Pla2g10,Rep15,Slc9a8,Spdef,Spink4,Tff3,Tpsg1,Zg16		Goblet
Gastrointestinal tract	Microfold cells	Ahr,Anxa5,Ccl20,Ctsh,Cxcl16,Cyba,Ehf,Fabp5,Fosl2,Foxp4,Gjb2,Gp2,Irf2,Irf6,Marcksl1,Mfge8,Mier3,Mtf1,Nfib,Nfic,Onecut2,Pglyrp1,Rac2,Relb,Sox8,Spib,Tmprss2,Tnfaip2,Tulp4		Microfold
Gastrointestinal tract	Paneth cells	9530003J23Rik,Adipoq,Agr2,Atg16l1,Cfd,Clca1,Csf2,Ctnnb1,Dll1,Dll4,Dmbt1,Fabp4,Gpx2,Guca2a,Guca2b,Il4ra,Itln1,Kcnn4,Klf15,Lgals2,Lgr4,Mmp7,Pla2g2a,Pnliprp2,Rap1a,Ripk2,Spink4,Tm4sf20,Wnt3		Paneth
Gastrointestinal tract	Parietal cells	Aqp4,Hdc,Hip1r,Kcne2,Kcnq1,Podxl,Ptch1,Shh		Parietal
Gastrointestinal tract	Tuft cells	Alox5,Atoh1,Avil,Camk2b,Cdhr2,Dclk1,Espn,Fabp1,Gfi1b,Gng13,Il13ra1,Il17rb,Irf7,Klf3,Klf6,Lrmp,Nrep,Plcb2,Pou2f3,Ptgs1,Ptprc,Rac2,Rgs2,Sox9,Trpm5,Tslp		Tuft
Muscle	Airway smooth muscle cells	Acta2,Foxf1,Gata5,Nog		ASM
Muscle	Endothelial cell	Cd34,Cdh5,Pecam1		Endothelial
Muscle	Mesenchymal stem cell	Cd44,Eng,Nt5e,Thy1		MSCs
Muscle	Muscle satellite cell	Cd82,Pax7		Myosatellite
Muscle	Myoblasts	Ache,Adam12,Angpt2,Arl4d,Braf,Capn1,Ccl2,Cdh15,Des,Egfr,Eno3,Fgfr4,Flnc,Igf2,Lif,Musk,Myd88,Myf5,Myod1,Myog,Ngf,Pax3,Pax7,Pdzrn3,Six1,Stk40,Tbx3,Tnfrsf12a,Tpm2,Ttn,Zbtb16		Myoblasts
Muscle	Myocytes	Acta1,Actc1,Actn2,Actn3,Adam12,Ankrd1,Arhgap26,Capza3,Cav3,Cdh15,Chodl,Ckm,Clock,Cmklr1,Cxcr4,Des,Dll1,Dmd,Dock1,Dock5,Edn1,Eno3,Fhl2,Flnc,Gata4,Gata5,Il4,Iqsec1,Itga3,Itga7,Lama2,Lamb1,Ldb1,Ldb3,Mef2a,Mef2b,Mef2d,Mmp2,Mmp9,Mrc1,Mstn,Myf5,Myh14,Myh7,Myl1,Mylpf,Myod1,Myog,Nbr1,Neb,Nid1,Nid2,Notch3,Nphs1,Nppb,Pax3,Pax7,Pld1,Popdc2,Prkcq,Ptgir,Ptk2,Pxn,Pygm,Six1,Six4,Sulf1,Tcap,Thbs4,Tnnc1,Tnni1,Tnn…		Myocytes
Muscle	Myoepithelial cells	Acta2,Actg2,Cd109,Cdh3,Cnn1,Egfr,Fst,Grwd1,Krt14,Krt17,Krt5,Lamb3,Lamc2,Mdfi,Mme,Myh11,Myl9,Mylk,Ngfr,Pxn,Serpinb5,Sfn,Smim3,Sphk1,Trp63		Myoepithelial
Muscle	Myofibroblasts	Acta2,Cald1,Cdh11,Des,Gfap,Myl9,Palld,Tagln,Tns1		Myofibroblasts
Muscle	Pericytes	Cspg4,Mcam,Pdgfra,Pdgfrb		Pericytes
Muscle	Pulmonary vascular smooth muscle cells	Angpt1,Pdgfrb		PASMCs
Muscle	Satellite cells	Asb5,Barx2,Cav1,Cd82,Cdcp1,Cdh1,Cdh15,Cxcr4,Dmd,Erbb2,Foxk1,Gal,Heyl,Hmox1,Hoxc10,Irf2,Isl1,Itga7,Mesp1,Met,Mstn,Myf5,Myod1,Ncam1,Nfatc2,Notch3,Pax3,Pax7,Peg3,Runx1,Scrib,Six1,Sox8,Spry1,Srxn1,Tcf21,Tnfrsf12a,Trim32,Vamp2,Vcam1		Satellite
Muscle	Smooth muscle cells	Ackr3,Acta2,Actc1,Actg2,Adamdec1,Akt2,Angpt1,Ankrd1,Aoc3,Bgn,Ccn3,Cnn1,Crabp1,Des,Dmpk,Ehd2,Fabp4,Fas,Fbln5,Fhl2,Gja4,Gjc1,Hexim1,Hhip,Hspb6,Itga1,Itga8,Itga9,Jph2,Kat2b,Kcnab1,Kcnmb1,Kif1c,Lamb2,Lgr6,Lmo7,Lmod1,Lox,Mfap5,Mrvi1,Msrb3,Mustn1,Myh11,Myh6,Myl9,Mylk,Nexn,Nf2,Notch3,Nox4,Nrp2,Obscn,Ogn,Otud1,Pcp4l1,Pde4dip,Pdgfd,Pln,Plxna1,Prxl2c,Rasl12,Rbpms2,Rgs5,Rprm,Rrad,Sec24d,Sh3bgr,Slc38a11,Smoc…		SMCs
Muscle	Vascular smooth muscle cells	Acta2,Myh11,Pdgfrb,Sema3d,Tbx18,Wt1		VSMCs
Skin	Keratinocytes	Aqp3,Ccl2,Dmkn,Dsc3,Entpd2,Fgf5,Fst,Gjb3,Icam1,Il13ra1,Irf3,Krt1,Krt10,Krt14,Krt15,Krt16,Krt17,Krt36,Krt5,Krt84,Lama5,Lamc2,Lcn2,Ngfr,Pkp1,Pkp3,Plec,Rel,Ripk4,S100a14,Sbsn,Sfn,Sgpp1,Sirt7,Tfap2a,Tgm1,Trim29		Keratinocytes
Skin	Langerhans cells	Ache,Ahr,Ccr6,Cldn1,Ehf,Epcam,Gpnmb,H2-Ab1,H2-DMa,H2-Ea-ps,Prkcb,Ptprc,Tlr2		Langerhans
Skin	Melanocytes	Ahnak2,Ahr,Bnc2,Crabp1,Ctns,Dct,Dkk3,Enpp1,Filip1l,Gpnmb,Hspb1,Klc2,Loxl2,Men1,Mitf,Mlana,Pax3,Pmel,Pomc,Ppara,Ppard,Pparg,Prkca,Ptgds,Ptn,Rab38,Slc45a2,Slk,Sox9,Tfap2a,Tph2,Trp63,Trpm1,Tyr,Tyrp1,Zc3h7a		Melanocytes
Skin	Merkel cells	Atoh1,Chga,Fli1,Gfi1,Gnai1,Id2,Krt18,Krt20,Krt8,Piezo2,Pou4f3,Sox2,Trpv4,Ttf1,Vil1		Merkel
Skin	Sebocytes	Adipor1,Angptl4,Calca,Camp,Cdh1,Cebpa,Cebpb,Crh,Exo1,F2rl1,Ffar2,Ihh,Klf5,Krt7,Lta4h,Muc1,Ptger2,Rdh12,Srd5a2		Sebocytes
Skin	Trichocytes	Dsg2,Hoxc13		Trichocytes
Immune system	Cancer cells	Cd44,Epcam,Erbb2,Folh1,Krt18,Prom1		Cancer
Pancreas	Cancer stem cells	Cd44,Flot2		CSCs
Liver	Cancer stem cells	Anpep,Cd44,Epcam,Prom1,Thy1		CSCs
Eye	Cancer cells	Epcam		Cancer
Lung	Cancer stem cells	Abcg3,Alcam,Cd44,Kit,Nes,Pdpn,Prom1,Sox2,Thy1		CSCs
Brain	Cancer cells	Cd44,Mbtps2,Parp1		Cancer
Brain	Cancer stem cells	Fut4,Msi1,Nes,Prom1,Sox2,Thy1		CSCs
Kidney	Cancer stem cells	Epcam		CSCs
Mammary Gland	HR High Hormone Sensing Progenitors Post Involution	4930523C07Rik,Aff4,Agps,Ahnak,Angptl4,Anxa1,Anxa2,Anxa5,Aqp3,Aqp5,Areg,Arf5,Arf6,Arpc1b,Arpc2,Atf3,Atp1a1,Atp2b1,Atp6v0e,Atp6v1g1,B2m,Basp1,Bsg,Calm1,Camk2n1,Cck,Cd14,Cd164,Cd200,Cd63,Cd81,Cd82,Cd9,Cdc42ep3,Cdcp1,Cdh1,Cdkn1a,Chmp4b,Cirbp,Cited1,Cldn3,Cldn4,Cldn7,Clic1,Clic4,Cltb,Clu,Cox5a,Crip1,Crip2,Csf3,Csn1s1,Csn2,Csn3,Csrp1,Cst3,Cstb,Ctsb,Ctsh,Cxadr,Cystm1,Dst,Eef1b2,Eef1g,Efhd2,Ehd1,Ehd4,Eif…		HR High Hormone Sensing Progenitors Post Involution
Mammary Gland	HR High Hormone Sensing Progenitors Nulliparous	4930523C07Rik,Actg1,Actn1,Actn4,Adam10,Adss,Ahnak,Alcam,Aldh1a3,Ano6,Anxa1,Anxa2,Anxa3,Anxa5,Areg,Arf5,Arf6,Arpc1b,Arpc2,Atf3,Atox1,Atp2b1,Atp6v1g1,B2m,Basp1,Bhlhe41,Bsg,Btf3,Btg2,Camk2n1,Capns1,Cd164,Cd200,Cd63,Cd82,Cd9,Cdc42ep3,Cdcp1,Cdh1,Cdkn1a,Cdo1,Chic2,Chmp4b,Cirbp,Cited1,Cldn3,Cldn4,Cldn7,Clic1,Clic4,Cltb,Clu,Cox7c,Crb3,Crip1,Crip2,Csn3,Csrp1,Cst3,Cstb,Cxadr,Cystm1,Dst,Dstn,Eef1b2,Eef1g,Ee…		HR High Hormone Sensing Progenitors Nulliparous
Mammary Gland	HR High Hormone Sensing Differentiated Post Involution	4930523C07Rik,Actb,Actg1,Adam10,Aff4,Agps,Ahnak,Alcam,Anxa1,Anxa2,Anxa5,App,Aqp5,Areg,Arf5,Arl6ip5,Arpc1b,Arpc2,Atf3,Atox1,Atp13a3,Atp1b1,Atp5c1,Atp5d,Atp5e,Atp5h,Atp5j,Atp6v0e,Atp6v1f,Atp6v1g1,Atpif1,Avpi1,B2m,Bsg,Btf3,Camk2n1,Capsl,Cd164,Cd200,Cd63,Cd82,Cd9,Cdh1,Cdo1,Cfl1,Chchd10,Chchd2,Chmp2a,Chmp4b,Chmp5,Cirbp,Cited1,Cldn10,Cldn3,Cldn4,Cldn7,Clic1,Clic4,Cltb,Clu,Cmpk1,Cmtm8,Cnn3,Cox4i1,Cox5a,…		HR High Hormone Sensing Differentiated Post Involution
Mammary Gland	HR High Hormone Sensing Differentiated Nulliparous	4930523C07Rik,Actg1,Adam10,Adss,Aff4,Agps,Ahnak,Alcam,Anxa1,Anxa2,Anxa3,Aqp5,Areg,Arf5,Arpc1b,Atf3,Atox1,Atp13a3,Atp5c1,Atp5e,Atp6v0e,Atp6v1g1,Atpif1,B2m,Basp1,Bhlhe41,Bsg,Btf3,Camk2n1,Cct4,Cd164,Cd200,Cd63,Cd82,Cd9,Cdh1,Cdo1,Cfl1,Chchd10,Chic2,Cirbp,Cited1,Cldn3,Cldn4,Cldn7,Clic1,Clic4,Clu,Cmpk1,Cnn3,Cox4i1,Cox5a,Cox6b1,Cox7a2l,Cox7c,Cox8a,Crip1,Crip2,Csrp1,Cstb,Cxadr,Cyb561,Cystm1,Dst,Dstn,Eef1…		HR High Hormone Sensing Differentiated Nulliparous
Mammary Gland	HR High Hormone Sensing Differentiated Gestation	Ano1,Anxa3,Apof,Areg,Arf5,Arl6ip1,Arpc1a,Atf3,Atox1,Atp1a1,Atp1b1,Atp5c1,Atp5d,Atp5e,Atp5h,Atp5j2,Atp5o,Atp6v0e,Atp6v1g1,Atpif1,Avpi1,B2m,Bsg,Calca,Camk2n1,Cd164,Cd200,Cd63,Cd9,Cdk4,Cdo1,Chchd10,Chchd2,Cib1,Cited1,Cldn10,Cldn3,Cldn4,Cldn7,Cldn8,Cmtm8,Cox4i1,Cox5a,Cox6a1,Cox6b1,Cox6c,Cox7a2,Cox7b,Cox7c,Cox8a,Csn1s1,Csn2,Cystm1,Dctn3,Ebpl,Eef1b2,Eef1g,Eif4g2,Emb,Epcam,Erp29,Ezr,Fam3c,Fos,Fosb,Fuca1…		HR High Hormone Sensing Differentiated Gestation
Mammary Gland	HR Low Luminal Progenitors Nulliparous	4930523C07Rik,Actb,Actg1,Actn1,Actn4,Adamts1,Ahnak,Aldh1a3,Ano6,Anp32b,Anxa1,Anxa2,Anxa3,Anxa5,Apoe,App,Arf5,Arf6,Arpc1b,Arpc2,Atf4,Atp1a1,Atp2b1,Baiap2,Basp1,Bsg,Calm1,Camk2n1,Capns1,Card19,Ccnl1,Cd14,Cd44,Cd63,Cd81,Cd82,Cd9,Cdc42ep3,Cdcp1,Cdh1,Cdkn1a,Cdv3,Cebpb,Chic2,Chmp4b,Cited2,Cldn3,Cldn4,Cldn7,Clic1,Clic4,Clip1,Cltb,Clu,Cp,Crip1,Crip2,Csf3,Csn3,Csrp1,Cst3,Cstb,Ctsh,Cxadr,Cxcl16,Cyba,Cystm1…		HR Low Luminal Progenitors Nulliparous
Mammary Gland	HR Low Luminal Progenitors Post Involution	Ahnak,Aldh1a3,Aldoc,Angptl4,Anxa1,Anxa2,Anxa5,Apobec3,Aqp3,Arf1,Arf6,Arpc1b,Arpc2,Atf4,Atp2b1,Baiap2,Basp1,Bsg,Calm1,Camk2n1,Capns1,Cck,Cd14,Cd44,Cd63,Cd81,Cd82,Cd9,Cdc42ep3,Cdcp1,Cdh1,Cebpb,Chil1,Chmp4b,Cited2,Cldn3,Cldn4,Cldn7,Clic1,Clta,Cltb,Clu,Cnbp,Cp,Crip1,Crip2,Csf3,Csn1s1,Csn2,Csn3,Csrp1,Cst3,Cstb,Ctsb,Ctsh,Cxadr,Cyba,Cystm1,Dbi,Dusp1,Dusp6,Ech1,Eef1b2,Efhd2,Ehd1,Ehd4,Ehf,Eif1,Eif4a1,Eif4…		HR Low Luminal Progenitors Post Involution
Mammary Gland	HR Low Differentiated Alveolar Cells Gestation	Anp32b,Apobec3,Arpc1b,Atf3,Atp2b1,Atp5a1,Atp5b,Atp5c1,Atp5d,Atp5g3,Atp5h,Atp5o,Atp6v1c2,B2m,Barx2,Bcas2,Bst2,Btf3,Btg2,C1qbp,C3,Calm1,Calr,Car2,Cct2,Cct4,Cct5,Cd14,Cd36,Cd47,Cd81,Cd82,Cd9,Cdh1,Cebpb,Chchd10,Chic2,Cib1,Cited2,Cited4,Cks1b,Cldn3,Cldn4,Cldn7,Clic1,Clta,Clu,Cnpy2,Coq10b,Cox4i1,Cox5a,Cox6b1,Cox7c,Cox8a,Crabp2,Cracr2b,Crip2,Csn1s1,Csn2,Csn3,Csrp1,Cstb,Ctsh,Cxadr,Cyba,Cytip,Dbi,Dusp6,Dy…		HR Low Differentiated Alveolar Cells Gestation
Mammary Gland	HR Low Progenitor Alveolar Cells Lactation	1110008P14Rik,Acly,Acsl1,Acta2,Actb,Aldoc,Anapc13,Apod,Apoe,Arpc1b,Atf3,Atp5e,Atp5j2,Atp5k,Atp5o,Atp6v1e1,Atp6v1g1,B2m,B4galt1,Basp1,Bst2,Btg2,Btn1a1,Cald1,Calm1,Cck,Cd14,Cd36,Cd81,Cd82,Cd9,Cebpb,Cel,Chchd10,Chka,Chpt1,Chrdl2,Cidea,Cited2,Cited4,Cldn3,Cldn4,Cldn7,Cldn8,Clu,Cnn1,Col9a1,Cope,Cox5a,Cox6a1,Cox6b1,Cox6c,Cox7a2,Cox7b,Cox7c,Cox8a,Cp,Cracr2b,Csn1s1,Csn2,Csn3,Csrp1,Cst3,Ctsb,Ctsh,Cxcl14,C…		HR Low Progenitor Alveolar Cells Lactation
Mammary Gland	HR Low Progenitor Alveolar Cells Gestation	Adamts1,Aldh1a3,Anp32b,Anxa1,Anxa2,Apobec3,Arf5,Arpc1b,Atf3,Atp2b1,Atp5c1,B2m,Barx2,Basp1,Btf3,Btg2,Calr,Ccnd1,Cct2,Cct4,Cct5,Cd47,Cd81,Cd9,Cdc42ep3,Cdh1,Cdk4,Cited4,Cldn3,Cldn4,Cldn7,Clic1,Clta,Clu,Creb5,Crip1,Crip2,Cryab,Csn1s1,Csn2,Csn3,Csrp1,Ctsh,Cxadr,Cyba,Cytip,Dbi,Dclk1,Dek,Dnajb1,Dusp6,Eef1b2,Eef1d,Eef1g,Eef2,Egr1,Ehf,Eif3e,Eif3f,Eif3h,Eif3i,Eif3k,Eif4a1,Elf5,Emp1,Epcam,Ets2,Ezr,Fau,Fos,F…		HR Low Progenitor Alveolar Cells Gestation
Mammary Gland	HR Low Differentiated Alveolar Cells Lactation	1110008P14Rik,Acta2,Actb,Aldh1a3,Aldoc,Anxa1,Anxa2,Apobec3,Apod,Apoe,App,Aqp5,Atf3,Atp1b1,Atp2b1,Atp6ap2,Atp6v1b1,Baiap2,Barx2,Basp1,Btg2,Btn1a1,Cald1,Calm1,Calr,Capg,Cck,Ccnd1,Cd14,Cd81,Cd9,Cdc42ep3,Cebpb,Chka,Cited2,Cited4,Cldn3,Cldn4,Cldn7,Clta,Clu,Cnn1,Cotl1,Cp,Cracr2b,Crip1,Crip2,Cryab,Csn1s1,Csn2,Csn3,Csrnp1,Csrp1,Cst3,Ctsh,Cxcl14,Cyb5a,Cytip,Dbi,Dcxr,Ddit4,Dnajb1,Dstn,Dusp1,Dusp5,Dusp6,Eef…		HR Low Differentiated Alveolar Cells Lactation
Mammary Gland	Basal Basal Gestation	4930523C07Rik,Acta2,Actb,Actg2,Actn1,Actn4,Aebp1,Ahnak,Angptl4,Anp32b,Anxa2,Anxa5,Aplp2,Apoc1,Apoe,App,Aqp3,Arf6,Arhgap5,Arl4c,Arpc2,Atf4,Atp1a1,Atp2b1,Bcam,Bzw1,C1qbp,Cald1,Calm1,Capns1,Cav1,Cd44,Cd63,Cd9,Cda,Cdc42ep3,Cdcp1,Cebpb,Cfl1,Chil1,Clic4,Cltb,Cnbp,Cnn1,Cnn2,Cnn3,Col4a1,Cotl1,Cpne8,Crispld2,Csrp1,Cstb,Ctnna1,Cxcl12,Cxcl14,Ddx21,Ddx24,Dek,Dsp,Dst,Dstn,Eef1b2,Eef1g,Efhd2,Eif1,Eif2s2,Eif3a,…		Basal Basal Gestation
Mammary Gland	Basal	1700025G04Rik,4930523C07Rik,Acta2,Actb,Actg1,Actg2,Actn1,Actn4,Adamts1,Adm,Aebp1,Aldh2,Amotl1,Angptl4,Aplp2,Apoc1,Apoe,App,Arf6,Arl4c,Arpc5,Asph,Atf3,Atf4,Atp1a1,Atp2a2,Atp2b1,Atxn1,Auts2,B2m,Bgn,Cald1,Calm1,Capns1,Cav1,Ccdc85b,Ccnd2,Cd44,Cd63,Cd9,Cdc42ep3,Cdcp1,Cdkn1a,Cebpb,Cfl1,Chil1,Ckb,Clic4,Cnbp,Cnn1,Cnn2,Cnn3,Col14a1,Col16a1,Col4a1,Col4a2,Col4a5,Cotl1,Cp,Crispld2,Cryab,Csn1s1,Csn2,Csnk1a1,C…		Basal
Mammary Gland	Basal Myoepithelial	1700025G04Rik,4930523C07Rik,Acta2,Actb,Actg1,Actg2,Actn1,Actn4,Adamts1,Aebp1,Ahnak,Aldh2,Alpl,Amotl1,Angptl4,Anxa2,Aplp2,Apoc1,Apoe,App,Arhgap5,Arid5b,Arl4c,Atf3,Atp1a1,Atp2a2,Auts2,Bdnf,Bgn,Bhlhe40,Bhlhe41,Btg2,Cald1,Calm1,Calm2,Capns1,Capzb,Cav1,Ccdc85b,Ccnd2,Cd63,Cd9,Cdc42ep3,Cdkn1a,Cebpb,Cfl2,Cited2,Ckb,Clic4,Clmp,Cnn1,Cnn2,Col17a1,Col4a1,Col4a2,Col4a5,Cotl1,Creb5,Crispld2,Cryab,Csn2,Csrnp1,C…		Basal Myoepithelial
Mammary Gland	Basal Procr positive	4930523C07Rik,Acta2,Actb,Actn1,Actn4,Adamts1,Ahnak,Aldh2,Anxa1,Anxa5,Aoc3,Aspn,Atf3,Atp5k,Axl,Bcam,Bgn,Btbd3,Btg2,Cald1,Calm1,Cav1,Ccnd2,Cd36,Cd81,Cdkn1a,Cebpb,Ckb,Cnn1,Cnn2,Col18a1,Col4a1,Col4a2,Cox4i2,Cox6c,Cox8a,Cpe,Crip1,Crip2,Crispld2,Cryab,Csn2,Csrp1,Csrp2,Cst3,Cxcl14,Cystm1,Dbi,Des,Dnajb1,Dnajb4,Dstn,Dtx3,Dusp1,Ebf1,Ech1,Egr1,Ehd2,Eln,Epas1,Epn2,Fabp4,Fermt2,Filip1,Filip1l,Flna,Fos,Fosb,Fs…		Basal Procr positive

## Sheet: S3B_Markers_Immune
Marker_gene	Compartment	Notes
Pax5	Lymphoid_B	Lineage-determining TF
Ebf1	Lymphoid_B	Lineage-determining TF
Ms4a1	Lymphoid_B	CD20, should be expressed on all mature B cells, except plasma cells
Bach2	Lymphoid_B	Marker of germinal-center B-cells
Bcl6	Lymphoid_B	Marker of germinal-center B-cells
Ighm	Lymphoid_B	IgM, expressed both by immature and mature B cells
Ighd	Lymphoid_B	IgD, expressed by mature (naïve) B cells
Igha	Lymphoid_B	IgA, expressed by memory B cells
Ighg1	Lymphoid_B	IgG, expressed by memory B cells
Ighg2b	Lymphoid_B	IgG, expressed by memory B cells
Ighg2c	Lymphoid_B	IgG, expressed by memory B cells
Jchain	Lymphoid_B	Plasma cells
Xbp1	Lymphoid_B	Plasma cells
Mki67	Lymphoid_B	Proliferation marker
Top2a	Lymphoid_B	Proliferation marker
Cdk1	Lymphoid_B	Proliferation marker
Cd3d	Lymphoid_T	General T-cells marker
Cd3e	Lymphoid_T	General T-cells marker
Cd3g	Lymphoid_T	General T-cells marker
Cd4	Lymphoid_T	Marker of CD4 lineage
Cd8a	Lymphoid_T	Marker of CD8 lineage
Cd8b1	Lymphoid_T	Marker of CD8 lineage
Ccr7	Lymphoid_T	Marker of central memory and naïve CD4 T-cells
Il7r	Lymphoid_T	Marker of effector memory CD4 T-cells
Foxp3	Lymphoid_T	Marker of CD4+ regulatory T-cells
Tcf7	Lymphoid_T	Marker of stem-like progenitors CD8+ T-cells
Havcr2	Lymphoid_T	Marker of CD8+ T-cells exhaustion
Lag3	Lymphoid_T	Found in TNBC CD8+ T-cells (Wu et al. 2021)
Zfp36	Lymphoid_T	Marker of chemokine expressing CD8+ T-cells (in TNBC already, see Wu et al. 2021))
Pdcd1	Lymphoid_T	PD1
Trdc	Lymphoid_T	Marker of gamma-delta T-cells
Ier2	Lymphoid_T	Marker of cluster 19
Smad7	Lymphoid_T	Marker of activated T-cells (marker of cluster 19)
Cd69	Lymphoid_T	Marker of activated T-cells (marker of cluster 19)
Stat1	Lymphoid_T	Markers of T-cells activation and differentiation
Gzmk	Lymphoid_T	Granzyme (cytotoxic protein)
Gzmb	Lymphoid_T	Granzyme (cytotoxic protein)
Gzmm	Lymphoid_T	Granzyme (cytotoxic protein)
Ifng	Lymphoid_T	Interferon gamma (expressed by cytotoxic cells)
Tnf	Lymphoid_T	Tnf (mediates cytotoxicity)
Cd7	Lymphoid_T	Marker of NK cells
Nkg7	Lymphoid_T	Marker of NK cells
Ncr1	Lymphoid_T	Marker of NK cells
Cd2	Lymphoid_T	Marker of NK cells
Tgfb1	Lymphoid_T	Regulator of T-cells development
Mki67	Lymphoid_T	Proliferation marker
Top2a	Lymphoid_T	Proliferation marker
Cdk1	Lymphoid_T	Proliferation marker
Gata3	Lymphoid_T	Marker of ILC
Rorc	Lymphoid_T	Marker of ILC and Th17
Tbx21	Lymphoid_T	Marker of ILC
Il4	Lymphoid_T	Marker of Th2 vs ILC2
Il13	Lymphoid_T	Marker of Th2 vs ILC2
Il17a	Lymphoid_T	Marker of Th17
Il17f	Lymphoid_T	Marker of Th17
Il23r	Lymphoid_T	Marker of Th17
Itgam	Myeloid	CD11b, pan-myeloid marker
Cd14	Myeloid	Marker of monocytes
Fcgr4	Myeloid	Cd16, marker of monocytes
Trem2	Myeloid	Marker of lipid-associated macrophages
Spp1	Myeloid	Marker of immunosuppressive macrophages
Clec9a	Myeloid	Marker of cDCs
Siglec1	Myeloid	Marker of M1 macrophages
Cd274	Myeloid	PD-L1
Apoe	Myeloid	Marker of TNBC-specific TAMs (Wu et al. 2021)
Spi1	Myeloid	Lineage-determining TF
Irf8	Myeloid	Lineage-determining TF
Irf7	Myeloid	Ifn-effector TF (pDCs high)
Irf4	Myeloid	Lineage-determining TF (high in pDC)
Batf3	Myeloid	Lineage-determining TF of cDCs
Id2	Myeloid	Lineage-determining TF of cDCs
Zbtb46	Myeloid	DCs master regulator
S100a9	Myeloid	Monocyte marker
S100a6	Myeloid	Monocyte marker
Cxcl10	Myeloid	TAM marker (M1)
Lyz2	Myeloid	Macrophage/TAM marker
Egr1	Myeloid	TAM marker (M1)
Cx3cr1	Myeloid	Marker of non-classical monocytes
Arg1	Myeloid	TAM marker (M1)
Arg2	Myeloid	TAM marker (M2)
Nos2	Myeloid	TAM marker (M2)
C1qa	Myeloid	Macrophage/TAM marker
C1qc	Myeloid	Macrophage/TAM marker
Ly6c1	Myeloid	Marker of monocyte/macrophage differentiation
Ly6c2	Myeloid	Marker of monocyte/macrophage differentiation
Siglech	Myeloid	Marker of pDCs
Mki67	Myeloid	Proliferation marker
Top2a	Myeloid	Proliferation marker
Cdk1	Myeloid	Proliferation marker
Ccr2	Myeloid	Macrophage/TAM marker
Ccr5	Myeloid	Macrophage/TAM marker
Ccr7	Myeloid	Non-canonical marker of cDCs
Ccr9	Myeloid	Marker of DCs
Lgals3	Myeloid	Marker of tissue-resident macrophages
Ccl2	Myeloid	Marker of tissue-resident macrophages
Pdcd1lg2	Myeloid	Mregs (regulatory macrophages) marker
Cd200	Myeloid	Mregs (regulatory macrophages) marker
Fas	Myeloid	Mregs (regulatory macrophages) marker
Aldh1a2	Myeloid	Mregs (regulatory macrophages) marker
Adgre1	Myeloid	Macrophage/TAM marker
Vegfa	Myeloid	Peri-vascular macrophage
Lyve1	Myeloid	Peri-vascular macrophage

## Sheet: S3C_Markers_Stroma
Gene	Cell_type	Species	Notes	Study_ref	Study_link
COL13A1	CAFs_early	Human	Main Text	zhang_et_al	https://www.frontiersin.org/articles/10.3389/fimmu.2021.802080/full
COL14A1	CAFs_early	Human	Main Text	zhang_et_al	https://www.frontiersin.org/articles/10.3389/fimmu.2021.802080/full
PDGFRA	Myofibroblasts_tumour	Human	Main Text	zhang_et_al	https://www.frontiersin.org/articles/10.3389/fimmu.2021.802080/full
LUM	Myofibroblasts_tumour	Human	Main Text	zhang_et_al	https://www.frontiersin.org/articles/10.3389/fimmu.2021.802080/full
MYLK	Myofibroblasts_tumour	Human	Main Text	zhang_et_al	https://www.frontiersin.org/articles/10.3389/fimmu.2021.802080/full
ACTA2	Myofibroblasts_tumour	Human	Main Text	zhang_et_al	https://www.frontiersin.org/articles/10.3389/fimmu.2021.802080/full
MEF2C	Myofibroblasts_tumour	Human	Main Text	zhang_et_al	https://www.frontiersin.org/articles/10.3389/fimmu.2021.802080/full
MYH11	Myofibroblasts_tumour	Human	Main Text	zhang_et_al	https://www.frontiersin.org/articles/10.3389/fimmu.2021.802080/full
ITGA7	Myofibroblasts_tumour	Human	Main Text	zhang_et_al	https://www.frontiersin.org/articles/10.3389/fimmu.2021.802080/full
COL3A1	Myofibroblasts_tumour	Human	Main Text	zhang_et_al	https://www.frontiersin.org/articles/10.3389/fimmu.2021.802080/full
COL5A1	Myofibroblasts_tumour	Human	Main Text	zhang_et_al	https://www.frontiersin.org/articles/10.3389/fimmu.2021.802080/full
COL5A2	Myofibroblasts_tumour	Human	Main Text	zhang_et_al	https://www.frontiersin.org/articles/10.3389/fimmu.2021.802080/full
COL6A3	Myofibroblasts_tumour	Human	Main Text	zhang_et_al	https://www.frontiersin.org/articles/10.3389/fimmu.2021.802080/full
ADM	EC_normal	Human	Table S3, Clusters EC1, EC5	lambrechts_et_al	https://www.nature.com/articles/s41591-018-0096-5
AKAP12	EC_normal	Human	Table S3, Clusters EC1, EC5	lambrechts_et_al	https://www.nature.com/articles/s41591-018-0096-5
BIRC3	EC_normal	Human	Table S3, Clusters EC1, EC5	lambrechts_et_al	https://www.nature.com/articles/s41591-018-0096-5
C8orf4	EC_normal	Human	Table S3, Clusters EC1, EC5	lambrechts_et_al	https://www.nature.com/articles/s41591-018-0096-5
CA4	EC_normal	Human	Table S3, Clusters EC1, EC5	lambrechts_et_al	https://www.nature.com/articles/s41591-018-0096-5
CLEC2B	EC_normal	Human	Table S3, Clusters EC1, EC5	lambrechts_et_al	https://www.nature.com/articles/s41591-018-0096-5
CSF3	EC_normal	Human	Table S3, Clusters EC1, EC5	lambrechts_et_al	https://www.nature.com/articles/s41591-018-0096-5
CX3CL1	EC_normal	Human	Table S3, Clusters EC1, EC5	lambrechts_et_al	https://www.nature.com/articles/s41591-018-0096-5
EDNRB	EC_normal	Human	Table S3, Clusters EC1, EC5	lambrechts_et_al	https://www.nature.com/articles/s41591-018-0096-5
EMCN	EC_normal	Human	Table S3, Clusters EC1, EC5	lambrechts_et_al	https://www.nature.com/articles/s41591-018-0096-5
EMP1	EC_normal	Human	Table S3, Clusters EC1, EC5	lambrechts_et_al	https://www.nature.com/articles/s41591-018-0096-5
FCN3	EC_normal	Human	Table S3, Clusters EC1, EC5	lambrechts_et_al	https://www.nature.com/articles/s41591-018-0096-5
HES1	EC_normal	Human	Table S3, Clusters EC1, EC5	lambrechts_et_al	https://www.nature.com/articles/s41591-018-0096-5
HPGD	EC_normal	Human	Table S3, Clusters EC1, EC5	lambrechts_et_al	https://www.nature.com/articles/s41591-018-0096-5
IL1RL1	EC_normal	Human	Table S3, Clusters EC1, EC5	lambrechts_et_al	https://www.nature.com/articles/s41591-018-0096-5
IL6	EC_normal	Human	Table S3, Clusters EC1, EC5	lambrechts_et_al	https://www.nature.com/articles/s41591-018-0096-5
LRRC32	EC_normal	Human	Table S3, Clusters EC1, EC5	lambrechts_et_al	https://www.nature.com/articles/s41591-018-0096-5
MT1A	EC_normal	Human	Table S3, Clusters EC1, EC5	lambrechts_et_al	https://www.nature.com/articles/s41591-018-0096-5
MT1E	EC_normal	Human	Table S3, Clusters EC1, EC5	lambrechts_et_al	https://www.nature.com/articles/s41591-018-0096-5
MT1M	EC_normal	Human	Table S3, Clusters EC1, EC5	lambrechts_et_al	https://www.nature.com/articles/s41591-018-0096-5
MT1X	EC_normal	Human	Table S3, Clusters EC1, EC5	lambrechts_et_al	https://www.nature.com/articles/s41591-018-0096-5
MT2A	EC_normal	Human	Table S3, Clusters EC1, EC5	lambrechts_et_al	https://www.nature.com/articles/s41591-018-0096-5
S100A3	EC_normal	Human	Table S3, Clusters EC1, EC5	lambrechts_et_al	https://www.nature.com/articles/s41591-018-0096-5
SERPINE1	EC_normal	Human	Table S3, Clusters EC1, EC5	lambrechts_et_al	https://www.nature.com/articles/s41591-018-0096-5
SLC2A3	EC_normal	Human	Table S3, Clusters EC1, EC5	lambrechts_et_al	https://www.nature.com/articles/s41591-018-0096-5
SOSTDC1	EC_normal	Human	Table S3, Clusters EC1, EC5	lambrechts_et_al	https://www.nature.com/articles/s41591-018-0096-5
SOX7	EC_normal	Human	Table S3, Clusters EC1, EC5	lambrechts_et_al	https://www.nature.com/articles/s41591-018-0096-5
TM4SF1	EC_normal	Human	Table S3, Clusters EC1, EC5	lambrechts_et_al	https://www.nature.com/articles/s41591-018-0096-5
TNFAIP3	EC_normal	Human	Table S3, Clusters EC1, EC5	lambrechts_et_al	https://www.nature.com/articles/s41591-018-0096-5
ACKR1	EC_tumour	Human	Table S3, Clusters EC3, EC4	lambrechts_et_al	https://www.nature.com/articles/s41591-018-0096-5
ENPP2	EC_tumour	Human	Table S3, Clusters EC3, EC4	lambrechts_et_al	https://www.nature.com/articles/s41591-018-0096-5
HSPG2	EC_tumour	Human	Table S3, Clusters EC3, EC4	lambrechts_et_al	https://www.nature.com/articles/s41591-018-0096-5
IGFBP3	EC_tumour	Human	Table S3, Clusters EC3, EC4	lambrechts_et_al	https://www.nature.com/articles/s41591-018-0096-5
INSR	EC_tumour	Human	Table S3, Clusters EC3, EC4	lambrechts_et_al	https://www.nature.com/articles/s41591-018-0096-5
PLVAP	EC_tumour	Human	Table S3, Clusters EC3, EC4	lambrechts_et_al	https://www.nature.com/articles/s41591-018-0096-5
SPRY1	EC_tumour	Human	Table S3, Clusters EC3, EC4	lambrechts_et_al	https://www.nature.com/articles/s41591-018-0096-5
CCL21	EC_lymphatic	Human	Table S3, Cluster EC6	lambrechts_et_al	https://www.nature.com/articles/s41591-018-0096-5
GYPC	EC_lymphatic	Human	Table S3, Cluster EC6	lambrechts_et_al	https://www.nature.com/articles/s41591-018-0096-5
MMRN1	EC_lymphatic	Human	Table S3, Cluster EC6	lambrechts_et_al	https://www.nature.com/articles/s41591-018-0096-5
PDPN	EC_lymphatic	Human	Table S3, Cluster EC6	lambrechts_et_al	https://www.nature.com/articles/s41591-018-0096-5
RGS16	EC_lymphatic	Human	Table S3, Cluster EC6	lambrechts_et_al	https://www.nature.com/articles/s41591-018-0096-5
TFF3	EC_lymphatic	Human	Table S3, Cluster EC6	lambrechts_et_al	https://www.nature.com/articles/s41591-018-0096-5
Cytl1	EC_tumour_artery	Mouse	Table S4, marker genes (m)	goveia_et_al	https://www.cell.com/cancer-cell/fulltext/S1535-6108(19)30571-9
Mgp	EC_tumour_artery	Mouse	Table S4, marker genes (m)	goveia_et_al	https://www.cell.com/cancer-cell/fulltext/S1535-6108(19)30571-9
Apoe	EC_tumour_artery	Mouse	Table S4, marker genes (m)	goveia_et_al	https://www.cell.com/cancer-cell/fulltext/S1535-6108(19)30571-9
Bgn	EC_tumour_artery	Mouse	Table S4, marker genes (m)	goveia_et_al	https://www.cell.com/cancer-cell/fulltext/S1535-6108(19)30571-9
Ctsh	EC_tumour_artery	Mouse	Table S4, marker genes (m)	goveia_et_al	https://www.cell.com/cancer-cell/fulltext/S1535-6108(19)30571-9
Cfh	EC_tumour_artery	Mouse	Table S4, marker genes (m)	goveia_et_al	https://www.cell.com/cancer-cell/fulltext/S1535-6108(19)30571-9
Tm4sf1	EC_tumour_artery	Mouse	Table S4, marker genes (m)	goveia_et_al	https://www.cell.com/cancer-cell/fulltext/S1535-6108(19)30571-9
Sfrp1	EC_tumour_artery	Mouse	Table S4, marker genes (m)	goveia_et_al	https://www.cell.com/cancer-cell/fulltext/S1535-6108(19)30571-9
Cst3	EC_tumour_artery	Mouse	Table S4, marker genes (m)	goveia_et_al	https://www.cell.com/cancer-cell/fulltext/S1535-6108(19)30571-9
Cpe	EC_tumour_artery	Mouse	Table S4, marker genes (m)	goveia_et_al	https://www.cell.com/cancer-cell/fulltext/S1535-6108(19)30571-9
Igfbp4	EC_tumour_artery	Mouse	Table S4, marker genes (m)	goveia_et_al	https://www.cell.com/cancer-cell/fulltext/S1535-6108(19)30571-9
Eln	EC_tumour_artery	Mouse	Table S4, marker genes (m)	goveia_et_al	https://www.cell.com/cancer-cell/fulltext/S1535-6108(19)30571-9
Ltbp4	EC_tumour_artery	Mouse	Table S4, marker genes (m)	goveia_et_al	https://www.cell.com/cancer-cell/fulltext/S1535-6108(19)30571-9
Clu	EC_tumour_artery	Mouse	Table S4, marker genes (m)	goveia_et_al	https://www.cell.com/cancer-cell/fulltext/S1535-6108(19)30571-9
Fam3c	EC_tumour_artery	Mouse	Table S4, marker genes (m)	goveia_et_al	https://www.cell.com/cancer-cell/fulltext/S1535-6108(19)30571-9
Bmx	EC_tumour_artery	Mouse	Table S4, marker genes (m)	goveia_et_al	https://www.cell.com/cancer-cell/fulltext/S1535-6108(19)30571-9
Mgst1	EC_tumour_artery	Mouse	Table S4, marker genes (m)	goveia_et_al	https://www.cell.com/cancer-cell/fulltext/S1535-6108(19)30571-9
Vcam1	EC_tumour_artery	Mouse	Table S4, marker genes (m)	goveia_et_al	https://www.cell.com/cancer-cell/fulltext/S1535-6108(19)30571-9
Sulf1	EC_tumour_artery	Mouse	Table S4, marker genes (m)	goveia_et_al	https://www.cell.com/cancer-cell/fulltext/S1535-6108(19)30571-9
Plat	EC_tumour_artery	Mouse	Table S4, marker genes (m)	goveia_et_al	https://www.cell.com/cancer-cell/fulltext/S1535-6108(19)30571-9
Htra1	EC_tumour_artery	Mouse	Table S4, marker genes (m)	goveia_et_al	https://www.cell.com/cancer-cell/fulltext/S1535-6108(19)30571-9
Zyx	EC_tumour_artery	Mouse	Table S4, marker genes (m)	goveia_et_al	https://www.cell.com/cancer-cell/fulltext/S1535-6108(19)30571-9
Id3	EC_tumour_artery	Mouse	Table S4, marker genes (m)	goveia_et_al	https://www.cell.com/cancer-cell/fulltext/S1535-6108(19)30571-9
Gata6	EC_tumour_artery	Mouse	Table S4, marker genes (m)	goveia_et_al	https://www.cell.com/cancer-cell/fulltext/S1535-6108(19)30571-9
Tmem158	EC_tumour_artery	Mouse	Table S4, marker genes (m)	goveia_et_al	https://www.cell.com/cancer-cell/fulltext/S1535-6108(19)30571-9
Smpdl3a	EC_tumour_artery	Mouse	Table S4, marker genes (m)	goveia_et_al	https://www.cell.com/cancer-cell/fulltext/S1535-6108(19)30571-9
AU021092	EC_tumour_artery	Mouse	Table S4, marker genes (m)	goveia_et_al	https://www.cell.com/cancer-cell/fulltext/S1535-6108(19)30571-9
Ccnd2	EC_tumour_artery	Mouse	Table S4, marker genes (m)	goveia_et_al	https://www.cell.com/cancer-cell/fulltext/S1535-6108(19)30571-9
Bsg	EC_tumour_artery	Mouse	Table S4, marker genes (m)	goveia_et_al	https://www.cell.com/cancer-cell/fulltext/S1535-6108(19)30571-9
Bmp4	EC_tumour_artery	Mouse	Table S4, marker genes (m)	goveia_et_al	https://www.cell.com/cancer-cell/fulltext/S1535-6108(19)30571-9
Smad6	EC_tumour_artery	Mouse	Table S4, marker genes (m)	goveia_et_al	https://www.cell.com/cancer-cell/fulltext/S1535-6108(19)30571-9
Spon1	EC_tumour_artery	Mouse	Table S4, marker genes (m)	goveia_et_al	https://www.cell.com/cancer-cell/fulltext/S1535-6108(19)30571-9
Pam	EC_tumour_artery	Mouse	Table S4, marker genes (m)	goveia_et_al	https://www.cell.com/cancer-cell/fulltext/S1535-6108(19)30571-9
Gsn	EC_tumour_artery	Mouse	Table S4, marker genes (m)	goveia_et_al	https://www.cell.com/cancer-cell/fulltext/S1535-6108(19)30571-9
Dap	EC_tumour_artery	Mouse	Table S4, marker genes (m)	goveia_et_al	https://www.cell.com/cancer-cell/fulltext/S1535-6108(19)30571-9
Fam107a	EC_tumour_artery	Mouse	Table S4, marker genes (m)	goveia_et_al	https://www.cell.com/cancer-cell/fulltext/S1535-6108(19)30571-9
Fhl1	EC_tumour_artery	Mouse	Table S4, marker genes (m)	goveia_et_al	https://www.cell.com/cancer-cell/fulltext/S1535-6108(19)30571-9
Pde3a	EC_tumour_artery	Mouse	Table S4, marker genes (m)	goveia_et_al	https://www.cell.com/cancer-cell/fulltext/S1535-6108(19)30571-9
Tinagl1	EC_tumour_artery	Mouse	Table S4, marker genes (m)	goveia_et_al	https://www.cell.com/cancer-cell/fulltext/S1535-6108(19)30571-9
Id2	EC_tumour_artery	Mouse	Table S4, marker genes (m)	goveia_et_al	https://www.cell.com/cancer-cell/fulltext/S1535-6108(19)30571-9
Meg3	EC_tumour_artery	Mouse	Table S4, marker genes (m)	goveia_et_al	https://www.cell.com/cancer-cell/fulltext/S1535-6108(19)30571-9
Ephx2	EC_tumour_artery	Mouse	Table S4, marker genes (m)	goveia_et_al	https://www.cell.com/cancer-cell/fulltext/S1535-6108(19)30571-9
Gkn3	EC_tumour_artery	Mouse	Table S4, marker genes (m)	goveia_et_al	https://www.cell.com/cancer-cell/fulltext/S1535-6108(19)30571-9
Pdlim3	EC_tumour_artery	Mouse	Table S4, marker genes (m)	goveia_et_al	https://www.cell.com/cancer-cell/fulltext/S1535-6108(19)30571-9
Ptprj	EC_tumour_artery	Mouse	Table S4, marker genes (m)	goveia_et_al	https://www.cell.com/cancer-cell/fulltext/S1535-6108(19)30571-9
Lmo2	EC_tumour_artery	Mouse	Table S4, marker genes (m)	goveia_et_al	https://www.cell.com/cancer-cell/fulltext/S1535-6108(19)30571-9
Fos	EC_tumour_artery	Mouse	Table S4, marker genes (m)	goveia_et_al	https://www.cell.com/cancer-cell/fulltext/S1535-6108(19)30571-9
Cmip	EC_tumour_artery	Mouse	Table S4, marker genes (m)	goveia_et_al	https://www.cell.com/cancer-cell/fulltext/S1535-6108(19)30571-9
Rhob	EC_tumour_artery	Mouse	Table S4, marker genes (m)	goveia_et_al	https://www.cell.com/cancer-cell/fulltext/S1535-6108(19)30571-9
Pecam1	EC_tumour_artery	Mouse	Table S4, marker genes (m)	goveia_et_al	https://www.cell.com/cancer-cell/fulltext/S1535-6108(19)30571-9
Emp2	EC_tumour_capillary_type_I	Mouse	Table S4, marker genes (m)	goveia_et_al	https://www.cell.com/cancer-cell/fulltext/S1535-6108(19)30571-9
Cyp4b1	EC_tumour_capillary_type_I	Mouse	Table S4, marker genes (m)	goveia_et_al	https://www.cell.com/cancer-cell/fulltext/S1535-6108(19)30571-9
Car4	EC_tumour_capillary_type_I	Mouse	Table S4, marker genes (m)	goveia_et_al	https://www.cell.com/cancer-cell/fulltext/S1535-6108(19)30571-9
Fibin	EC_tumour_capillary_type_I	Mouse	Table S4, marker genes (m)	goveia_et_al	https://www.cell.com/cancer-cell/fulltext/S1535-6108(19)30571-9
Pmp22	EC_tumour_capillary_type_I	Mouse	Table S4, marker genes (m)	goveia_et_al	https://www.cell.com/cancer-cell/fulltext/S1535-6108(19)30571-9
Tmem100	EC_tumour_capillary_type_I	Mouse	Table S4, marker genes (m)	goveia_et_al	https://www.cell.com/cancer-cell/fulltext/S1535-6108(19)30571-9
Cldn5	EC_tumour_capillary_type_I	Mouse	Table S4, marker genes (m)	goveia_et_al	https://www.cell.com/cancer-cell/fulltext/S1535-6108(19)30571-9
Tspan13	EC_tumour_capillary_type_I	Mouse	Table S4, marker genes (m)	goveia_et_al	https://www.cell.com/cancer-cell/fulltext/S1535-6108(19)30571-9
Hpgd	EC_tumour_capillary_type_I	Mouse	Table S4, marker genes (m)	goveia_et_al	https://www.cell.com/cancer-cell/fulltext/S1535-6108(19)30571-9
Acvrl1	EC_tumour_capillary_type_I	Mouse	Table S4, marker genes (m)	goveia_et_al	https://www.cell.com/cancer-cell/fulltext/S1535-6108(19)30571-9
Icam2	EC_tumour_capillary_type_I	Mouse	Table S4, marker genes (m)	goveia_et_al	https://www.cell.com/cancer-cell/fulltext/S1535-6108(19)30571-9
Ptp4a3	EC_tumour_capillary_type_I	Mouse	Table S4, marker genes (m)	goveia_et_al	https://www.cell.com/cancer-cell/fulltext/S1535-6108(19)30571-9
Nrp1	EC_tumour_capillary_type_I	Mouse	Table S4, marker genes (m)	goveia_et_al	https://www.cell.com/cancer-cell/fulltext/S1535-6108(19)30571-9
Fmo1	EC_tumour_capillary_type_I	Mouse	Table S4, marker genes (m)	goveia_et_al	https://www.cell.com/cancer-cell/fulltext/S1535-6108(19)30571-9
Sept4	EC_tumour_capillary_type_I	Mouse	Table S4, marker genes (m)	goveia_et_al	https://www.cell.com/cancer-cell/fulltext/S1535-6108(19)30571-9
AW112010	EC_tumour_capillary_type_I	Mouse	Table S4, marker genes (m)	goveia_et_al	https://www.cell.com/cancer-cell/fulltext/S1535-6108(19)30571-9
Ly6a	EC_tumour_capillary_type_I	Mouse	Table S4, marker genes (m)	goveia_et_al	https://www.cell.com/cancer-cell/fulltext/S1535-6108(19)30571-9
Ednrb	EC_tumour_capillary_type_I	Mouse	Table S4, marker genes (m)	goveia_et_al	https://www.cell.com/cancer-cell/fulltext/S1535-6108(19)30571-9
Clec1a	EC_tumour_capillary_type_I	Mouse	Table S4, marker genes (m)	goveia_et_al	https://www.cell.com/cancer-cell/fulltext/S1535-6108(19)30571-9
Nkd1	EC_tumour_capillary_type_I	Mouse	Table S4, marker genes (m)	goveia_et_al	https://www.cell.com/cancer-cell/fulltext/S1535-6108(19)30571-9
Ramp2	EC_tumour_capillary_type_I	Mouse	Table S4, marker genes (m)	goveia_et_al	https://www.cell.com/cancer-cell/fulltext/S1535-6108(19)30571-9
Foxf1	EC_tumour_capillary_type_I	Mouse	Table S4, marker genes (m)	goveia_et_al	https://www.cell.com/cancer-cell/fulltext/S1535-6108(19)30571-9
Calcrl	EC_tumour_capillary_type_I	Mouse	Table S4, marker genes (m)	goveia_et_al	https://www.cell.com/cancer-cell/fulltext/S1535-6108(19)30571-9
Tbx3	EC_tumour_capillary_type_I	Mouse	Table S4, marker genes (m)	goveia_et_al	https://www.cell.com/cancer-cell/fulltext/S1535-6108(19)30571-9
Gstm1	EC_tumour_capillary_type_I	Mouse	Table S4, marker genes (m)	goveia_et_al	https://www.cell.com/cancer-cell/fulltext/S1535-6108(19)30571-9
Tmcc2	EC_tumour_capillary_type_I	Mouse	Table S4, marker genes (m)	goveia_et_al	https://www.cell.com/cancer-cell/fulltext/S1535-6108(19)30571-9
Ly6c1	EC_tumour_capillary_type_I	Mouse	Table S4, marker genes (m)	goveia_et_al	https://www.cell.com/cancer-cell/fulltext/S1535-6108(19)30571-9
Serinc3	EC_tumour_capillary_type_I	Mouse	Table S4, marker genes (m)	goveia_et_al	https://www.cell.com/cancer-cell/fulltext/S1535-6108(19)30571-9
Tcn2	EC_tumour_capillary_type_I	Mouse	Table S4, marker genes (m)	goveia_et_al	https://www.cell.com/cancer-cell/fulltext/S1535-6108(19)30571-9
Thbd	EC_tumour_capillary_type_I	Mouse	Table S4, marker genes (m)	goveia_et_al	https://www.cell.com/cancer-cell/fulltext/S1535-6108(19)30571-9
Stmn2	EC_tumour_capillary_type_I	Mouse	Table S4, marker genes (m)	goveia_et_al	https://www.cell.com/cancer-cell/fulltext/S1535-6108(19)30571-9
Bcam	EC_tumour_capillary_type_I	Mouse	Table S4, marker genes (m)	goveia_et_al	https://www.cell.com/cancer-cell/fulltext/S1535-6108(19)30571-9
Tppp3	EC_tumour_capillary_type_I	Mouse	Table S4, marker genes (m)	goveia_et_al	https://www.cell.com/cancer-cell/fulltext/S1535-6108(19)30571-9
Tmem140	EC_tumour_capillary_type_I	Mouse	Table S4, marker genes (m)	goveia_et_al	https://www.cell.com/cancer-cell/fulltext/S1535-6108(19)30571-9
Kdr	EC_tumour_capillary_type_I	Mouse	Table S4, marker genes (m)	goveia_et_al	https://www.cell.com/cancer-cell/fulltext/S1535-6108(19)30571-9
Impdh1	EC_tumour_capillary_type_I	Mouse	Table S4, marker genes (m)	goveia_et_al	https://www.cell.com/cancer-cell/fulltext/S1535-6108(19)30571-9
Cyth3	EC_tumour_capillary_type_I	Mouse	Table S4, marker genes (m)	goveia_et_al	https://www.cell.com/cancer-cell/fulltext/S1535-6108(19)30571-9
Prx	EC_tumour_capillary_type_I	Mouse	Table S4, marker genes (m)	goveia_et_al	https://www.cell.com/cancer-cell/fulltext/S1535-6108(19)30571-9
Pllp	EC_tumour_capillary_type_I	Mouse	Table S4, marker genes (m)	goveia_et_al	https://www.cell.com/cancer-cell/fulltext/S1535-6108(19)30571-9
Cd47	EC_tumour_capillary_type_I	Mouse	Table S4, marker genes (m)	goveia_et_al	https://www.cell.com/cancer-cell/fulltext/S1535-6108(19)30571-9
Mfap2	EC_tumour_capillary_type_I	Mouse	Table S4, marker genes (m)	goveia_et_al	https://www.cell.com/cancer-cell/fulltext/S1535-6108(19)30571-9
Sftpc	EC_tumour_capillary_type_I	Mouse	Table S4, marker genes (m)	goveia_et_al	https://www.cell.com/cancer-cell/fulltext/S1535-6108(19)30571-9
Scn7a	EC_tumour_capillary_type_I	Mouse	Table S4, marker genes (m)	goveia_et_al	https://www.cell.com/cancer-cell/fulltext/S1535-6108(19)30571-9
Map1lc3a	EC_tumour_capillary_type_I	Mouse	Table S4, marker genes (m)	goveia_et_al	https://www.cell.com/cancer-cell/fulltext/S1535-6108(19)30571-9
Adgre5	EC_tumour_capillary_type_I	Mouse	Table S4, marker genes (m)	goveia_et_al	https://www.cell.com/cancer-cell/fulltext/S1535-6108(19)30571-9
Pcdh1	EC_tumour_capillary_type_I	Mouse	Table S4, marker genes (m)	goveia_et_al	https://www.cell.com/cancer-cell/fulltext/S1535-6108(19)30571-9
Tspan8	EC_tumour_capillary_type_I	Mouse	Table S4, marker genes (m)	goveia_et_al	https://www.cell.com/cancer-cell/fulltext/S1535-6108(19)30571-9
Myzap	EC_tumour_capillary_type_I	Mouse	Table S4, marker genes (m)	goveia_et_al	https://www.cell.com/cancer-cell/fulltext/S1535-6108(19)30571-9
Klf2	EC_tumour_capillary_type_I	Mouse	Table S4, marker genes (m)	goveia_et_al	https://www.cell.com/cancer-cell/fulltext/S1535-6108(19)30571-9
Cav2	EC_tumour_capillary_type_I	Mouse	Table S4, marker genes (m)	goveia_et_al	https://www.cell.com/cancer-cell/fulltext/S1535-6108(19)30571-9
Pltp	EC_tumour_capillary_type_II	Mouse	Table S4, marker genes (m)	goveia_et_al	https://www.cell.com/cancer-cell/fulltext/S1535-6108(19)30571-9
Tspan7	EC_tumour_capillary_type_II	Mouse	Table S4, marker genes (m)	goveia_et_al	https://www.cell.com/cancer-cell/fulltext/S1535-6108(19)30571-9
Sema3c	EC_tumour_capillary_type_II	Mouse	Table S4, marker genes (m)	goveia_et_al	https://www.cell.com/cancer-cell/fulltext/S1535-6108(19)30571-9
Aldh2	EC_tumour_capillary_type_II	Mouse	Table S4, marker genes (m)	goveia_et_al	https://www.cell.com/cancer-cell/fulltext/S1535-6108(19)30571-9
Epas1	EC_tumour_capillary_type_II	Mouse	Table S4, marker genes (m)	goveia_et_al	https://www.cell.com/cancer-cell/fulltext/S1535-6108(19)30571-9
Clec14a	EC_tumour_capillary_type_II	Mouse	Table S4, marker genes (m)	goveia_et_al	https://www.cell.com/cancer-cell/fulltext/S1535-6108(19)30571-9
BC028528	EC_tumour_capillary_type_II	Mouse	Table S4, marker genes (m)	goveia_et_al	https://www.cell.com/cancer-cell/fulltext/S1535-6108(19)30571-9
Hilpda	EC_tumour_capillary_type_II	Mouse	Table S4, marker genes (m)	goveia_et_al	https://www.cell.com/cancer-cell/fulltext/S1535-6108(19)30571-9
H2-Ab1	EC_tumour_capillary_type_II	Mouse	Table S4, marker genes (m)	goveia_et_al	https://www.cell.com/cancer-cell/fulltext/S1535-6108(19)30571-9
Cd74	EC_tumour_capillary_type_II	Mouse	Table S4, marker genes (m)	goveia_et_al	https://www.cell.com/cancer-cell/fulltext/S1535-6108(19)30571-9
Hmcn1	EC_tumour_capillary_type_II	Mouse	Table S4, marker genes (m)	goveia_et_al	https://www.cell.com/cancer-cell/fulltext/S1535-6108(19)30571-9
Malat1	EC_tumour_capillary_type_II	Mouse	Table S4, marker genes (m)	goveia_et_al	https://www.cell.com/cancer-cell/fulltext/S1535-6108(19)30571-9
Vegfa	EC_tumour_capillary_type_II	Mouse	Table S4, marker genes (m)	goveia_et_al	https://www.cell.com/cancer-cell/fulltext/S1535-6108(19)30571-9
H2-Aa	EC_tumour_capillary_type_II	Mouse	Table S4, marker genes (m)	goveia_et_al	https://www.cell.com/cancer-cell/fulltext/S1535-6108(19)30571-9
Rasgef1a	EC_tumour_capillary_type_II	Mouse	Table S4, marker genes (m)	goveia_et_al	https://www.cell.com/cancer-cell/fulltext/S1535-6108(19)30571-9
Klhl5	EC_tumour_capillary_type_II	Mouse	Table S4, marker genes (m)	goveia_et_al	https://www.cell.com/cancer-cell/fulltext/S1535-6108(19)30571-9
Cadm1	EC_tumour_capillary_type_II	Mouse	Table S4, marker genes (m)	goveia_et_al	https://www.cell.com/cancer-cell/fulltext/S1535-6108(19)30571-9
Efnb1	EC_tumour_capillary_type_II	Mouse	Table S4, marker genes (m)	goveia_et_al	https://www.cell.com/cancer-cell/fulltext/S1535-6108(19)30571-9
Bmpr2	EC_tumour_capillary_type_II	Mouse	Table S4, marker genes (m)	goveia_et_al	https://www.cell.com/cancer-cell/fulltext/S1535-6108(19)30571-9
Slc43a3	EC_tumour_capillary_type_II	Mouse	Table S4, marker genes (m)	goveia_et_al	https://www.cell.com/cancer-cell/fulltext/S1535-6108(19)30571-9
Acer2	EC_tumour_capillary_type_II	Mouse	Table S4, marker genes (m)	goveia_et_al	https://www.cell.com/cancer-cell/fulltext/S1535-6108(19)30571-9
Cyyr1	EC_tumour_capillary_type_II	Mouse	Table S4, marker genes (m)	goveia_et_al	https://www.cell.com/cancer-cell/fulltext/S1535-6108(19)30571-9
Slc3a2	EC_tumour_capillary_type_II	Mouse	Table S4, marker genes (m)	goveia_et_al	https://www.cell.com/cancer-cell/fulltext/S1535-6108(19)30571-9
H2-Eb1	EC_tumour_capillary_type_II	Mouse	Table S4, marker genes (m)	goveia_et_al	https://www.cell.com/cancer-cell/fulltext/S1535-6108(19)30571-9
Wfdc1	EC_tumour_capillary_type_II	Mouse	Table S4, marker genes (m)	goveia_et_al	https://www.cell.com/cancer-cell/fulltext/S1535-6108(19)30571-9
Clec2d	EC_tumour_capillary_type_II	Mouse	Table S4, marker genes (m)	goveia_et_al	https://www.cell.com/cancer-cell/fulltext/S1535-6108(19)30571-9
Casz1	EC_tumour_capillary_type_II	Mouse	Table S4, marker genes (m)	goveia_et_al	https://www.cell.com/cancer-cell/fulltext/S1535-6108(19)30571-9
Nckap5	EC_tumour_capillary_type_II	Mouse	Table S4, marker genes (m)	goveia_et_al	https://www.cell.com/cancer-cell/fulltext/S1535-6108(19)30571-9
Cyp26b1	EC_tumour_capillary_type_II	Mouse	Table S4, marker genes (m)	goveia_et_al	https://www.cell.com/cancer-cell/fulltext/S1535-6108(19)30571-9
Rdx	EC_tumour_capillary_type_II	Mouse	Table S4, marker genes (m)	goveia_et_al	https://www.cell.com/cancer-cell/fulltext/S1535-6108(19)30571-9
Casc4	EC_tumour_capillary_type_II	Mouse	Table S4, marker genes (m)	goveia_et_al	https://www.cell.com/cancer-cell/fulltext/S1535-6108(19)30571-9
Ncald	EC_tumour_capillary_type_II	Mouse	Table S4, marker genes (m)	goveia_et_al	https://www.cell.com/cancer-cell/fulltext/S1535-6108(19)30571-9
S100a16	EC_tumour_capillary_type_II	Mouse	Table S4, marker genes (m)	goveia_et_al	https://www.cell.com/cancer-cell/fulltext/S1535-6108(19)30571-9
Rnf144a	EC_tumour_capillary_type_II	Mouse	Table S4, marker genes (m)	goveia_et_al	https://www.cell.com/cancer-cell/fulltext/S1535-6108(19)30571-9
Ehd1	EC_tumour_capillary_type_II	Mouse	Table S4, marker genes (m)	goveia_et_al	https://www.cell.com/cancer-cell/fulltext/S1535-6108(19)30571-9
Ptpru	EC_tumour_capillary_type_II	Mouse	Table S4, marker genes (m)	goveia_et_al	https://www.cell.com/cancer-cell/fulltext/S1535-6108(19)30571-9
Adrb2	EC_tumour_capillary_type_II	Mouse	Table S4, marker genes (m)	goveia_et_al	https://www.cell.com/cancer-cell/fulltext/S1535-6108(19)30571-9
AU020206	EC_tumour_capillary_type_II	Mouse	Table S4, marker genes (m)	goveia_et_al	https://www.cell.com/cancer-cell/fulltext/S1535-6108(19)30571-9
Hoxa5	EC_tumour_capillary_type_II	Mouse	Table S4, marker genes (m)	goveia_et_al	https://www.cell.com/cancer-cell/fulltext/S1535-6108(19)30571-9
Adgrl3	EC_tumour_capillary_type_II	Mouse	Table S4, marker genes (m)	goveia_et_al	https://www.cell.com/cancer-cell/fulltext/S1535-6108(19)30571-9
Tubb2a	EC_tumour_capillary_type_II	Mouse	Table S4, marker genes (m)	goveia_et_al	https://www.cell.com/cancer-cell/fulltext/S1535-6108(19)30571-9
Arhgap31	EC_tumour_capillary_type_II	Mouse	Table S4, marker genes (m)	goveia_et_al	https://www.cell.com/cancer-cell/fulltext/S1535-6108(19)30571-9
Ccrl2	EC_tumour_capillary_type_II	Mouse	Table S4, marker genes (m)	goveia_et_al	https://www.cell.com/cancer-cell/fulltext/S1535-6108(19)30571-9
Plscr1	EC_tumour_capillary_type_II	Mouse	Table S4, marker genes (m)	goveia_et_al	https://www.cell.com/cancer-cell/fulltext/S1535-6108(19)30571-9
Anp32a	EC_tumour_capillary_type_II	Mouse	Table S4, marker genes (m)	goveia_et_al	https://www.cell.com/cancer-cell/fulltext/S1535-6108(19)30571-9
Npr3	EC_tumour_capillary_type_II	Mouse	Table S4, marker genes (m)	goveia_et_al	https://www.cell.com/cancer-cell/fulltext/S1535-6108(19)30571-9
Rbm39	EC_tumour_capillary_type_II	Mouse	Table S4, marker genes (m)	goveia_et_al	https://www.cell.com/cancer-cell/fulltext/S1535-6108(19)30571-9
Sox11	EC_tumour_capillary_type_II	Mouse	Table S4, marker genes (m)	goveia_et_al	https://www.cell.com/cancer-cell/fulltext/S1535-6108(19)30571-9
Scn3b	EC_tumour_capillary_type_II	Mouse	Table S4, marker genes (m)	goveia_et_al	https://www.cell.com/cancer-cell/fulltext/S1535-6108(19)30571-9
Ptgfrn	EC_tumour_capillary_type_II	Mouse	Table S4, marker genes (m)	goveia_et_al	https://www.cell.com/cancer-cell/fulltext/S1535-6108(19)30571-9
Fabp4	EC_tumour_capillary_TEC	Mouse	Table S4, marker genes (m)	goveia_et_al	https://www.cell.com/cancer-cell/fulltext/S1535-6108(19)30571-9
Cd36	EC_tumour_capillary_TEC	Mouse	Table S4, marker genes (m)	goveia_et_al	https://www.cell.com/cancer-cell/fulltext/S1535-6108(19)30571-9
Cd300lg	EC_tumour_capillary_TEC	Mouse	Table S4, marker genes (m)	goveia_et_al	https://www.cell.com/cancer-cell/fulltext/S1535-6108(19)30571-9
Lpl	EC_tumour_capillary_TEC	Mouse	Table S4, marker genes (m)	goveia_et_al	https://www.cell.com/cancer-cell/fulltext/S1535-6108(19)30571-9
Gpihbp1	EC_tumour_capillary_TEC	Mouse	Table S4, marker genes (m)	goveia_et_al	https://www.cell.com/cancer-cell/fulltext/S1535-6108(19)30571-9
Fabp5	EC_tumour_capillary_TEC	Mouse	Table S4, marker genes (m)	goveia_et_al	https://www.cell.com/cancer-cell/fulltext/S1535-6108(19)30571-9
Hspb1	EC_tumour_capillary_TEC	Mouse	Table S4, marker genes (m)	goveia_et_al	https://www.cell.com/cancer-cell/fulltext/S1535-6108(19)30571-9
Mgll	EC_tumour_capillary_TEC	Mouse	Table S4, marker genes (m)	goveia_et_al	https://www.cell.com/cancer-cell/fulltext/S1535-6108(19)30571-9
Sgk1	EC_tumour_capillary_TEC	Mouse	Table S4, marker genes (m)	goveia_et_al	https://www.cell.com/cancer-cell/fulltext/S1535-6108(19)30571-9
Tcf15	EC_tumour_capillary_TEC	Mouse	Table S4, marker genes (m)	goveia_et_al	https://www.cell.com/cancer-cell/fulltext/S1535-6108(19)30571-9
Scarb1	EC_tumour_capillary_TEC	Mouse	Table S4, marker genes (m)	goveia_et_al	https://www.cell.com/cancer-cell/fulltext/S1535-6108(19)30571-9
Pim3	EC_tumour_capillary_TEC	Mouse	Table S4, marker genes (m)	goveia_et_al	https://www.cell.com/cancer-cell/fulltext/S1535-6108(19)30571-9
Timp4	EC_tumour_capillary_TEC	Mouse	Table S4, marker genes (m)	goveia_et_al	https://www.cell.com/cancer-cell/fulltext/S1535-6108(19)30571-9
Thrsp	EC_tumour_capillary_TEC	Mouse	Table S4, marker genes (m)	goveia_et_al	https://www.cell.com/cancer-cell/fulltext/S1535-6108(19)30571-9
Aqp7	EC_tumour_capillary_TEC	Mouse	Table S4, marker genes (m)	goveia_et_al	https://www.cell.com/cancer-cell/fulltext/S1535-6108(19)30571-9
Sult1a1	EC_tumour_capillary_TEC	Mouse	Table S4, marker genes (m)	goveia_et_al	https://www.cell.com/cancer-cell/fulltext/S1535-6108(19)30571-9
Kcna5	EC_tumour_capillary_TEC	Mouse	Table S4, marker genes (m)	goveia_et_al	https://www.cell.com/cancer-cell/fulltext/S1535-6108(19)30571-9
Scgb3a1	EC_tumour_capillary_TEC	Mouse	Table S4, marker genes (m)	goveia_et_al	https://www.cell.com/cancer-cell/fulltext/S1535-6108(19)30571-9
Ablim3	EC_tumour_capillary_TEC	Mouse	Table S4, marker genes (m)	goveia_et_al	https://www.cell.com/cancer-cell/fulltext/S1535-6108(19)30571-9
Adgrg1	EC_tumour_capillary_TEC	Mouse	Table S4, marker genes (m)	goveia_et_al	https://www.cell.com/cancer-cell/fulltext/S1535-6108(19)30571-9
Ccdc85a	EC_tumour_capillary_TEC	Mouse	Table S4, marker genes (m)	goveia_et_al	https://www.cell.com/cancer-cell/fulltext/S1535-6108(19)30571-9
Lnx1	EC_tumour_capillary_TEC	Mouse	Table S4, marker genes (m)	goveia_et_al	https://www.cell.com/cancer-cell/fulltext/S1535-6108(19)30571-9
Pdzd2	EC_tumour_capillary_TEC	Mouse	Table S4, marker genes (m)	goveia_et_al	https://www.cell.com/cancer-cell/fulltext/S1535-6108(19)30571-9
Hrct1	EC_tumour_capillary_TEC	Mouse	Table S4, marker genes (m)	goveia_et_al	https://www.cell.com/cancer-cell/fulltext/S1535-6108(19)30571-9
Lipe	EC_tumour_capillary_TEC	Mouse	Table S4, marker genes (m)	goveia_et_al	https://www.cell.com/cancer-cell/fulltext/S1535-6108(19)30571-9
Pparg	EC_tumour_capillary_TEC	Mouse	Table S4, marker genes (m)	goveia_et_al	https://www.cell.com/cancer-cell/fulltext/S1535-6108(19)30571-9
Arid5b	EC_tumour_capillary_TEC	Mouse	Table S4, marker genes (m)	goveia_et_al	https://www.cell.com/cancer-cell/fulltext/S1535-6108(19)30571-9
Unc45b	EC_tumour_capillary_TEC	Mouse	Table S4, marker genes (m)	goveia_et_al	https://www.cell.com/cancer-cell/fulltext/S1535-6108(19)30571-9
Mylip	EC_tumour_capillary_TEC	Mouse	Table S4, marker genes (m)	goveia_et_al	https://www.cell.com/cancer-cell/fulltext/S1535-6108(19)30571-9
Slc26a10	EC_tumour_capillary_TEC	Mouse	Table S4, marker genes (m)	goveia_et_al	https://www.cell.com/cancer-cell/fulltext/S1535-6108(19)30571-9
Slc28a2	EC_tumour_capillary_TEC	Mouse	Table S4, marker genes (m)	goveia_et_al	https://www.cell.com/cancer-cell/fulltext/S1535-6108(19)30571-9
Ifngr1	EC_tumour_capillary_TEC	Mouse	Table S4, marker genes (m)	goveia_et_al	https://www.cell.com/cancer-cell/fulltext/S1535-6108(19)30571-9
Tpst1	EC_tumour_capillary_TEC	Mouse	Table S4, marker genes (m)	goveia_et_al	https://www.cell.com/cancer-cell/fulltext/S1535-6108(19)30571-9
Hp	EC_tumour_capillary_TEC	Mouse	Table S4, marker genes (m)	goveia_et_al	https://www.cell.com/cancer-cell/fulltext/S1535-6108(19)30571-9
Gm12002	EC_tumour_capillary_TEC	Mouse	Table S4, marker genes (m)	goveia_et_al	https://www.cell.com/cancer-cell/fulltext/S1535-6108(19)30571-9
Plcb4	EC_tumour_capillary_TEC	Mouse	Table S4, marker genes (m)	goveia_et_al	https://www.cell.com/cancer-cell/fulltext/S1535-6108(19)30571-9
Neu1	EC_tumour_capillary_TEC	Mouse	Table S4, marker genes (m)	goveia_et_al	https://www.cell.com/cancer-cell/fulltext/S1535-6108(19)30571-9
Rgs5	EC_tumour_capillary_TEC	Mouse	Table S4, marker genes (m)	goveia_et_al	https://www.cell.com/cancer-cell/fulltext/S1535-6108(19)30571-9
Eepd1	EC_tumour_capillary_TEC	Mouse	Table S4, marker genes (m)	goveia_et_al	https://www.cell.com/cancer-cell/fulltext/S1535-6108(19)30571-9
Gopc	EC_tumour_capillary_TEC	Mouse	Table S4, marker genes (m)	goveia_et_al	https://www.cell.com/cancer-cell/fulltext/S1535-6108(19)30571-9
Fam89a	EC_tumour_capillary_TEC	Mouse	Table S4, marker genes (m)	goveia_et_al	https://www.cell.com/cancer-cell/fulltext/S1535-6108(19)30571-9
Car3	EC_tumour_capillary_TEC	Mouse	Table S4, marker genes (m)	goveia_et_al	https://www.cell.com/cancer-cell/fulltext/S1535-6108(19)30571-9
Cyth1	EC_tumour_capillary_TEC	Mouse	Table S4, marker genes (m)	goveia_et_al	https://www.cell.com/cancer-cell/fulltext/S1535-6108(19)30571-9
Itpripl1	EC_tumour_capillary_TEC	Mouse	Table S4, marker genes (m)	goveia_et_al	https://www.cell.com/cancer-cell/fulltext/S1535-6108(19)30571-9
Cfd	EC_tumour_capillary_TEC	Mouse	Table S4, marker genes (m)	goveia_et_al	https://www.cell.com/cancer-cell/fulltext/S1535-6108(19)30571-9
Nepn	EC_tumour_capillary_TEC	Mouse	Table S4, marker genes (m)	goveia_et_al	https://www.cell.com/cancer-cell/fulltext/S1535-6108(19)30571-9
Etl4	EC_tumour_capillary_TEC	Mouse	Table S4, marker genes (m)	goveia_et_al	https://www.cell.com/cancer-cell/fulltext/S1535-6108(19)30571-9
Gpr160	EC_tumour_capillary_TEC	Mouse	Table S4, marker genes (m)	goveia_et_al	https://www.cell.com/cancer-cell/fulltext/S1535-6108(19)30571-9
Jam3	EC_tumour_capillary_TEC	Mouse	Table S4, marker genes (m)	goveia_et_al	https://www.cell.com/cancer-cell/fulltext/S1535-6108(19)30571-9
Papss2	EC_tumour_capillary_TEC	Mouse	Table S4, marker genes (m)	goveia_et_al	https://www.cell.com/cancer-cell/fulltext/S1535-6108(19)30571-9
Vwf	EC_tumour_vein	Mouse	Table S4, marker genes (m)	goveia_et_al	https://www.cell.com/cancer-cell/fulltext/S1535-6108(19)30571-9
Plac8	EC_tumour_vein	Mouse	Table S4, marker genes (m)	goveia_et_al	https://www.cell.com/cancer-cell/fulltext/S1535-6108(19)30571-9
Slc6a2	EC_tumour_vein	Mouse	Table S4, marker genes (m)	goveia_et_al	https://www.cell.com/cancer-cell/fulltext/S1535-6108(19)30571-9
Cd200	EC_tumour_vein	Mouse	Table S4, marker genes (m)	goveia_et_al	https://www.cell.com/cancer-cell/fulltext/S1535-6108(19)30571-9
Amigo2	EC_tumour_vein	Mouse	Table S4, marker genes (m)	goveia_et_al	https://www.cell.com/cancer-cell/fulltext/S1535-6108(19)30571-9
Klf4	EC_tumour_vein	Mouse	Table S4, marker genes (m)	goveia_et_al	https://www.cell.com/cancer-cell/fulltext/S1535-6108(19)30571-9
Il6st	EC_tumour_vein	Mouse	Table S4, marker genes (m)	goveia_et_al	https://www.cell.com/cancer-cell/fulltext/S1535-6108(19)30571-9
Foxp1	EC_tumour_vein	Mouse	Table S4, marker genes (m)	goveia_et_al	https://www.cell.com/cancer-cell/fulltext/S1535-6108(19)30571-9
Serpinb6b	EC_tumour_vein	Mouse	Table S4, marker genes (m)	goveia_et_al	https://www.cell.com/cancer-cell/fulltext/S1535-6108(19)30571-9
Bst1	EC_tumour_vein	Mouse	Table S4, marker genes (m)	goveia_et_al	https://www.cell.com/cancer-cell/fulltext/S1535-6108(19)30571-9
Hspa1a	EC_tumour_vein	Mouse	Table S4, marker genes (m)	goveia_et_al	https://www.cell.com/cancer-cell/fulltext/S1535-6108(19)30571-9
Tgm2	EC_tumour_vein	Mouse	Table S4, marker genes (m)	goveia_et_al	https://www.cell.com/cancer-cell/fulltext/S1535-6108(19)30571-9
Ptprb	EC_tumour_vein	Mouse	Table S4, marker genes (m)	goveia_et_al	https://www.cell.com/cancer-cell/fulltext/S1535-6108(19)30571-9
Mustn1	EC_tumour_vein	Mouse	Table S4, marker genes (m)	goveia_et_al	https://www.cell.com/cancer-cell/fulltext/S1535-6108(19)30571-9
Ier3	EC_tumour_vein	Mouse	Table S4, marker genes (m)	goveia_et_al	https://www.cell.com/cancer-cell/fulltext/S1535-6108(19)30571-9
Ch25h	EC_tumour_vein	Mouse	Table S4, marker genes (m)	goveia_et_al	https://www.cell.com/cancer-cell/fulltext/S1535-6108(19)30571-9
Klf9	EC_tumour_vein	Mouse	Table S4, marker genes (m)	goveia_et_al	https://www.cell.com/cancer-cell/fulltext/S1535-6108(19)30571-9
Vegfc	EC_tumour_vein	Mouse	Table S4, marker genes (m)	goveia_et_al	https://www.cell.com/cancer-cell/fulltext/S1535-6108(19)30571-9
Net1	EC_tumour_vein	Mouse	Table S4, marker genes (m)	goveia_et_al	https://www.cell.com/cancer-cell/fulltext/S1535-6108(19)30571-9
Pbx1	EC_tumour_vein	Mouse	Table S4, marker genes (m)	goveia_et_al	https://www.cell.com/cancer-cell/fulltext/S1535-6108(19)30571-9
H2-T23	EC_tumour_vein	Mouse	Table S4, marker genes (m)	goveia_et_al	https://www.cell.com/cancer-cell/fulltext/S1535-6108(19)30571-9
Junb	EC_tumour_vein	Mouse	Table S4, marker genes (m)	goveia_et_al	https://www.cell.com/cancer-cell/fulltext/S1535-6108(19)30571-9
Pgm5	EC_tumour_vein	Mouse	Table S4, marker genes (m)	goveia_et_al	https://www.cell.com/cancer-cell/fulltext/S1535-6108(19)30571-9
Oat	EC_tumour_vein	Mouse	Table S4, marker genes (m)	goveia_et_al	https://www.cell.com/cancer-cell/fulltext/S1535-6108(19)30571-9
Dll1	EC_tumour_vein	Mouse	Table S4, marker genes (m)	goveia_et_al	https://www.cell.com/cancer-cell/fulltext/S1535-6108(19)30571-9
Fosb	EC_tumour_vein	Mouse	Table S4, marker genes (m)	goveia_et_al	https://www.cell.com/cancer-cell/fulltext/S1535-6108(19)30571-9
Il4ra	EC_tumour_vein	Mouse	Table S4, marker genes (m)	goveia_et_al	https://www.cell.com/cancer-cell/fulltext/S1535-6108(19)30571-9
Cyp1a1	EC_tumour_vein	Mouse	Table S4, marker genes (m)	goveia_et_al	https://www.cell.com/cancer-cell/fulltext/S1535-6108(19)30571-9
Gstm2	EC_tumour_vein	Mouse	Table S4, marker genes (m)	goveia_et_al	https://www.cell.com/cancer-cell/fulltext/S1535-6108(19)30571-9
Gm13889	EC_tumour_vein	Mouse	Table S4, marker genes (m)	goveia_et_al	https://www.cell.com/cancer-cell/fulltext/S1535-6108(19)30571-9
Tle1	EC_tumour_vein	Mouse	Table S4, marker genes (m)	goveia_et_al	https://www.cell.com/cancer-cell/fulltext/S1535-6108(19)30571-9
Il33	EC_tumour_vein	Mouse	Table S4, marker genes (m)	goveia_et_al	https://www.cell.com/cancer-cell/fulltext/S1535-6108(19)30571-9
Adgrg6	EC_tumour_vein	Mouse	Table S4, marker genes (m)	goveia_et_al	https://www.cell.com/cancer-cell/fulltext/S1535-6108(19)30571-9
Ass1	EC_tumour_vein	Mouse	Table S4, marker genes (m)	goveia_et_al	https://www.cell.com/cancer-cell/fulltext/S1535-6108(19)30571-9
Eif4a2	EC_tumour_vein	Mouse	Table S4, marker genes (m)	goveia_et_al	https://www.cell.com/cancer-cell/fulltext/S1535-6108(19)30571-9
Lifr	EC_tumour_vein	Mouse	Table S4, marker genes (m)	goveia_et_al	https://www.cell.com/cancer-cell/fulltext/S1535-6108(19)30571-9
Snx21	EC_tumour_vein	Mouse	Table S4, marker genes (m)	goveia_et_al	https://www.cell.com/cancer-cell/fulltext/S1535-6108(19)30571-9
Slc16a2	EC_tumour_vein	Mouse	Table S4, marker genes (m)	goveia_et_al	https://www.cell.com/cancer-cell/fulltext/S1535-6108(19)30571-9
Mfge8	EC_tumour_vein	Mouse	Table S4, marker genes (m)	goveia_et_al	https://www.cell.com/cancer-cell/fulltext/S1535-6108(19)30571-9
Pir	EC_tumour_vein	Mouse	Table S4, marker genes (m)	goveia_et_al	https://www.cell.com/cancer-cell/fulltext/S1535-6108(19)30571-9
Atp2b1	EC_tumour_vein	Mouse	Table S4, marker genes (m)	goveia_et_al	https://www.cell.com/cancer-cell/fulltext/S1535-6108(19)30571-9
Skap2	EC_tumour_vein	Mouse	Table S4, marker genes (m)	goveia_et_al	https://www.cell.com/cancer-cell/fulltext/S1535-6108(19)30571-9
Npr1	EC_tumour_vein	Mouse	Table S4, marker genes (m)	goveia_et_al	https://www.cell.com/cancer-cell/fulltext/S1535-6108(19)30571-9
Kcnb1	EC_tumour_vein	Mouse	Table S4, marker genes (m)	goveia_et_al	https://www.cell.com/cancer-cell/fulltext/S1535-6108(19)30571-9
Colec12	EC_tumour_vein	Mouse	Table S4, marker genes (m)	goveia_et_al	https://www.cell.com/cancer-cell/fulltext/S1535-6108(19)30571-9
Mmp2	EC_tumour_vein	Mouse	Table S4, marker genes (m)	goveia_et_al	https://www.cell.com/cancer-cell/fulltext/S1535-6108(19)30571-9
Csrnp1	EC_tumour_vein	Mouse	Table S4, marker genes (m)	goveia_et_al	https://www.cell.com/cancer-cell/fulltext/S1535-6108(19)30571-9
Baiap2	EC_tumour_vein	Mouse	Table S4, marker genes (m)	goveia_et_al	https://www.cell.com/cancer-cell/fulltext/S1535-6108(19)30571-9
Ppp1r12a	EC_tumour_vein	Mouse	Table S4, marker genes (m)	goveia_et_al	https://www.cell.com/cancer-cell/fulltext/S1535-6108(19)30571-9
Rab27a	EC_tumour_vein	Mouse	Table S4, marker genes (m)	goveia_et_al	https://www.cell.com/cancer-cell/fulltext/S1535-6108(19)30571-9
Inhba	EC_tumour_vein_large	Mouse	Table S4, marker genes (m)	goveia_et_al	https://www.cell.com/cancer-cell/fulltext/S1535-6108(19)30571-9
Igfbp5	EC_tumour_vein_large	Mouse	Table S4, marker genes (m)	goveia_et_al	https://www.cell.com/cancer-cell/fulltext/S1535-6108(19)30571-9
Crip1	EC_tumour_vein_large	Mouse	Table S4, marker genes (m)	goveia_et_al	https://www.cell.com/cancer-cell/fulltext/S1535-6108(19)30571-9
Pthlh	EC_tumour_vein_large	Mouse	Table S4, marker genes (m)	goveia_et_al	https://www.cell.com/cancer-cell/fulltext/S1535-6108(19)30571-9
Actn1	EC_tumour_vein_large	Mouse	Table S4, marker genes (m)	goveia_et_al	https://www.cell.com/cancer-cell/fulltext/S1535-6108(19)30571-9
Wnt9b	EC_tumour_vein_large	Mouse	Table S4, marker genes (m)	goveia_et_al	https://www.cell.com/cancer-cell/fulltext/S1535-6108(19)30571-9
Nts	EC_tumour_vein_large	Mouse	Table S4, marker genes (m)	goveia_et_al	https://www.cell.com/cancer-cell/fulltext/S1535-6108(19)30571-9
Ptgis	EC_tumour_vein_large	Mouse	Table S4, marker genes (m)	goveia_et_al	https://www.cell.com/cancer-cell/fulltext/S1535-6108(19)30571-9
Ackr3	EC_tumour_vein_large	Mouse	Table S4, marker genes (m)	goveia_et_al	https://www.cell.com/cancer-cell/fulltext/S1535-6108(19)30571-9
Plpp3	EC_tumour_vein_large	Mouse	Table S4, marker genes (m)	goveia_et_al	https://www.cell.com/cancer-cell/fulltext/S1535-6108(19)30571-9
Emp3	EC_tumour_vein_large	Mouse	Table S4, marker genes (m)	goveia_et_al	https://www.cell.com/cancer-cell/fulltext/S1535-6108(19)30571-9
Slco2a1	EC_tumour_vein_large	Mouse	Table S4, marker genes (m)	goveia_et_al	https://www.cell.com/cancer-cell/fulltext/S1535-6108(19)30571-9
Nppc	EC_tumour_vein_large	Mouse	Table S4, marker genes (m)	goveia_et_al	https://www.cell.com/cancer-cell/fulltext/S1535-6108(19)30571-9
Hs3st1	EC_tumour_vein_large	Mouse	Table S4, marker genes (m)	goveia_et_al	https://www.cell.com/cancer-cell/fulltext/S1535-6108(19)30571-9
Ccdc80	EC_tumour_vein_large	Mouse	Table S4, marker genes (m)	goveia_et_al	https://www.cell.com/cancer-cell/fulltext/S1535-6108(19)30571-9
Rhoj	EC_tumour_vein_large	Mouse	Table S4, marker genes (m)	goveia_et_al	https://www.cell.com/cancer-cell/fulltext/S1535-6108(19)30571-9
Fxyd5	EC_tumour_vein_large	Mouse	Table S4, marker genes (m)	goveia_et_al	https://www.cell.com/cancer-cell/fulltext/S1535-6108(19)30571-9
Fmo2	EC_tumour_vein_large	Mouse	Table S4, marker genes (m)	goveia_et_al	https://www.cell.com/cancer-cell/fulltext/S1535-6108(19)30571-9
Nbl1	EC_tumour_vein_large	Mouse	Table S4, marker genes (m)	goveia_et_al	https://www.cell.com/cancer-cell/fulltext/S1535-6108(19)30571-9
Pi16	EC_tumour_vein_large	Mouse	Table S4, marker genes (m)	goveia_et_al	https://www.cell.com/cancer-cell/fulltext/S1535-6108(19)30571-9
Fn1	EC_tumour_vein_large	Mouse	Table S4, marker genes (m)	goveia_et_al	https://www.cell.com/cancer-cell/fulltext/S1535-6108(19)30571-9
Nupr1	EC_tumour_vein_large	Mouse	Table S4, marker genes (m)	goveia_et_al	https://www.cell.com/cancer-cell/fulltext/S1535-6108(19)30571-9
Nos3	EC_tumour_vein_large	Mouse	Table S4, marker genes (m)	goveia_et_al	https://www.cell.com/cancer-cell/fulltext/S1535-6108(19)30571-9
Heg1	EC_tumour_vein_large	Mouse	Table S4, marker genes (m)	goveia_et_al	https://www.cell.com/cancer-cell/fulltext/S1535-6108(19)30571-9
Ecm1	EC_tumour_vein_large	Mouse	Table S4, marker genes (m)	goveia_et_al	https://www.cell.com/cancer-cell/fulltext/S1535-6108(19)30571-9
Tmem108	EC_tumour_vein_large	Mouse	Table S4, marker genes (m)	goveia_et_al	https://www.cell.com/cancer-cell/fulltext/S1535-6108(19)30571-9
Adamts8	EC_tumour_vein_large	Mouse	Table S4, marker genes (m)	goveia_et_al	https://www.cell.com/cancer-cell/fulltext/S1535-6108(19)30571-9
Grina	EC_tumour_vein_large	Mouse	Table S4, marker genes (m)	goveia_et_al	https://www.cell.com/cancer-cell/fulltext/S1535-6108(19)30571-9
Prr13	EC_tumour_vein_large	Mouse	Table S4, marker genes (m)	goveia_et_al	https://www.cell.com/cancer-cell/fulltext/S1535-6108(19)30571-9
Ptgs1	EC_tumour_vein_large	Mouse	Table S4, marker genes (m)	goveia_et_al	https://www.cell.com/cancer-cell/fulltext/S1535-6108(19)30571-9
Car8	EC_tumour_vein_large	Mouse	Table S4, marker genes (m)	goveia_et_al	https://www.cell.com/cancer-cell/fulltext/S1535-6108(19)30571-9
Cgnl1	EC_tumour_vein_large	Mouse	Table S4, marker genes (m)	goveia_et_al	https://www.cell.com/cancer-cell/fulltext/S1535-6108(19)30571-9
Cryab	EC_tumour_vein_large	Mouse	Table S4, marker genes (m)	goveia_et_al	https://www.cell.com/cancer-cell/fulltext/S1535-6108(19)30571-9
Wnt2	EC_tumour_vein_large	Mouse	Table S4, marker genes (m)	goveia_et_al	https://www.cell.com/cancer-cell/fulltext/S1535-6108(19)30571-9
Atp1b3	EC_tumour_vein_large	Mouse	Table S4, marker genes (m)	goveia_et_al	https://www.cell.com/cancer-cell/fulltext/S1535-6108(19)30571-9
Arhgdib	EC_tumour_vein_large	Mouse	Table S4, marker genes (m)	goveia_et_al	https://www.cell.com/cancer-cell/fulltext/S1535-6108(19)30571-9
Emcn	EC_tumour_vein_large	Mouse	Table S4, marker genes (m)	goveia_et_al	https://www.cell.com/cancer-cell/fulltext/S1535-6108(19)30571-9
Ppp3ca	EC_tumour_vein_large	Mouse	Table S4, marker genes (m)	goveia_et_al	https://www.cell.com/cancer-cell/fulltext/S1535-6108(19)30571-9
Tspo	EC_tumour_vein_large	Mouse	Table S4, marker genes (m)	goveia_et_al	https://www.cell.com/cancer-cell/fulltext/S1535-6108(19)30571-9
Cdc42ep5	EC_tumour_vein_large	Mouse	Table S4, marker genes (m)	goveia_et_al	https://www.cell.com/cancer-cell/fulltext/S1535-6108(19)30571-9
Tubb3	EC_tumour_vein_large	Mouse	Table S4, marker genes (m)	goveia_et_al	https://www.cell.com/cancer-cell/fulltext/S1535-6108(19)30571-9
Palmd	EC_tumour_vein_large	Mouse	Table S4, marker genes (m)	goveia_et_al	https://www.cell.com/cancer-cell/fulltext/S1535-6108(19)30571-9
Tagln2	EC_tumour_vein_large	Mouse	Table S4, marker genes (m)	goveia_et_al	https://www.cell.com/cancer-cell/fulltext/S1535-6108(19)30571-9
Calm2	EC_tumour_vein_large	Mouse	Table S4, marker genes (m)	goveia_et_al	https://www.cell.com/cancer-cell/fulltext/S1535-6108(19)30571-9
Col3a1	EC_tumour_vein_large	Mouse	Table S4, marker genes (m)	goveia_et_al	https://www.cell.com/cancer-cell/fulltext/S1535-6108(19)30571-9
Klk8	EC_tumour_vein_large	Mouse	Table S4, marker genes (m)	goveia_et_al	https://www.cell.com/cancer-cell/fulltext/S1535-6108(19)30571-9
Pla2g12a	EC_tumour_vein_large	Mouse	Table S4, marker genes (m)	goveia_et_al	https://www.cell.com/cancer-cell/fulltext/S1535-6108(19)30571-9
Tek	EC_tumour_vein_large	Mouse	Table S4, marker genes (m)	goveia_et_al	https://www.cell.com/cancer-cell/fulltext/S1535-6108(19)30571-9
Fstl1	EC_tumour_vein_large	Mouse	Table S4, marker genes (m)	goveia_et_al	https://www.cell.com/cancer-cell/fulltext/S1535-6108(19)30571-9
Hyal2	EC_tumour_vein_large	Mouse	Table S4, marker genes (m)	goveia_et_al	https://www.cell.com/cancer-cell/fulltext/S1535-6108(19)30571-9
Ackr1	EC_tumour_vein_postcapillary	Mouse	Table S4, marker genes (m)	goveia_et_al	https://www.cell.com/cancer-cell/fulltext/S1535-6108(19)30571-9
Lrg1	EC_tumour_vein_postcapillary	Mouse	Table S4, marker genes (m)	goveia_et_al	https://www.cell.com/cancer-cell/fulltext/S1535-6108(19)30571-9
Selp	EC_tumour_vein_postcapillary	Mouse	Table S4, marker genes (m)	goveia_et_al	https://www.cell.com/cancer-cell/fulltext/S1535-6108(19)30571-9
2200002D01Rik	EC_tumour_vein_postcapillary	Mouse	Table S4, marker genes (m)	goveia_et_al	https://www.cell.com/cancer-cell/fulltext/S1535-6108(19)30571-9
Spint2	EC_tumour_vein_postcapillary	Mouse	Table S4, marker genes (m)	goveia_et_al	https://www.cell.com/cancer-cell/fulltext/S1535-6108(19)30571-9
Csrp2	EC_tumour_vein_postcapillary	Mouse	Table S4, marker genes (m)	goveia_et_al	https://www.cell.com/cancer-cell/fulltext/S1535-6108(19)30571-9
Tmem252	EC_tumour_vein_postcapillary	Mouse	Table S4, marker genes (m)	goveia_et_al	https://www.cell.com/cancer-cell/fulltext/S1535-6108(19)30571-9
Aqp1	EC_tumour_vein_postcapillary	Mouse	Table S4, marker genes (m)	goveia_et_al	https://www.cell.com/cancer-cell/fulltext/S1535-6108(19)30571-9
Eef1b2	EC_tumour_vein_postcapillary	Mouse	Table S4, marker genes (m)	goveia_et_al	https://www.cell.com/cancer-cell/fulltext/S1535-6108(19)30571-9
Rps3	EC_tumour_vein_postcapillary	Mouse	Table S4, marker genes (m)	goveia_et_al	https://www.cell.com/cancer-cell/fulltext/S1535-6108(19)30571-9
Socs3	EC_tumour_vein_postcapillary	Mouse	Table S4, marker genes (m)	goveia_et_al	https://www.cell.com/cancer-cell/fulltext/S1535-6108(19)30571-9
Adamts9	EC_tumour_vein_postcapillary	Mouse	Table S4, marker genes (m)	goveia_et_al	https://www.cell.com/cancer-cell/fulltext/S1535-6108(19)30571-9
Serpinb1a	EC_tumour_vein_postcapillary	Mouse	Table S4, marker genes (m)	goveia_et_al	https://www.cell.com/cancer-cell/fulltext/S1535-6108(19)30571-9
Ubd	EC_tumour_vein_postcapillary	Mouse	Table S4, marker genes (m)	goveia_et_al	https://www.cell.com/cancer-cell/fulltext/S1535-6108(19)30571-9
Gda	EC_tumour_vein_postcapillary	Mouse	Table S4, marker genes (m)	goveia_et_al	https://www.cell.com/cancer-cell/fulltext/S1535-6108(19)30571-9
Mmrn2	EC_tumour_vein_postcapillary	Mouse	Table S4, marker genes (m)	goveia_et_al	https://www.cell.com/cancer-cell/fulltext/S1535-6108(19)30571-9
Fjx1	EC_tumour_vein_postcapillary	Mouse	Table S4, marker genes (m)	goveia_et_al	https://www.cell.com/cancer-cell/fulltext/S1535-6108(19)30571-9
Nfkbia	EC_tumour_vein_postcapillary	Mouse	Table S4, marker genes (m)	goveia_et_al	https://www.cell.com/cancer-cell/fulltext/S1535-6108(19)30571-9
Grrp1	EC_tumour_vein_postcapillary	Mouse	Table S4, marker genes (m)	goveia_et_al	https://www.cell.com/cancer-cell/fulltext/S1535-6108(19)30571-9
Vamp5	EC_tumour_vein_postcapillary	Mouse	Table S4, marker genes (m)	goveia_et_al	https://www.cell.com/cancer-cell/fulltext/S1535-6108(19)30571-9
Ehd3	EC_tumour_vein_postcapillary	Mouse	Table S4, marker genes (m)	goveia_et_al	https://www.cell.com/cancer-cell/fulltext/S1535-6108(19)30571-9
Btbd3	EC_tumour_vein_postcapillary	Mouse	Table S4, marker genes (m)	goveia_et_al	https://www.cell.com/cancer-cell/fulltext/S1535-6108(19)30571-9
Ogfrl1	EC_tumour_vein_postcapillary	Mouse	Table S4, marker genes (m)	goveia_et_al	https://www.cell.com/cancer-cell/fulltext/S1535-6108(19)30571-9
Tgfbi	EC_tumour_vein_postcapillary	Mouse	Table S4, marker genes (m)	goveia_et_al	https://www.cell.com/cancer-cell/fulltext/S1535-6108(19)30571-9
Ifitm2	EC_tumour_vein_postcapillary	Mouse	Table S4, marker genes (m)	goveia_et_al	https://www.cell.com/cancer-cell/fulltext/S1535-6108(19)30571-9
Slco3a1	EC_tumour_vein_postcapillary	Mouse	Table S4, marker genes (m)	goveia_et_al	https://www.cell.com/cancer-cell/fulltext/S1535-6108(19)30571-9
Sncg	EC_tumour_vein_postcapillary	Mouse	Table S4, marker genes (m)	goveia_et_al	https://www.cell.com/cancer-cell/fulltext/S1535-6108(19)30571-9
Ctla2a	EC_tumour_vein_postcapillary	Mouse	Table S4, marker genes (m)	goveia_et_al	https://www.cell.com/cancer-cell/fulltext/S1535-6108(19)30571-9
Fosl2	EC_tumour_vein_postcapillary	Mouse	Table S4, marker genes (m)	goveia_et_al	https://www.cell.com/cancer-cell/fulltext/S1535-6108(19)30571-9
Serpinb9	EC_tumour_vein_postcapillary	Mouse	Table S4, marker genes (m)	goveia_et_al	https://www.cell.com/cancer-cell/fulltext/S1535-6108(19)30571-9
Csf2rb2	EC_tumour_vein_postcapillary	Mouse	Table S4, marker genes (m)	goveia_et_al	https://www.cell.com/cancer-cell/fulltext/S1535-6108(19)30571-9
Hif1a	EC_tumour_vein_postcapillary	Mouse	Table S4, marker genes (m)	goveia_et_al	https://www.cell.com/cancer-cell/fulltext/S1535-6108(19)30571-9
Emp1	EC_tumour_vein_postcapillary	Mouse	Table S4, marker genes (m)	goveia_et_al	https://www.cell.com/cancer-cell/fulltext/S1535-6108(19)30571-9
Ctsb	EC_tumour_vein_postcapillary	Mouse	Table S4, marker genes (m)	goveia_et_al	https://www.cell.com/cancer-cell/fulltext/S1535-6108(19)30571-9
Zfp36	EC_tumour_vein_postcapillary	Mouse	Table S4, marker genes (m)	goveia_et_al	https://www.cell.com/cancer-cell/fulltext/S1535-6108(19)30571-9
Slco2b1	EC_tumour_vein_postcapillary	Mouse	Table S4, marker genes (m)	goveia_et_al	https://www.cell.com/cancer-cell/fulltext/S1535-6108(19)30571-9
Csf2rb	EC_tumour_vein_postcapillary	Mouse	Table S4, marker genes (m)	goveia_et_al	https://www.cell.com/cancer-cell/fulltext/S1535-6108(19)30571-9
Ifitm3	EC_tumour_vein_postcapillary	Mouse	Table S4, marker genes (m)	goveia_et_al	https://www.cell.com/cancer-cell/fulltext/S1535-6108(19)30571-9
Crim1	EC_tumour_vein_postcapillary	Mouse	Table S4, marker genes (m)	goveia_et_al	https://www.cell.com/cancer-cell/fulltext/S1535-6108(19)30571-9
Tagln	EC_tumour_vein_postcapillary	Mouse	Table S4, marker genes (m)	goveia_et_al	https://www.cell.com/cancer-cell/fulltext/S1535-6108(19)30571-9
Prcp	EC_tumour_vein_postcapillary	Mouse	Table S4, marker genes (m)	goveia_et_al	https://www.cell.com/cancer-cell/fulltext/S1535-6108(19)30571-9
Syngr2	EC_tumour_vein_postcapillary	Mouse	Table S4, marker genes (m)	goveia_et_al	https://www.cell.com/cancer-cell/fulltext/S1535-6108(19)30571-9
Rcan1	EC_tumour_vein_postcapillary	Mouse	Table S4, marker genes (m)	goveia_et_al	https://www.cell.com/cancer-cell/fulltext/S1535-6108(19)30571-9
Entpd1	EC_tumour_vein_postcapillary	Mouse	Table S4, marker genes (m)	goveia_et_al	https://www.cell.com/cancer-cell/fulltext/S1535-6108(19)30571-9
Nfkbiz	EC_tumour_vein_postcapillary	Mouse	Table S4, marker genes (m)	goveia_et_al	https://www.cell.com/cancer-cell/fulltext/S1535-6108(19)30571-9
Cd14	EC_tumour_vein_postcapillary	Mouse	Table S4, marker genes (m)	goveia_et_al	https://www.cell.com/cancer-cell/fulltext/S1535-6108(19)30571-9
Dnm3	EC_tumour_vein_postcapillary	Mouse	Table S4, marker genes (m)	goveia_et_al	https://www.cell.com/cancer-cell/fulltext/S1535-6108(19)30571-9
Sh3bp5	EC_tumour_vein_postcapillary	Mouse	Table S4, marker genes (m)	goveia_et_al	https://www.cell.com/cancer-cell/fulltext/S1535-6108(19)30571-9
Jak1	EC_tumour_vein_postcapillary	Mouse	Table S4, marker genes (m)	goveia_et_al	https://www.cell.com/cancer-cell/fulltext/S1535-6108(19)30571-9
Cox7a2l	EC_tumour_vein_postcapillary	Mouse	Table S4, marker genes (m)	goveia_et_al	https://www.cell.com/cancer-cell/fulltext/S1535-6108(19)30571-9
Pdlim1	EC_tumour_vein_immature	Mouse	Table S4, marker genes (m)	goveia_et_al	https://www.cell.com/cancer-cell/fulltext/S1535-6108(19)30571-9
Rplp0	EC_tumour_vein_immature	Mouse	Table S4, marker genes (m)	goveia_et_al	https://www.cell.com/cancer-cell/fulltext/S1535-6108(19)30571-9
Gapdh	EC_tumour_vein_immature	Mouse	Table S4, marker genes (m)	goveia_et_al	https://www.cell.com/cancer-cell/fulltext/S1535-6108(19)30571-9
Igfbp7	EC_tumour_vein_immature	Mouse	Table S4, marker genes (m)	goveia_et_al	https://www.cell.com/cancer-cell/fulltext/S1535-6108(19)30571-9
Rps2	EC_tumour_vein_immature	Mouse	Table S4, marker genes (m)	goveia_et_al	https://www.cell.com/cancer-cell/fulltext/S1535-6108(19)30571-9
Rpsa	EC_tumour_vein_immature	Mouse	Table S4, marker genes (m)	goveia_et_al	https://www.cell.com/cancer-cell/fulltext/S1535-6108(19)30571-9
Rpl12	EC_tumour_vein_immature	Mouse	Table S4, marker genes (m)	goveia_et_al	https://www.cell.com/cancer-cell/fulltext/S1535-6108(19)30571-9
Aplnr	EC_tumour_vein_immature	Mouse	Table S4, marker genes (m)	goveia_et_al	https://www.cell.com/cancer-cell/fulltext/S1535-6108(19)30571-9
Eef1g	EC_tumour_vein_immature	Mouse	Table S4, marker genes (m)	goveia_et_al	https://www.cell.com/cancer-cell/fulltext/S1535-6108(19)30571-9
Tnfrsf9	EC_tumour_vein_immature	Mouse	Table S4, marker genes (m)	goveia_et_al	https://www.cell.com/cancer-cell/fulltext/S1535-6108(19)30571-9
Plvap	EC_tumour_vein_immature	Mouse	Table S4, marker genes (m)	goveia_et_al	https://www.cell.com/cancer-cell/fulltext/S1535-6108(19)30571-9
Rpl15	EC_tumour_vein_immature	Mouse	Table S4, marker genes (m)	goveia_et_al	https://www.cell.com/cancer-cell/fulltext/S1535-6108(19)30571-9
Ldha	EC_tumour_vein_immature	Mouse	Table S4, marker genes (m)	goveia_et_al	https://www.cell.com/cancer-cell/fulltext/S1535-6108(19)30571-9
Rpl10a	EC_tumour_vein_immature	Mouse	Table S4, marker genes (m)	goveia_et_al	https://www.cell.com/cancer-cell/fulltext/S1535-6108(19)30571-9
Aprt	EC_tumour_vein_immature	Mouse	Table S4, marker genes (m)	goveia_et_al	https://www.cell.com/cancer-cell/fulltext/S1535-6108(19)30571-9
Rpl32	EC_tumour_vein_immature	Mouse	Table S4, marker genes (m)	goveia_et_al	https://www.cell.com/cancer-cell/fulltext/S1535-6108(19)30571-9
Rps7	EC_tumour_vein_immature	Mouse	Table S4, marker genes (m)	goveia_et_al	https://www.cell.com/cancer-cell/fulltext/S1535-6108(19)30571-9
Rpl5	EC_tumour_vein_immature	Mouse	Table S4, marker genes (m)	goveia_et_al	https://www.cell.com/cancer-cell/fulltext/S1535-6108(19)30571-9
Gm8730	EC_tumour_vein_immature	Mouse	Table S4, marker genes (m)	goveia_et_al	https://www.cell.com/cancer-cell/fulltext/S1535-6108(19)30571-9
Rpl39	EC_tumour_vein_immature	Mouse	Table S4, marker genes (m)	goveia_et_al	https://www.cell.com/cancer-cell/fulltext/S1535-6108(19)30571-9
Rpl10	EC_tumour_vein_immature	Mouse	Table S4, marker genes (m)	goveia_et_al	https://www.cell.com/cancer-cell/fulltext/S1535-6108(19)30571-9
Rps18	EC_tumour_vein_immature	Mouse	Table S4, marker genes (m)	goveia_et_al	https://www.cell.com/cancer-cell/fulltext/S1535-6108(19)30571-9
Eno1	EC_tumour_vein_immature	Mouse	Table S4, marker genes (m)	goveia_et_al	https://www.cell.com/cancer-cell/fulltext/S1535-6108(19)30571-9
Rpl4	EC_tumour_vein_immature	Mouse	Table S4, marker genes (m)	goveia_et_al	https://www.cell.com/cancer-cell/fulltext/S1535-6108(19)30571-9
Rps6	EC_tumour_vein_immature	Mouse	Table S4, marker genes (m)	goveia_et_al	https://www.cell.com/cancer-cell/fulltext/S1535-6108(19)30571-9
Rpl28	EC_tumour_vein_immature	Mouse	Table S4, marker genes (m)	goveia_et_al	https://www.cell.com/cancer-cell/fulltext/S1535-6108(19)30571-9
Ccnd1	EC_tumour_vein_immature	Mouse	Table S4, marker genes (m)	goveia_et_al	https://www.cell.com/cancer-cell/fulltext/S1535-6108(19)30571-9
Rpl35	EC_tumour_vein_immature	Mouse	Table S4, marker genes (m)	goveia_et_al	https://www.cell.com/cancer-cell/fulltext/S1535-6108(19)30571-9
Rps15a	EC_tumour_vein_immature	Mouse	Table S4, marker genes (m)	goveia_et_al	https://www.cell.com/cancer-cell/fulltext/S1535-6108(19)30571-9
Hspe1	EC_tumour_vein_immature	Mouse	Table S4, marker genes (m)	goveia_et_al	https://www.cell.com/cancer-cell/fulltext/S1535-6108(19)30571-9
Rpl7a	EC_tumour_vein_immature	Mouse	Table S4, marker genes (m)	goveia_et_al	https://www.cell.com/cancer-cell/fulltext/S1535-6108(19)30571-9
Eif4a1	EC_tumour_vein_immature	Mouse	Table S4, marker genes (m)	goveia_et_al	https://www.cell.com/cancer-cell/fulltext/S1535-6108(19)30571-9
Rps12	EC_tumour_vein_immature	Mouse	Table S4, marker genes (m)	goveia_et_al	https://www.cell.com/cancer-cell/fulltext/S1535-6108(19)30571-9
Rpl29	EC_tumour_vein_immature	Mouse	Table S4, marker genes (m)	goveia_et_al	https://www.cell.com/cancer-cell/fulltext/S1535-6108(19)30571-9
Btf3	EC_tumour_vein_immature	Mouse	Table S4, marker genes (m)	goveia_et_al	https://www.cell.com/cancer-cell/fulltext/S1535-6108(19)30571-9
Rps24	EC_tumour_vein_immature	Mouse	Table S4, marker genes (m)	goveia_et_al	https://www.cell.com/cancer-cell/fulltext/S1535-6108(19)30571-9
Rps9	EC_tumour_vein_immature	Mouse	Table S4, marker genes (m)	goveia_et_al	https://www.cell.com/cancer-cell/fulltext/S1535-6108(19)30571-9
Rps10	EC_tumour_vein_immature	Mouse	Table S4, marker genes (m)	goveia_et_al	https://www.cell.com/cancer-cell/fulltext/S1535-6108(19)30571-9
Rpl6	EC_tumour_vein_immature	Mouse	Table S4, marker genes (m)	goveia_et_al	https://www.cell.com/cancer-cell/fulltext/S1535-6108(19)30571-9
Rps13	EC_tumour_vein_immature	Mouse	Table S4, marker genes (m)	goveia_et_al	https://www.cell.com/cancer-cell/fulltext/S1535-6108(19)30571-9
Rps26	EC_tumour_vein_immature	Mouse	Table S4, marker genes (m)	goveia_et_al	https://www.cell.com/cancer-cell/fulltext/S1535-6108(19)30571-9
Rpl3	EC_tumour_vein_immature	Mouse	Table S4, marker genes (m)	goveia_et_al	https://www.cell.com/cancer-cell/fulltext/S1535-6108(19)30571-9
Rpl22	EC_tumour_vein_immature	Mouse	Table S4, marker genes (m)	goveia_et_al	https://www.cell.com/cancer-cell/fulltext/S1535-6108(19)30571-9
Rps27a	EC_tumour_vein_immature	Mouse	Table S4, marker genes (m)	goveia_et_al	https://www.cell.com/cancer-cell/fulltext/S1535-6108(19)30571-9
Rps8	EC_tumour_vein_immature	Mouse	Table S4, marker genes (m)	goveia_et_al	https://www.cell.com/cancer-cell/fulltext/S1535-6108(19)30571-9
Rpl27	EC_tumour_vein_immature	Mouse	Table S4, marker genes (m)	goveia_et_al	https://www.cell.com/cancer-cell/fulltext/S1535-6108(19)30571-9
Rps16	EC_tumour_vein_immature	Mouse	Table S4, marker genes (m)	goveia_et_al	https://www.cell.com/cancer-cell/fulltext/S1535-6108(19)30571-9
Rpl36a	EC_tumour_vein_immature	Mouse	Table S4, marker genes (m)	goveia_et_al	https://www.cell.com/cancer-cell/fulltext/S1535-6108(19)30571-9
Rps3a1	EC_tumour_vein_immature	Mouse	Table S4, marker genes (m)	goveia_et_al	https://www.cell.com/cancer-cell/fulltext/S1535-6108(19)30571-9
Anxa2	EC_tumour_vein_immature	Mouse	Table S4, marker genes (m)	goveia_et_al	https://www.cell.com/cancer-cell/fulltext/S1535-6108(19)30571-9
Rbp1	EC_tumour_tip_cell	Mouse	Table S4, marker genes (m)	goveia_et_al	https://www.cell.com/cancer-cell/fulltext/S1535-6108(19)30571-9
Fscn1	EC_tumour_tip_cell	Mouse	Table S4, marker genes (m)	goveia_et_al	https://www.cell.com/cancer-cell/fulltext/S1535-6108(19)30571-9
Apln	EC_tumour_tip_cell	Mouse	Table S4, marker genes (m)	goveia_et_al	https://www.cell.com/cancer-cell/fulltext/S1535-6108(19)30571-9
Trp53i11	EC_tumour_tip_cell	Mouse	Table S4, marker genes (m)	goveia_et_al	https://www.cell.com/cancer-cell/fulltext/S1535-6108(19)30571-9
AA467197	EC_tumour_tip_cell	Mouse	Table S4, marker genes (m)	goveia_et_al	https://www.cell.com/cancer-cell/fulltext/S1535-6108(19)30571-9
Chga	EC_tumour_tip_cell	Mouse	Table S4, marker genes (m)	goveia_et_al	https://www.cell.com/cancer-cell/fulltext/S1535-6108(19)30571-9
Tmsb10	EC_tumour_tip_cell	Mouse	Table S4, marker genes (m)	goveia_et_al	https://www.cell.com/cancer-cell/fulltext/S1535-6108(19)30571-9
Prss23	EC_tumour_tip_cell	Mouse	Table S4, marker genes (m)	goveia_et_al	https://www.cell.com/cancer-cell/fulltext/S1535-6108(19)30571-9
Lgals1	EC_tumour_tip_cell	Mouse	Table S4, marker genes (m)	goveia_et_al	https://www.cell.com/cancer-cell/fulltext/S1535-6108(19)30571-9
Pfn1	EC_tumour_tip_cell	Mouse	Table S4, marker genes (m)	goveia_et_al	https://www.cell.com/cancer-cell/fulltext/S1535-6108(19)30571-9
Rgcc	EC_tumour_tip_cell	Mouse	Table S4, marker genes (m)	goveia_et_al	https://www.cell.com/cancer-cell/fulltext/S1535-6108(19)30571-9
Sparc	EC_tumour_tip_cell	Mouse	Table S4, marker genes (m)	goveia_et_al	https://www.cell.com/cancer-cell/fulltext/S1535-6108(19)30571-9
Fam167b	EC_tumour_tip_cell	Mouse	Table S4, marker genes (m)	goveia_et_al	https://www.cell.com/cancer-cell/fulltext/S1535-6108(19)30571-9
Lxn	EC_tumour_tip_cell	Mouse	Table S4, marker genes (m)	goveia_et_al	https://www.cell.com/cancer-cell/fulltext/S1535-6108(19)30571-9
Serpinh1	EC_tumour_tip_cell	Mouse	Table S4, marker genes (m)	goveia_et_al	https://www.cell.com/cancer-cell/fulltext/S1535-6108(19)30571-9
Vim	EC_tumour_tip_cell	Mouse	Table S4, marker genes (m)	goveia_et_al	https://www.cell.com/cancer-cell/fulltext/S1535-6108(19)30571-9
Smad1	EC_tumour_tip_cell	Mouse	Table S4, marker genes (m)	goveia_et_al	https://www.cell.com/cancer-cell/fulltext/S1535-6108(19)30571-9
Mest	EC_tumour_tip_cell	Mouse	Table S4, marker genes (m)	goveia_et_al	https://www.cell.com/cancer-cell/fulltext/S1535-6108(19)30571-9
Prnp	EC_tumour_tip_cell	Mouse	Table S4, marker genes (m)	goveia_et_al	https://www.cell.com/cancer-cell/fulltext/S1535-6108(19)30571-9
Eif4ebp1	EC_tumour_tip_cell	Mouse	Table S4, marker genes (m)	goveia_et_al	https://www.cell.com/cancer-cell/fulltext/S1535-6108(19)30571-9
Adm	EC_tumour_tip_cell	Mouse	Table S4, marker genes (m)	goveia_et_al	https://www.cell.com/cancer-cell/fulltext/S1535-6108(19)30571-9
Csrp1	EC_tumour_tip_cell	Mouse	Table S4, marker genes (m)	goveia_et_al	https://www.cell.com/cancer-cell/fulltext/S1535-6108(19)30571-9
Litaf	EC_tumour_tip_cell	Mouse	Table S4, marker genes (m)	goveia_et_al	https://www.cell.com/cancer-cell/fulltext/S1535-6108(19)30571-9
Prelid1	EC_tumour_tip_cell	Mouse	Table S4, marker genes (m)	goveia_et_al	https://www.cell.com/cancer-cell/fulltext/S1535-6108(19)30571-9
Gnb4	EC_tumour_tip_cell	Mouse	Table S4, marker genes (m)	goveia_et_al	https://www.cell.com/cancer-cell/fulltext/S1535-6108(19)30571-9
Actb	EC_tumour_tip_cell	Mouse	Table S4, marker genes (m)	goveia_et_al	https://www.cell.com/cancer-cell/fulltext/S1535-6108(19)30571-9
Cav1	EC_tumour_tip_cell	Mouse	Table S4, marker genes (m)	goveia_et_al	https://www.cell.com/cancer-cell/fulltext/S1535-6108(19)30571-9
N4bp3	EC_tumour_tip_cell	Mouse	Table S4, marker genes (m)	goveia_et_al	https://www.cell.com/cancer-cell/fulltext/S1535-6108(19)30571-9
Rpl22l1	EC_tumour_tip_cell	Mouse	Table S4, marker genes (m)	goveia_et_al	https://www.cell.com/cancer-cell/fulltext/S1535-6108(19)30571-9
Ercc1	EC_tumour_tip_cell	Mouse	Table S4, marker genes (m)	goveia_et_al	https://www.cell.com/cancer-cell/fulltext/S1535-6108(19)30571-9
Actg1	EC_tumour_tip_cell	Mouse	Table S4, marker genes (m)	goveia_et_al	https://www.cell.com/cancer-cell/fulltext/S1535-6108(19)30571-9
Rhoc	EC_tumour_tip_cell	Mouse	Table S4, marker genes (m)	goveia_et_al	https://www.cell.com/cancer-cell/fulltext/S1535-6108(19)30571-9
Ywhaq	EC_tumour_tip_cell	Mouse	Table S4, marker genes (m)	goveia_et_al	https://www.cell.com/cancer-cell/fulltext/S1535-6108(19)30571-9
Pkig	EC_tumour_tip_cell	Mouse	Table S4, marker genes (m)	goveia_et_al	https://www.cell.com/cancer-cell/fulltext/S1535-6108(19)30571-9
Cotl1	EC_tumour_tip_cell	Mouse	Table S4, marker genes (m)	goveia_et_al	https://www.cell.com/cancer-cell/fulltext/S1535-6108(19)30571-9
Vasp	EC_tumour_tip_cell	Mouse	Table S4, marker genes (m)	goveia_et_al	https://www.cell.com/cancer-cell/fulltext/S1535-6108(19)30571-9
C1qtnf9	EC_tumour_tip_cell	Mouse	Table S4, marker genes (m)	goveia_et_al	https://www.cell.com/cancer-cell/fulltext/S1535-6108(19)30571-9
Tpi1	EC_tumour_tip_cell	Mouse	Table S4, marker genes (m)	goveia_et_al	https://www.cell.com/cancer-cell/fulltext/S1535-6108(19)30571-9
Cfl1	EC_tumour_tip_cell	Mouse	Table S4, marker genes (m)	goveia_et_al	https://www.cell.com/cancer-cell/fulltext/S1535-6108(19)30571-9
Tpm4	EC_tumour_tip_cell	Mouse	Table S4, marker genes (m)	goveia_et_al	https://www.cell.com/cancer-cell/fulltext/S1535-6108(19)30571-9
Xbp1	EC_tumour_tip_cell	Mouse	Table S4, marker genes (m)	goveia_et_al	https://www.cell.com/cancer-cell/fulltext/S1535-6108(19)30571-9
Cdc42ep3	EC_tumour_tip_cell	Mouse	Table S4, marker genes (m)	goveia_et_al	https://www.cell.com/cancer-cell/fulltext/S1535-6108(19)30571-9
Pabpc1	EC_tumour_tip_cell	Mouse	Table S4, marker genes (m)	goveia_et_al	https://www.cell.com/cancer-cell/fulltext/S1535-6108(19)30571-9
Tmsb4x	EC_tumour_tip_cell	Mouse	Table S4, marker genes (m)	goveia_et_al	https://www.cell.com/cancer-cell/fulltext/S1535-6108(19)30571-9
Anxa5	EC_tumour_tip_cell	Mouse	Table S4, marker genes (m)	goveia_et_al	https://www.cell.com/cancer-cell/fulltext/S1535-6108(19)30571-9
Tpm1	EC_tumour_tip_cell	Mouse	Table S4, marker genes (m)	goveia_et_al	https://www.cell.com/cancer-cell/fulltext/S1535-6108(19)30571-9
Aldoa	EC_tumour_tip_cell	Mouse	Table S4, marker genes (m)	goveia_et_al	https://www.cell.com/cancer-cell/fulltext/S1535-6108(19)30571-9
Ctsl	EC_tumour_tip_cell	Mouse	Table S4, marker genes (m)	goveia_et_al	https://www.cell.com/cancer-cell/fulltext/S1535-6108(19)30571-9
Grap	EC_tumour_tip_cell	Mouse	Table S4, marker genes (m)	goveia_et_al	https://www.cell.com/cancer-cell/fulltext/S1535-6108(19)30571-9
Cdk2ap2	EC_tumour_tip_cell	Mouse	Table S4, marker genes (m)	goveia_et_al	https://www.cell.com/cancer-cell/fulltext/S1535-6108(19)30571-9
Hmgb2	EC_tumour_proliferating	Mouse	Table S4, marker genes (m)	goveia_et_al	https://www.cell.com/cancer-cell/fulltext/S1535-6108(19)30571-9
H2afz	EC_tumour_proliferating	Mouse	Table S4, marker genes (m)	goveia_et_al	https://www.cell.com/cancer-cell/fulltext/S1535-6108(19)30571-9
Stmn1	EC_tumour_proliferating	Mouse	Table S4, marker genes (m)	goveia_et_al	https://www.cell.com/cancer-cell/fulltext/S1535-6108(19)30571-9
Birc5	EC_tumour_proliferating	Mouse	Table S4, marker genes (m)	goveia_et_al	https://www.cell.com/cancer-cell/fulltext/S1535-6108(19)30571-9
Tuba1b	EC_tumour_proliferating	Mouse	Table S4, marker genes (m)	goveia_et_al	https://www.cell.com/cancer-cell/fulltext/S1535-6108(19)30571-9
Ube2c	EC_tumour_proliferating	Mouse	Table S4, marker genes (m)	goveia_et_al	https://www.cell.com/cancer-cell/fulltext/S1535-6108(19)30571-9
Tubb6	EC_tumour_proliferating	Mouse	Table S4, marker genes (m)	goveia_et_al	https://www.cell.com/cancer-cell/fulltext/S1535-6108(19)30571-9
Cks2	EC_tumour_proliferating	Mouse	Table S4, marker genes (m)	goveia_et_al	https://www.cell.com/cancer-cell/fulltext/S1535-6108(19)30571-9
Ube2s	EC_tumour_proliferating	Mouse	Table S4, marker genes (m)	goveia_et_al	https://www.cell.com/cancer-cell/fulltext/S1535-6108(19)30571-9
Cks1b	EC_tumour_proliferating	Mouse	Table S4, marker genes (m)	goveia_et_al	https://www.cell.com/cancer-cell/fulltext/S1535-6108(19)30571-9
Tubb5	EC_tumour_proliferating	Mouse	Table S4, marker genes (m)	goveia_et_al	https://www.cell.com/cancer-cell/fulltext/S1535-6108(19)30571-9
Ran	EC_tumour_proliferating	Mouse	Table S4, marker genes (m)	goveia_et_al	https://www.cell.com/cancer-cell/fulltext/S1535-6108(19)30571-9
Cdk1	EC_tumour_proliferating	Mouse	Table S4, marker genes (m)	goveia_et_al	https://www.cell.com/cancer-cell/fulltext/S1535-6108(19)30571-9
Cenpa	EC_tumour_proliferating	Mouse	Table S4, marker genes (m)	goveia_et_al	https://www.cell.com/cancer-cell/fulltext/S1535-6108(19)30571-9
Top2a	EC_tumour_proliferating	Mouse	Table S4, marker genes (m)	goveia_et_al	https://www.cell.com/cancer-cell/fulltext/S1535-6108(19)30571-9
Tubb4b	EC_tumour_proliferating	Mouse	Table S4, marker genes (m)	goveia_et_al	https://www.cell.com/cancer-cell/fulltext/S1535-6108(19)30571-9
Hmgb1	EC_tumour_proliferating	Mouse	Table S4, marker genes (m)	goveia_et_al	https://www.cell.com/cancer-cell/fulltext/S1535-6108(19)30571-9
Cdca8	EC_tumour_proliferating	Mouse	Table S4, marker genes (m)	goveia_et_al	https://www.cell.com/cancer-cell/fulltext/S1535-6108(19)30571-9
Cdc20	EC_tumour_proliferating	Mouse	Table S4, marker genes (m)	goveia_et_al	https://www.cell.com/cancer-cell/fulltext/S1535-6108(19)30571-9
Tk1	EC_tumour_proliferating	Mouse	Table S4, marker genes (m)	goveia_et_al	https://www.cell.com/cancer-cell/fulltext/S1535-6108(19)30571-9
H2afx	EC_tumour_proliferating	Mouse	Table S4, marker genes (m)	goveia_et_al	https://www.cell.com/cancer-cell/fulltext/S1535-6108(19)30571-9
Smc4	EC_tumour_proliferating	Mouse	Table S4, marker genes (m)	goveia_et_al	https://www.cell.com/cancer-cell/fulltext/S1535-6108(19)30571-9
Ranbp1	EC_tumour_proliferating	Mouse	Table S4, marker genes (m)	goveia_et_al	https://www.cell.com/cancer-cell/fulltext/S1535-6108(19)30571-9
Hmgn2	EC_tumour_proliferating	Mouse	Table S4, marker genes (m)	goveia_et_al	https://www.cell.com/cancer-cell/fulltext/S1535-6108(19)30571-9
Anp32b	EC_tumour_proliferating	Mouse	Table S4, marker genes (m)	goveia_et_al	https://www.cell.com/cancer-cell/fulltext/S1535-6108(19)30571-9
Slc25a5	EC_tumour_proliferating	Mouse	Table S4, marker genes (m)	goveia_et_al	https://www.cell.com/cancer-cell/fulltext/S1535-6108(19)30571-9
Ccnb2	EC_tumour_proliferating	Mouse	Table S4, marker genes (m)	goveia_et_al	https://www.cell.com/cancer-cell/fulltext/S1535-6108(19)30571-9
Tyms	EC_tumour_proliferating	Mouse	Table S4, marker genes (m)	goveia_et_al	https://www.cell.com/cancer-cell/fulltext/S1535-6108(19)30571-9
Ccna2	EC_tumour_proliferating	Mouse	Table S4, marker genes (m)	goveia_et_al	https://www.cell.com/cancer-cell/fulltext/S1535-6108(19)30571-9
Lmnb1	EC_tumour_proliferating	Mouse	Table S4, marker genes (m)	goveia_et_al	https://www.cell.com/cancer-cell/fulltext/S1535-6108(19)30571-9
Smc2	EC_tumour_proliferating	Mouse	Table S4, marker genes (m)	goveia_et_al	https://www.cell.com/cancer-cell/fulltext/S1535-6108(19)30571-9
Hnrnpab	EC_tumour_proliferating	Mouse	Table S4, marker genes (m)	goveia_et_al	https://www.cell.com/cancer-cell/fulltext/S1535-6108(19)30571-9
Dek	EC_tumour_proliferating	Mouse	Table S4, marker genes (m)	goveia_et_al	https://www.cell.com/cancer-cell/fulltext/S1535-6108(19)30571-9
Nucks1	EC_tumour_proliferating	Mouse	Table S4, marker genes (m)	goveia_et_al	https://www.cell.com/cancer-cell/fulltext/S1535-6108(19)30571-9
Rbm3	EC_tumour_proliferating	Mouse	Table S4, marker genes (m)	goveia_et_al	https://www.cell.com/cancer-cell/fulltext/S1535-6108(19)30571-9
Set	EC_tumour_proliferating	Mouse	Table S4, marker genes (m)	goveia_et_al	https://www.cell.com/cancer-cell/fulltext/S1535-6108(19)30571-9
Cdca3	EC_tumour_proliferating	Mouse	Table S4, marker genes (m)	goveia_et_al	https://www.cell.com/cancer-cell/fulltext/S1535-6108(19)30571-9
Erh	EC_tumour_proliferating	Mouse	Table S4, marker genes (m)	goveia_et_al	https://www.cell.com/cancer-cell/fulltext/S1535-6108(19)30571-9
Hint1	EC_tumour_proliferating	Mouse	Table S4, marker genes (m)	goveia_et_al	https://www.cell.com/cancer-cell/fulltext/S1535-6108(19)30571-9
Tuba1c	EC_tumour_proliferating	Mouse	Table S4, marker genes (m)	goveia_et_al	https://www.cell.com/cancer-cell/fulltext/S1535-6108(19)30571-9
Nme1	EC_tumour_proliferating	Mouse	Table S4, marker genes (m)	goveia_et_al	https://www.cell.com/cancer-cell/fulltext/S1535-6108(19)30571-9
Lsm2	EC_tumour_proliferating	Mouse	Table S4, marker genes (m)	goveia_et_al	https://www.cell.com/cancer-cell/fulltext/S1535-6108(19)30571-9
Npm1	EC_tumour_proliferating	Mouse	Table S4, marker genes (m)	goveia_et_al	https://www.cell.com/cancer-cell/fulltext/S1535-6108(19)30571-9
Hsp90aa1	EC_tumour_proliferating	Mouse	Table S4, marker genes (m)	goveia_et_al	https://www.cell.com/cancer-cell/fulltext/S1535-6108(19)30571-9
Hnrnpa1	EC_tumour_proliferating	Mouse	Table S4, marker genes (m)	goveia_et_al	https://www.cell.com/cancer-cell/fulltext/S1535-6108(19)30571-9
Mif	EC_tumour_proliferating	Mouse	Table S4, marker genes (m)	goveia_et_al	https://www.cell.com/cancer-cell/fulltext/S1535-6108(19)30571-9
Nap1l1	EC_tumour_proliferating	Mouse	Table S4, marker genes (m)	goveia_et_al	https://www.cell.com/cancer-cell/fulltext/S1535-6108(19)30571-9
Ywhah	EC_tumour_proliferating	Mouse	Table S4, marker genes (m)	goveia_et_al	https://www.cell.com/cancer-cell/fulltext/S1535-6108(19)30571-9
Mki67	EC_tumour_proliferating	Mouse	Table S4, marker genes (m)	goveia_et_al	https://www.cell.com/cancer-cell/fulltext/S1535-6108(19)30571-9
Spc24	EC_tumour_proliferating	Mouse	Table S4, marker genes (m)	goveia_et_al	https://www.cell.com/cancer-cell/fulltext/S1535-6108(19)30571-9
Glul	EC_tumour_neophalanx	Mouse	Table S4, marker genes (m)	goveia_et_al	https://www.cell.com/cancer-cell/fulltext/S1535-6108(19)30571-9
Cxcl12	EC_tumour_neophalanx	Mouse	Table S4, marker genes (m)	goveia_et_al	https://www.cell.com/cancer-cell/fulltext/S1535-6108(19)30571-9
Sparcl1	EC_tumour_neophalanx	Mouse	Table S4, marker genes (m)	goveia_et_al	https://www.cell.com/cancer-cell/fulltext/S1535-6108(19)30571-9
Itm2c	EC_tumour_neophalanx	Mouse	Table S4, marker genes (m)	goveia_et_al	https://www.cell.com/cancer-cell/fulltext/S1535-6108(19)30571-9
S100a6	EC_tumour_neophalanx	Mouse	Table S4, marker genes (m)	goveia_et_al	https://www.cell.com/cancer-cell/fulltext/S1535-6108(19)30571-9
Ebf1	EC_tumour_neophalanx	Mouse	Table S4, marker genes (m)	goveia_et_al	https://www.cell.com/cancer-cell/fulltext/S1535-6108(19)30571-9
Mpzl1	EC_tumour_neophalanx	Mouse	Table S4, marker genes (m)	goveia_et_al	https://www.cell.com/cancer-cell/fulltext/S1535-6108(19)30571-9
Enpp2	EC_tumour_neophalanx	Mouse	Table S4, marker genes (m)	goveia_et_al	https://www.cell.com/cancer-cell/fulltext/S1535-6108(19)30571-9
Cdh13	EC_tumour_neophalanx	Mouse	Table S4, marker genes (m)	goveia_et_al	https://www.cell.com/cancer-cell/fulltext/S1535-6108(19)30571-9
Cd34	EC_tumour_neophalanx	Mouse	Table S4, marker genes (m)	goveia_et_al	https://www.cell.com/cancer-cell/fulltext/S1535-6108(19)30571-9
Capg	EC_tumour_neophalanx	Mouse	Table S4, marker genes (m)	goveia_et_al	https://www.cell.com/cancer-cell/fulltext/S1535-6108(19)30571-9
Uaca	EC_tumour_neophalanx	Mouse	Table S4, marker genes (m)	goveia_et_al	https://www.cell.com/cancer-cell/fulltext/S1535-6108(19)30571-9
Sema7a	EC_tumour_neophalanx	Mouse	Table S4, marker genes (m)	goveia_et_al	https://www.cell.com/cancer-cell/fulltext/S1535-6108(19)30571-9
Marchf2	EC_tumour_neophalanx	Mouse	Table S4, marker genes (m)	goveia_et_al	https://www.cell.com/cancer-cell/fulltext/S1535-6108(19)30571-9
Tmem88	EC_tumour_neophalanx	Mouse	Table S4, marker genes (m)	goveia_et_al	https://www.cell.com/cancer-cell/fulltext/S1535-6108(19)30571-9
C130074G19Rik	EC_tumour_neophalanx	Mouse	Table S4, marker genes (m)	goveia_et_al	https://www.cell.com/cancer-cell/fulltext/S1535-6108(19)30571-9
Mcf2l	EC_tumour_neophalanx	Mouse	Table S4, marker genes (m)	goveia_et_al	https://www.cell.com/cancer-cell/fulltext/S1535-6108(19)30571-9
Btg1	EC_tumour_neophalanx	Mouse	Table S4, marker genes (m)	goveia_et_al	https://www.cell.com/cancer-cell/fulltext/S1535-6108(19)30571-9
Btg2	EC_tumour_neophalanx	Mouse	Table S4, marker genes (m)	goveia_et_al	https://www.cell.com/cancer-cell/fulltext/S1535-6108(19)30571-9
Nck1	EC_tumour_neophalanx	Mouse	Table S4, marker genes (m)	goveia_et_al	https://www.cell.com/cancer-cell/fulltext/S1535-6108(19)30571-9
Myo10	EC_tumour_neophalanx	Mouse	Table S4, marker genes (m)	goveia_et_al	https://www.cell.com/cancer-cell/fulltext/S1535-6108(19)30571-9
Fam13c	EC_tumour_neophalanx	Mouse	Table S4, marker genes (m)	goveia_et_al	https://www.cell.com/cancer-cell/fulltext/S1535-6108(19)30571-9
Rasgrp3	EC_tumour_neophalanx	Mouse	Table S4, marker genes (m)	goveia_et_al	https://www.cell.com/cancer-cell/fulltext/S1535-6108(19)30571-9
Ssu2	EC_tumour_neophalanx	Mouse	Table S4, marker genes (m)	goveia_et_al	https://www.cell.com/cancer-cell/fulltext/S1535-6108(19)30571-9
Ldb2	EC_tumour_neophalanx	Mouse	Table S4, marker genes (m)	goveia_et_al	https://www.cell.com/cancer-cell/fulltext/S1535-6108(19)30571-9
Plcb1	EC_tumour_neophalanx	Mouse	Table S4, marker genes (m)	goveia_et_al	https://www.cell.com/cancer-cell/fulltext/S1535-6108(19)30571-9
Apbb2	EC_tumour_neophalanx	Mouse	Table S4, marker genes (m)	goveia_et_al	https://www.cell.com/cancer-cell/fulltext/S1535-6108(19)30571-9
Hlx	EC_tumour_neophalanx	Mouse	Table S4, marker genes (m)	goveia_et_al	https://www.cell.com/cancer-cell/fulltext/S1535-6108(19)30571-9
Mef2c	EC_tumour_neophalanx	Mouse	Table S4, marker genes (m)	goveia_et_al	https://www.cell.com/cancer-cell/fulltext/S1535-6108(19)30571-9
Sorbs2	EC_tumour_neophalanx	Mouse	Table S4, marker genes (m)	goveia_et_al	https://www.cell.com/cancer-cell/fulltext/S1535-6108(19)30571-9
Ostf1	EC_tumour_neophalanx	Mouse	Table S4, marker genes (m)	goveia_et_al	https://www.cell.com/cancer-cell/fulltext/S1535-6108(19)30571-9
Nr4a1	EC_tumour_neophalanx	Mouse	Table S4, marker genes (m)	goveia_et_al	https://www.cell.com/cancer-cell/fulltext/S1535-6108(19)30571-9
Abcb1a	EC_tumour_neophalanx	Mouse	Table S4, marker genes (m)	goveia_et_al	https://www.cell.com/cancer-cell/fulltext/S1535-6108(19)30571-9
Wasf2	EC_tumour_neophalanx	Mouse	Table S4, marker genes (m)	goveia_et_al	https://www.cell.com/cancer-cell/fulltext/S1535-6108(19)30571-9
Higd2a	EC_tumour_neophalanx	Mouse	Table S4, marker genes (m)	goveia_et_al	https://www.cell.com/cancer-cell/fulltext/S1535-6108(19)30571-9
Lrrc32	EC_tumour_neophalanx	Mouse	Table S4, marker genes (m)	goveia_et_al	https://www.cell.com/cancer-cell/fulltext/S1535-6108(19)30571-9
Abcg2	EC_tumour_neophalanx	Mouse	Table S4, marker genes (m)	goveia_et_al	https://www.cell.com/cancer-cell/fulltext/S1535-6108(19)30571-9
Sox18	EC_tumour_neophalanx	Mouse	Table S4, marker genes (m)	goveia_et_al	https://www.cell.com/cancer-cell/fulltext/S1535-6108(19)30571-9
Eml1	EC_tumour_neophalanx	Mouse	Table S4, marker genes (m)	goveia_et_al	https://www.cell.com/cancer-cell/fulltext/S1535-6108(19)30571-9
Spop	EC_tumour_neophalanx	Mouse	Table S4, marker genes (m)	goveia_et_al	https://www.cell.com/cancer-cell/fulltext/S1535-6108(19)30571-9
Cd38	EC_tumour_neophalanx	Mouse	Table S4, marker genes (m)	goveia_et_al	https://www.cell.com/cancer-cell/fulltext/S1535-6108(19)30571-9
Picalm	EC_tumour_neophalanx	Mouse	Table S4, marker genes (m)	goveia_et_al	https://www.cell.com/cancer-cell/fulltext/S1535-6108(19)30571-9
Rnf7	EC_tumour_neophalanx	Mouse	Table S4, marker genes (m)	goveia_et_al	https://www.cell.com/cancer-cell/fulltext/S1535-6108(19)30571-9
Dusp6	EC_tumour_neophalanx	Mouse	Table S4, marker genes (m)	goveia_et_al	https://www.cell.com/cancer-cell/fulltext/S1535-6108(19)30571-9
Ccdc28b	EC_tumour_neophalanx	Mouse	Table S4, marker genes (m)	goveia_et_al	https://www.cell.com/cancer-cell/fulltext/S1535-6108(19)30571-9
Lrrc8c	EC_tumour_neophalanx	Mouse	Table S4, marker genes (m)	goveia_et_al	https://www.cell.com/cancer-cell/fulltext/S1535-6108(19)30571-9
1810058I24Rik	EC_tumour_neophalanx	Mouse	Table S4, marker genes (m)	goveia_et_al	https://www.cell.com/cancer-cell/fulltext/S1535-6108(19)30571-9
Sh3glb1	EC_tumour_neophalanx	Mouse	Table S4, marker genes (m)	goveia_et_al	https://www.cell.com/cancer-cell/fulltext/S1535-6108(19)30571-9
Smco4	EC_tumour_neophalanx	Mouse	Table S4, marker genes (m)	goveia_et_al	https://www.cell.com/cancer-cell/fulltext/S1535-6108(19)30571-9
B4galt4	EC_tumour_neophalanx	Mouse	Table S4, marker genes (m)	goveia_et_al	https://www.cell.com/cancer-cell/fulltext/S1535-6108(19)30571-9
Gja4	EC_tumour_artery_activated	Mouse	Table S4, marker genes (m)	goveia_et_al	https://www.cell.com/cancer-cell/fulltext/S1535-6108(19)30571-9
Fbln5	EC_tumour_artery_activated	Mouse	Table S4, marker genes (m)	goveia_et_al	https://www.cell.com/cancer-cell/fulltext/S1535-6108(19)30571-9
8430408G22Rik	EC_tumour_artery_activated	Mouse	Table S4, marker genes (m)	goveia_et_al	https://www.cell.com/cancer-cell/fulltext/S1535-6108(19)30571-9
Gja5	EC_tumour_artery_activated	Mouse	Table S4, marker genes (m)	goveia_et_al	https://www.cell.com/cancer-cell/fulltext/S1535-6108(19)30571-9
Sox17	EC_tumour_artery_activated	Mouse	Table S4, marker genes (m)	goveia_et_al	https://www.cell.com/cancer-cell/fulltext/S1535-6108(19)30571-9
Sat1	EC_tumour_artery_activated	Mouse	Table S4, marker genes (m)	goveia_et_al	https://www.cell.com/cancer-cell/fulltext/S1535-6108(19)30571-9
Sema3g	EC_tumour_artery_activated	Mouse	Table S4, marker genes (m)	goveia_et_al	https://www.cell.com/cancer-cell/fulltext/S1535-6108(19)30571-9
Rbp7	EC_tumour_artery_activated	Mouse	Table S4, marker genes (m)	goveia_et_al	https://www.cell.com/cancer-cell/fulltext/S1535-6108(19)30571-9
Cd81	EC_tumour_artery_activated	Mouse	Table S4, marker genes (m)	goveia_et_al	https://www.cell.com/cancer-cell/fulltext/S1535-6108(19)30571-9
Hey1	EC_tumour_artery_activated	Mouse	Table S4, marker genes (m)	goveia_et_al	https://www.cell.com/cancer-cell/fulltext/S1535-6108(19)30571-9
Azin1	EC_tumour_artery_activated	Mouse	Table S4, marker genes (m)	goveia_et_al	https://www.cell.com/cancer-cell/fulltext/S1535-6108(19)30571-9
Atp13a3	EC_tumour_artery_activated	Mouse	Table S4, marker genes (m)	goveia_et_al	https://www.cell.com/cancer-cell/fulltext/S1535-6108(19)30571-9
Slc6a6	EC_tumour_artery_activated	Mouse	Table S4, marker genes (m)	goveia_et_al	https://www.cell.com/cancer-cell/fulltext/S1535-6108(19)30571-9
Tsc22d1	EC_tumour_artery_activated	Mouse	Table S4, marker genes (m)	goveia_et_al	https://www.cell.com/cancer-cell/fulltext/S1535-6108(19)30571-9
Fbln2	EC_tumour_artery_activated	Mouse	Table S4, marker genes (m)	goveia_et_al	https://www.cell.com/cancer-cell/fulltext/S1535-6108(19)30571-9
Col8a1	EC_tumour_artery_activated	Mouse	Table S4, marker genes (m)	goveia_et_al	https://www.cell.com/cancer-cell/fulltext/S1535-6108(19)30571-9
Ctsd	EC_tumour_artery_activated	Mouse	Table S4, marker genes (m)	goveia_et_al	https://www.cell.com/cancer-cell/fulltext/S1535-6108(19)30571-9
Podxl	EC_tumour_artery_activated	Mouse	Table S4, marker genes (m)	goveia_et_al	https://www.cell.com/cancer-cell/fulltext/S1535-6108(19)30571-9
Prex2	EC_tumour_artery_activated	Mouse	Table S4, marker genes (m)	goveia_et_al	https://www.cell.com/cancer-cell/fulltext/S1535-6108(19)30571-9
Fads3	EC_tumour_artery_activated	Mouse	Table S4, marker genes (m)	goveia_et_al	https://www.cell.com/cancer-cell/fulltext/S1535-6108(19)30571-9
Mast4	EC_tumour_artery_activated	Mouse	Table S4, marker genes (m)	goveia_et_al	https://www.cell.com/cancer-cell/fulltext/S1535-6108(19)30571-9
Sdcbp2	EC_tumour_artery_activated	Mouse	Table S4, marker genes (m)	goveia_et_al	https://www.cell.com/cancer-cell/fulltext/S1535-6108(19)30571-9
Mecom	EC_tumour_artery_activated	Mouse	Table S4, marker genes (m)	goveia_et_al	https://www.cell.com/cancer-cell/fulltext/S1535-6108(19)30571-9
Id1	EC_tumour_artery_activated	Mouse	Table S4, marker genes (m)	goveia_et_al	https://www.cell.com/cancer-cell/fulltext/S1535-6108(19)30571-9
Efnb2	EC_tumour_artery_activated	Mouse	Table S4, marker genes (m)	goveia_et_al	https://www.cell.com/cancer-cell/fulltext/S1535-6108(19)30571-9
Adam15	EC_tumour_artery_activated	Mouse	Table S4, marker genes (m)	goveia_et_al	https://www.cell.com/cancer-cell/fulltext/S1535-6108(19)30571-9
Lima1	EC_tumour_artery_activated	Mouse	Table S4, marker genes (m)	goveia_et_al	https://www.cell.com/cancer-cell/fulltext/S1535-6108(19)30571-9
Pls3	EC_tumour_artery_activated	Mouse	Table S4, marker genes (m)	goveia_et_al	https://www.cell.com/cancer-cell/fulltext/S1535-6108(19)30571-9
Efna1	EC_tumour_artery_activated	Mouse	Table S4, marker genes (m)	goveia_et_al	https://www.cell.com/cancer-cell/fulltext/S1535-6108(19)30571-9
Cltb	EC_tumour_artery_activated	Mouse	Table S4, marker genes (m)	goveia_et_al	https://www.cell.com/cancer-cell/fulltext/S1535-6108(19)30571-9
Lamb2	EC_tumour_artery_activated	Mouse	Table S4, marker genes (m)	goveia_et_al	https://www.cell.com/cancer-cell/fulltext/S1535-6108(19)30571-9
Nebl	EC_tumour_artery_activated	Mouse	Table S4, marker genes (m)	goveia_et_al	https://www.cell.com/cancer-cell/fulltext/S1535-6108(19)30571-9
Ptprr	EC_tumour_artery_activated	Mouse	Table S4, marker genes (m)	goveia_et_al	https://www.cell.com/cancer-cell/fulltext/S1535-6108(19)30571-9
Fryl	EC_tumour_artery_activated	Mouse	Table S4, marker genes (m)	goveia_et_al	https://www.cell.com/cancer-cell/fulltext/S1535-6108(19)30571-9
Jag1	EC_tumour_artery_activated	Mouse	Table S4, marker genes (m)	goveia_et_al	https://www.cell.com/cancer-cell/fulltext/S1535-6108(19)30571-9
Serpinf1	EC_tumour_artery_activated	Mouse	Table S4, marker genes (m)	goveia_et_al	https://www.cell.com/cancer-cell/fulltext/S1535-6108(19)30571-9
Eogt	EC_tumour_artery_activated	Mouse	Table S4, marker genes (m)	goveia_et_al	https://www.cell.com/cancer-cell/fulltext/S1535-6108(19)30571-9
St8sia6	EC_tumour_artery_activated	Mouse	Table S4, marker genes (m)	goveia_et_al	https://www.cell.com/cancer-cell/fulltext/S1535-6108(19)30571-9
Eps8l2	EC_tumour_artery_activated	Mouse	Table S4, marker genes (m)	goveia_et_al	https://www.cell.com/cancer-cell/fulltext/S1535-6108(19)30571-9
Tm6sf1	EC_tumour_artery_activated	Mouse	Table S4, marker genes (m)	goveia_et_al	https://www.cell.com/cancer-cell/fulltext/S1535-6108(19)30571-9
Flt1	EC_tumour_artery_activated	Mouse	Table S4, marker genes (m)	goveia_et_al	https://www.cell.com/cancer-cell/fulltext/S1535-6108(19)30571-9
Rgs3	EC_tumour_artery_activated	Mouse	Table S4, marker genes (m)	goveia_et_al	https://www.cell.com/cancer-cell/fulltext/S1535-6108(19)30571-9
Cldn15	EC_tumour_artery_activated	Mouse	Table S4, marker genes (m)	goveia_et_al	https://www.cell.com/cancer-cell/fulltext/S1535-6108(19)30571-9
S100a4	EC_tumour_artery_activated	Mouse	Table S4, marker genes (m)	goveia_et_al	https://www.cell.com/cancer-cell/fulltext/S1535-6108(19)30571-9
Egfl8	EC_tumour_artery_activated	Mouse	Table S4, marker genes (m)	goveia_et_al	https://www.cell.com/cancer-cell/fulltext/S1535-6108(19)30571-9
Amd1	EC_tumour_artery_activated	Mouse	Table S4, marker genes (m)	goveia_et_al	https://www.cell.com/cancer-cell/fulltext/S1535-6108(19)30571-9
Lrrc3b	EC_tumour_artery_activated	Mouse	Table S4, marker genes (m)	goveia_et_al	https://www.cell.com/cancer-cell/fulltext/S1535-6108(19)30571-9
Rasd1	EC_tumour_artery_activated	Mouse	Table S4, marker genes (m)	goveia_et_al	https://www.cell.com/cancer-cell/fulltext/S1535-6108(19)30571-9
Mal	EC_tumour_artery_activated	Mouse	Table S4, marker genes (m)	goveia_et_al	https://www.cell.com/cancer-cell/fulltext/S1535-6108(19)30571-9
Tmem255b	EC_tumour_artery_activated	Mouse	Table S4, marker genes (m)	goveia_et_al	https://www.cell.com/cancer-cell/fulltext/S1535-6108(19)30571-9
Abca1	EC_tumour_pre-breach_cell	Mouse	Table S4, marker genes (m)	goveia_et_al	https://www.cell.com/cancer-cell/fulltext/S1535-6108(19)30571-9
Plxnb2	EC_tumour_pre-breach_cell	Mouse	Table S4, marker genes (m)	goveia_et_al	https://www.cell.com/cancer-cell/fulltext/S1535-6108(19)30571-9
Lyz2	EC_tumour_pre-breach_cell	Mouse	Table S4, marker genes (m)	goveia_et_al	https://www.cell.com/cancer-cell/fulltext/S1535-6108(19)30571-9
Nfib	EC_tumour_pre-breach_cell	Mouse	Table S4, marker genes (m)	goveia_et_al	https://www.cell.com/cancer-cell/fulltext/S1535-6108(19)30571-9
Wfdc17	EC_tumour_pre-breach_cell	Mouse	Table S4, marker genes (m)	goveia_et_al	https://www.cell.com/cancer-cell/fulltext/S1535-6108(19)30571-9
Dchs1	EC_tumour_pre-breach_cell	Mouse	Table S4, marker genes (m)	goveia_et_al	https://www.cell.com/cancer-cell/fulltext/S1535-6108(19)30571-9
C1qa	EC_tumour_pre-breach_cell	Mouse	Table S4, marker genes (m)	goveia_et_al	https://www.cell.com/cancer-cell/fulltext/S1535-6108(19)30571-9
Ogt	EC_tumour_pre-breach_cell	Mouse	Table S4, marker genes (m)	goveia_et_al	https://www.cell.com/cancer-cell/fulltext/S1535-6108(19)30571-9
C1qb	EC_tumour_pre-breach_cell	Mouse	Table S4, marker genes (m)	goveia_et_al	https://www.cell.com/cancer-cell/fulltext/S1535-6108(19)30571-9
Hoxd4	EC_tumour_pre-breach_cell	Mouse	Table S4, marker genes (m)	goveia_et_al	https://www.cell.com/cancer-cell/fulltext/S1535-6108(19)30571-9
Fcer1g	EC_tumour_pre-breach_cell	Mouse	Table S4, marker genes (m)	goveia_et_al	https://www.cell.com/cancer-cell/fulltext/S1535-6108(19)30571-9
Ddx17	EC_tumour_pre-breach_cell	Mouse	Table S4, marker genes (m)	goveia_et_al	https://www.cell.com/cancer-cell/fulltext/S1535-6108(19)30571-9
Fry	EC_tumour_pre-breach_cell	Mouse	Table S4, marker genes (m)	goveia_et_al	https://www.cell.com/cancer-cell/fulltext/S1535-6108(19)30571-9
Agrn	EC_tumour_pre-breach_cell	Mouse	Table S4, marker genes (m)	goveia_et_al	https://www.cell.com/cancer-cell/fulltext/S1535-6108(19)30571-9
Ccl6	EC_tumour_pre-breach_cell	Mouse	Table S4, marker genes (m)	goveia_et_al	https://www.cell.com/cancer-cell/fulltext/S1535-6108(19)30571-9
C1qc	EC_tumour_pre-breach_cell	Mouse	Table S4, marker genes (m)	goveia_et_al	https://www.cell.com/cancer-cell/fulltext/S1535-6108(19)30571-9
Pf4	EC_tumour_pre-breach_cell	Mouse	Table S4, marker genes (m)	goveia_et_al	https://www.cell.com/cancer-cell/fulltext/S1535-6108(19)30571-9
Shank3	EC_tumour_pre-breach_cell	Mouse	Table S4, marker genes (m)	goveia_et_al	https://www.cell.com/cancer-cell/fulltext/S1535-6108(19)30571-9
Mbtd1	EC_tumour_pre-breach_cell	Mouse	Table S4, marker genes (m)	goveia_et_al	https://www.cell.com/cancer-cell/fulltext/S1535-6108(19)30571-9
Chd8	EC_tumour_pre-breach_cell	Mouse	Table S4, marker genes (m)	goveia_et_al	https://www.cell.com/cancer-cell/fulltext/S1535-6108(19)30571-9
Ctss	EC_tumour_pre-breach_cell	Mouse	Table S4, marker genes (m)	goveia_et_al	https://www.cell.com/cancer-cell/fulltext/S1535-6108(19)30571-9
Pde7b	EC_tumour_pre-breach_cell	Mouse	Table S4, marker genes (m)	goveia_et_al	https://www.cell.com/cancer-cell/fulltext/S1535-6108(19)30571-9
Snhg20	EC_tumour_pre-breach_cell	Mouse	Table S4, marker genes (m)	goveia_et_al	https://www.cell.com/cancer-cell/fulltext/S1535-6108(19)30571-9
AI314180	EC_tumour_pre-breach_cell	Mouse	Table S4, marker genes (m)	goveia_et_al	https://www.cell.com/cancer-cell/fulltext/S1535-6108(19)30571-9
Tmem259	EC_tumour_pre-breach_cell	Mouse	Table S4, marker genes (m)	goveia_et_al	https://www.cell.com/cancer-cell/fulltext/S1535-6108(19)30571-9
Spaca6	EC_tumour_pre-breach_cell	Mouse	Table S4, marker genes (m)	goveia_et_al	https://www.cell.com/cancer-cell/fulltext/S1535-6108(19)30571-9
Usp19	EC_tumour_pre-breach_cell	Mouse	Table S4, marker genes (m)	goveia_et_al	https://www.cell.com/cancer-cell/fulltext/S1535-6108(19)30571-9
Jak3	EC_tumour_pre-breach_cell	Mouse	Table S4, marker genes (m)	goveia_et_al	https://www.cell.com/cancer-cell/fulltext/S1535-6108(19)30571-9
Ube3b	EC_tumour_pre-breach_cell	Mouse	Table S4, marker genes (m)	goveia_et_al	https://www.cell.com/cancer-cell/fulltext/S1535-6108(19)30571-9
Atr	EC_tumour_pre-breach_cell	Mouse	Table S4, marker genes (m)	goveia_et_al	https://www.cell.com/cancer-cell/fulltext/S1535-6108(19)30571-9
Lcor	EC_tumour_pre-breach_cell	Mouse	Table S4, marker genes (m)	goveia_et_al	https://www.cell.com/cancer-cell/fulltext/S1535-6108(19)30571-9
AW549877	EC_tumour_pre-breach_cell	Mouse	Table S4, marker genes (m)	goveia_et_al	https://www.cell.com/cancer-cell/fulltext/S1535-6108(19)30571-9
Acacb	EC_tumour_pre-breach_cell	Mouse	Table S4, marker genes (m)	goveia_et_al	https://www.cell.com/cancer-cell/fulltext/S1535-6108(19)30571-9
Cul9	EC_tumour_pre-breach_cell	Mouse	Table S4, marker genes (m)	goveia_et_al	https://www.cell.com/cancer-cell/fulltext/S1535-6108(19)30571-9
Pde10a	EC_tumour_pre-breach_cell	Mouse	Table S4, marker genes (m)	goveia_et_al	https://www.cell.com/cancer-cell/fulltext/S1535-6108(19)30571-9
Ankrd16	EC_tumour_pre-breach_cell	Mouse	Table S4, marker genes (m)	goveia_et_al	https://www.cell.com/cancer-cell/fulltext/S1535-6108(19)30571-9
Cbr2	EC_tumour_pre-breach_cell	Mouse	Table S4, marker genes (m)	goveia_et_al	https://www.cell.com/cancer-cell/fulltext/S1535-6108(19)30571-9
Usp40	EC_tumour_pre-breach_cell	Mouse	Table S4, marker genes (m)	goveia_et_al	https://www.cell.com/cancer-cell/fulltext/S1535-6108(19)30571-9
Rgs1	EC_tumour_pre-breach_cell	Mouse	Table S4, marker genes (m)	goveia_et_al	https://www.cell.com/cancer-cell/fulltext/S1535-6108(19)30571-9
F13a1	EC_tumour_pre-breach_cell	Mouse	Table S4, marker genes (m)	goveia_et_al	https://www.cell.com/cancer-cell/fulltext/S1535-6108(19)30571-9
Tpm2	EC_tumour_pre-breach_cell	Mouse	Table S4, marker genes (m)	goveia_et_al	https://www.cell.com/cancer-cell/fulltext/S1535-6108(19)30571-9
C2cd5	EC_tumour_pre-breach_cell	Mouse	Table S4, marker genes (m)	goveia_et_al	https://www.cell.com/cancer-cell/fulltext/S1535-6108(19)30571-9
Cacna1h	EC_tumour_pre-breach_cell	Mouse	Table S4, marker genes (m)	goveia_et_al	https://www.cell.com/cancer-cell/fulltext/S1535-6108(19)30571-9
Marco	EC_tumour_pre-breach_cell	Mouse	Table S4, marker genes (m)	goveia_et_al	https://www.cell.com/cancer-cell/fulltext/S1535-6108(19)30571-9
Slc25a36	EC_tumour_pre-breach_cell	Mouse	Table S4, marker genes (m)	goveia_et_al	https://www.cell.com/cancer-cell/fulltext/S1535-6108(19)30571-9
Ms4a7	EC_tumour_pre-breach_cell	Mouse	Table S4, marker genes (m)	goveia_et_al	https://www.cell.com/cancer-cell/fulltext/S1535-6108(19)30571-9
Slc22a17	EC_tumour_pre-breach_cell	Mouse	Table S4, marker genes (m)	goveia_et_al	https://www.cell.com/cancer-cell/fulltext/S1535-6108(19)30571-9
Ppp6r1	EC_tumour_pre-breach_cell	Mouse	Table S4, marker genes (m)	goveia_et_al	https://www.cell.com/cancer-cell/fulltext/S1535-6108(19)30571-9
Rhox5	EC_tumour_pre-breach_cell	Mouse	Table S4, marker genes (m)	goveia_et_al	https://www.cell.com/cancer-cell/fulltext/S1535-6108(19)30571-9
S100a8	EC_tumour_pre-breach_cell	Mouse	Table S4, marker genes (m)	goveia_et_al	https://www.cell.com/cancer-cell/fulltext/S1535-6108(19)30571-9
Hspg2	EC_tumour_breach_cell	Mouse	Table S4, marker genes (m)	goveia_et_al	https://www.cell.com/cancer-cell/fulltext/S1535-6108(19)30571-9
Col4a2	EC_tumour_breach_cell	Mouse	Table S4, marker genes (m)	goveia_et_al	https://www.cell.com/cancer-cell/fulltext/S1535-6108(19)30571-9
Col4a1	EC_tumour_breach_cell	Mouse	Table S4, marker genes (m)	goveia_et_al	https://www.cell.com/cancer-cell/fulltext/S1535-6108(19)30571-9
Igfbp3	EC_tumour_breach_cell	Mouse	Table S4, marker genes (m)	goveia_et_al	https://www.cell.com/cancer-cell/fulltext/S1535-6108(19)30571-9
Lamb1	EC_tumour_breach_cell	Mouse	Table S4, marker genes (m)	goveia_et_al	https://www.cell.com/cancer-cell/fulltext/S1535-6108(19)30571-9
Col18a1	EC_tumour_breach_cell	Mouse	Table S4, marker genes (m)	goveia_et_al	https://www.cell.com/cancer-cell/fulltext/S1535-6108(19)30571-9
Mcam	EC_tumour_breach_cell	Mouse	Table S4, marker genes (m)	goveia_et_al	https://www.cell.com/cancer-cell/fulltext/S1535-6108(19)30571-9
Pxdn	EC_tumour_breach_cell	Mouse	Table S4, marker genes (m)	goveia_et_al	https://www.cell.com/cancer-cell/fulltext/S1535-6108(19)30571-9
Cd93	EC_tumour_breach_cell	Mouse	Table S4, marker genes (m)	goveia_et_al	https://www.cell.com/cancer-cell/fulltext/S1535-6108(19)30571-9
Flna	EC_tumour_breach_cell	Mouse	Table S4, marker genes (m)	goveia_et_al	https://www.cell.com/cancer-cell/fulltext/S1535-6108(19)30571-9
Nid2	EC_tumour_breach_cell	Mouse	Table S4, marker genes (m)	goveia_et_al	https://www.cell.com/cancer-cell/fulltext/S1535-6108(19)30571-9
Lama4	EC_tumour_breach_cell	Mouse	Table S4, marker genes (m)	goveia_et_al	https://www.cell.com/cancer-cell/fulltext/S1535-6108(19)30571-9
Col15a1	EC_tumour_breach_cell	Mouse	Table S4, marker genes (m)	goveia_et_al	https://www.cell.com/cancer-cell/fulltext/S1535-6108(19)30571-9
Lamc1	EC_tumour_breach_cell	Mouse	Table S4, marker genes (m)	goveia_et_al	https://www.cell.com/cancer-cell/fulltext/S1535-6108(19)30571-9
Plxnd1	EC_tumour_breach_cell	Mouse	Table S4, marker genes (m)	goveia_et_al	https://www.cell.com/cancer-cell/fulltext/S1535-6108(19)30571-9
Angpt2	EC_tumour_breach_cell	Mouse	Table S4, marker genes (m)	goveia_et_al	https://www.cell.com/cancer-cell/fulltext/S1535-6108(19)30571-9
Vwa1	EC_tumour_breach_cell	Mouse	Table S4, marker genes (m)	goveia_et_al	https://www.cell.com/cancer-cell/fulltext/S1535-6108(19)30571-9
Pkm	EC_tumour_breach_cell	Mouse	Table S4, marker genes (m)	goveia_et_al	https://www.cell.com/cancer-cell/fulltext/S1535-6108(19)30571-9
Robo4	EC_tumour_breach_cell	Mouse	Table S4, marker genes (m)	goveia_et_al	https://www.cell.com/cancer-cell/fulltext/S1535-6108(19)30571-9
Itgb1	EC_tumour_breach_cell	Mouse	Table S4, marker genes (m)	goveia_et_al	https://www.cell.com/cancer-cell/fulltext/S1535-6108(19)30571-9
Itgb3	EC_tumour_breach_cell	Mouse	Table S4, marker genes (m)	goveia_et_al	https://www.cell.com/cancer-cell/fulltext/S1535-6108(19)30571-9
Notch4	EC_tumour_breach_cell	Mouse	Table S4, marker genes (m)	goveia_et_al	https://www.cell.com/cancer-cell/fulltext/S1535-6108(19)30571-9
Esm1	EC_tumour_breach_cell	Mouse	Table S4, marker genes (m)	goveia_et_al	https://www.cell.com/cancer-cell/fulltext/S1535-6108(19)30571-9
Flnb	EC_tumour_breach_cell	Mouse	Table S4, marker genes (m)	goveia_et_al	https://www.cell.com/cancer-cell/fulltext/S1535-6108(19)30571-9
Nid1	EC_tumour_breach_cell	Mouse	Table S4, marker genes (m)	goveia_et_al	https://www.cell.com/cancer-cell/fulltext/S1535-6108(19)30571-9
Pde2a	EC_tumour_breach_cell	Mouse	Table S4, marker genes (m)	goveia_et_al	https://www.cell.com/cancer-cell/fulltext/S1535-6108(19)30571-9
Itga5	EC_tumour_breach_cell	Mouse	Table S4, marker genes (m)	goveia_et_al	https://www.cell.com/cancer-cell/fulltext/S1535-6108(19)30571-9
Tcf4	EC_tumour_breach_cell	Mouse	Table S4, marker genes (m)	goveia_et_al	https://www.cell.com/cancer-cell/fulltext/S1535-6108(19)30571-9
Vcp	EC_tumour_breach_cell	Mouse	Table S4, marker genes (m)	goveia_et_al	https://www.cell.com/cancer-cell/fulltext/S1535-6108(19)30571-9
Lrp10	EC_tumour_breach_cell	Mouse	Table S4, marker genes (m)	goveia_et_al	https://www.cell.com/cancer-cell/fulltext/S1535-6108(19)30571-9
Gja1	EC_tumour_breach_cell	Mouse	Table S4, marker genes (m)	goveia_et_al	https://www.cell.com/cancer-cell/fulltext/S1535-6108(19)30571-9
Myh9	EC_tumour_breach_cell	Mouse	Table S4, marker genes (m)	goveia_et_al	https://www.cell.com/cancer-cell/fulltext/S1535-6108(19)30571-9
Thbs1	EC_tumour_breach_cell	Mouse	Table S4, marker genes (m)	goveia_et_al	https://www.cell.com/cancer-cell/fulltext/S1535-6108(19)30571-9
Itga6	EC_tumour_breach_cell	Mouse	Table S4, marker genes (m)	goveia_et_al	https://www.cell.com/cancer-cell/fulltext/S1535-6108(19)30571-9
Tie1	EC_tumour_breach_cell	Mouse	Table S4, marker genes (m)	goveia_et_al	https://www.cell.com/cancer-cell/fulltext/S1535-6108(19)30571-9
Dll4	EC_tumour_breach_cell	Mouse	Table S4, marker genes (m)	goveia_et_al	https://www.cell.com/cancer-cell/fulltext/S1535-6108(19)30571-9
Dync1h1	EC_tumour_breach_cell	Mouse	Table S4, marker genes (m)	goveia_et_al	https://www.cell.com/cancer-cell/fulltext/S1535-6108(19)30571-9
Kit	EC_tumour_breach_cell	Mouse	Table S4, marker genes (m)	goveia_et_al	https://www.cell.com/cancer-cell/fulltext/S1535-6108(19)30571-9
Adamts7	EC_tumour_breach_cell	Mouse	Table S4, marker genes (m)	goveia_et_al	https://www.cell.com/cancer-cell/fulltext/S1535-6108(19)30571-9
Mmp14	EC_tumour_breach_cell	Mouse	Table S4, marker genes (m)	goveia_et_al	https://www.cell.com/cancer-cell/fulltext/S1535-6108(19)30571-9
Calu	EC_tumour_breach_cell	Mouse	Table S4, marker genes (m)	goveia_et_al	https://www.cell.com/cancer-cell/fulltext/S1535-6108(19)30571-9
Nes	EC_tumour_breach_cell	Mouse	Table S4, marker genes (m)	goveia_et_al	https://www.cell.com/cancer-cell/fulltext/S1535-6108(19)30571-9
Fkbp10	EC_tumour_breach_cell	Mouse	Table S4, marker genes (m)	goveia_et_al	https://www.cell.com/cancer-cell/fulltext/S1535-6108(19)30571-9
Ddb1	EC_tumour_breach_cell	Mouse	Table S4, marker genes (m)	goveia_et_al	https://www.cell.com/cancer-cell/fulltext/S1535-6108(19)30571-9
Pald1	EC_tumour_breach_cell	Mouse	Table S4, marker genes (m)	goveia_et_al	https://www.cell.com/cancer-cell/fulltext/S1535-6108(19)30571-9
Slc38a2	EC_tumour_breach_cell	Mouse	Table S4, marker genes (m)	goveia_et_al	https://www.cell.com/cancer-cell/fulltext/S1535-6108(19)30571-9
Pdgfb	EC_tumour_breach_cell	Mouse	Table S4, marker genes (m)	goveia_et_al	https://www.cell.com/cancer-cell/fulltext/S1535-6108(19)30571-9
Inhbb	EC_tumour_breach_cell	Mouse	Table S4, marker genes (m)	goveia_et_al	https://www.cell.com/cancer-cell/fulltext/S1535-6108(19)30571-9
Tln1	EC_tumour_breach_cell	Mouse	Table S4, marker genes (m)	goveia_et_al	https://www.cell.com/cancer-cell/fulltext/S1535-6108(19)30571-9
Sipa1	EC_tumour_breach_cell	Mouse	Table S4, marker genes (m)	goveia_et_al	https://www.cell.com/cancer-cell/fulltext/S1535-6108(19)30571-9
Isg15	EC_tumour_interferon	Mouse	Table S4, marker genes (m)	goveia_et_al	https://www.cell.com/cancer-cell/fulltext/S1535-6108(19)30571-9
Iigp1	EC_tumour_interferon	Mouse	Table S4, marker genes (m)	goveia_et_al	https://www.cell.com/cancer-cell/fulltext/S1535-6108(19)30571-9
Rsad2	EC_tumour_interferon	Mouse	Table S4, marker genes (m)	goveia_et_al	https://www.cell.com/cancer-cell/fulltext/S1535-6108(19)30571-9
Ifit3	EC_tumour_interferon	Mouse	Table S4, marker genes (m)	goveia_et_al	https://www.cell.com/cancer-cell/fulltext/S1535-6108(19)30571-9
Gbp2	EC_tumour_interferon	Mouse	Table S4, marker genes (m)	goveia_et_al	https://www.cell.com/cancer-cell/fulltext/S1535-6108(19)30571-9
Cxcl10	EC_tumour_interferon	Mouse	Table S4, marker genes (m)	goveia_et_al	https://www.cell.com/cancer-cell/fulltext/S1535-6108(19)30571-9
Irf7	EC_tumour_interferon	Mouse	Table S4, marker genes (m)	goveia_et_al	https://www.cell.com/cancer-cell/fulltext/S1535-6108(19)30571-9
Ifit1	EC_tumour_interferon	Mouse	Table S4, marker genes (m)	goveia_et_al	https://www.cell.com/cancer-cell/fulltext/S1535-6108(19)30571-9
Igtp	EC_tumour_interferon	Mouse	Table S4, marker genes (m)	goveia_et_al	https://www.cell.com/cancer-cell/fulltext/S1535-6108(19)30571-9
Cxcl9	EC_tumour_interferon	Mouse	Table S4, marker genes (m)	goveia_et_al	https://www.cell.com/cancer-cell/fulltext/S1535-6108(19)30571-9
Mndal	EC_tumour_interferon	Mouse	Table S4, marker genes (m)	goveia_et_al	https://www.cell.com/cancer-cell/fulltext/S1535-6108(19)30571-9
Ifi203	EC_tumour_interferon	Mouse	Table S4, marker genes (m)	goveia_et_al	https://www.cell.com/cancer-cell/fulltext/S1535-6108(19)30571-9
Ifi47	EC_tumour_interferon	Mouse	Table S4, marker genes (m)	goveia_et_al	https://www.cell.com/cancer-cell/fulltext/S1535-6108(19)30571-9
Bst2	EC_tumour_interferon	Mouse	Table S4, marker genes (m)	goveia_et_al	https://www.cell.com/cancer-cell/fulltext/S1535-6108(19)30571-9
Stat1	EC_tumour_interferon	Mouse	Table S4, marker genes (m)	goveia_et_al	https://www.cell.com/cancer-cell/fulltext/S1535-6108(19)30571-9
Gbp7	EC_tumour_interferon	Mouse	Table S4, marker genes (m)	goveia_et_al	https://www.cell.com/cancer-cell/fulltext/S1535-6108(19)30571-9
Rtp4	EC_tumour_interferon	Mouse	Table S4, marker genes (m)	goveia_et_al	https://www.cell.com/cancer-cell/fulltext/S1535-6108(19)30571-9
Gbp4	EC_tumour_interferon	Mouse	Table S4, marker genes (m)	goveia_et_al	https://www.cell.com/cancer-cell/fulltext/S1535-6108(19)30571-9
Tap1	EC_tumour_interferon	Mouse	Table S4, marker genes (m)	goveia_et_al	https://www.cell.com/cancer-cell/fulltext/S1535-6108(19)30571-9
Lgals9	EC_tumour_interferon	Mouse	Table S4, marker genes (m)	goveia_et_al	https://www.cell.com/cancer-cell/fulltext/S1535-6108(19)30571-9
Gbp3	EC_tumour_interferon	Mouse	Table S4, marker genes (m)	goveia_et_al	https://www.cell.com/cancer-cell/fulltext/S1535-6108(19)30571-9
Psmb8	EC_tumour_interferon	Mouse	Table S4, marker genes (m)	goveia_et_al	https://www.cell.com/cancer-cell/fulltext/S1535-6108(19)30571-9
Usp18	EC_tumour_interferon	Mouse	Table S4, marker genes (m)	goveia_et_al	https://www.cell.com/cancer-cell/fulltext/S1535-6108(19)30571-9
Ifi204	EC_tumour_interferon	Mouse	Table S4, marker genes (m)	goveia_et_al	https://www.cell.com/cancer-cell/fulltext/S1535-6108(19)30571-9
Ifit3b	EC_tumour_interferon	Mouse	Table S4, marker genes (m)	goveia_et_al	https://www.cell.com/cancer-cell/fulltext/S1535-6108(19)30571-9
Oasl2	EC_tumour_interferon	Mouse	Table S4, marker genes (m)	goveia_et_al	https://www.cell.com/cancer-cell/fulltext/S1535-6108(19)30571-9
H2-T22	EC_tumour_interferon	Mouse	Table S4, marker genes (m)	goveia_et_al	https://www.cell.com/cancer-cell/fulltext/S1535-6108(19)30571-9
Gm4951	EC_tumour_interferon	Mouse	Table S4, marker genes (m)	goveia_et_al	https://www.cell.com/cancer-cell/fulltext/S1535-6108(19)30571-9
Phf11d	EC_tumour_interferon	Mouse	Table S4, marker genes (m)	goveia_et_al	https://www.cell.com/cancer-cell/fulltext/S1535-6108(19)30571-9
Cmpk2	EC_tumour_interferon	Mouse	Table S4, marker genes (m)	goveia_et_al	https://www.cell.com/cancer-cell/fulltext/S1535-6108(19)30571-9
Ifit2	EC_tumour_interferon	Mouse	Table S4, marker genes (m)	goveia_et_al	https://www.cell.com/cancer-cell/fulltext/S1535-6108(19)30571-9
Parp14	EC_tumour_interferon	Mouse	Table S4, marker genes (m)	goveia_et_al	https://www.cell.com/cancer-cell/fulltext/S1535-6108(19)30571-9
Irgm1	EC_tumour_interferon	Mouse	Table S4, marker genes (m)	goveia_et_al	https://www.cell.com/cancer-cell/fulltext/S1535-6108(19)30571-9
Ifi44	EC_tumour_interferon	Mouse	Table S4, marker genes (m)	goveia_et_al	https://www.cell.com/cancer-cell/fulltext/S1535-6108(19)30571-9
Sp100	EC_tumour_interferon	Mouse	Table S4, marker genes (m)	goveia_et_al	https://www.cell.com/cancer-cell/fulltext/S1535-6108(19)30571-9
Upp1	EC_tumour_interferon	Mouse	Table S4, marker genes (m)	goveia_et_al	https://www.cell.com/cancer-cell/fulltext/S1535-6108(19)30571-9
H2-Q7	EC_tumour_interferon	Mouse	Table S4, marker genes (m)	goveia_et_al	https://www.cell.com/cancer-cell/fulltext/S1535-6108(19)30571-9
Gbp5	EC_tumour_interferon	Mouse	Table S4, marker genes (m)	goveia_et_al	https://www.cell.com/cancer-cell/fulltext/S1535-6108(19)30571-9
Zbp1	EC_tumour_interferon	Mouse	Table S4, marker genes (m)	goveia_et_al	https://www.cell.com/cancer-cell/fulltext/S1535-6108(19)30571-9
Samhd1	EC_tumour_interferon	Mouse	Table S4, marker genes (m)	goveia_et_al	https://www.cell.com/cancer-cell/fulltext/S1535-6108(19)30571-9
Xaf1	EC_tumour_interferon	Mouse	Table S4, marker genes (m)	goveia_et_al	https://www.cell.com/cancer-cell/fulltext/S1535-6108(19)30571-9
Rnf213	EC_tumour_interferon	Mouse	Table S4, marker genes (m)	goveia_et_al	https://www.cell.com/cancer-cell/fulltext/S1535-6108(19)30571-9
Trafd1	EC_tumour_interferon	Mouse	Table S4, marker genes (m)	goveia_et_al	https://www.cell.com/cancer-cell/fulltext/S1535-6108(19)30571-9
Ifi35	EC_tumour_interferon	Mouse	Table S4, marker genes (m)	goveia_et_al	https://www.cell.com/cancer-cell/fulltext/S1535-6108(19)30571-9
Psmb10	EC_tumour_interferon	Mouse	Table S4, marker genes (m)	goveia_et_al	https://www.cell.com/cancer-cell/fulltext/S1535-6108(19)30571-9
Plscr2	EC_tumour_interferon	Mouse	Table S4, marker genes (m)	goveia_et_al	https://www.cell.com/cancer-cell/fulltext/S1535-6108(19)30571-9
Trim30a	EC_tumour_interferon	Mouse	Table S4, marker genes (m)	goveia_et_al	https://www.cell.com/cancer-cell/fulltext/S1535-6108(19)30571-9
Oasl1	EC_tumour_interferon	Mouse	Table S4, marker genes (m)	goveia_et_al	https://www.cell.com/cancer-cell/fulltext/S1535-6108(19)30571-9
Isg20	EC_tumour_interferon	Mouse	Table S4, marker genes (m)	goveia_et_al	https://www.cell.com/cancer-cell/fulltext/S1535-6108(19)30571-9
Psmb9	EC_tumour_interferon	Mouse	Table S4, marker genes (m)	goveia_et_al	https://www.cell.com/cancer-cell/fulltext/S1535-6108(19)30571-9
Ccl21a	EC_tumour_lymphatic	Mouse	Table S4, marker genes (m)	goveia_et_al	https://www.cell.com/cancer-cell/fulltext/S1535-6108(19)30571-9
Mmrn1	EC_tumour_lymphatic	Mouse	Table S4, marker genes (m)	goveia_et_al	https://www.cell.com/cancer-cell/fulltext/S1535-6108(19)30571-9
Fgl2	EC_tumour_lymphatic	Mouse	Table S4, marker genes (m)	goveia_et_al	https://www.cell.com/cancer-cell/fulltext/S1535-6108(19)30571-9
Fxyd6	EC_tumour_lymphatic	Mouse	Table S4, marker genes (m)	goveia_et_al	https://www.cell.com/cancer-cell/fulltext/S1535-6108(19)30571-9
Lcn2	EC_tumour_lymphatic	Mouse	Table S4, marker genes (m)	goveia_et_al	https://www.cell.com/cancer-cell/fulltext/S1535-6108(19)30571-9
Lyve1	EC_tumour_lymphatic	Mouse	Table S4, marker genes (m)	goveia_et_al	https://www.cell.com/cancer-cell/fulltext/S1535-6108(19)30571-9
Cp	EC_tumour_lymphatic	Mouse	Table S4, marker genes (m)	goveia_et_al	https://www.cell.com/cancer-cell/fulltext/S1535-6108(19)30571-9
Timp3	EC_tumour_lymphatic	Mouse	Table S4, marker genes (m)	goveia_et_al	https://www.cell.com/cancer-cell/fulltext/S1535-6108(19)30571-9
Reln	EC_tumour_lymphatic	Mouse	Table S4, marker genes (m)	goveia_et_al	https://www.cell.com/cancer-cell/fulltext/S1535-6108(19)30571-9
Lbp	EC_tumour_lymphatic	Mouse	Table S4, marker genes (m)	goveia_et_al	https://www.cell.com/cancer-cell/fulltext/S1535-6108(19)30571-9
Thy1	EC_tumour_lymphatic	Mouse	Table S4, marker genes (m)	goveia_et_al	https://www.cell.com/cancer-cell/fulltext/S1535-6108(19)30571-9
Flt4	EC_tumour_lymphatic	Mouse	Table S4, marker genes (m)	goveia_et_al	https://www.cell.com/cancer-cell/fulltext/S1535-6108(19)30571-9
Fth1	EC_tumour_lymphatic	Mouse	Table S4, marker genes (m)	goveia_et_al	https://www.cell.com/cancer-cell/fulltext/S1535-6108(19)30571-9
Maf	EC_tumour_lymphatic	Mouse	Table S4, marker genes (m)	goveia_et_al	https://www.cell.com/cancer-cell/fulltext/S1535-6108(19)30571-9
Pard6g	EC_tumour_lymphatic	Mouse	Table S4, marker genes (m)	goveia_et_al	https://www.cell.com/cancer-cell/fulltext/S1535-6108(19)30571-9
Fcgrt	EC_tumour_lymphatic	Mouse	Table S4, marker genes (m)	goveia_et_al	https://www.cell.com/cancer-cell/fulltext/S1535-6108(19)30571-9
Ifi27l2a	EC_tumour_lymphatic	Mouse	Table S4, marker genes (m)	goveia_et_al	https://www.cell.com/cancer-cell/fulltext/S1535-6108(19)30571-9
Pdpn	EC_tumour_lymphatic	Mouse	Table S4, marker genes (m)	goveia_et_al	https://www.cell.com/cancer-cell/fulltext/S1535-6108(19)30571-9
Stab1	EC_tumour_lymphatic	Mouse	Table S4, marker genes (m)	goveia_et_al	https://www.cell.com/cancer-cell/fulltext/S1535-6108(19)30571-9
Cd63	EC_tumour_lymphatic	Mouse	Table S4, marker genes (m)	goveia_et_al	https://www.cell.com/cancer-cell/fulltext/S1535-6108(19)30571-9
Gpm6a	EC_tumour_lymphatic	Mouse	Table S4, marker genes (m)	goveia_et_al	https://www.cell.com/cancer-cell/fulltext/S1535-6108(19)30571-9
Serping1	EC_tumour_lymphatic	Mouse	Table S4, marker genes (m)	goveia_et_al	https://www.cell.com/cancer-cell/fulltext/S1535-6108(19)30571-9
Gng11	EC_tumour_lymphatic	Mouse	Table S4, marker genes (m)	goveia_et_al	https://www.cell.com/cancer-cell/fulltext/S1535-6108(19)30571-9
Adgrg3	EC_tumour_lymphatic	Mouse	Table S4, marker genes (m)	goveia_et_al	https://www.cell.com/cancer-cell/fulltext/S1535-6108(19)30571-9
Rnase4	EC_tumour_lymphatic	Mouse	Table S4, marker genes (m)	goveia_et_al	https://www.cell.com/cancer-cell/fulltext/S1535-6108(19)30571-9
Prelp	EC_tumour_lymphatic	Mouse	Table S4, marker genes (m)	goveia_et_al	https://www.cell.com/cancer-cell/fulltext/S1535-6108(19)30571-9
Arl4a	EC_tumour_lymphatic	Mouse	Table S4, marker genes (m)	goveia_et_al	https://www.cell.com/cancer-cell/fulltext/S1535-6108(19)30571-9
Nr2f2	EC_tumour_lymphatic	Mouse	Table S4, marker genes (m)	goveia_et_al	https://www.cell.com/cancer-cell/fulltext/S1535-6108(19)30571-9
Nrp2	EC_tumour_lymphatic	Mouse	Table S4, marker genes (m)	goveia_et_al	https://www.cell.com/cancer-cell/fulltext/S1535-6108(19)30571-9
Cd9	EC_tumour_lymphatic	Mouse	Table S4, marker genes (m)	goveia_et_al	https://www.cell.com/cancer-cell/fulltext/S1535-6108(19)30571-9
Nsg1	EC_tumour_lymphatic	Mouse	Table S4, marker genes (m)	goveia_et_al	https://www.cell.com/cancer-cell/fulltext/S1535-6108(19)30571-9
Prox1	EC_tumour_lymphatic	Mouse	Table S4, marker genes (m)	goveia_et_al	https://www.cell.com/cancer-cell/fulltext/S1535-6108(19)30571-9
Aplp2	EC_tumour_lymphatic	Mouse	Table S4, marker genes (m)	goveia_et_al	https://www.cell.com/cancer-cell/fulltext/S1535-6108(19)30571-9
Abi3bp	EC_tumour_lymphatic	Mouse	Table S4, marker genes (m)	goveia_et_al	https://www.cell.com/cancer-cell/fulltext/S1535-6108(19)30571-9
Ppp1r2	EC_tumour_lymphatic	Mouse	Table S4, marker genes (m)	goveia_et_al	https://www.cell.com/cancer-cell/fulltext/S1535-6108(19)30571-9
Adamtsl1	EC_tumour_lymphatic	Mouse	Table S4, marker genes (m)	goveia_et_al	https://www.cell.com/cancer-cell/fulltext/S1535-6108(19)30571-9
Tbx1	EC_tumour_lymphatic	Mouse	Table S4, marker genes (m)	goveia_et_al	https://www.cell.com/cancer-cell/fulltext/S1535-6108(19)30571-9
Clca3a1	EC_tumour_lymphatic	Mouse	Table S4, marker genes (m)	goveia_et_al	https://www.cell.com/cancer-cell/fulltext/S1535-6108(19)30571-9
Scn1b	EC_tumour_lymphatic	Mouse	Table S4, marker genes (m)	goveia_et_al	https://www.cell.com/cancer-cell/fulltext/S1535-6108(19)30571-9
Trf	EC_tumour_lymphatic	Mouse	Table S4, marker genes (m)	goveia_et_al	https://www.cell.com/cancer-cell/fulltext/S1535-6108(19)30571-9
Apold1	EC_tumour_lymphatic	Mouse	Table S4, marker genes (m)	goveia_et_al	https://www.cell.com/cancer-cell/fulltext/S1535-6108(19)30571-9
Serpine2	EC_tumour_lymphatic	Mouse	Table S4, marker genes (m)	goveia_et_al	https://www.cell.com/cancer-cell/fulltext/S1535-6108(19)30571-9
Cebpb	EC_tumour_lymphatic	Mouse	Table S4, marker genes (m)	goveia_et_al	https://www.cell.com/cancer-cell/fulltext/S1535-6108(19)30571-9
Comt	EC_tumour_lymphatic	Mouse	Table S4, marker genes (m)	goveia_et_al	https://www.cell.com/cancer-cell/fulltext/S1535-6108(19)30571-9
Cpne2	EC_tumour_lymphatic	Mouse	Table S4, marker genes (m)	goveia_et_al	https://www.cell.com/cancer-cell/fulltext/S1535-6108(19)30571-9
Ndrg1	EC_tumour_lymphatic	Mouse	Table S4, marker genes (m)	goveia_et_al	https://www.cell.com/cancer-cell/fulltext/S1535-6108(19)30571-9
Slc45a3	EC_tumour_lymphatic	Mouse	Table S4, marker genes (m)	goveia_et_al	https://www.cell.com/cancer-cell/fulltext/S1535-6108(19)30571-9
Marcks	EC_tumour_lymphatic	Mouse	Table S4, marker genes (m)	goveia_et_al	https://www.cell.com/cancer-cell/fulltext/S1535-6108(19)30571-9
Ppfibp1	EC_tumour_lymphatic	Mouse	Table S4, marker genes (m)	goveia_et_al	https://www.cell.com/cancer-cell/fulltext/S1535-6108(19)30571-9
Kctd12	EC_tumour_lymphatic	Mouse	Table S4, marker genes (m)	goveia_et_al	https://www.cell.com/cancer-cell/fulltext/S1535-6108(19)30571-9
Dpp4	Fibroblast_Normal_1	Mouse	Fig. 5L (mouse)	dominguez_et_al	https://aacrjournals.org/cancerdiscovery/article/10/2/232/2610/Single-Cell-RNA-Sequencing-Reveals-Stromal
Ly6c1	Fibroblast_Normal_1	Mouse	Fig. 5L (mouse)	dominguez_et_al	https://aacrjournals.org/cancerdiscovery/article/10/2/232/2610/Single-Cell-RNA-Sequencing-Reveals-Stromal
Pdgfra	Fibroblast_Normal_1	Mouse	Fig. 5L (mouse)	dominguez_et_al	https://aacrjournals.org/cancerdiscovery/article/10/2/232/2610/Single-Cell-RNA-Sequencing-Reveals-Stromal
Eng	Fibroblast_Normal_2	Mouse	Fig. 5L (mouse)	dominguez_et_al	https://aacrjournals.org/cancerdiscovery/article/10/2/232/2610/Single-Cell-RNA-Sequencing-Reveals-Stromal
Pdgfra	Fibroblast_Normal_2	Mouse	Fig. 5L (mouse)	dominguez_et_al	https://aacrjournals.org/cancerdiscovery/article/10/2/232/2610/Single-Cell-RNA-Sequencing-Reveals-Stromal
Ly6c1	CAF_early_1	Mouse	Fig. 5L (mouse)	dominguez_et_al	https://aacrjournals.org/cancerdiscovery/article/10/2/232/2610/Single-Cell-RNA-Sequencing-Reveals-Stromal
Pdgfra	CAF_early_1	Mouse	Fig. 5L (mouse)	dominguez_et_al	https://aacrjournals.org/cancerdiscovery/article/10/2/232/2610/Single-Cell-RNA-Sequencing-Reveals-Stromal
Col1a1	CAF_early_1	Mouse	Fig. 5L (mouse)	dominguez_et_al	https://aacrjournals.org/cancerdiscovery/article/10/2/232/2610/Single-Cell-RNA-Sequencing-Reveals-Stromal
Col3a1	CAF_early_1	Mouse	Fig. 5L (mouse)	dominguez_et_al	https://aacrjournals.org/cancerdiscovery/article/10/2/232/2610/Single-Cell-RNA-Sequencing-Reveals-Stromal
Timp1	CAF_early_1	Mouse	Fig. 5L (mouse)	dominguez_et_al	https://aacrjournals.org/cancerdiscovery/article/10/2/232/2610/Single-Cell-RNA-Sequencing-Reveals-Stromal
Eng	CAF_early_2	Mouse	Fig. 5L (mouse)	dominguez_et_al	https://aacrjournals.org/cancerdiscovery/article/10/2/232/2610/Single-Cell-RNA-Sequencing-Reveals-Stromal
Pdgfra	CAF_early_2	Mouse	Fig. 5L (mouse)	dominguez_et_al	https://aacrjournals.org/cancerdiscovery/article/10/2/232/2610/Single-Cell-RNA-Sequencing-Reveals-Stromal
Col1a1	CAF_early_2	Mouse	Fig. 5L (mouse)	dominguez_et_al	https://aacrjournals.org/cancerdiscovery/article/10/2/232/2610/Single-Cell-RNA-Sequencing-Reveals-Stromal
Col3a1	CAF_early_2	Mouse	Fig. 5L (mouse)	dominguez_et_al	https://aacrjournals.org/cancerdiscovery/article/10/2/232/2610/Single-Cell-RNA-Sequencing-Reveals-Stromal
Timp1	CAF_early_2	Mouse	Fig. 5L (mouse)	dominguez_et_al	https://aacrjournals.org/cancerdiscovery/article/10/2/232/2610/Single-Cell-RNA-Sequencing-Reveals-Stromal
Ly6c1	CAF_late_Il1	Mouse	Fig. 5L (mouse)	dominguez_et_al	https://aacrjournals.org/cancerdiscovery/article/10/2/232/2610/Single-Cell-RNA-Sequencing-Reveals-Stromal
Pdgfra	CAF_late_Il1	Mouse	Fig. 5L (mouse)	dominguez_et_al	https://aacrjournals.org/cancerdiscovery/article/10/2/232/2610/Single-Cell-RNA-Sequencing-Reveals-Stromal
Has1	CAF_late_Il1	Mouse	Fig. 5L (mouse)	dominguez_et_al	https://aacrjournals.org/cancerdiscovery/article/10/2/232/2610/Single-Cell-RNA-Sequencing-Reveals-Stromal
Cxcl10	CAF_late_Il1	Mouse	Fig. 5L (mouse)	dominguez_et_al	https://aacrjournals.org/cancerdiscovery/article/10/2/232/2610/Single-Cell-RNA-Sequencing-Reveals-Stromal
Lrrc15	CAF_late_Tgfb	Mouse	Fig. 5L (mouse)	dominguez_et_al	https://aacrjournals.org/cancerdiscovery/article/10/2/232/2610/Single-Cell-RNA-Sequencing-Reveals-Stromal
Col11a	CAF_late_Tgfb	Mouse	Fig. 5L (mouse)	dominguez_et_al	https://aacrjournals.org/cancerdiscovery/article/10/2/232/2610/Single-Cell-RNA-Sequencing-Reveals-Stromal
Acta2	CAF_late_Tgfb	Mouse	Fig. 5L (mouse)	dominguez_et_al	https://aacrjournals.org/cancerdiscovery/article/10/2/232/2610/Single-Cell-RNA-Sequencing-Reveals-Stromal
Ly6a	EC_normal_blood	Mouse	Table S2 (BEC_vs_LEC)	kalucka_et_al	https://www.cell.com/cell/fulltext/S0092-8674(20)30062-3
Ly6c1	EC_normal_blood	Mouse	Table S2 (BEC_vs_LEC)	kalucka_et_al	https://www.cell.com/cell/fulltext/S0092-8674(20)30062-3
Flt1	EC_normal_blood	Mouse	Table S2 (BEC_vs_LEC)	kalucka_et_al	https://www.cell.com/cell/fulltext/S0092-8674(20)30062-3
Fabp4	EC_normal_blood	Mouse	Table S2 (BEC_vs_LEC)	kalucka_et_al	https://www.cell.com/cell/fulltext/S0092-8674(20)30062-3
Nrp1	EC_normal_blood	Mouse	Table S2 (BEC_vs_LEC)	kalucka_et_al	https://www.cell.com/cell/fulltext/S0092-8674(20)30062-3
Id3	EC_normal_blood	Mouse	Table S2 (BEC_vs_LEC)	kalucka_et_al	https://www.cell.com/cell/fulltext/S0092-8674(20)30062-3
Sparc	EC_normal_blood	Mouse	Table S2 (BEC_vs_LEC)	kalucka_et_al	https://www.cell.com/cell/fulltext/S0092-8674(20)30062-3
Srgn	EC_normal_blood	Mouse	Table S2 (BEC_vs_LEC)	kalucka_et_al	https://www.cell.com/cell/fulltext/S0092-8674(20)30062-3
Esam	EC_normal_blood	Mouse	Table S2 (BEC_vs_LEC)	kalucka_et_al	https://www.cell.com/cell/fulltext/S0092-8674(20)30062-3
Klf2	EC_normal_blood	Mouse	Table S2 (BEC_vs_LEC)	kalucka_et_al	https://www.cell.com/cell/fulltext/S0092-8674(20)30062-3
Cd36	EC_normal_blood	Mouse	Table S2 (BEC_vs_LEC)	kalucka_et_al	https://www.cell.com/cell/fulltext/S0092-8674(20)30062-3
Tinagl1	EC_normal_blood	Mouse	Table S2 (BEC_vs_LEC)	kalucka_et_al	https://www.cell.com/cell/fulltext/S0092-8674(20)30062-3
Tspan7	EC_normal_blood	Mouse	Table S2 (BEC_vs_LEC)	kalucka_et_al	https://www.cell.com/cell/fulltext/S0092-8674(20)30062-3
Jun	EC_normal_blood	Mouse	Table S2 (BEC_vs_LEC)	kalucka_et_al	https://www.cell.com/cell/fulltext/S0092-8674(20)30062-3
Id1	EC_normal_blood	Mouse	Table S2 (BEC_vs_LEC)	kalucka_et_al	https://www.cell.com/cell/fulltext/S0092-8674(20)30062-3
Eng	EC_normal_blood	Mouse	Table S2 (BEC_vs_LEC)	kalucka_et_al	https://www.cell.com/cell/fulltext/S0092-8674(20)30062-3
Fabp5	EC_normal_blood	Mouse	Table S2 (BEC_vs_LEC)	kalucka_et_al	https://www.cell.com/cell/fulltext/S0092-8674(20)30062-3
Cd34	EC_normal_blood	Mouse	Table S2 (BEC_vs_LEC)	kalucka_et_al	https://www.cell.com/cell/fulltext/S0092-8674(20)30062-3
Pltp	EC_normal_blood	Mouse	Table S2 (BEC_vs_LEC)	kalucka_et_al	https://www.cell.com/cell/fulltext/S0092-8674(20)30062-3
Cd81	EC_normal_blood	Mouse	Table S2 (BEC_vs_LEC)	kalucka_et_al	https://www.cell.com/cell/fulltext/S0092-8674(20)30062-3
Hspb1	EC_normal_blood	Mouse	Table S2 (BEC_vs_LEC)	kalucka_et_al	https://www.cell.com/cell/fulltext/S0092-8674(20)30062-3
Rgcc	EC_normal_blood	Mouse	Table S2 (BEC_vs_LEC)	kalucka_et_al	https://www.cell.com/cell/fulltext/S0092-8674(20)30062-3
Lims2	EC_normal_blood	Mouse	Table S2 (BEC_vs_LEC)	kalucka_et_al	https://www.cell.com/cell/fulltext/S0092-8674(20)30062-3
AW112010	EC_normal_blood	Mouse	Table S2 (BEC_vs_LEC)	kalucka_et_al	https://www.cell.com/cell/fulltext/S0092-8674(20)30062-3
Tmem176b	EC_normal_blood	Mouse	Table S2 (BEC_vs_LEC)	kalucka_et_al	https://www.cell.com/cell/fulltext/S0092-8674(20)30062-3
Epas1	EC_normal_blood	Mouse	Table S2 (BEC_vs_LEC)	kalucka_et_al	https://www.cell.com/cell/fulltext/S0092-8674(20)30062-3
Sparcl1	EC_normal_blood	Mouse	Table S2 (BEC_vs_LEC)	kalucka_et_al	https://www.cell.com/cell/fulltext/S0092-8674(20)30062-3
B2m	EC_normal_blood	Mouse	Table S2 (BEC_vs_LEC)	kalucka_et_al	https://www.cell.com/cell/fulltext/S0092-8674(20)30062-3
Anxa3	EC_normal_blood	Mouse	Table S2 (BEC_vs_LEC)	kalucka_et_al	https://www.cell.com/cell/fulltext/S0092-8674(20)30062-3
Bcam	EC_normal_blood	Mouse	Table S2 (BEC_vs_LEC)	kalucka_et_al	https://www.cell.com/cell/fulltext/S0092-8674(20)30062-3
Cd93	EC_normal_blood	Mouse	Table S2 (BEC_vs_LEC)	kalucka_et_al	https://www.cell.com/cell/fulltext/S0092-8674(20)30062-3
Igfbp7	EC_normal_blood	Mouse	Table S2 (BEC_vs_LEC)	kalucka_et_al	https://www.cell.com/cell/fulltext/S0092-8674(20)30062-3
Jam2	EC_normal_blood	Mouse	Table S2 (BEC_vs_LEC)	kalucka_et_al	https://www.cell.com/cell/fulltext/S0092-8674(20)30062-3
Ehd4	EC_normal_blood	Mouse	Table S2 (BEC_vs_LEC)	kalucka_et_al	https://www.cell.com/cell/fulltext/S0092-8674(20)30062-3
Apoe	EC_normal_blood	Mouse	Table S2 (BEC_vs_LEC)	kalucka_et_al	https://www.cell.com/cell/fulltext/S0092-8674(20)30062-3
Slc6a6	EC_normal_blood	Mouse	Table S2 (BEC_vs_LEC)	kalucka_et_al	https://www.cell.com/cell/fulltext/S0092-8674(20)30062-3
Clec14a	EC_normal_blood	Mouse	Table S2 (BEC_vs_LEC)	kalucka_et_al	https://www.cell.com/cell/fulltext/S0092-8674(20)30062-3
Cxcl12	EC_normal_blood	Mouse	Table S2 (BEC_vs_LEC)	kalucka_et_al	https://www.cell.com/cell/fulltext/S0092-8674(20)30062-3
Fos	EC_normal_blood	Mouse	Table S2 (BEC_vs_LEC)	kalucka_et_al	https://www.cell.com/cell/fulltext/S0092-8674(20)30062-3
Cyyr1	EC_normal_blood	Mouse	Table S2 (BEC_vs_LEC)	kalucka_et_al	https://www.cell.com/cell/fulltext/S0092-8674(20)30062-3
Sgk1	EC_normal_blood	Mouse	Table S2 (BEC_vs_LEC)	kalucka_et_al	https://www.cell.com/cell/fulltext/S0092-8674(20)30062-3
Slc9a3r2	EC_normal_blood	Mouse	Table S2 (BEC_vs_LEC)	kalucka_et_al	https://www.cell.com/cell/fulltext/S0092-8674(20)30062-3
Jund	EC_normal_blood	Mouse	Table S2 (BEC_vs_LEC)	kalucka_et_al	https://www.cell.com/cell/fulltext/S0092-8674(20)30062-3
Sox17	EC_normal_blood	Mouse	Table S2 (BEC_vs_LEC)	kalucka_et_al	https://www.cell.com/cell/fulltext/S0092-8674(20)30062-3
Tmem176a	EC_normal_blood	Mouse	Table S2 (BEC_vs_LEC)	kalucka_et_al	https://www.cell.com/cell/fulltext/S0092-8674(20)30062-3
Tm4sf1	EC_normal_blood	Mouse	Table S2 (BEC_vs_LEC)	kalucka_et_al	https://www.cell.com/cell/fulltext/S0092-8674(20)30062-3
Actg1	EC_normal_blood	Mouse	Table S2 (BEC_vs_LEC)	kalucka_et_al	https://www.cell.com/cell/fulltext/S0092-8674(20)30062-3
AU021092	EC_normal_blood	Mouse	Table S2 (BEC_vs_LEC)	kalucka_et_al	https://www.cell.com/cell/fulltext/S0092-8674(20)30062-3
Serpinh1	EC_normal_blood	Mouse	Table S2 (BEC_vs_LEC)	kalucka_et_al	https://www.cell.com/cell/fulltext/S0092-8674(20)30062-3
Hspa1a	EC_normal_blood	Mouse	Table S2 (BEC_vs_LEC)	kalucka_et_al	https://www.cell.com/cell/fulltext/S0092-8674(20)30062-3
Ccl21a	EC_normal_lymphatic	Mouse	Table S2 (BEC_vs_LEC)	kalucka_et_al	https://www.cell.com/cell/fulltext/S0092-8674(20)30062-3
Mmrn1	EC_normal_lymphatic	Mouse	Table S2 (BEC_vs_LEC)	kalucka_et_al	https://www.cell.com/cell/fulltext/S0092-8674(20)30062-3
Fgl2	EC_normal_lymphatic	Mouse	Table S2 (BEC_vs_LEC)	kalucka_et_al	https://www.cell.com/cell/fulltext/S0092-8674(20)30062-3
Fxyd6	EC_normal_lymphatic	Mouse	Table S2 (BEC_vs_LEC)	kalucka_et_al	https://www.cell.com/cell/fulltext/S0092-8674(20)30062-3
Lyve1	EC_normal_lymphatic	Mouse	Table S2 (BEC_vs_LEC)	kalucka_et_al	https://www.cell.com/cell/fulltext/S0092-8674(20)30062-3
Lcn2	EC_normal_lymphatic	Mouse	Table S2 (BEC_vs_LEC)	kalucka_et_al	https://www.cell.com/cell/fulltext/S0092-8674(20)30062-3
Reln	EC_normal_lymphatic	Mouse	Table S2 (BEC_vs_LEC)	kalucka_et_al	https://www.cell.com/cell/fulltext/S0092-8674(20)30062-3
Pard6g	EC_normal_lymphatic	Mouse	Table S2 (BEC_vs_LEC)	kalucka_et_al	https://www.cell.com/cell/fulltext/S0092-8674(20)30062-3
Thy1	EC_normal_lymphatic	Mouse	Table S2 (BEC_vs_LEC)	kalucka_et_al	https://www.cell.com/cell/fulltext/S0092-8674(20)30062-3
Fth1	EC_normal_lymphatic	Mouse	Table S2 (BEC_vs_LEC)	kalucka_et_al	https://www.cell.com/cell/fulltext/S0092-8674(20)30062-3
Prss23	EC_normal_lymphatic	Mouse	Table S2 (BEC_vs_LEC)	kalucka_et_al	https://www.cell.com/cell/fulltext/S0092-8674(20)30062-3
Cd63	EC_normal_lymphatic	Mouse	Table S2 (BEC_vs_LEC)	kalucka_et_al	https://www.cell.com/cell/fulltext/S0092-8674(20)30062-3
Cp	EC_normal_lymphatic	Mouse	Table S2 (BEC_vs_LEC)	kalucka_et_al	https://www.cell.com/cell/fulltext/S0092-8674(20)30062-3
S100a6	EC_normal_lymphatic	Mouse	Table S2 (BEC_vs_LEC)	kalucka_et_al	https://www.cell.com/cell/fulltext/S0092-8674(20)30062-3
Prelp	EC_normal_lymphatic	Mouse	Table S2 (BEC_vs_LEC)	kalucka_et_al	https://www.cell.com/cell/fulltext/S0092-8674(20)30062-3
Flt4	EC_normal_lymphatic	Mouse	Table S2 (BEC_vs_LEC)	kalucka_et_al	https://www.cell.com/cell/fulltext/S0092-8674(20)30062-3
Maf	EC_normal_lymphatic	Mouse	Table S2 (BEC_vs_LEC)	kalucka_et_al	https://www.cell.com/cell/fulltext/S0092-8674(20)30062-3
Timp2	EC_normal_lymphatic	Mouse	Table S2 (BEC_vs_LEC)	kalucka_et_al	https://www.cell.com/cell/fulltext/S0092-8674(20)30062-3
Gpm6a	EC_normal_lymphatic	Mouse	Table S2 (BEC_vs_LEC)	kalucka_et_al	https://www.cell.com/cell/fulltext/S0092-8674(20)30062-3
Tmsb10	EC_normal_lymphatic	Mouse	Table S2 (BEC_vs_LEC)	kalucka_et_al	https://www.cell.com/cell/fulltext/S0092-8674(20)30062-3
Cd9	EC_normal_lymphatic	Mouse	Table S2 (BEC_vs_LEC)	kalucka_et_al	https://www.cell.com/cell/fulltext/S0092-8674(20)30062-3
Timp3	EC_normal_lymphatic	Mouse	Table S2 (BEC_vs_LEC)	kalucka_et_al	https://www.cell.com/cell/fulltext/S0092-8674(20)30062-3
Ltbp4	EC_normal_lymphatic	Mouse	Table S2 (BEC_vs_LEC)	kalucka_et_al	https://www.cell.com/cell/fulltext/S0092-8674(20)30062-3
Pdpn	EC_normal_lymphatic	Mouse	Table S2 (BEC_vs_LEC)	kalucka_et_al	https://www.cell.com/cell/fulltext/S0092-8674(20)30062-3
Lbp	EC_normal_lymphatic	Mouse	Table S2 (BEC_vs_LEC)	kalucka_et_al	https://www.cell.com/cell/fulltext/S0092-8674(20)30062-3
S100a11	EC_normal_lymphatic	Mouse	Table S2 (BEC_vs_LEC)	kalucka_et_al	https://www.cell.com/cell/fulltext/S0092-8674(20)30062-3
Igfbp4	EC_normal_lymphatic	Mouse	Table S2 (BEC_vs_LEC)	kalucka_et_al	https://www.cell.com/cell/fulltext/S0092-8674(20)30062-3
AY036118	EC_normal_lymphatic	Mouse	Table S2 (BEC_vs_LEC)	kalucka_et_al	https://www.cell.com/cell/fulltext/S0092-8674(20)30062-3
Tgfbr2	EC_normal_lymphatic	Mouse	Table S2 (BEC_vs_LEC)	kalucka_et_al	https://www.cell.com/cell/fulltext/S0092-8674(20)30062-3
Lrg1	EC_normal_lymphatic	Mouse	Table S2 (BEC_vs_LEC)	kalucka_et_al	https://www.cell.com/cell/fulltext/S0092-8674(20)30062-3
Tppp3	EC_normal_lymphatic	Mouse	Table S2 (BEC_vs_LEC)	kalucka_et_al	https://www.cell.com/cell/fulltext/S0092-8674(20)30062-3
Stab1	EC_normal_lymphatic	Mouse	Table S2 (BEC_vs_LEC)	kalucka_et_al	https://www.cell.com/cell/fulltext/S0092-8674(20)30062-3
Rnase4	EC_normal_lymphatic	Mouse	Table S2 (BEC_vs_LEC)	kalucka_et_al	https://www.cell.com/cell/fulltext/S0092-8674(20)30062-3
Gm21541	EC_normal_lymphatic	Mouse	Table S2 (BEC_vs_LEC)	kalucka_et_al	https://www.cell.com/cell/fulltext/S0092-8674(20)30062-3
Gmfg	EC_normal_lymphatic	Mouse	Table S2 (BEC_vs_LEC)	kalucka_et_al	https://www.cell.com/cell/fulltext/S0092-8674(20)30062-3
Gng11	EC_normal_lymphatic	Mouse	Table S2 (BEC_vs_LEC)	kalucka_et_al	https://www.cell.com/cell/fulltext/S0092-8674(20)30062-3
Nrp2	EC_normal_lymphatic	Mouse	Table S2 (BEC_vs_LEC)	kalucka_et_al	https://www.cell.com/cell/fulltext/S0092-8674(20)30062-3
Cldn5	EC_normal_lymphatic	Mouse	Table S2 (BEC_vs_LEC)	kalucka_et_al	https://www.cell.com/cell/fulltext/S0092-8674(20)30062-3
Scn1b	EC_normal_lymphatic	Mouse	Table S2 (BEC_vs_LEC)	kalucka_et_al	https://www.cell.com/cell/fulltext/S0092-8674(20)30062-3
Cyb5r3	EC_normal_lymphatic	Mouse	Table S2 (BEC_vs_LEC)	kalucka_et_al	https://www.cell.com/cell/fulltext/S0092-8674(20)30062-3
Arl4a	EC_normal_lymphatic	Mouse	Table S2 (BEC_vs_LEC)	kalucka_et_al	https://www.cell.com/cell/fulltext/S0092-8674(20)30062-3
Tshz2	EC_normal_lymphatic	Mouse	Table S2 (BEC_vs_LEC)	kalucka_et_al	https://www.cell.com/cell/fulltext/S0092-8674(20)30062-3
Nr2f2	EC_normal_lymphatic	Mouse	Table S2 (BEC_vs_LEC)	kalucka_et_al	https://www.cell.com/cell/fulltext/S0092-8674(20)30062-3
Ntn1	EC_normal_lymphatic	Mouse	Table S2 (BEC_vs_LEC)	kalucka_et_al	https://www.cell.com/cell/fulltext/S0092-8674(20)30062-3
Ppp1r2	EC_normal_lymphatic	Mouse	Table S2 (BEC_vs_LEC)	kalucka_et_al	https://www.cell.com/cell/fulltext/S0092-8674(20)30062-3
Fbln5	EC_normal_lymphatic	Mouse	Table S2 (BEC_vs_LEC)	kalucka_et_al	https://www.cell.com/cell/fulltext/S0092-8674(20)30062-3
Prox1	EC_normal_lymphatic	Mouse	Table S2 (BEC_vs_LEC)	kalucka_et_al	https://www.cell.com/cell/fulltext/S0092-8674(20)30062-3
Marcks	EC_normal_lymphatic	Mouse	Table S2 (BEC_vs_LEC)	kalucka_et_al	https://www.cell.com/cell/fulltext/S0092-8674(20)30062-3
Serping1	EC_normal_lymphatic	Mouse	Table S2 (BEC_vs_LEC)	kalucka_et_al	https://www.cell.com/cell/fulltext/S0092-8674(20)30062-3
Tbx1	EC_normal_lymphatic	Mouse	Table S2 (BEC_vs_LEC)	kalucka_et_al	https://www.cell.com/cell/fulltext/S0092-8674(20)30062-3
Cox4i2	CAF_vascular	Mouse	Table S1	kalucka_et_al	https://www.nature.com/articles/s41467-018-07582-3
Cygb	CAF_vascular	Mouse	Table S1	kalucka_et_al	https://www.nature.com/articles/s41467-018-07582-3
Eng	CAF_vascular	Mouse	Table S1	kalucka_et_al	https://www.nature.com/articles/s41467-018-07582-3
Esam	CAF_vascular	Mouse	Table S1	kalucka_et_al	https://www.nature.com/articles/s41467-018-07582-3
Gja4	CAF_vascular	Mouse	Table S1	kalucka_et_al	https://www.nature.com/articles/s41467-018-07582-3
Gng11	CAF_vascular	Mouse	Table S1	kalucka_et_al	https://www.nature.com/articles/s41467-018-07582-3
Higd1b	CAF_vascular	Mouse	Table S1	kalucka_et_al	https://www.nature.com/articles/s41467-018-07582-3
Aebp1	CAF_matrix	Mouse	Table S1	kalucka_et_al	https://www.nature.com/articles/s41467-018-07582-3
Bicc1	CAF_matrix	Mouse	Table S1	kalucka_et_al	https://www.nature.com/articles/s41467-018-07582-3
Ccdc80	CAF_matrix	Mouse	Table S1	kalucka_et_al	https://www.nature.com/articles/s41467-018-07582-3
Cdh11	CAF_matrix	Mouse	Table S1	kalucka_et_al	https://www.nature.com/articles/s41467-018-07582-3
Col12a1	CAF_matrix	Mouse	Table S1	kalucka_et_al	https://www.nature.com/articles/s41467-018-07582-3
Col1a1	CAF_matrix	Mouse	Table S1	kalucka_et_al	https://www.nature.com/articles/s41467-018-07582-3
Col1a2	CAF_matrix	Mouse	Table S1	kalucka_et_al	https://www.nature.com/articles/s41467-018-07582-3
Col3A1	CAF_matrix	Mouse	Table S1	kalucka_et_al	https://www.nature.com/articles/s41467-018-07582-3
Col5a2	CAF_matrix	Mouse	Table S1	kalucka_et_al	https://www.nature.com/articles/s41467-018-07582-3
Col6a1	CAF_matrix	Mouse	Table S1	kalucka_et_al	https://www.nature.com/articles/s41467-018-07582-3
Col6a2	CAF_matrix	Mouse	Table S1	kalucka_et_al	https://www.nature.com/articles/s41467-018-07582-3
Ctsk	CAF_matrix	Mouse	Table S1	kalucka_et_al	https://www.nature.com/articles/s41467-018-07582-3
Dcn	CAF_matrix	Mouse	Table S1	kalucka_et_al	https://www.nature.com/articles/s41467-018-07582-3
Fbn1	CAF_matrix	Mouse	Table S1	kalucka_et_al	https://www.nature.com/articles/s41467-018-07582-3
Fstl1	CAF_matrix	Mouse	Table S1	kalucka_et_al	https://www.nature.com/articles/s41467-018-07582-3
Gfpt2	CAF_matrix	Mouse	Table S1	kalucka_et_al	https://www.nature.com/articles/s41467-018-07582-3
Itgbl1	CAF_matrix	Mouse	Table S1	kalucka_et_al	https://www.nature.com/articles/s41467-018-07582-3
Lox	CAF_matrix	Mouse	Table S1	kalucka_et_al	https://www.nature.com/articles/s41467-018-07582-3
Lrp1	CAF_matrix	Mouse	Table S1	kalucka_et_al	https://www.nature.com/articles/s41467-018-07582-3
Lrrc15	CAF_matrix	Mouse	Table S1	kalucka_et_al	https://www.nature.com/articles/s41467-018-07582-3
Lum	CAF_matrix	Mouse	Table S1	kalucka_et_al	https://www.nature.com/articles/s41467-018-07582-3
Mfap5	CAF_matrix	Mouse	Table S1	kalucka_et_al	https://www.nature.com/articles/s41467-018-07582-3
Mmp14	CAF_matrix	Mouse	Table S1	kalucka_et_al	https://www.nature.com/articles/s41467-018-07582-3
Mmp2	CAF_matrix	Mouse	Table S1	kalucka_et_al	https://www.nature.com/articles/s41467-018-07582-3
Mrc2	CAF_matrix	Mouse	Table S1	kalucka_et_al	https://www.nature.com/articles/s41467-018-07582-3
Pdgfrl	CAF_matrix	Mouse	Table S1	kalucka_et_al	https://www.nature.com/articles/s41467-018-07582-3
Pdpn	CAF_matrix	Mouse	Table S1	kalucka_et_al	https://www.nature.com/articles/s41467-018-07582-3
Postn	CAF_matrix	Mouse	Table S1	kalucka_et_al	https://www.nature.com/articles/s41467-018-07582-3
Serpinf1	CAF_matrix	Mouse	Table S1	kalucka_et_al	https://www.nature.com/articles/s41467-018-07582-3
Spon1	CAF_matrix	Mouse	Table S1	kalucka_et_al	https://www.nature.com/articles/s41467-018-07582-3
Vcan	CAF_matrix	Mouse	Table S1	kalucka_et_al	https://www.nature.com/articles/s41467-018-07582-3
Reck	CAF_developmental	Mouse	Table S1	kalucka_et_al	https://www.nature.com/articles/s41467-018-07582-3
Tspan2	CAF_developmental	Mouse	Table S1	kalucka_et_al	https://www.nature.com/articles/s41467-018-07582-3
IL10	Macrophages_Perivascular	Human	Figure 1, top (primary)	lewis_et_al	https://www.ncbi.nlm.nih.gov/pmc/articles/PMC5024543/
CCL17	Macrophages_Perivascular	Human	Figure 1, top (primary)	lewis_et_al	https://www.ncbi.nlm.nih.gov/pmc/articles/PMC5024543/
WNT7B	Macrophages_Perivascular	Human	Figure 1, top (primary)	lewis_et_al	https://www.ncbi.nlm.nih.gov/pmc/articles/PMC5024543/
VEGFA	Macrophages_Perivascular	Human	Figure 1, top (primary)	lewis_et_al	https://www.ncbi.nlm.nih.gov/pmc/articles/PMC5024543/
EGF	Macrophages_Perivascular	Human	Figure 1, top (primary)	lewis_et_al	https://www.ncbi.nlm.nih.gov/pmc/articles/PMC5024543/
CSF1	Macrophages_Perivascular	Human	Figure 1, top (primary)	lewis_et_al	https://www.ncbi.nlm.nih.gov/pmc/articles/PMC5024543/
TEK	Macrophages_Perivascular	Human	Figure 1, top (primary)	lewis_et_al	https://www.ncbi.nlm.nih.gov/pmc/articles/PMC5024543/
CSF1R	Macrophages_Perivascular	Human	Figure 1, top (primary)	lewis_et_al	https://www.ncbi.nlm.nih.gov/pmc/articles/PMC5024543/
CXCR4	Macrophages_Perivascular	Human	Figure 1, top (primary)	lewis_et_al	https://www.ncbi.nlm.nih.gov/pmc/articles/PMC5024543/
Cspg4	Pericytes	Mouse	Main Text	baek_et_al	https://www.frontiersin.org/articles/10.3389/fcvm.2022.876591/full
Pdgfrb	Pericytes	Mouse	Main Text	baek_et_al	https://www.frontiersin.org/articles/10.3389/fcvm.2022.876591/full
Cox4i2	Pericytes	Mouse	Main Text	baek_et_al	https://www.frontiersin.org/articles/10.3389/fcvm.2022.876591/full
Gucy1a3	Pericytes	Mouse	Main Text	baek_et_al	https://www.frontiersin.org/articles/10.3389/fcvm.2022.876591/full
Ndufa4i2	Pericytes	Mouse	Main Text	baek_et_al	https://www.frontiersin.org/articles/10.3389/fcvm.2022.876591/full
Myl9	Pericytes	Mouse	Main Text	baek_et_al	https://www.frontiersin.org/articles/10.3389/fcvm.2022.876591/full
Gm13889	Pericytes	Mouse	Main Text	baek_et_al	https://www.frontiersin.org/articles/10.3389/fcvm.2022.876591/full
Notch3	Pericytes	Mouse	Main Text	baek_et_al	https://www.frontiersin.org/articles/10.3389/fcvm.2022.876591/full
Pcp4l1	Pericytes	Mouse	Main Text	baek_et_al	https://www.frontiersin.org/articles/10.3389/fcvm.2022.876591/full
Higd1b	Pericytes	Mouse	Main Text	baek_et_al	https://www.frontiersin.org/articles/10.3389/fcvm.2022.876591/full
Acta2	Smooth_Muscle	Mouse	Main Text	baek_et_al	https://www.frontiersin.org/articles/10.3389/fcvm.2022.876591/full
Tagln	Smooth_Muscle	Mouse	Main Text	baek_et_al	https://www.frontiersin.org/articles/10.3389/fcvm.2022.876591/full
CIDEA	Adipocytes	Human	Literature Search	mixed_literature	Literature Search
PRDM16	Adipocytes	Human	Literature Search	mixed_literature	Literature Search
ZIC1	Adipocytes	Human	Literature Search	mixed_literature	Literature Search
LHX5	Adipocytes	Human	Literature Search	mixed_literature	Literature Search
EVA1A	Adipocytes	Human	Literature Search	mixed_literature	Literature Search
EPSTI1	Adipocytes	Human	Literature Search	mixed_literature	Literature Search
UCP1	Adipocytes	Human	Literature Search	mixed_literature	Literature Search
PPARG	Adipocytes	Human	Main Text	chu_et_al	https://www.ncbi.nlm.nih.gov/pmc/articles/PMC4140281/
FABP4	Adipocytes	Human	Main Text	chu_et_al	https://www.ncbi.nlm.nih.gov/pmc/articles/PMC4140281/
GPD1	Adipocytes	Human	Main Text	chu_et_al	https://www.ncbi.nlm.nih.gov/pmc/articles/PMC4140281/
SCD1	Adipocytes	Human	Main Text	chu_et_al	https://www.ncbi.nlm.nih.gov/pmc/articles/PMC4140281/
4930466F19Rik	Pro-adipogenic_Sca1+	Mouse	Table S4, sheet 30	salzer_et_al	https://www.sciencedirect.com/science/article/pii/S0092867418313205
4930578G10Rik	Pro-adipogenic_Sca1+	Mouse	Table S4, sheet 30	salzer_et_al	https://www.sciencedirect.com/science/article/pii/S0092867418313205
9030425L15Rik	Pro-adipogenic_Sca1+	Mouse	Table S4, sheet 30	salzer_et_al	https://www.sciencedirect.com/science/article/pii/S0092867418313205
A730017C20Rik	Pro-adipogenic_Sca1+	Mouse	Table S4, sheet 30	salzer_et_al	https://www.sciencedirect.com/science/article/pii/S0092867418313205
A730054J21Rik	Pro-adipogenic_Sca1+	Mouse	Table S4, sheet 30	salzer_et_al	https://www.sciencedirect.com/science/article/pii/S0092867418313205
Adamts18	Pro-adipogenic_Sca1+	Mouse	Table S4, sheet 30	salzer_et_al	https://www.sciencedirect.com/science/article/pii/S0092867418313205
Anxa8	Pro-adipogenic_Sca1+	Mouse	Table S4, sheet 30	salzer_et_al	https://www.sciencedirect.com/science/article/pii/S0092867418313205
Aqp1	Pro-adipogenic_Sca1+	Mouse	Table S4, sheet 30	salzer_et_al	https://www.sciencedirect.com/science/article/pii/S0092867418313205
Arhgap6	Pro-adipogenic_Sca1+	Mouse	Table S4, sheet 30	salzer_et_al	https://www.sciencedirect.com/science/article/pii/S0092867418313205
Asgr2	Pro-adipogenic_Sca1+	Mouse	Table S4, sheet 30	salzer_et_al	https://www.sciencedirect.com/science/article/pii/S0092867418313205
Baalc	Pro-adipogenic_Sca1+	Mouse	Table S4, sheet 30	salzer_et_al	https://www.sciencedirect.com/science/article/pii/S0092867418313205
Cacng7	Pro-adipogenic_Sca1+	Mouse	Table S4, sheet 30	salzer_et_al	https://www.sciencedirect.com/science/article/pii/S0092867418313205
Calcrl	Pro-adipogenic_Sca1+	Mouse	Table S4, sheet 30	salzer_et_al	https://www.sciencedirect.com/science/article/pii/S0092867418313205
Capn6	Pro-adipogenic_Sca1+	Mouse	Table S4, sheet 30	salzer_et_al	https://www.sciencedirect.com/science/article/pii/S0092867418313205
Cdh26	Pro-adipogenic_Sca1+	Mouse	Table S4, sheet 30	salzer_et_al	https://www.sciencedirect.com/science/article/pii/S0092867418313205
Cdh4	Pro-adipogenic_Sca1+	Mouse	Table S4, sheet 30	salzer_et_al	https://www.sciencedirect.com/science/article/pii/S0092867418313205
Ch25h	Pro-adipogenic_Sca1+	Mouse	Table S4, sheet 30	salzer_et_al	https://www.sciencedirect.com/science/article/pii/S0092867418313205
Clic6	Pro-adipogenic_Sca1+	Mouse	Table S4, sheet 30	salzer_et_al	https://www.sciencedirect.com/science/article/pii/S0092867418313205
Cyp1b1	Pro-adipogenic_Sca1+	Mouse	Table S4, sheet 30	salzer_et_al	https://www.sciencedirect.com/science/article/pii/S0092867418313205
Dact1	Pro-adipogenic_Sca1+	Mouse	Table S4, sheet 30	salzer_et_al	https://www.sciencedirect.com/science/article/pii/S0092867418313205
Dock10	Pro-adipogenic_Sca1+	Mouse	Table S4, sheet 30	salzer_et_al	https://www.sciencedirect.com/science/article/pii/S0092867418313205
Ear1	Pro-adipogenic_Sca1+	Mouse	Table S4, sheet 30	salzer_et_al	https://www.sciencedirect.com/science/article/pii/S0092867418313205
Ear12	Pro-adipogenic_Sca1+	Mouse	Table S4, sheet 30	salzer_et_al	https://www.sciencedirect.com/science/article/pii/S0092867418313205
Ear2	Pro-adipogenic_Sca1+	Mouse	Table S4, sheet 30	salzer_et_al	https://www.sciencedirect.com/science/article/pii/S0092867418313205
Ear3	Pro-adipogenic_Sca1+	Mouse	Table S4, sheet 30	salzer_et_al	https://www.sciencedirect.com/science/article/pii/S0092867418313205
Enpp2	Pro-adipogenic_Sca1+	Mouse	Table S4, sheet 30	salzer_et_al	https://www.sciencedirect.com/science/article/pii/S0092867418313205
Ephx2	Pro-adipogenic_Sca1+	Mouse	Table S4, sheet 30	salzer_et_al	https://www.sciencedirect.com/science/article/pii/S0092867418313205
Eppk1	Pro-adipogenic_Sca1+	Mouse	Table S4, sheet 30	salzer_et_al	https://www.sciencedirect.com/science/article/pii/S0092867418313205
Fam171b	Pro-adipogenic_Sca1+	Mouse	Table S4, sheet 30	salzer_et_al	https://www.sciencedirect.com/science/article/pii/S0092867418313205
Fam78b	Pro-adipogenic_Sca1+	Mouse	Table S4, sheet 30	salzer_et_al	https://www.sciencedirect.com/science/article/pii/S0092867418313205
Fosl1	Pro-adipogenic_Sca1+	Mouse	Table S4, sheet 30	salzer_et_al	https://www.sciencedirect.com/science/article/pii/S0092867418313205
Fxyd6	Pro-adipogenic_Sca1+	Mouse	Table S4, sheet 30	salzer_et_al	https://www.sciencedirect.com/science/article/pii/S0092867418313205
Galnt16	Pro-adipogenic_Sca1+	Mouse	Table S4, sheet 30	salzer_et_al	https://www.sciencedirect.com/science/article/pii/S0092867418313205
Gm14005	Pro-adipogenic_Sca1+	Mouse	Table S4, sheet 30	salzer_et_al	https://www.sciencedirect.com/science/article/pii/S0092867418313205
Gpc6	Pro-adipogenic_Sca1+	Mouse	Table S4, sheet 30	salzer_et_al	https://www.sciencedirect.com/science/article/pii/S0092867418313205
Gpm6b	Pro-adipogenic_Sca1+	Mouse	Table S4, sheet 30	salzer_et_al	https://www.sciencedirect.com/science/article/pii/S0092867418313205
Hck	Pro-adipogenic_Sca1+	Mouse	Table S4, sheet 30	salzer_et_al	https://www.sciencedirect.com/science/article/pii/S0092867418313205
Hp	Pro-adipogenic_Sca1+	Mouse	Table S4, sheet 30	salzer_et_al	https://www.sciencedirect.com/science/article/pii/S0092867418313205
Kazn	Pro-adipogenic_Sca1+	Mouse	Table S4, sheet 30	salzer_et_al	https://www.sciencedirect.com/science/article/pii/S0092867418313205
Kif26b	Pro-adipogenic_Sca1+	Mouse	Table S4, sheet 30	salzer_et_al	https://www.sciencedirect.com/science/article/pii/S0092867418313205
Krt10	Pro-adipogenic_Sca1+	Mouse	Table S4, sheet 30	salzer_et_al	https://www.sciencedirect.com/science/article/pii/S0092867418313205
Lepr	Pro-adipogenic_Sca1+	Mouse	Table S4, sheet 30	salzer_et_al	https://www.sciencedirect.com/science/article/pii/S0092867418313205
Limch1	Pro-adipogenic_Sca1+	Mouse	Table S4, sheet 30	salzer_et_al	https://www.sciencedirect.com/science/article/pii/S0092867418313205
Lphn2	Pro-adipogenic_Sca1+	Mouse	Table S4, sheet 30	salzer_et_al	https://www.sciencedirect.com/science/article/pii/S0092867418313205
Mdk	Pro-adipogenic_Sca1+	Mouse	Table S4, sheet 30	salzer_et_al	https://www.sciencedirect.com/science/article/pii/S0092867418313205
Meox2	Pro-adipogenic_Sca1+	Mouse	Table S4, sheet 30	salzer_et_al	https://www.sciencedirect.com/science/article/pii/S0092867418313205
Mfap3l	Pro-adipogenic_Sca1+	Mouse	Table S4, sheet 30	salzer_et_al	https://www.sciencedirect.com/science/article/pii/S0092867418313205
Mgll	Pro-adipogenic_Sca1+	Mouse	Table S4, sheet 30	salzer_et_al	https://www.sciencedirect.com/science/article/pii/S0092867418313205
Mgst3	Pro-adipogenic_Sca1+	Mouse	Table S4, sheet 30	salzer_et_al	https://www.sciencedirect.com/science/article/pii/S0092867418313205
Mmp16	Pro-adipogenic_Sca1+	Mouse	Table S4, sheet 30	salzer_et_al	https://www.sciencedirect.com/science/article/pii/S0092867418313205
Mn1	Pro-adipogenic_Sca1+	Mouse	Table S4, sheet 30	salzer_et_al	https://www.sciencedirect.com/science/article/pii/S0092867418313205
Nipal1	Pro-adipogenic_Sca1+	Mouse	Table S4, sheet 30	salzer_et_al	https://www.sciencedirect.com/science/article/pii/S0092867418313205
Ogn	Pro-adipogenic_Sca1+	Mouse	Table S4, sheet 30	salzer_et_al	https://www.sciencedirect.com/science/article/pii/S0092867418313205
Olfml2a	Pro-adipogenic_Sca1+	Mouse	Table S4, sheet 30	salzer_et_al	https://www.sciencedirect.com/science/article/pii/S0092867418313205
Olfml2b	Pro-adipogenic_Sca1+	Mouse	Table S4, sheet 30	salzer_et_al	https://www.sciencedirect.com/science/article/pii/S0092867418313205
Pam	Pro-adipogenic_Sca1+	Mouse	Table S4, sheet 30	salzer_et_al	https://www.sciencedirect.com/science/article/pii/S0092867418313205
Pawr	Pro-adipogenic_Sca1+	Mouse	Table S4, sheet 30	salzer_et_al	https://www.sciencedirect.com/science/article/pii/S0092867418313205
Pfn2	Pro-adipogenic_Sca1+	Mouse	Table S4, sheet 30	salzer_et_al	https://www.sciencedirect.com/science/article/pii/S0092867418313205
Pgm5	Pro-adipogenic_Sca1+	Mouse	Table S4, sheet 30	salzer_et_al	https://www.sciencedirect.com/science/article/pii/S0092867418313205
Prkar2b	Pro-adipogenic_Sca1+	Mouse	Table S4, sheet 30	salzer_et_al	https://www.sciencedirect.com/science/article/pii/S0092867418313205
Ptger3	Pro-adipogenic_Sca1+	Mouse	Table S4, sheet 30	salzer_et_al	https://www.sciencedirect.com/science/article/pii/S0092867418313205
Pthlh	Pro-adipogenic_Sca1+	Mouse	Table S4, sheet 30	salzer_et_al	https://www.sciencedirect.com/science/article/pii/S0092867418313205
Rasgrf1	Pro-adipogenic_Sca1+	Mouse	Table S4, sheet 30	salzer_et_al	https://www.sciencedirect.com/science/article/pii/S0092867418313205
Rasgrp2	Pro-adipogenic_Sca1+	Mouse	Table S4, sheet 30	salzer_et_al	https://www.sciencedirect.com/science/article/pii/S0092867418313205
Rgs16	Pro-adipogenic_Sca1+	Mouse	Table S4, sheet 30	salzer_et_al	https://www.sciencedirect.com/science/article/pii/S0092867418313205
Runx2	Pro-adipogenic_Sca1+	Mouse	Table S4, sheet 30	salzer_et_al	https://www.sciencedirect.com/science/article/pii/S0092867418313205
S100a4	Pro-adipogenic_Sca1+	Mouse	Table S4, sheet 30	salzer_et_al	https://www.sciencedirect.com/science/article/pii/S0092867418313205
Sema3g	Pro-adipogenic_Sca1+	Mouse	Table S4, sheet 30	salzer_et_al	https://www.sciencedirect.com/science/article/pii/S0092867418313205
Serpinb1a	Pro-adipogenic_Sca1+	Mouse	Table S4, sheet 30	salzer_et_al	https://www.sciencedirect.com/science/article/pii/S0092867418313205
Shisa3	Pro-adipogenic_Sca1+	Mouse	Table S4, sheet 30	salzer_et_al	https://www.sciencedirect.com/science/article/pii/S0092867418313205
Slc41a2	Pro-adipogenic_Sca1+	Mouse	Table S4, sheet 30	salzer_et_al	https://www.sciencedirect.com/science/article/pii/S0092867418313205
Slco2a1	Pro-adipogenic_Sca1+	Mouse	Table S4, sheet 30	salzer_et_al	https://www.sciencedirect.com/science/article/pii/S0092867418313205
Smoc2	Pro-adipogenic_Sca1+	Mouse	Table S4, sheet 30	salzer_et_al	https://www.sciencedirect.com/science/article/pii/S0092867418313205
Sorcs2	Pro-adipogenic_Sca1+	Mouse	Table S4, sheet 30	salzer_et_al	https://www.sciencedirect.com/science/article/pii/S0092867418313205
Spock2	Pro-adipogenic_Sca1+	Mouse	Table S4, sheet 30	salzer_et_al	https://www.sciencedirect.com/science/article/pii/S0092867418313205
Susd2	Pro-adipogenic_Sca1+	Mouse	Table S4, sheet 30	salzer_et_al	https://www.sciencedirect.com/science/article/pii/S0092867418313205
Tac1	Pro-adipogenic_Sca1+	Mouse	Table S4, sheet 30	salzer_et_al	https://www.sciencedirect.com/science/article/pii/S0092867418313205
Tek	Pro-adipogenic_Sca1+	Mouse	Table S4, sheet 30	salzer_et_al	https://www.sciencedirect.com/science/article/pii/S0092867418313205
Tgfbi	Pro-adipogenic_Sca1+	Mouse	Table S4, sheet 30	salzer_et_al	https://www.sciencedirect.com/science/article/pii/S0092867418313205
Timp4	Pro-adipogenic_Sca1+	Mouse	Table S4, sheet 30	salzer_et_al	https://www.sciencedirect.com/science/article/pii/S0092867418313205
Tmem26	Pro-adipogenic_Sca1+	Mouse	Table S4, sheet 30	salzer_et_al	https://www.sciencedirect.com/science/article/pii/S0092867418313205
Tmtc1	Pro-adipogenic_Sca1+	Mouse	Table S4, sheet 30	salzer_et_al	https://www.sciencedirect.com/science/article/pii/S0092867418313205
Tnmd	Pro-adipogenic_Sca1+	Mouse	Table S4, sheet 30	salzer_et_al	https://www.sciencedirect.com/science/article/pii/S0092867418313205
Tspo	Pro-adipogenic_Sca1+	Mouse	Table S4, sheet 30	salzer_et_al	https://www.sciencedirect.com/science/article/pii/S0092867418313205
Tusc5	Pro-adipogenic_Sca1+	Mouse	Table S4, sheet 30	salzer_et_al	https://www.sciencedirect.com/science/article/pii/S0092867418313205
Ugt1a1	Pro-adipogenic_Sca1+	Mouse	Table S4, sheet 30	salzer_et_al	https://www.sciencedirect.com/science/article/pii/S0092867418313205
Ugt1a10	Pro-adipogenic_Sca1+	Mouse	Table S4, sheet 30	salzer_et_al	https://www.sciencedirect.com/science/article/pii/S0092867418313205
Ugt1a2	Pro-adipogenic_Sca1+	Mouse	Table S4, sheet 30	salzer_et_al	https://www.sciencedirect.com/science/article/pii/S0092867418313205
Ugt1a5	Pro-adipogenic_Sca1+	Mouse	Table S4, sheet 30	salzer_et_al	https://www.sciencedirect.com/science/article/pii/S0092867418313205
Ugt1a6a	Pro-adipogenic_Sca1+	Mouse	Table S4, sheet 30	salzer_et_al	https://www.sciencedirect.com/science/article/pii/S0092867418313205
Ugt1a6b	Pro-adipogenic_Sca1+	Mouse	Table S4, sheet 30	salzer_et_al	https://www.sciencedirect.com/science/article/pii/S0092867418313205
Ugt1a7c	Pro-adipogenic_Sca1+	Mouse	Table S4, sheet 30	salzer_et_al	https://www.sciencedirect.com/science/article/pii/S0092867418313205
Ugt1a9	Pro-adipogenic_Sca1+	Mouse	Table S4, sheet 30	salzer_et_al	https://www.sciencedirect.com/science/article/pii/S0092867418313205
Vegfc	Pro-adipogenic_Sca1+	Mouse	Table S4, sheet 30	salzer_et_al	https://www.sciencedirect.com/science/article/pii/S0092867418313205
Wnt5b	Pro-adipogenic_Sca1+	Mouse	Table S4, sheet 30	salzer_et_al	https://www.sciencedirect.com/science/article/pii/S0092867418313205
Zfp385b	Pro-adipogenic_Sca1+	Mouse	Table S4, sheet 30	salzer_et_al	https://www.sciencedirect.com/science/article/pii/S0092867418313205
1110002E22Rik	Pro-adipogenic_Sca1+_Dlk1+	Mouse	Table S4, sheet 30	salzer_et_al	https://www.sciencedirect.com/science/article/pii/S0092867418313205
1200007C13Rik	Pro-adipogenic_Sca1+_Dlk1+	Mouse	Table S4, sheet 30	salzer_et_al	https://www.sciencedirect.com/science/article/pii/S0092867418313205
2900046F13Rik	Pro-adipogenic_Sca1+_Dlk1+	Mouse	Table S4, sheet 30	salzer_et_al	https://www.sciencedirect.com/science/article/pii/S0092867418313205
4833403I15Rik	Pro-adipogenic_Sca1+_Dlk1+	Mouse	Table S4, sheet 30	salzer_et_al	https://www.sciencedirect.com/science/article/pii/S0092867418313205
5330433J24Rik	Pro-adipogenic_Sca1+_Dlk1+	Mouse	Table S4, sheet 30	salzer_et_al	https://www.sciencedirect.com/science/article/pii/S0092867418313205
5430421F17Rik	Pro-adipogenic_Sca1+_Dlk1+	Mouse	Table S4, sheet 30	salzer_et_al	https://www.sciencedirect.com/science/article/pii/S0092867418313205
6720401G13Rik	Pro-adipogenic_Sca1+_Dlk1+	Mouse	Table S4, sheet 30	salzer_et_al	https://www.sciencedirect.com/science/article/pii/S0092867418313205
9430012M22Rik	Pro-adipogenic_Sca1+_Dlk1+	Mouse	Table S4, sheet 30	salzer_et_al	https://www.sciencedirect.com/science/article/pii/S0092867418313205
AI607873	Pro-adipogenic_Sca1+_Dlk1+	Mouse	Table S4, sheet 30	salzer_et_al	https://www.sciencedirect.com/science/article/pii/S0092867418313205
Ablim1	Pro-adipogenic_Sca1+_Dlk1+	Mouse	Table S4, sheet 30	salzer_et_al	https://www.sciencedirect.com/science/article/pii/S0092867418313205
Acaa1b	Pro-adipogenic_Sca1+_Dlk1+	Mouse	Table S4, sheet 30	salzer_et_al	https://www.sciencedirect.com/science/article/pii/S0092867418313205
Adam23	Pro-adipogenic_Sca1+_Dlk1+	Mouse	Table S4, sheet 30	salzer_et_al	https://www.sciencedirect.com/science/article/pii/S0092867418313205
Adm	Pro-adipogenic_Sca1+_Dlk1+	Mouse	Table S4, sheet 30	salzer_et_al	https://www.sciencedirect.com/science/article/pii/S0092867418313205
Adrbk2	Pro-adipogenic_Sca1+_Dlk1+	Mouse	Table S4, sheet 30	salzer_et_al	https://www.sciencedirect.com/science/article/pii/S0092867418313205
Agt	Pro-adipogenic_Sca1+_Dlk1+	Mouse	Table S4, sheet 30	salzer_et_al	https://www.sciencedirect.com/science/article/pii/S0092867418313205
Agtr1a	Pro-adipogenic_Sca1+_Dlk1+	Mouse	Table S4, sheet 30	salzer_et_al	https://www.sciencedirect.com/science/article/pii/S0092867418313205
Akr1c14	Pro-adipogenic_Sca1+_Dlk1+	Mouse	Table S4, sheet 30	salzer_et_al	https://www.sciencedirect.com/science/article/pii/S0092867418313205
Aldh1a1	Pro-adipogenic_Sca1+_Dlk1+	Mouse	Table S4, sheet 30	salzer_et_al	https://www.sciencedirect.com/science/article/pii/S0092867418313205
Amy1	Pro-adipogenic_Sca1+_Dlk1+	Mouse	Table S4, sheet 30	salzer_et_al	https://www.sciencedirect.com/science/article/pii/S0092867418313205
Angpt4	Pro-adipogenic_Sca1+_Dlk1+	Mouse	Table S4, sheet 30	salzer_et_al	https://www.sciencedirect.com/science/article/pii/S0092867418313205
Apcdd1	Pro-adipogenic_Sca1+_Dlk1+	Mouse	Table S4, sheet 30	salzer_et_al	https://www.sciencedirect.com/science/article/pii/S0092867418313205
Atp1a2	Pro-adipogenic_Sca1+_Dlk1+	Mouse	Table S4, sheet 30	salzer_et_al	https://www.sciencedirect.com/science/article/pii/S0092867418313205
Aurkb	Pro-adipogenic_Sca1+_Dlk1+	Mouse	Table S4, sheet 30	salzer_et_al	https://www.sciencedirect.com/science/article/pii/S0092867418313205
Avpr1a	Pro-adipogenic_Sca1+_Dlk1+	Mouse	Table S4, sheet 30	salzer_et_al	https://www.sciencedirect.com/science/article/pii/S0092867418313205
Bace2	Pro-adipogenic_Sca1+_Dlk1+	Mouse	Table S4, sheet 30	salzer_et_al	https://www.sciencedirect.com/science/article/pii/S0092867418313205
C1ra	Pro-adipogenic_Sca1+_Dlk1+	Mouse	Table S4, sheet 30	salzer_et_al	https://www.sciencedirect.com/science/article/pii/S0092867418313205
C1rb	Pro-adipogenic_Sca1+_Dlk1+	Mouse	Table S4, sheet 30	salzer_et_al	https://www.sciencedirect.com/science/article/pii/S0092867418313205
C2	Pro-adipogenic_Sca1+_Dlk1+	Mouse	Table S4, sheet 30	salzer_et_al	https://www.sciencedirect.com/science/article/pii/S0092867418313205
C3	Pro-adipogenic_Sca1+_Dlk1+	Mouse	Table S4, sheet 30	salzer_et_al	https://www.sciencedirect.com/science/article/pii/S0092867418313205
C4b	Pro-adipogenic_Sca1+_Dlk1+	Mouse	Table S4, sheet 30	salzer_et_al	https://www.sciencedirect.com/science/article/pii/S0092867418313205
Casc5	Pro-adipogenic_Sca1+_Dlk1+	Mouse	Table S4, sheet 30	salzer_et_al	https://www.sciencedirect.com/science/article/pii/S0092867418313205
Casp4	Pro-adipogenic_Sca1+_Dlk1+	Mouse	Table S4, sheet 30	salzer_et_al	https://www.sciencedirect.com/science/article/pii/S0092867418313205
Ccdc109b	Pro-adipogenic_Sca1+_Dlk1+	Mouse	Table S4, sheet 30	salzer_et_al	https://www.sciencedirect.com/science/article/pii/S0092867418313205
Cd109	Pro-adipogenic_Sca1+_Dlk1+	Mouse	Table S4, sheet 30	salzer_et_al	https://www.sciencedirect.com/science/article/pii/S0092867418313205
Cenpf	Pro-adipogenic_Sca1+_Dlk1+	Mouse	Table S4, sheet 30	salzer_et_al	https://www.sciencedirect.com/science/article/pii/S0092867418313205
Ces2g	Pro-adipogenic_Sca1+_Dlk1+	Mouse	Table S4, sheet 30	salzer_et_al	https://www.sciencedirect.com/science/article/pii/S0092867418313205
Chrdl1	Pro-adipogenic_Sca1+_Dlk1+	Mouse	Table S4, sheet 30	salzer_et_al	https://www.sciencedirect.com/science/article/pii/S0092867418313205
Cmah	Pro-adipogenic_Sca1+_Dlk1+	Mouse	Table S4, sheet 30	salzer_et_al	https://www.sciencedirect.com/science/article/pii/S0092867418313205
Col26a1	Pro-adipogenic_Sca1+_Dlk1+	Mouse	Table S4, sheet 30	salzer_et_al	https://www.sciencedirect.com/science/article/pii/S0092867418313205
Col7a1	Pro-adipogenic_Sca1+_Dlk1+	Mouse	Table S4, sheet 30	salzer_et_al	https://www.sciencedirect.com/science/article/pii/S0092867418313205
Cp	Pro-adipogenic_Sca1+_Dlk1+	Mouse	Table S4, sheet 30	salzer_et_al	https://www.sciencedirect.com/science/article/pii/S0092867418313205
Cpa6	Pro-adipogenic_Sca1+_Dlk1+	Mouse	Table S4, sheet 30	salzer_et_al	https://www.sciencedirect.com/science/article/pii/S0092867418313205
Crabp1	Pro-adipogenic_Sca1+_Dlk1+	Mouse	Table S4, sheet 30	salzer_et_al	https://www.sciencedirect.com/science/article/pii/S0092867418313205
Creb3l3	Pro-adipogenic_Sca1+_Dlk1+	Mouse	Table S4, sheet 30	salzer_et_al	https://www.sciencedirect.com/science/article/pii/S0092867418313205
Csgalnact1	Pro-adipogenic_Sca1+_Dlk1+	Mouse	Table S4, sheet 30	salzer_et_al	https://www.sciencedirect.com/science/article/pii/S0092867418313205
Ctxn1	Pro-adipogenic_Sca1+_Dlk1+	Mouse	Table S4, sheet 30	salzer_et_al	https://www.sciencedirect.com/science/article/pii/S0092867418313205
Cxcl14	Pro-adipogenic_Sca1+_Dlk1+	Mouse	Table S4, sheet 30	salzer_et_al	https://www.sciencedirect.com/science/article/pii/S0092867418313205
Daam2	Pro-adipogenic_Sca1+_Dlk1+	Mouse	Table S4, sheet 30	salzer_et_al	https://www.sciencedirect.com/science/article/pii/S0092867418313205
Dapk1	Pro-adipogenic_Sca1+_Dlk1+	Mouse	Table S4, sheet 30	salzer_et_al	https://www.sciencedirect.com/science/article/pii/S0092867418313205
Dkk1	Pro-adipogenic_Sca1+_Dlk1+	Mouse	Table S4, sheet 30	salzer_et_al	https://www.sciencedirect.com/science/article/pii/S0092867418313205
Ednra	Pro-adipogenic_Sca1+_Dlk1+	Mouse	Table S4, sheet 30	salzer_et_al	https://www.sciencedirect.com/science/article/pii/S0092867418313205
Efnb3	Pro-adipogenic_Sca1+_Dlk1+	Mouse	Table S4, sheet 30	salzer_et_al	https://www.sciencedirect.com/science/article/pii/S0092867418313205
Ell2	Pro-adipogenic_Sca1+_Dlk1+	Mouse	Table S4, sheet 30	salzer_et_al	https://www.sciencedirect.com/science/article/pii/S0092867418313205
Emid1	Pro-adipogenic_Sca1+_Dlk1+	Mouse	Table S4, sheet 30	salzer_et_al	https://www.sciencedirect.com/science/article/pii/S0092867418313205
Entpd1	Pro-adipogenic_Sca1+_Dlk1+	Mouse	Table S4, sheet 30	salzer_et_al	https://www.sciencedirect.com/science/article/pii/S0092867418313205
Etl4	Pro-adipogenic_Sca1+_Dlk1+	Mouse	Table S4, sheet 30	salzer_et_al	https://www.sciencedirect.com/science/article/pii/S0092867418313205
Fam189a2	Pro-adipogenic_Sca1+_Dlk1+	Mouse	Table S4, sheet 30	salzer_et_al	https://www.sciencedirect.com/science/article/pii/S0092867418313205
Fam65b	Pro-adipogenic_Sca1+_Dlk1+	Mouse	Table S4, sheet 30	salzer_et_al	https://www.sciencedirect.com/science/article/pii/S0092867418313205
Fgf23	Pro-adipogenic_Sca1+_Dlk1+	Mouse	Table S4, sheet 30	salzer_et_al	https://www.sciencedirect.com/science/article/pii/S0092867418313205
Fgf7	Pro-adipogenic_Sca1+_Dlk1+	Mouse	Table S4, sheet 30	salzer_et_al	https://www.sciencedirect.com/science/article/pii/S0092867418313205
Fgfr4	Pro-adipogenic_Sca1+_Dlk1+	Mouse	Table S4, sheet 30	salzer_et_al	https://www.sciencedirect.com/science/article/pii/S0092867418313205
Fgl2	Pro-adipogenic_Sca1+_Dlk1+	Mouse	Table S4, sheet 30	salzer_et_al	https://www.sciencedirect.com/science/article/pii/S0092867418313205
Foxd1	Pro-adipogenic_Sca1+_Dlk1+	Mouse	Table S4, sheet 30	salzer_et_al	https://www.sciencedirect.com/science/article/pii/S0092867418313205
Fpr2	Pro-adipogenic_Sca1+_Dlk1+	Mouse	Table S4, sheet 30	salzer_et_al	https://www.sciencedirect.com/science/article/pii/S0092867418313205
Gabrb2	Pro-adipogenic_Sca1+_Dlk1+	Mouse	Table S4, sheet 30	salzer_et_al	https://www.sciencedirect.com/science/article/pii/S0092867418313205
Galnt15	Pro-adipogenic_Sca1+_Dlk1+	Mouse	Table S4, sheet 30	salzer_et_al	https://www.sciencedirect.com/science/article/pii/S0092867418313205
Gbp6	Pro-adipogenic_Sca1+_Dlk1+	Mouse	Table S4, sheet 30	salzer_et_al	https://www.sciencedirect.com/science/article/pii/S0092867418313205
Gm16340	Pro-adipogenic_Sca1+_Dlk1+	Mouse	Table S4, sheet 30	salzer_et_al	https://www.sciencedirect.com/science/article/pii/S0092867418313205
Gstt1	Pro-adipogenic_Sca1+_Dlk1+	Mouse	Table S4, sheet 30	salzer_et_al	https://www.sciencedirect.com/science/article/pii/S0092867418313205
Hey1	Pro-adipogenic_Sca1+_Dlk1+	Mouse	Table S4, sheet 30	salzer_et_al	https://www.sciencedirect.com/science/article/pii/S0092867418313205
Hs3st1	Pro-adipogenic_Sca1+_Dlk1+	Mouse	Table S4, sheet 30	salzer_et_al	https://www.sciencedirect.com/science/article/pii/S0092867418313205
Ifi203	Pro-adipogenic_Sca1+_Dlk1+	Mouse	Table S4, sheet 30	salzer_et_al	https://www.sciencedirect.com/science/article/pii/S0092867418313205
Ifi204	Pro-adipogenic_Sca1+_Dlk1+	Mouse	Table S4, sheet 30	salzer_et_al	https://www.sciencedirect.com/science/article/pii/S0092867418313205
Ifi205	Pro-adipogenic_Sca1+_Dlk1+	Mouse	Table S4, sheet 30	salzer_et_al	https://www.sciencedirect.com/science/article/pii/S0092867418313205
Iigp1	Pro-adipogenic_Sca1+_Dlk1+	Mouse	Table S4, sheet 30	salzer_et_al	https://www.sciencedirect.com/science/article/pii/S0092867418313205
Il6	Pro-adipogenic_Sca1+_Dlk1+	Mouse	Table S4, sheet 30	salzer_et_al	https://www.sciencedirect.com/science/article/pii/S0092867418313205
Inpp4b	Pro-adipogenic_Sca1+_Dlk1+	Mouse	Table S4, sheet 30	salzer_et_al	https://www.sciencedirect.com/science/article/pii/S0092867418313205
Irgm1	Pro-adipogenic_Sca1+_Dlk1+	Mouse	Table S4, sheet 30	salzer_et_al	https://www.sciencedirect.com/science/article/pii/S0092867418313205
Kif11	Pro-adipogenic_Sca1+_Dlk1+	Mouse	Table S4, sheet 30	salzer_et_al	https://www.sciencedirect.com/science/article/pii/S0092867418313205
Kif22	Pro-adipogenic_Sca1+_Dlk1+	Mouse	Table S4, sheet 30	salzer_et_al	https://www.sciencedirect.com/science/article/pii/S0092867418313205
Klf1	Pro-adipogenic_Sca1+_Dlk1+	Mouse	Table S4, sheet 30	salzer_et_al	https://www.sciencedirect.com/science/article/pii/S0092867418313205
Klhl13	Pro-adipogenic_Sca1+_Dlk1+	Mouse	Table S4, sheet 30	salzer_et_al	https://www.sciencedirect.com/science/article/pii/S0092867418313205
Lamc3	Pro-adipogenic_Sca1+_Dlk1+	Mouse	Table S4, sheet 30	salzer_et_al	https://www.sciencedirect.com/science/article/pii/S0092867418313205
Lef1	Pro-adipogenic_Sca1+_Dlk1+	Mouse	Table S4, sheet 30	salzer_et_al	https://www.sciencedirect.com/science/article/pii/S0092867418313205
Lgr5	Pro-adipogenic_Sca1+_Dlk1+	Mouse	Table S4, sheet 30	salzer_et_al	https://www.sciencedirect.com/science/article/pii/S0092867418313205
Lrrn1	Pro-adipogenic_Sca1+_Dlk1+	Mouse	Table S4, sheet 30	salzer_et_al	https://www.sciencedirect.com/science/article/pii/S0092867418313205
Lxn	Pro-adipogenic_Sca1+_Dlk1+	Mouse	Table S4, sheet 30	salzer_et_al	https://www.sciencedirect.com/science/article/pii/S0092867418313205
Ly6e	Pro-adipogenic_Sca1+_Dlk1+	Mouse	Table S4, sheet 30	salzer_et_al	https://www.sciencedirect.com/science/article/pii/S0092867418313205
Mast1	Pro-adipogenic_Sca1+_Dlk1+	Mouse	Table S4, sheet 30	salzer_et_al	https://www.sciencedirect.com/science/article/pii/S0092867418313205
Mbd1	Pro-adipogenic_Sca1+_Dlk1+	Mouse	Table S4, sheet 30	salzer_et_al	https://www.sciencedirect.com/science/article/pii/S0092867418313205
Mef2c	Pro-adipogenic_Sca1+_Dlk1+	Mouse	Table S4, sheet 30	salzer_et_al	https://www.sciencedirect.com/science/article/pii/S0092867418313205
Megf6	Pro-adipogenic_Sca1+_Dlk1+	Mouse	Table S4, sheet 30	salzer_et_al	https://www.sciencedirect.com/science/article/pii/S0092867418313205
Met	Pro-adipogenic_Sca1+_Dlk1+	Mouse	Table S4, sheet 30	salzer_et_al	https://www.sciencedirect.com/science/article/pii/S0092867418313205
Mmd	Pro-adipogenic_Sca1+_Dlk1+	Mouse	Table S4, sheet 30	salzer_et_al	https://www.sciencedirect.com/science/article/pii/S0092867418313205
Mme	Pro-adipogenic_Sca1+_Dlk1+	Mouse	Table S4, sheet 30	salzer_et_al	https://www.sciencedirect.com/science/article/pii/S0092867418313205
Mmp3	Pro-adipogenic_Sca1+_Dlk1+	Mouse	Table S4, sheet 30	salzer_et_al	https://www.sciencedirect.com/science/article/pii/S0092867418313205
Mnda	Pro-adipogenic_Sca1+_Dlk1+	Mouse	Table S4, sheet 30	salzer_et_al	https://www.sciencedirect.com/science/article/pii/S0092867418313205
Mndal	Pro-adipogenic_Sca1+_Dlk1+	Mouse	Table S4, sheet 30	salzer_et_al	https://www.sciencedirect.com/science/article/pii/S0092867418313205
Mt1	Pro-adipogenic_Sca1+_Dlk1+	Mouse	Table S4, sheet 30	salzer_et_al	https://www.sciencedirect.com/science/article/pii/S0092867418313205
Myo1b	Pro-adipogenic_Sca1+_Dlk1+	Mouse	Table S4, sheet 30	salzer_et_al	https://www.sciencedirect.com/science/article/pii/S0092867418313205
Nell1	Pro-adipogenic_Sca1+_Dlk1+	Mouse	Table S4, sheet 30	salzer_et_al	https://www.sciencedirect.com/science/article/pii/S0092867418313205
Nov	Pro-adipogenic_Sca1+_Dlk1+	Mouse	Table S4, sheet 30	salzer_et_al	https://www.sciencedirect.com/science/article/pii/S0092867418313205
Nova1	Pro-adipogenic_Sca1+_Dlk1+	Mouse	Table S4, sheet 30	salzer_et_al	https://www.sciencedirect.com/science/article/pii/S0092867418313205
Nrp2	Pro-adipogenic_Sca1+_Dlk1+	Mouse	Table S4, sheet 30	salzer_et_al	https://www.sciencedirect.com/science/article/pii/S0092867418313205
Ntn4	Pro-adipogenic_Sca1+_Dlk1+	Mouse	Table S4, sheet 30	salzer_et_al	https://www.sciencedirect.com/science/article/pii/S0092867418313205
Olfml1	Pro-adipogenic_Sca1+_Dlk1+	Mouse	Table S4, sheet 30	salzer_et_al	https://www.sciencedirect.com/science/article/pii/S0092867418313205
Osmr	Pro-adipogenic_Sca1+_Dlk1+	Mouse	Table S4, sheet 30	salzer_et_al	https://www.sciencedirect.com/science/article/pii/S0092867418313205
Parp10	Pro-adipogenic_Sca1+_Dlk1+	Mouse	Table S4, sheet 30	salzer_et_al	https://www.sciencedirect.com/science/article/pii/S0092867418313205
Pcolce2	Pro-adipogenic_Sca1+_Dlk1+	Mouse	Table S4, sheet 30	salzer_et_al	https://www.sciencedirect.com/science/article/pii/S0092867418313205
Pianp	Pro-adipogenic_Sca1+_Dlk1+	Mouse	Table S4, sheet 30	salzer_et_al	https://www.sciencedirect.com/science/article/pii/S0092867418313205
Plec	Pro-adipogenic_Sca1+_Dlk1+	Mouse	Table S4, sheet 30	salzer_et_al	https://www.sciencedirect.com/science/article/pii/S0092867418313205
Prlr	Pro-adipogenic_Sca1+_Dlk1+	Mouse	Table S4, sheet 30	salzer_et_al	https://www.sciencedirect.com/science/article/pii/S0092867418313205
Procr	Pro-adipogenic_Sca1+_Dlk1+	Mouse	Table S4, sheet 30	salzer_et_al	https://www.sciencedirect.com/science/article/pii/S0092867418313205
Prom1	Pro-adipogenic_Sca1+_Dlk1+	Mouse	Table S4, sheet 30	salzer_et_al	https://www.sciencedirect.com/science/article/pii/S0092867418313205
Prss23	Pro-adipogenic_Sca1+_Dlk1+	Mouse	Table S4, sheet 30	salzer_et_al	https://www.sciencedirect.com/science/article/pii/S0092867418313205
Pvrl2	Pro-adipogenic_Sca1+_Dlk1+	Mouse	Table S4, sheet 30	salzer_et_al	https://www.sciencedirect.com/science/article/pii/S0092867418313205
Rarres1	Pro-adipogenic_Sca1+_Dlk1+	Mouse	Table S4, sheet 30	salzer_et_al	https://www.sciencedirect.com/science/article/pii/S0092867418313205
Rbp4	Pro-adipogenic_Sca1+_Dlk1+	Mouse	Table S4, sheet 30	salzer_et_al	https://www.sciencedirect.com/science/article/pii/S0092867418313205
Reep1	Pro-adipogenic_Sca1+_Dlk1+	Mouse	Table S4, sheet 30	salzer_et_al	https://www.sciencedirect.com/science/article/pii/S0092867418313205
Reps2	Pro-adipogenic_Sca1+_Dlk1+	Mouse	Table S4, sheet 30	salzer_et_al	https://www.sciencedirect.com/science/article/pii/S0092867418313205
Robo1	Pro-adipogenic_Sca1+_Dlk1+	Mouse	Table S4, sheet 30	salzer_et_al	https://www.sciencedirect.com/science/article/pii/S0092867418313205
Runx3	Pro-adipogenic_Sca1+_Dlk1+	Mouse	Table S4, sheet 30	salzer_et_al	https://www.sciencedirect.com/science/article/pii/S0092867418313205
S100a16	Pro-adipogenic_Sca1+_Dlk1+	Mouse	Table S4, sheet 30	salzer_et_al	https://www.sciencedirect.com/science/article/pii/S0092867418313205
Sacs	Pro-adipogenic_Sca1+_Dlk1+	Mouse	Table S4, sheet 30	salzer_et_al	https://www.sciencedirect.com/science/article/pii/S0092867418313205
Scn7a	Pro-adipogenic_Sca1+_Dlk1+	Mouse	Table S4, sheet 30	salzer_et_al	https://www.sciencedirect.com/science/article/pii/S0092867418313205
Serping1	Pro-adipogenic_Sca1+_Dlk1+	Mouse	Table S4, sheet 30	salzer_et_al	https://www.sciencedirect.com/science/article/pii/S0092867418313205
Slc10a6	Pro-adipogenic_Sca1+_Dlk1+	Mouse	Table S4, sheet 30	salzer_et_al	https://www.sciencedirect.com/science/article/pii/S0092867418313205
Slc7a10	Pro-adipogenic_Sca1+_Dlk1+	Mouse	Table S4, sheet 30	salzer_et_al	https://www.sciencedirect.com/science/article/pii/S0092867418313205
Sqrdl	Pro-adipogenic_Sca1+_Dlk1+	Mouse	Table S4, sheet 30	salzer_et_al	https://www.sciencedirect.com/science/article/pii/S0092867418313205
St8sia2	Pro-adipogenic_Sca1+_Dlk1+	Mouse	Table S4, sheet 30	salzer_et_al	https://www.sciencedirect.com/science/article/pii/S0092867418313205
Stmn2	Pro-adipogenic_Sca1+_Dlk1+	Mouse	Table S4, sheet 30	salzer_et_al	https://www.sciencedirect.com/science/article/pii/S0092867418313205
Stox2	Pro-adipogenic_Sca1+_Dlk1+	Mouse	Table S4, sheet 30	salzer_et_al	https://www.sciencedirect.com/science/article/pii/S0092867418313205
Thsd7a	Pro-adipogenic_Sca1+_Dlk1+	Mouse	Table S4, sheet 30	salzer_et_al	https://www.sciencedirect.com/science/article/pii/S0092867418313205
Tll1	Pro-adipogenic_Sca1+_Dlk1+	Mouse	Table S4, sheet 30	salzer_et_al	https://www.sciencedirect.com/science/article/pii/S0092867418313205
Tmem107	Pro-adipogenic_Sca1+_Dlk1+	Mouse	Table S4, sheet 30	salzer_et_al	https://www.sciencedirect.com/science/article/pii/S0092867418313205
Tnik	Pro-adipogenic_Sca1+_Dlk1+	Mouse	Table S4, sheet 30	salzer_et_al	https://www.sciencedirect.com/science/article/pii/S0092867418313205
Tpm2	Pro-adipogenic_Sca1+_Dlk1+	Mouse	Table S4, sheet 30	salzer_et_al	https://www.sciencedirect.com/science/article/pii/S0092867418313205
Trim30a	Pro-adipogenic_Sca1+_Dlk1+	Mouse	Table S4, sheet 30	salzer_et_al	https://www.sciencedirect.com/science/article/pii/S0092867418313205
Trim30d	Pro-adipogenic_Sca1+_Dlk1+	Mouse	Table S4, sheet 30	salzer_et_al	https://www.sciencedirect.com/science/article/pii/S0092867418313205
Trim69	Pro-adipogenic_Sca1+_Dlk1+	Mouse	Table S4, sheet 30	salzer_et_al	https://www.sciencedirect.com/science/article/pii/S0092867418313205
Trps1	Pro-adipogenic_Sca1+_Dlk1+	Mouse	Table S4, sheet 30	salzer_et_al	https://www.sciencedirect.com/science/article/pii/S0092867418313205
Vit	Pro-adipogenic_Sca1+_Dlk1+	Mouse	Table S4, sheet 30	salzer_et_al	https://www.sciencedirect.com/science/article/pii/S0092867418313205
Wasf1	Pro-adipogenic_Sca1+_Dlk1+	Mouse	Table S4, sheet 30	salzer_et_al	https://www.sciencedirect.com/science/article/pii/S0092867418313205
Wif1	Pro-adipogenic_Sca1+_Dlk1+	Mouse	Table S4, sheet 30	salzer_et_al	https://www.sciencedirect.com/science/article/pii/S0092867418313205
Xdh	Pro-adipogenic_Sca1+_Dlk1+	Mouse	Table S4, sheet 30	salzer_et_al	https://www.sciencedirect.com/science/article/pii/S0092867418313205
Zdhhc2	Pro-adipogenic_Sca1+_Dlk1+	Mouse	Table S4, sheet 30	salzer_et_al	https://www.sciencedirect.com/science/article/pii/S0092867418313205
IL6	CAF_inflammatory	Human	Figure 3	chhabra_et_al	https://www.cell.com/cell/fulltext/S0092-8674(23)00277-5
IL11	CAF_inflammatory	Human	Figure 3	chhabra_et_al	https://www.cell.com/cell/fulltext/S0092-8674(23)00277-5
IL8	CAF_inflammatory	Human	Figure 3	chhabra_et_al	https://www.cell.com/cell/fulltext/S0092-8674(23)00277-5
CCL2	CAF_inflammatory	Human	Figure 3	chhabra_et_al	https://www.cell.com/cell/fulltext/S0092-8674(23)00277-5
CCL22	CAF_inflammatory	Human	Figure 3	chhabra_et_al	https://www.cell.com/cell/fulltext/S0092-8674(23)00277-5
CLEC3B	CAF_inflammatory	Human	Figure 3	chhabra_et_al	https://www.cell.com/cell/fulltext/S0092-8674(23)00277-5
COL14A1	CAF_inflammatory	Human	Figure 3	chhabra_et_al	https://www.cell.com/cell/fulltext/S0092-8674(23)00277-5
LY6C	CAF_inflammatory	Human	Figure 3	chhabra_et_al	https://www.cell.com/cell/fulltext/S0092-8674(23)00277-5
CCL17	CAF_inflammatory	Human	Figure 3	chhabra_et_al	https://www.cell.com/cell/fulltext/S0092-8674(23)00277-5
CXCL1	CAF_inflammatory	Human	Figure 3	chhabra_et_al	https://www.cell.com/cell/fulltext/S0092-8674(23)00277-5
CXCL2	CAF_inflammatory	Human	Figure 3	chhabra_et_al	https://www.cell.com/cell/fulltext/S0092-8674(23)00277-5
CXCL12	CAF_inflammatory	Human	Figure 3	chhabra_et_al	https://www.cell.com/cell/fulltext/S0092-8674(23)00277-5
CXCL14	CAF_inflammatory	Human	Figure 3	chhabra_et_al	https://www.cell.com/cell/fulltext/S0092-8674(23)00277-5
LIF	CAF_inflammatory	Human	Figure 3	chhabra_et_al	https://www.cell.com/cell/fulltext/S0092-8674(23)00277-5
HGF	CAF_inflammatory	Human	Figure 3	chhabra_et_al	https://www.cell.com/cell/fulltext/S0092-8674(23)00277-5
RGS5	CAF_inflammatory	Human	Figure 3	chhabra_et_al	https://www.cell.com/cell/fulltext/S0092-8674(23)00277-5
ACTA2	CAF_myofibroblastic	Human	Figure 3	chhabra_et_al	https://www.cell.com/cell/fulltext/S0092-8674(23)00277-5
TGFB1	CAF_myofibroblastic	Human	Figure 3	chhabra_et_al	https://www.cell.com/cell/fulltext/S0092-8674(23)00277-5
POSTN	CAF_myofibroblastic	Human	Figure 3	chhabra_et_al	https://www.cell.com/cell/fulltext/S0092-8674(23)00277-5
TAGLN	CAF_myofibroblastic	Human	Figure 3	chhabra_et_al	https://www.cell.com/cell/fulltext/S0092-8674(23)00277-5
THY1	CAF_myofibroblastic	Human	Figure 3	chhabra_et_al	https://www.cell.com/cell/fulltext/S0092-8674(23)00277-5
CTGF	CAF_myofibroblastic	Human	Figure 3	chhabra_et_al	https://www.cell.com/cell/fulltext/S0092-8674(23)00277-5
IGFBP3	CAF_myofibroblastic	Human	Figure 3	chhabra_et_al	https://www.cell.com/cell/fulltext/S0092-8674(23)00277-5
CTA2	CAF_myofibroblastic	Human	Figure 3	chhabra_et_al	https://www.cell.com/cell/fulltext/S0092-8674(23)00277-5
FAP	CAF_myofibroblastic	Human	Figure 3	chhabra_et_al	https://www.cell.com/cell/fulltext/S0092-8674(23)00277-5
MYL9	CAF_myofibroblastic	Human	Figure 3	chhabra_et_al	https://www.cell.com/cell/fulltext/S0092-8674(23)00277-5
TPM1	CAF_myofibroblastic	Human	Figure 3	chhabra_et_al	https://www.cell.com/cell/fulltext/S0092-8674(23)00277-5
TPM2	CAF_myofibroblastic	Human	Figure 3	chhabra_et_al	https://www.cell.com/cell/fulltext/S0092-8674(23)00277-5
MMP11	CAF_myofibroblastic	Human	Figure 3	chhabra_et_al	https://www.cell.com/cell/fulltext/S0092-8674(23)00277-5
HOPX	CAF_myofibroblastic	Human	Figure 3	chhabra_et_al	https://www.cell.com/cell/fulltext/S0092-8674(23)00277-5
THBS2	CAF_myofibroblastic	Human	Figure 3	chhabra_et_al	https://www.cell.com/cell/fulltext/S0092-8674(23)00277-5
LRRC15	CAF_myofibroblastic	Human	Figure 3	chhabra_et_al	https://www.cell.com/cell/fulltext/S0092-8674(23)00277-5
MYLK	CAF_myofibroblastic	Human	Figure 3	chhabra_et_al	https://www.cell.com/cell/fulltext/S0092-8674(23)00277-5
TNC	CAF_myofibroblastic	Human	Figure 3	chhabra_et_al	https://www.cell.com/cell/fulltext/S0092-8674(23)00277-5
COL1A1	CAF_myofibroblastic	Human	Figure 3	chhabra_et_al	https://www.cell.com/cell/fulltext/S0092-8674(23)00277-5
COL1A2	CAF_myofibroblastic	Human	Figure 3	chhabra_et_al	https://www.cell.com/cell/fulltext/S0092-8674(23)00277-5
COL8A1	CAF_myofibroblastic	Human	Figure 3	chhabra_et_al	https://www.cell.com/cell/fulltext/S0092-8674(23)00277-5
COL12A1	CAF_myofibroblastic	Human	Figure 3	chhabra_et_al	https://www.cell.com/cell/fulltext/S0092-8674(23)00277-5
COL15A1	CAF_myofibroblastic	Human	Figure 3	chhabra_et_al	https://www.cell.com/cell/fulltext/S0092-8674(23)00277-5
PDPN	CAF_myofibroblastic	Human	Figure 3	chhabra_et_al	https://www.cell.com/cell/fulltext/S0092-8674(23)00277-5
FBLN1	CAF_myofibroblastic	Human	Figure 3	chhabra_et_al	https://www.cell.com/cell/fulltext/S0092-8674(23)00277-5
PDGFRA	CAF_myofibroblastic	Human	Figure 3	chhabra_et_al	https://www.cell.com/cell/fulltext/S0092-8674(23)00277-5
SERPINF1	CAF_myofibroblastic	Human	Figure 3	chhabra_et_al	https://www.cell.com/cell/fulltext/S0092-8674(23)00277-5
HLA-DRA1	CAF_antigen_presenting	Human	Figure 3	chhabra_et_al	https://www.cell.com/cell/fulltext/S0092-8674(23)00277-5
HLA-DPA1	CAF_antigen_presenting	Human	Figure 3	chhabra_et_al	https://www.cell.com/cell/fulltext/S0092-8674(23)00277-5
HLA-DQA1	CAF_antigen_presenting	Human	Figure 3	chhabra_et_al	https://www.cell.com/cell/fulltext/S0092-8674(23)00277-5
SLP1	CAF_antigen_presenting	Human	Figure 3	chhabra_et_al	https://www.cell.com/cell/fulltext/S0092-8674(23)00277-5
CD74	CAF_antigen_presenting	Human	Figure 3	chhabra_et_al	https://www.cell.com/cell/fulltext/S0092-8674(23)00277-5
SAA3	CAF_antigen_presenting	Human	Figure 3	chhabra_et_al	https://www.cell.com/cell/fulltext/S0092-8674(23)00277-5
FSP1	CAF_antigen_presenting	Human	Figure 3	chhabra_et_al	https://www.cell.com/cell/fulltext/S0092-8674(23)00277-5
VEGFA	CAF_vascular	Human	Figure 3	chhabra_et_al	https://www.cell.com/cell/fulltext/S0092-8674(23)00277-5
CXCL12	CAF_vascular	Human	Figure 3	chhabra_et_al	https://www.cell.com/cell/fulltext/S0092-8674(23)00277-5
PDGFA	CAF_vascular	Human	Figure 3	chhabra_et_al	https://www.cell.com/cell/fulltext/S0092-8674(23)00277-5
PDGFRB	CAF_vascular	Human	Figure 3	chhabra_et_al	https://www.cell.com/cell/fulltext/S0092-8674(23)00277-5
ANG2	CAF_vascular	Human	Figure 3	chhabra_et_al	https://www.cell.com/cell/fulltext/S0092-8674(23)00277-5
CLIC3	CAF_vascular	Human	Figure 3	chhabra_et_al	https://www.cell.com/cell/fulltext/S0092-8674(23)00277-5
ACTA2	CAF_vascular	Human	Figure 3	chhabra_et_al	https://www.cell.com/cell/fulltext/S0092-8674(23)00277-5
ANGPT1	CAF_vascular	Human	Figure 3	chhabra_et_al	https://www.cell.com/cell/fulltext/S0092-8674(23)00277-5
