# Supplementary material for: Age-dependent differences in breast tumor microenvironment: challenges and opportunities for efficacy studies in preclinical models
Source: Cell Death Differ. 2025 Jan 27;32(6):1000–13. doi: 10.1038/s41418-025-01447-1 (PMC12162869; doi:10.1038/s41418-025-01447-1)
Supplement: Supplementary file 5 — Suppl. Tab 4 [file 41418_2025_1447_MOESM5_ESM.xlsx]

## Sheet: S4A_Markers_EpCAM-Cd45+
cluster	gene	log2FC	pct.1	pct.2	pct.difference	pvalue	pvalue.adj
1	Bank1	0.749116	0.622	0.048	0.574	0	0
1	Cd74	2.91621	1	0.548	0.452	0	0
1	Cd79a	2.26458	0.995	0.132	0.863	0	0
1	Cd79b	1.04995	0.801	0.083	0.718	0	0
1	Cd83	1.13991	0.789	0.108	0.681	0	0
1	Ebf1	1.44935	0.927	0.121	0.806	0	0
1	Fcmr	1.27188	0.835	0.046	0.789	0	0
1	Gm20513	0.783833	0.571	0.022	0.549	0	0
1	Gm31243	0.91476	0.689	0.021	0.668	0	0
1	H2-Aa	2.52709	1	0.371	0.629	0	0
1	H2-Ab1	2.11018	1	0.355	0.645	0	0
1	H2-DMb2	1.85635	0.976	0.113	0.863	0	0
1	H2-Eb1	2.15453	1	0.278	0.722	0	0
1	H2-Oa	0.745509	0.585	0.044	0.541	0	0
1	Ighd	1.16293	0.779	0.056	0.723	0	0
1	Igkc	2.25036	0.99	0.298	0.692	0	0
1	Iglc2	1.44288	0.835	0.067	0.768	0	0
1	Mef2c	1.04928	0.815	0.125	0.69	0	0
1	Ms4a1	1.04042	0.765	0.067	0.698	0	0
1	Tnfrsf13c	0.680261	0.554	0.039	0.515	1.66773e-303	2.97806e-299
1	Fcer2a	0.671889	0.529	0.033	0.496	3.74325e-302	6.68433e-298
1	Ighm	1.30476	0.935	0.241	0.694	3.52304e-285	6.29109e-281
1	Iglc3	0.860629	0.656	0.076	0.58	6.21661e-277	1.1101e-272
1	H2-DMa	0.895997	0.815	0.155	0.66	2.61364e-266	4.66717e-262
1	Hvcn1	0.668391	0.558	0.063	0.495	1.88427e-243	3.36474e-239
1	Snn	0.527873	0.425	0.025	0.4	8.77363e-243	1.56671e-238
1	Cd37	0.987604	0.883	0.303	0.58	1.8008e-221	3.21569e-217
1	Fcrl1	0.461558	0.391	0.024	0.367	9.15746e-219	1.63525e-214
1	H2-Ob	0.558113	0.478	0.047	0.431	2.21079e-218	3.9478e-214
1	Lmo2	0.528556	0.452	0.045	0.407	1.77134e-205	3.16307e-201
1	Cd72	0.605807	0.515	0.067	0.448	5.31603e-201	9.49284e-197
1	Siglecg	0.496919	0.42	0.037	0.383	3.14145e-199	5.60968e-195
1	Ly6d	0.486235	0.318	0.018	0.3	7.77091e-181	1.38765e-176
1	Cd19	0.45971	0.41	0.044	0.366	7.0324e-175	1.25578e-170
1	Fam43a	0.397197	0.306	0.019	0.287	4.92308e-167	8.79115e-163
1	Mzb1	0.500677	0.517	0.082	0.435	4.27699e-166	7.63742e-162
1	Ralgps2	0.532347	0.486	0.076	0.41	1.57736e-163	2.8167e-159
1	Gm15411	0.324796	0.235	0.006	0.229	5.86448e-161	1.04722e-156
1	Napsa	0.569002	0.527	0.096	0.431	4.49549e-158	8.0276e-154
1	Serp1	0.731196	0.736	0.217	0.519	7.05081e-158	1.25906e-153
1	Smim14	0.59577	0.566	0.122	0.444	4.9774e-152	8.88815e-148
1	Fcrla	0.435254	0.398	0.049	0.349	3.22321e-151	5.75569e-147
1	Scd1	0.435003	0.35	0.036	0.314	5.81922e-151	1.03914e-146
1	Pkig	0.438161	0.418	0.06	0.358	4.84098e-146	8.64454e-142
1	Ptp4a3	0.532333	0.51	0.1	0.41	1.42502e-144	2.54465e-140
1	Rapgef4	0.32385	0.269	0.019	0.25	1.28552e-138	2.29555e-134
1	H3f3a	0.793852	0.963	0.675	0.288	1.68925e-135	3.0165e-131
1	Ciita	0.364067	0.311	0.032	0.279	5.98932e-134	1.06951e-129
1	Ifi30	0.617251	0.614	0.157	0.457	9.66589e-132	1.72604e-127
1	Cxcr5	0.265742	0.207	0.008	0.199	4.81136e-131	8.59165e-127
1	Cd22	0.335773	0.293	0.028	0.265	1.93174e-129	3.4495e-125
1	Trim7	0.315042	0.259	0.02	0.239	1.89621e-127	3.38607e-123
1	Ly86	0.467392	0.497	0.103	0.394	1.39726e-126	2.49509e-122
1	Tmem243	0.443763	0.442	0.083	0.359	6.84952e-126	1.22312e-121
1	Pou2af1	0.363891	0.315	0.037	0.278	1.50009e-124	2.67871e-120
1	Pxk	0.393609	0.354	0.051	0.303	5.62446e-123	1.00436e-118
1	Fau	0.614173	0.995	0.969	0.026	3.38545e-120	6.0454e-116
1	Pou2f2	0.441166	0.41	0.074	0.336	1.82337e-119	3.25599e-115
1	Aldh7a1	0.244848	0.187	0.007	0.18	4.51878e-118	8.06919e-114
1	Gm30211	0.286208	0.202	0.01	0.192	7.48931e-117	1.33737e-112
1	Pold4	0.552321	0.459	0.104	0.355	1.38206e-114	2.46794e-110
1	Hs3st1	0.323186	0.252	0.024	0.228	9.45133e-112	1.68772e-107
1	Pax5	0.334043	0.32	0.045	0.275	1.15135e-110	2.05597e-106
1	Tsc22d3	0.771535	0.747	0.335	0.412	9.13043e-107	1.63042e-102
1	Vpreb3	0.275968	0.335	0.049	0.286	1.04692e-104	1.86948e-100
1	Fxyd5	-0.939196	0.139	0.617	-0.478	1.9197e-101	3.42801e-97
1	Jund	0.856279	0.946	0.69	0.256	3.94698e-101	7.04813e-97
1	Cr2	0.307965	0.269	0.034	0.235	4.65897e-100	8.31952e-96
1	Stap1	0.348241	0.33	0.059	0.271	1.71231e-94	3.05768e-90
1	Swap70	0.341037	0.328	0.059	0.269	4.86606e-93	8.68932e-89
1	Rps27	0.781748	0.997	0.937	0.06	1.00289e-91	1.79086e-87
1	Trbc2	-1.16065	0.07	0.513	-0.443	2.72856e-89	4.87238e-85
1	Serpinb1a	0.306614	0.262	0.038	0.224	3.99922e-88	7.1414e-84
1	Pik3ap1	0.348118	0.364	0.081	0.283	4.35738e-85	7.78097e-81
1	Cd40	0.240026	0.209	0.023	0.186	9.90005e-85	1.76785e-80
1	A530040E14Rik	0.197192	0.156	0.01	0.146	1.6231e-84	2.89837e-80
1	Fchsd2	0.339609	0.34	0.073	0.267	1.23863e-82	2.21182e-78
1	Ptpn6	0.458773	0.534	0.181	0.353	1.43465e-81	2.56186e-77
1	Cd3g	-0.93301	0.032	0.454	-0.422	7.37945e-81	1.31775e-76
1	Cd55	0.290184	0.24	0.036	0.204	1.75599e-79	3.13567e-75
1	Prkcb	0.316463	0.306	0.061	0.245	5.77699e-79	1.0316e-74
1	Rasgrp3	0.231143	0.189	0.02	0.169	1.36296e-78	2.43384e-74
1	Sapcd1	0.230539	0.172	0.016	0.156	4.84439e-78	8.65063e-74
1	Lyl1	0.214884	0.179	0.017	0.162	5.70942e-78	1.01953e-73
1	4930597A21Rik	0.209412	0.162	0.013	0.149	2.34397e-77	4.18563e-73
1	Unc93b1	0.388865	0.48	0.146	0.334	9.96688e-77	1.77979e-72
1	Cxcr4	0.4694	0.556	0.207	0.349	1.07114e-76	1.91274e-72
1	Srpk3	0.167116	0.131	0.006	0.125	1.11302e-76	1.98752e-72
1	Lat2	0.298938	0.296	0.059	0.237	4.34051e-76	7.75084e-72
1	Dok3	0.299462	0.301	0.061	0.24	7.67415e-76	1.37037e-71
1	Ppp1r16b	0.364473	0.386	0.103	0.283	2.84482e-75	5.08e-71
1	Gga2	0.200867	0.168	0.016	0.152	3.96306e-73	7.07683e-69
1	Gm42418	-5.16282	0.041	0.439	-0.398	5.93779e-73	1.06031e-68
1	Irf8	0.258444	0.531	0.173	0.358	1.84449e-72	3.2937e-68
1	Tnfrsf13b	0.27769	0.269	0.05	0.219	1.92316e-72	3.43418e-68
1	Blvrb	0.235299	0.211	0.03	0.181	8.81846e-72	1.57471e-67
1	Cd3e	-0.729465	0.039	0.424	-0.385	9.39174e-71	1.67708e-66
1	Gm10076	0.636125	0.937	0.598	0.339	1.08618e-70	1.9396e-66
1	BE692007	0.277157	0.257	0.048	0.209	1.07911e-69	1.92696e-65
1	Cd52	0.584707	0.976	0.759	0.217	7.90369e-69	1.41136e-64
1	Bend5	0.156228	0.121	0.006	0.115	8.0881e-69	1.44429e-64
1	Bmyc	0.288946	0.286	0.061	0.225	1.43393e-68	2.56056e-64
1	Cd180	0.232789	0.197	0.027	0.17	2.54748e-68	4.54903e-64
1	Cd3d	-0.703936	0.051	0.426	-0.375	9.15633e-68	1.63505e-63
1	Nrm	0.217256	0.184	0.024	0.16	4.64863e-67	8.30105e-63
1	Gem	0.274801	0.27	0.055	0.215	6.37011e-67	1.13751e-62
1	Bcl11a	0.255135	0.248	0.046	0.202	1.09698e-66	1.95888e-62
1	Pgap1	0.173168	0.136	0.011	0.125	3.0654e-65	5.47389e-61
1	Rpl18a	0.53573	0.983	0.909	0.074	1.08968e-64	1.94584e-60
1	Blk	0.215371	0.209	0.034	0.175	6.4833e-63	1.15772e-58
1	Ms4a4c	0.316926	0.298	0.071	0.227	6.85441e-63	1.22399e-58
1	Nfkbia	-0.921319	0.163	0.52	-0.357	7.3289e-62	1.30872e-57
1	Snx29	0.191141	0.16	0.019	0.141	2.5005e-61	4.46515e-57
1	Blnk	0.256116	0.289	0.067	0.222	3.66523e-61	6.54499e-57
1	Trac	-0.642924	0.029	0.374	-0.345	1.25108e-60	2.23405e-56
1	Lrmp	0.30413	0.313	0.081	0.232	1.84905e-60	3.30185e-56
1	Eif1	0.450482	0.973	0.837	0.136	8.71464e-60	1.55617e-55
1	Npc2	-0.606133	0.095	0.446	-0.351	3.76826e-59	6.72898e-55
1	Sh3bp5	0.248778	0.253	0.055	0.198	5.76329e-59	1.02915e-54
1	Malat1	0.37699	0.998	0.988	0.01	7.80702e-59	1.3941e-54
1	1110059E24Rik	0.193914	0.179	0.027	0.152	4.2253e-58	7.54512e-54
1	S100a6	-0.935979	0.017	0.348	-0.331	6.23898e-58	1.11409e-53
1	Rab30	0.189372	0.141	0.016	0.125	5.02723e-57	8.97713e-53
1	Bfsp2	0.135944	0.109	0.007	0.102	6.9675e-57	1.24419e-52
1	Ms4a4b	-0.671303	0.046	0.376	-0.33	4.1845e-56	7.47226e-52
1	Rpl26	0.483568	0.956	0.754	0.202	1.07847e-55	1.92583e-51
1	Lztfl1	0.197875	0.173	0.027	0.146	6.39736e-55	1.14238e-50
1	Rel	0.345914	0.412	0.143	0.269	8.21215e-55	1.46644e-50
1	Eif3f	0.43335	0.81	0.506	0.304	1.45112e-54	2.59127e-50
1	Eef2	0.46276	0.952	0.693	0.259	2.48431e-54	4.43624e-50
1	Rpl37a	0.480528	0.983	0.907	0.076	4.74329e-54	8.47009e-50
1	H2-DMb1	0.237543	0.33	0.094	0.236	6.2745e-54	1.12044e-49
1	Cd86	0.226693	0.221	0.046	0.175	6.63644e-54	1.18507e-49
1	Lgals1	-0.75357	0.024	0.338	-0.314	7.39544e-54	1.3206e-49
1	Chchd10	0.250699	0.347	0.102	0.245	7.95928e-54	1.42129e-49
1	Mif4gd	0.27663	0.286	0.076	0.21	7.9828e-54	1.42549e-49
1	Zfp318	0.208969	0.179	0.03	0.149	9.72302e-54	1.73624e-49
1	Plaur	0.236141	0.405	0.134	0.271	8.21573e-53	1.46708e-48
1	Plcg2	0.173434	0.15	0.02	0.13	8.68501e-53	1.55088e-48
1	Rps15	0.436456	0.985	0.892	0.093	1.19746e-52	2.1383e-48
1	Rpl35	0.511809	0.961	0.774	0.187	1.21988e-52	2.17834e-48
1	Spib	0.198877	0.196	0.036	0.16	1.24144e-52	2.21683e-48
1	Pim1	-0.773134	0.151	0.481	-0.33	2.23158e-52	3.98493e-48
1	Rpl4	0.478226	0.978	0.735	0.243	3.59329e-52	6.41654e-48
1	Nr4a1	0.435826	0.463	0.187	0.276	4.64585e-52	8.2961e-48
1	Cnn3	0.152538	0.117	0.011	0.106	4.96131e-52	8.85942e-48
1	Emb	-0.500032	0.026	0.332	-0.306	8.99003e-52	1.60535e-47
1	Cd24a	0.316311	0.423	0.15	0.273	9.42175e-52	1.68244e-47
1	Il2rg	0.401609	0.611	0.3	0.311	1.65439e-51	2.95425e-47
1	Inpp5d	0.28223	0.335	0.104	0.231	1.72973e-51	3.08878e-47
1	Pmf1	0.206853	0.204	0.041	0.163	2.56104e-50	4.57326e-46
1	Fos	0.589192	0.719	0.434	0.285	1.39206e-49	2.4858e-45
1	Bcar3	0.171681	0.141	0.019	0.122	3.26529e-49	5.83082e-45
1	Gm16152	0.138444	0.109	0.01	0.099	4.19185e-49	7.48539e-45
1	Fyb	-0.439846	0.01	0.296	-0.286	8.81641e-49	1.57435e-44
1	Sipa1	0.261784	0.279	0.079	0.2	1.62796e-48	2.90705e-44
1	Selplg	-0.515241	0.082	0.386	-0.304	3.15623e-48	5.63608e-44
1	Iglc1	0.446582	0.177	0.033	0.144	3.73178e-48	6.66383e-44
1	Pip4p1	0.217772	0.223	0.052	0.171	1.61652e-47	2.88662e-43
1	Dennd4a	0.317036	0.471	0.194	0.277	1.65778e-47	2.96029e-43
1	Lat	-0.497149	0.06	0.354	-0.294	5.09965e-47	9.10645e-43
1	B3gnt5	0.178819	0.155	0.025	0.13	6.60987e-47	1.18032e-42
1	Uba52	0.53546	0.959	0.671	0.288	8.30412e-47	1.48287e-42
1	Rpl9	0.43533	0.981	0.833	0.148	1.1055e-46	1.97408e-42
1	Sbk1	0.148337	0.122	0.015	0.107	1.24237e-46	2.2185e-42
1	mt-Nd1	0.42816	0.997	0.822	0.175	1.32335e-46	2.36311e-42
1	Rps19	0.476234	0.98	0.874	0.106	3.10516e-46	5.54488e-42
1	Hmgn1	0.287082	0.344	0.116	0.228	3.51857e-46	6.2831e-42
1	Myl4	0.138549	0.121	0.014	0.107	4.05483e-46	7.24072e-42
1	Lrrk2	0.154886	0.134	0.019	0.115	1.56553e-45	2.79557e-41
1	Impact	0.237472	0.238	0.063	0.175	3.89894e-45	6.96234e-41
1	Shisa5	0.438972	0.886	0.593	0.293	5.00837e-45	8.94346e-41
1	Rps5	0.426202	0.964	0.874	0.09	6.19795e-45	1.10677e-40
1	Icosl	0.167858	0.15	0.025	0.125	8.79461e-45	1.57045e-40
1	Dennd5b	0.166593	0.15	0.025	0.125	2.93985e-44	5.24968e-40
1	Rps4x	0.425511	0.988	0.876	0.112	1.75353e-43	3.13128e-39
1	Rbm39	0.372206	0.876	0.627	0.249	2.8353e-43	5.063e-39
1	Trbc1	-0.796888	0.049	0.32	-0.271	7.61325e-43	1.3595e-38
1	Plekha2	0.214383	0.231	0.061	0.17	1.25125e-42	2.23436e-38
1	Rpl13a	0.432709	0.99	0.898	0.092	2.27893e-42	4.06948e-38
1	Trp53i11	0.181404	0.173	0.036	0.137	2.79487e-42	4.9908e-38
1	Gpr171	0.252032	0.279	0.088	0.191	1.01193e-41	1.807e-37
1	Dnase2a	0.156303	0.141	0.024	0.117	2.08543e-41	3.72396e-37
1	Gm26532	0.213435	0.224	0.06	0.164	4.78247e-41	8.54006e-37
1	Skap1	-0.378018	0.024	0.279	-0.255	1.43765e-40	2.56721e-36
1	Pxdc1	0.147526	0.128	0.02	0.108	1.56356e-40	2.79206e-36
1	Ero1lb	0.162472	0.148	0.027	0.121	1.7423e-40	3.11122e-36
1	Klf2	0.566636	0.861	0.631	0.23	2.16922e-40	3.87357e-36
1	Ccr7	0.365496	0.665	0.357	0.308	2.17652e-40	3.88661e-36
1	Vim	-0.673408	0.077	0.343	-0.266	2.85496e-40	5.0981e-36
1	Stk17b	0.409896	0.694	0.436	0.258	3.74664e-40	6.69038e-36
1	AB124611	0.248272	0.32	0.113	0.207	3.9926e-40	7.12958e-36
1	Lef1	-0.441092	0.02	0.269	-0.249	8.70502e-40	1.55446e-35
1	Egln2	0.171999	0.165	0.034	0.131	9.05892e-40	1.61765e-35
1	Farsb	0.15253	0.141	0.025	0.116	1.04075e-39	1.85847e-35
1	Rnase6	0.117136	0.201	0.048	0.153	1.18845e-39	2.12222e-35
1	Sdc4	0.183397	0.18	0.041	0.139	3.59367e-39	6.41721e-35
1	Yeats4	0.214758	0.248	0.075	0.173	8.64555e-39	1.54384e-34
1	Adgre5	0.399693	0.488	0.246	0.242	1.38143e-38	2.46683e-34
1	Ppdpf	0.290363	0.35	0.138	0.212	1.38485e-38	2.47292e-34
1	Slamf6	0.241328	0.298	0.103	0.195	2.26911e-38	4.05195e-34
1	Pqbp1	0.188543	0.196	0.049	0.147	2.63447e-38	4.70438e-34
1	Dmxl1	0.185908	0.197	0.05	0.147	7.75125e-38	1.38414e-33
1	Pkib	0.207141	0.211	0.057	0.154	9.12159e-38	1.62884e-33
1	Avl9	0.257182	0.291	0.102	0.189	2.42534e-37	4.33093e-33
1	Rpl13	0.38291	0.993	0.909	0.084	3.58307e-37	6.3983e-33
1	Thy1	-0.402112	0.014	0.244	-0.23	9.97818e-37	1.7818e-32
1	Arhgap24	0.120488	0.104	0.014	0.09	1.15969e-36	2.07087e-32
1	Nfkbid	0.256973	0.277	0.095	0.182	1.57832e-36	2.81841e-32
1	Cd28	-0.390638	0.022	0.255	-0.233	1.94716e-36	3.47705e-32
1	Rcc2	0.273874	0.308	0.115	0.193	1.29045e-35	2.30436e-31
1	Tob2	0.242553	0.31	0.116	0.194	3.6518e-35	6.52101e-31
1	Actg1	-0.715728	0.755	0.84	-0.085	4.74894e-35	8.48018e-31
1	Rpl34	0.366512	0.974	0.842	0.132	1.01072e-34	1.80484e-30
1	Lck	-0.390747	0.08	0.324	-0.244	1.38557e-34	2.4742e-30
1	Rasgef1b	0.136096	0.126	0.023	0.103	5.84081e-34	1.04299e-29
1	Lpcat1	0.131607	0.116	0.02	0.096	5.8416e-34	1.04313e-29
1	Tgfb1	0.249699	0.418	0.187	0.231	6.81559e-34	1.21706e-29
1	Rps25	0.327057	0.954	0.839	0.115	7.44532e-34	1.32951e-29
1	Pfdn5	0.320407	0.759	0.507	0.252	1.13005e-33	2.01793e-29
1	Fgfr1op	0.145117	0.139	0.029	0.11	1.13391e-33	2.02483e-29
1	Csk	0.241598	0.332	0.134	0.198	1.47049e-33	2.62586e-29
1	Rpl21	0.367862	0.959	0.791	0.168	1.89623e-33	3.3861e-29
1	Ttpal	0.119659	0.104	0.016	0.088	7.2909e-33	1.30194e-28
1	Ctsh	0.181492	0.328	0.125	0.203	8.09474e-33	1.44548e-28
1	Saraf	-0.336145	0.034	0.254	-0.22	1.09415e-32	1.95382e-28
1	Hhex	0.137424	0.129	0.026	0.103	2.98876e-32	5.33704e-28
1	Marchf1	0.12364	0.107	0.018	0.089	3.38962e-32	6.05285e-28
1	Gm6377	0.136473	0.121	0.023	0.098	4.34854e-32	7.76519e-28
1	Plekho1	0.166643	0.19	0.054	0.136	9.05456e-32	1.61687e-27
1	Pten	0.223934	0.27	0.099	0.171	1.34954e-31	2.40987e-27
1	Tcf7	-0.321903	0.019	0.224	-0.205	1.74566e-31	3.11722e-27
1	Cerk	0.142313	0.131	0.027	0.104	1.80044e-31	3.21505e-27
1	Lmbrd1	0.147965	0.15	0.035	0.115	1.8046e-31	3.22247e-27
1	Rpl14	0.331089	0.974	0.807	0.167	1.91647e-31	3.42225e-27
1	Rpl36a	0.34872	0.954	0.724	0.23	2.24882e-31	4.01572e-27
1	Capg	0.210352	0.364	0.153	0.211	3.99133e-31	7.12732e-27
1	Cd38	0.14081	0.134	0.03	0.104	1.16054e-30	2.07237e-26
1	Irf5	0.17238	0.201	0.061	0.14	1.1624e-30	2.07569e-26
1	Mynn	0.114452	0.102	0.017	0.085	1.21837e-30	2.17564e-26
1	Klhl24	0.193943	0.241	0.084	0.157	2.85488e-30	5.09796e-26
1	Tmem123	0.152981	0.333	0.139	0.194	3.28213e-30	5.86089e-26
1	D1Ertd622e	0.161323	0.175	0.049	0.126	9.0558e-30	1.61709e-25
1	Strbp	0.151559	0.163	0.044	0.119	1.06542e-29	1.90252e-25
1	Cybb	0.175494	0.318	0.125	0.193	1.63534e-29	2.92023e-25
1	Stt3b	0.254643	0.291	0.118	0.173	1.90501e-29	3.40177e-25
1	H2afz	-0.525125	0.158	0.381	-0.223	2.6325e-29	4.70086e-25
1	Junb	0.303399	0.947	0.77	0.177	2.91108e-29	5.19832e-25
1	Csnk1g3	0.161448	0.168	0.047	0.121	3.09681e-29	5.52998e-25
1	BC028528	0.116177	0.107	0.02	0.087	4.60974e-29	8.23161e-25
1	Rpl35a	0.335649	0.976	0.873	0.103	6.72384e-29	1.20068e-24
1	Rpl17	0.338626	0.981	0.909	0.072	7.14351e-29	1.27562e-24
1	Txk	-0.329501	0.02	0.213	-0.193	7.26203e-29	1.29678e-24
1	Pkm	-0.523448	0.122	0.341	-0.219	7.68008e-29	1.37143e-24
1	Tnfaip3	-0.386365	0.131	0.356	-0.225	1.15545e-28	2.06328e-24
1	Ctsd	-0.437324	0.031	0.226	-0.195	1.4032e-28	2.50569e-24
1	Gm8369	0.293347	0.481	0.257	0.224	1.44581e-28	2.58178e-24
1	Ctsb	-0.480809	0.02	0.21	-0.19	1.46525e-28	2.6165e-24
1	Tfeb	0.110703	0.1	0.018	0.082	1.61928e-28	2.89156e-24
1	Eef1g	0.284036	0.714	0.454	0.26	1.68134e-28	3.00237e-24
1	Arpc5l	0.221127	0.293	0.119	0.174	2.0807e-28	3.7155e-24
1	Rgs10	-0.327326	0.043	0.244	-0.201	2.20315e-28	3.93417e-24
1	Wbp2	0.19195	0.238	0.086	0.152	2.38791e-28	4.26409e-24
1	Foxn3	0.198775	0.241	0.088	0.153	2.85394e-28	5.09629e-24
1	Lars2	-0.794708	0.012	0.195	-0.183	3.47391e-28	6.20337e-24
1	Rpl8	0.293687	0.985	0.872	0.113	4.39271e-28	7.84406e-24
1	Txn1	-0.43855	0.053	0.252	-0.199	5.34257e-28	9.54023e-24
1	Gpr183	0.2355	0.371	0.172	0.199	5.46814e-28	9.76446e-24
1	Igfbp4	-0.377192	0.002	0.178	-0.176	5.57016e-28	9.94663e-24
1	Rab4b	0.187766	0.23	0.082	0.148	6.99189e-28	1.24854e-23
1	Rpl29	0.333363	0.861	0.591	0.27	8.24603e-28	1.47249e-23
1	Btk	0.116377	0.112	0.023	0.089	9.31906e-28	1.66411e-23
1	Hcst	-0.377031	0.129	0.347	-0.218	1.1143e-27	1.9898e-23
1	Gm10260	0.293487	0.946	0.575	0.371	1.42849e-27	2.55086e-23
1	Rpl37	0.323265	0.981	0.89	0.091	1.54933e-27	2.76664e-23
1	4632427E13Rik	0.152894	0.153	0.042	0.111	1.83655e-27	3.27953e-23
1	Gm47230	0.108803	0.1	0.019	0.081	2.31593e-27	4.13555e-23
1	Cirbp	0.276539	0.42	0.22	0.2	3.14923e-27	5.62358e-23
1	Map4k1	0.143492	0.148	0.039	0.109	4.44554e-27	7.9384e-23
1	Ptprcap	0.256529	0.648	0.386	0.262	4.47604e-27	7.99287e-23
1	Cbwd1	0.125479	0.117	0.026	0.091	6.15576e-27	1.09923e-22
1	Rgs1	-0.57952	0.112	0.317	-0.205	6.38889e-27	1.14086e-22
1	Sypl	0.16132	0.168	0.05	0.118	6.67991e-27	1.19283e-22
1	Ublcp1	0.117388	0.116	0.025	0.091	7.54179e-27	1.34674e-22
1	Rilpl2	0.205046	0.291	0.12	0.171	8.7567e-27	1.56368e-22
1	Rpl23a	0.312986	0.974	0.854	0.12	1.20435e-26	2.15061e-22
1	Rpl22l1	0.318262	0.849	0.602	0.247	1.21064e-26	2.16183e-22
1	Arl4c	-0.255537	0.01	0.183	-0.173	1.78467e-26	3.18688e-22
1	Ppp3cc	0.157045	0.18	0.057	0.123	2.61287e-26	4.6658e-22
1	Rps6	0.304663	0.976	0.831	0.145	3.44607e-26	6.15364e-22
1	Il4i1	0.120961	0.109	0.023	0.086	4.14682e-26	7.40498e-22
1	Rps29	0.344109	0.997	0.958	0.039	4.51511e-26	8.06263e-22
1	Vars	0.141907	0.146	0.04	0.106	7.09483e-26	1.26692e-21
1	Ms4a6b	-0.35538	0.141	0.35	-0.209	7.91863e-26	1.41403e-21
1	Fcer1g	-0.917475	0.082	0.27	-0.188	8.51143e-26	1.51989e-21
1	Wdfy4	0.120698	0.128	0.031	0.097	1.0132e-25	1.80927e-21
1	Ptk2b	0.169501	0.216	0.078	0.138	1.01822e-25	1.81823e-21
1	5830428M24Rik	0.12383	0.124	0.03	0.094	1.66518e-25	2.9735e-21
1	Ifitm2	-0.62256	0.02	0.193	-0.173	2.14076e-25	3.82276e-21
1	Myc	0.179882	0.16	0.048	0.112	2.53625e-25	4.52898e-21
1	Mast4	0.116318	0.107	0.023	0.084	2.56422e-25	4.57892e-21
1	Bcl11b	-0.246365	0.005	0.168	-0.163	2.8326e-25	5.05817e-21
1	Grk6	0.190113	0.265	0.109	0.156	2.83538e-25	5.06313e-21
1	Nedd9	0.179947	0.231	0.088	0.143	2.83641e-25	5.06498e-21
1	Arhgdib	0.302244	0.813	0.629	0.184	3.50497e-25	6.25882e-21
1	Mgrn1	0.107285	0.1	0.02	0.08	5.27394e-25	9.41768e-21
1	Sesn1	0.145522	0.146	0.041	0.105	5.61137e-25	1.00202e-20
1	Rps20	0.254269	0.985	0.878	0.107	6.58375e-25	1.17566e-20
1	Smc6	0.285781	0.563	0.343	0.22	1.06717e-24	1.90565e-20
1	Tagln2	-0.323807	0.066	0.256	-0.19	1.08037e-24	1.92922e-20
1	Rpl36	0.293874	0.966	0.842	0.124	1.10757e-24	1.97779e-20
1	Id2	-0.466384	0.053	0.235	-0.182	1.14069e-24	2.03693e-20
1	Rchy1	0.174896	0.219	0.082	0.137	1.72685e-24	3.08363e-20
1	Ly6e	0.23339	0.376	0.178	0.198	1.74405e-24	3.11434e-20
1	Map2k1	0.155488	0.184	0.061	0.123	1.78397e-24	3.18564e-20
1	Rps23	0.309981	0.981	0.905	0.076	1.86502e-24	3.33037e-20
1	Pml	0.130178	0.139	0.038	0.101	2.08386e-24	3.72115e-20
1	Rpl10	0.316801	0.966	0.778	0.188	2.13475e-24	3.81202e-20
1	AY036118	-0.49645	0.012	0.173	-0.161	2.67008e-24	4.76796e-20
1	Lgals3	-0.551009	0.049	0.226	-0.177	4.16185e-24	7.43181e-20
1	Ube2d1	0.119522	0.119	0.03	0.089	7.00395e-24	1.2507e-19
1	Chkb	0.144036	0.145	0.042	0.103	7.10572e-24	1.26887e-19
1	Nop53	0.273453	0.556	0.347	0.209	8.40401e-24	1.5007e-19
1	Snx2	0.178605	0.213	0.079	0.134	8.84828e-24	1.58004e-19
1	Ikzf3	0.15426	0.173	0.057	0.116	9.66641e-24	1.72613e-19
1	Apoe	-0.291391	0.498	0.275	0.223	1.10382e-23	1.97109e-19
1	Rps13	0.285923	0.973	0.854	0.119	1.14087e-23	2.03725e-19
1	Sik1	0.167143	0.23	0.089	0.141	1.23516e-23	2.20562e-19
1	Foxp1	0.246611	0.418	0.224	0.194	1.27592e-23	2.27841e-19
1	Il7r	-0.270988	0.012	0.169	-0.157	1.81644e-23	3.24362e-19
1	Hip1r	0.108282	0.105	0.024	0.081	1.98336e-23	3.54169e-19
1	Rnf130	0.121752	0.128	0.034	0.094	3.32759e-23	5.94207e-19
1	Gnas	0.218324	0.587	0.358	0.229	6.32542e-23	1.12953e-18
1	Atp1b3	-0.254921	0.037	0.205	-0.168	7.47835e-23	1.33541e-18
1	Tyrobp	-0.990477	0.116	0.289	-0.173	7.50477e-23	1.34013e-18
1	Bin1	0.144852	0.172	0.057	0.115	8.82793e-23	1.5764e-18
1	Rpl41	0.266122	0.988	0.934	0.054	9.31851e-23	1.66401e-18
1	Snrpg	0.244688	0.677	0.447	0.23	1.1005e-22	1.96516e-18
1	Anxa2	-0.292813	0	0.144	-0.144	1.14662e-22	2.04752e-18
1	Xist	0.298393	0.696	0.489	0.207	2.19568e-22	3.92083e-18
1	Ldha	-0.439552	0.173	0.363	-0.19	3.61325e-22	6.45218e-18
1	Prkce	0.105726	0.1	0.023	0.077	5.08563e-22	9.0814e-18
1	Abhd17b	0.140491	0.175	0.061	0.114	5.44132e-22	9.71656e-18
1	4930523C07Rik	0.217864	0.364	0.189	0.175	5.49807e-22	9.8179e-18
1	Ifitm3	-0.603328	0.027	0.182	-0.155	6.5656e-22	1.17242e-17
1	Ctso	0.133645	0.139	0.042	0.097	6.78972e-22	1.21244e-17
1	Sdhaf1	0.175802	0.184	0.067	0.117	8.19662e-22	1.46367e-17
1	Plk2	0.115824	0.107	0.026	0.081	9.24863e-22	1.65153e-17
1	Pde7a	0.13453	0.155	0.05	0.105	1.01999e-21	1.82139e-17
1	Tpt1	-0.441634	0.971	0.965	0.006	1.05928e-21	1.89155e-17
1	Dusp10	-0.315135	0.044	0.207	-0.163	1.07253e-21	1.91522e-17
1	Fam111a	0.119204	0.126	0.035	0.091	1.09612e-21	1.95734e-17
1	Rpl31	0.236093	0.932	0.708	0.224	1.26255e-21	2.25454e-17
1	Rpl6	0.256865	0.978	0.867	0.111	1.44621e-21	2.5825e-17
1	Gdi2	0.233781	0.444	0.254	0.19	1.50927e-21	2.69511e-17
1	St6gal1	0.120324	0.126	0.035	0.091	1.55048e-21	2.7687e-17
1	Pfn1	0.270894	0.966	0.822	0.144	1.85942e-21	3.32036e-17
1	Rps17	0.231382	0.939	0.723	0.216	2.62807e-21	4.69295e-17
1	Arhgap25	0.13728	0.151	0.049	0.102	3.69762e-21	6.60285e-17
1	Cnbp	0.251086	0.585	0.385	0.2	4.17123e-21	7.44856e-17
1	Syk	0.149453	0.207	0.081	0.126	5.36995e-21	9.58913e-17
1	Mcl1	-0.347653	0.092	0.266	-0.174	5.50434e-21	9.8291e-17
1	P2ry10	0.179345	0.241	0.105	0.136	8.43702e-21	1.5066e-16
1	Cnp	0.177404	0.286	0.133	0.153	8.81973e-21	1.57494e-16
1	Gemin7	0.13118	0.151	0.05	0.101	1.46134e-20	2.60951e-16
1	Ppm1m	0.139131	0.172	0.061	0.111	1.56919e-20	2.80211e-16
1	Ramp1	-0.229888	0.019	0.162	-0.143	1.82295e-20	3.25525e-16
1	Lilr4b	-0.353201	0.019	0.161	-0.142	1.94224e-20	3.46825e-16
1	Hmgb2	-0.474299	0.148	0.326	-0.178	2.00274e-20	3.57628e-16
1	Rps15a	0.279154	0.98	0.882	0.098	2.06873e-20	3.69414e-16
1	Cd81	0.133892	0.17	0.06	0.11	2.37536e-20	4.24169e-16
1	Rpl7	0.250575	0.956	0.835	0.121	2.60873e-20	4.6584e-16
1	Gripap1	0.115966	0.124	0.036	0.088	2.73092e-20	4.87661e-16
1	Btg1	0.223324	0.971	0.827	0.144	3.2129e-20	5.73727e-16
1	Cd247	-0.204236	0.015	0.154	-0.139	6.70964e-20	1.19814e-15
1	Itk	-0.196857	0.01	0.144	-0.134	8.82082e-20	1.57513e-15
1	Man1a	0.143397	0.162	0.057	0.105	8.93031e-20	1.59469e-15
1	Alkbh1	0.148341	0.187	0.073	0.114	1.33359e-19	2.38139e-15
1	Lilrb4a	-0.348336	0.027	0.169	-0.142	1.71471e-19	3.06196e-15
1	Rps7	0.247319	0.98	0.869	0.111	1.8248e-19	3.25854e-15
1	Lbh	0.166365	0.236	0.104	0.132	1.91019e-19	3.41103e-15
1	Ncf2	0.150211	0.24	0.105	0.135	2.95272e-19	5.27268e-15
1	Timm17b	0.120854	0.143	0.048	0.095	3.26401e-19	5.82855e-15
1	Trim26	0.139942	0.185	0.073	0.112	4.70845e-19	8.40788e-15
1	Gpr18	0.123876	0.139	0.046	0.093	4.72193e-19	8.43195e-15
1	Dusp5	-0.260637	0.051	0.201	-0.15	6.24003e-19	1.11428e-14
1	Brwd1	0.109728	0.117	0.035	0.082	7.24185e-19	1.29318e-14
1	Ezr	0.222298	0.294	0.15	0.144	1.1146e-18	1.99034e-14
1	Acd	0.106594	0.109	0.031	0.078	1.47406e-18	2.63223e-14
1	Rps2	0.262167	0.961	0.768	0.193	1.58468e-18	2.82976e-14
1	Dapl1	-0.30132	0.009	0.133	-0.124	1.88234e-18	3.3613e-14
1	Hspa8	-0.377427	0.585	0.68	-0.095	2.05984e-18	3.67826e-14
1	Cd44	-0.23291	0.014	0.141	-0.127	2.35872e-18	4.21196e-14
1	Fam3c	0.137404	0.163	0.061	0.102	5.31787e-18	9.49613e-14
1	Nsf	0.108609	0.119	0.037	0.082	5.34217e-18	9.53951e-14
1	AW112010	-0.568171	0.177	0.338	-0.161	5.36689e-18	9.58366e-14
1	Snx5	0.176771	0.321	0.165	0.156	6.7149e-18	1.19908e-13
1	Tspan32	0.130392	0.167	0.064	0.103	7.92923e-18	1.41592e-13
1	Snrnp25	0.121924	0.121	0.038	0.083	8.25835e-18	1.47469e-13
1	S100a4	-0.347373	0.005	0.123	-0.118	8.34507e-18	1.49018e-13
1	Cyb561a3	0.107735	0.133	0.044	0.089	8.79155e-18	1.56991e-13
1	Maf1	0.147431	0.207	0.09	0.117	8.81404e-18	1.57392e-13
1	Uvrag	0.128926	0.172	0.067	0.105	1.83237e-17	3.27206e-13
1	Klk8	-0.17947	0.007	0.124	-0.117	1.89775e-17	3.38881e-13
1	Arfgap2	0.123028	0.151	0.056	0.095	1.91555e-17	3.42059e-13
1	Rfc2	0.128365	0.16	0.061	0.099	2.24474e-17	4.00843e-13
1	Itsn2	0.139226	0.202	0.087	0.115	2.2757e-17	4.06371e-13
1	Cyp4f18	0.117454	0.16	0.06	0.1	2.4807e-17	4.42978e-13
1	Psme2	-0.264769	0.136	0.3	-0.164	3.62699e-17	6.47671e-13
1	Cd6	-0.193518	0.015	0.136	-0.121	4.53125e-17	8.09145e-13
1	Sub1	0.219843	0.687	0.509	0.178	4.85766e-17	8.67431e-13
1	Birc3	0.154865	0.219	0.1	0.119	5.00108e-17	8.93044e-13
1	Smad7	-0.238966	0.087	0.237	-0.15	6.12922e-17	1.0945e-12
1	Card11	0.114195	0.129	0.044	0.085	6.36471e-17	1.13655e-12
1	Smc4	-0.210748	0.031	0.159	-0.128	8.40705e-17	1.50125e-12
1	Fth1	-0.691281	0.991	0.919	0.072	9.82759e-17	1.75491e-12
1	Gng10	0.155067	0.282	0.142	0.14	1.11993e-16	1.99986e-12
1	Smap2	0.157696	0.235	0.111	0.124	1.33034e-16	2.37558e-12
1	Mrpl33	-0.20827	0.034	0.163	-0.129	1.41626e-16	2.52901e-12
1	Ltb	0.191881	0.68	0.486	0.194	1.50162e-16	2.68144e-12
1	Cdkn1a	-0.298041	0.019	0.137	-0.118	1.69232e-16	3.02197e-12
1	Grap	0.160121	0.241	0.117	0.124	2.83262e-16	5.0582e-12
1	Serpina3g	0.121158	0.111	0.035	0.076	2.91453e-16	5.20447e-12
1	Vsir	-0.173488	0.014	0.128	-0.114	3.01737e-16	5.38811e-12
1	Cd9	-0.263932	0.007	0.116	-0.109	3.01883e-16	5.39073e-12
1	Tmod3	0.116128	0.136	0.049	0.087	3.41886e-16	6.10506e-12
1	Alad	0.104887	0.117	0.039	0.078	3.50128e-16	6.25224e-12
1	Fli1	0.134724	0.177	0.074	0.103	3.6582e-16	6.53245e-12
1	Itpr1	0.110768	0.136	0.049	0.087	3.80553e-16	6.79554e-12
1	Cd8b1	-0.325945	0.026	0.145	-0.119	4.26144e-16	7.60965e-12
1	Dlst	0.111237	0.131	0.046	0.085	4.41198e-16	7.87848e-12
1	Crlf2	0.132411	0.18	0.076	0.104	4.74686e-16	8.47647e-12
1	Cxcl2	-1.92951	0.177	0.316	-0.139	5.0904e-16	9.08993e-12
1	Lpxn	0.106245	0.124	0.043	0.081	5.45651e-16	9.74369e-12
1	Rps3a1	0.210832	0.976	0.884	0.092	5.53106e-16	9.87682e-12
1	Nkg7	-0.492505	0.032	0.154	-0.122	5.67961e-16	1.01421e-11
1	Rpl10a	0.21738	0.947	0.787	0.16	6.1664e-16	1.10113e-11
1	Mxd1	-0.308693	0.026	0.144	-0.118	6.96236e-16	1.24327e-11
1	Ier3	-0.33795	0.005	0.11	-0.105	9.15105e-16	1.6341e-11
1	Taz	0.108422	0.126	0.044	0.082	1.05453e-15	1.88308e-11
1	Tspo	-0.309861	0.16	0.312	-0.152	1.10806e-15	1.97866e-11
1	Alox5ap	-0.379931	0.043	0.165	-0.122	1.26216e-15	2.25385e-11
1	Gm12840	-0.214946	0.003	0.106	-0.103	1.3554e-15	2.42033e-11
1	Akap13	-0.252186	0.148	0.303	-0.155	1.79043e-15	3.19717e-11
1	Cdk2ap2	-0.309498	0.148	0.299	-0.151	2.80632e-15	5.01125e-11
1	Eml4	0.105052	0.128	0.046	0.082	3.0903e-15	5.51834e-11
1	Fam107b	0.180916	0.379	0.227	0.152	4.04061e-15	7.21533e-11
1	Sorl1	0.131064	0.216	0.102	0.114	4.13827e-15	7.38971e-11
1	Nfatc3	0.12299	0.156	0.064	0.092	4.23309e-15	7.55904e-11
1	Tcf3	0.10655	0.141	0.054	0.087	4.37347e-15	7.8097e-11
1	Rftn1	0.123245	0.175	0.075	0.1	4.5484e-15	8.12208e-11
1	Actn1	-0.152735	0.005	0.105	-0.1	5.09762e-15	9.10281e-11
1	Grina	-0.332594	0.034	0.151	-0.117	5.72322e-15	1.022e-10
1	Helz2	0.10709	0.134	0.05	0.084	6.48411e-15	1.15787e-10
1	Ctsw	-0.193761	0.01	0.114	-0.104	7.02913e-15	1.25519e-10
1	Cd69	0.156199	0.546	0.361	0.185	7.53866e-15	1.34618e-10
1	Rbm3	0.189056	0.801	0.615	0.186	7.73891e-15	1.38194e-10
1	Actb	-0.359628	0.915	0.958	-0.043	7.96445e-15	1.42221e-10
1	Emilin2	-0.25086	0.012	0.115	-0.103	8.25052e-15	1.4733e-10
1	Mdm4	0.122202	0.179	0.078	0.101	8.34517e-15	1.4902e-10
1	Fcgr3	-0.337628	0.034	0.149	-0.115	8.55299e-15	1.52731e-10
1	Lmnb1	-0.313411	0.034	0.149	-0.115	9.91355e-15	1.77026e-10
1	BC005624	0.111517	0.146	0.058	0.088	1.2367e-14	2.20837e-10
1	Emp3	-0.210368	0.071	0.202	-0.131	1.7281e-14	3.08587e-10
1	Tcp11l2	0.106854	0.128	0.048	0.08	1.74149e-14	3.10978e-10
1	Cd8a	-0.226198	0.01	0.111	-0.101	1.87079e-14	3.34066e-10
1	Ppp1r11	0.140282	0.199	0.093	0.106	1.96151e-14	3.50266e-10
1	Siah2	0.113131	0.151	0.062	0.089	1.96646e-14	3.51151e-10
1	Sys1	0.148243	0.216	0.105	0.111	1.98945e-14	3.55255e-10
1	Hnrnph2	0.136938	0.199	0.093	0.106	2.06234e-14	3.68272e-10
1	Rac1	-0.222475	0.111	0.25	-0.139	2.33432e-14	4.1684e-10
1	Ddx54	0.109378	0.143	0.057	0.086	2.77918e-14	4.96278e-10
1	Rpl39	0.209546	0.973	0.9	0.073	2.84719e-14	5.08423e-10
1	B4galnt1	0.164955	0.32	0.183	0.137	3.05446e-14	5.45436e-10
1	Cd4	-0.151313	0.01	0.109	-0.099	3.14009e-14	5.60727e-10
1	Elf1	0.180923	0.344	0.205	0.139	3.21896e-14	5.7481e-10
1	Sf3b3	0.128616	0.184	0.084	0.1	3.43849e-14	6.14012e-10
1	Cd300lf	-0.22017	0.014	0.114	-0.1	3.46133e-14	6.18089e-10
1	Camk2d	0.116327	0.167	0.072	0.095	4.16298e-14	7.43383e-10
1	Cnpy3	0.101281	0.109	0.038	0.071	5.84269e-14	1.04333e-09
1	Cd14	-0.64182	0.048	0.161	-0.113	6.06406e-14	1.08286e-09
1	Sh3bgrl3	0.190542	0.707	0.535	0.172	6.66646e-14	1.19043e-09
1	Prdx5	-0.470117	0.122	0.25	-0.128	6.92954e-14	1.23741e-09
1	Ap1m1	0.103694	0.121	0.045	0.076	6.98839e-14	1.24792e-09
1	Slc50a1	0.11442	0.156	0.067	0.089	7.32454e-14	1.30794e-09
1	Gpx1	-0.331075	0.124	0.256	-0.132	7.68066e-14	1.37154e-09
1	Rps24	0.175413	0.991	0.924	0.067	9.49917e-14	1.69627e-09
1	Ubb	0.158466	0.964	0.842	0.122	1.05878e-13	1.89066e-09
1	Pim3	0.112138	0.131	0.051	0.08	1.07887e-13	1.92654e-09
1	Prkcq	-0.136374	0.009	0.102	-0.093	1.30573e-13	2.33163e-09
1	Myh9	-0.172239	0.022	0.125	-0.103	1.31189e-13	2.34264e-09
1	Hif1a	-0.168237	0.02	0.122	-0.102	1.31532e-13	2.34877e-09
1	Ctla4	-0.207997	0.019	0.119	-0.1	1.36233e-13	2.43271e-09
1	Dad1	0.185414	0.323	0.192	0.131	1.72564e-13	3.08148e-09
1	Il2rb	-0.191416	0.012	0.107	-0.095	1.74881e-13	3.12284e-09
1	Pag1	0.110838	0.143	0.059	0.084	1.82575e-13	3.26024e-09
1	Gps2	0.107105	0.15	0.063	0.087	1.84429e-13	3.29335e-09
1	Eef1a1	0.214031	0.998	0.943	0.055	1.8674e-13	3.33462e-09
1	Pkn1	0.116327	0.177	0.081	0.096	2.03996e-13	3.64276e-09
1	Tespa1	0.13126	0.221	0.112	0.109	2.04574e-13	3.65308e-09
1	Rpl11	0.206032	0.974	0.866	0.108	2.38804e-13	4.26432e-09
1	Pgam1	-0.245471	0.056	0.172	-0.116	2.42429e-13	4.32906e-09
1	Ppp3ca	0.120141	0.156	0.068	0.088	2.5499e-13	4.55335e-09
1	Slfn1	-0.184226	0.015	0.112	-0.097	2.66471e-13	4.75838e-09
1	Grb2	0.135979	0.231	0.119	0.112	2.72223e-13	4.86109e-09
1	Ass1	-0.174158	0.026	0.128	-0.102	2.88577e-13	5.15312e-09
1	Psmb9	-0.2151	0.136	0.274	-0.138	3.52367e-13	6.29221e-09
1	Zfp706	0.145209	0.247	0.131	0.116	3.53195e-13	6.307e-09
1	Resf1	-0.220313	0.046	0.157	-0.111	3.62561e-13	6.47425e-09
1	H2-M3	0.100162	0.133	0.053	0.08	3.72434e-13	6.65056e-09
1	Map3k1	0.105946	0.134	0.055	0.079	3.77649e-13	6.74367e-09
1	Chmp4b	-0.188541	0.046	0.158	-0.112	3.87154e-13	6.91341e-09
1	Samd9l	0.117154	0.168	0.076	0.092	4.35423e-13	7.77535e-09
1	Sec61a1	-0.198132	0.029	0.132	-0.103	4.39797e-13	7.85345e-09
1	S100a11	-0.579529	0.141	0.261	-0.12	4.52737e-13	8.08453e-09
1	Irs2	0.106766	0.124	0.049	0.075	4.9204e-13	8.78637e-09
1	Lyn	0.116147	0.202	0.099	0.103	5.6181e-13	1.00322e-08
1	Slfn2	-0.220856	0.09	0.215	-0.125	5.62209e-13	1.00394e-08
1	Grn	-0.245375	0.015	0.109	-0.094	5.81411e-13	1.03823e-08
1	Rps9	0.173659	0.983	0.959	0.024	6.75438e-13	1.20613e-08
1	Socs1	-0.160339	0.026	0.126	-0.1	7.60632e-13	1.35826e-08
1	Sp110	0.149394	0.264	0.146	0.118	7.62199e-13	1.36106e-08
1	Cklf	0.110108	0.139	0.059	0.08	8.0464e-13	1.43685e-08
1	Pgk1	-0.233026	0.053	0.163	-0.11	8.24195e-13	1.47176e-08
1	Tpi1	-0.234721	0.034	0.137	-0.103	8.29059e-13	1.48045e-08
1	Hspa5	-0.286306	0.153	0.284	-0.131	9.75822e-13	1.74252e-08
1	Nubp1	0.100326	0.143	0.06	0.083	1.01299e-12	1.8089e-08
1	Gimap6	0.154624	0.44	0.282	0.158	1.07402e-12	1.91788e-08
1	Ccrl2	-0.598199	0.039	0.142	-0.103	1.20026e-12	2.14331e-08
1	Filip1l	0.102546	0.114	0.043	0.071	1.20131e-12	2.14517e-08
1	Lst1	-0.347639	0.037	0.139	-0.102	1.20231e-12	2.14696e-08
1	Rsbn1l	0.131454	0.216	0.111	0.105	1.30785e-12	2.33542e-08
1	Rpl27	0.187907	0.966	0.843	0.123	1.3399e-12	2.39265e-08
1	Picalm	-0.175446	0.027	0.126	-0.099	1.41277e-12	2.52279e-08
1	Rplp2	0.176964	0.985	0.887	0.098	1.4414e-12	2.5739e-08
1	Zyx	-0.150956	0.012	0.101	-0.089	1.44594e-12	2.58202e-08
1	Rac2	0.17049	0.825	0.629	0.196	1.64881e-12	2.94428e-08
1	Il1r2	-0.38382	0.026	0.121	-0.095	1.69131e-12	3.02017e-08
1	Cd5	-0.139202	0.015	0.107	-0.092	1.74616e-12	3.11811e-08
1	Arhgap17	0.104527	0.146	0.064	0.082	2.38094e-12	4.25164e-08
1	Gna13	0.152162	0.311	0.185	0.126	2.90983e-12	5.19608e-08
1	Mbnl1	-0.250447	0.204	0.339	-0.135	3.04869e-12	5.44405e-08
1	Psmb8	-0.263975	0.286	0.414	-0.128	3.65978e-12	6.53527e-08
1	Atp1b1	-0.174504	0.014	0.101	-0.087	3.68896e-12	6.58738e-08
1	Msrb1	-0.455943	0.071	0.179	-0.108	3.77462e-12	6.74033e-08
1	Pole4	0.131638	0.206	0.106	0.1	3.93499e-12	7.02672e-08
1	Peli1	-0.175828	0.07	0.183	-0.113	4.16735e-12	7.44164e-08
1	5031425E22Rik	0.11195	0.167	0.078	0.089	4.34164e-12	7.75286e-08
1	Glrx	-0.184168	0.026	0.12	-0.094	4.38577e-12	7.83167e-08
1	Rpl38	0.17499	0.974	0.881	0.093	4.39253e-12	7.84374e-08
1	Use1	0.150225	0.284	0.166	0.118	4.49378e-12	8.02455e-08
1	Irf1	-0.206285	0.087	0.204	-0.117	5.4123e-12	9.66474e-08
1	Cops8	0.103044	0.151	0.068	0.083	6.49526e-12	1.15986e-07
1	Clec4e	-0.390089	0.027	0.12	-0.093	6.57294e-12	1.17373e-07
1	Prrc2c	-0.184265	0.061	0.17	-0.109	9.04304e-12	1.61482e-07
1	Dusp2	0.112151	0.456	0.296	0.16	9.5296e-12	1.7017e-07
1	Mpc1	0.114243	0.17	0.082	0.088	1.01038e-11	1.80423e-07
1	H2-Q7	-0.210546	0.153	0.282	-0.129	1.01343e-11	1.80969e-07
1	Isg15	-0.441261	0.032	0.126	-0.094	1.14566e-11	2.0458e-07
1	Gimap5	0.118816	0.221	0.117	0.104	1.31166e-11	2.34223e-07
1	Trem1	-0.256417	0.017	0.102	-0.085	1.59823e-11	2.85396e-07
1	Rps3	0.179205	0.976	0.856	0.12	1.66297e-11	2.96957e-07
1	Gm20186	-0.145756	0.024	0.114	-0.09	1.74676e-11	3.11919e-07
1	Dazap1	0.106154	0.172	0.083	0.089	1.90714e-11	3.40558e-07
1	Tgif1	0.125156	0.235	0.129	0.106	2.40717e-11	4.29849e-07
1	Ly6c2	-0.368513	0.041	0.136	-0.095	2.42263e-11	4.32609e-07
1	Ccnd2	-0.19418	0.109	0.226	-0.117	2.61674e-11	4.67272e-07
1	Abracl	-0.179526	0.104	0.22	-0.116	2.92959e-11	5.23137e-07
1	Hnrnpa0	-0.16371	0.027	0.117	-0.09	2.93883e-11	5.24787e-07
1	Myl6	-0.271634	0.509	0.592	-0.083	3.05097e-11	5.44811e-07
1	Gadd45b	-0.258251	0.06	0.162	-0.102	3.4147e-11	6.09763e-07
1	Rbbp6	0.12603	0.231	0.127	0.104	3.54849e-11	6.33653e-07
1	Nfkbiz	-0.174471	0.048	0.146	-0.098	3.65544e-11	6.52753e-07
1	Leprotl1	-0.14607	0.043	0.139	-0.096	3.9098e-11	6.98173e-07
1	Ccm2	0.120407	0.182	0.092	0.09	4.10941e-11	7.33817e-07
1	Il1b	-1.49986	0.114	0.217	-0.103	5.02716e-11	8.97701e-07
1	Cisd2	0.107532	0.17	0.084	0.086	5.62778e-11	1.00495e-06
1	Rlim	0.124311	0.189	0.098	0.091	5.67716e-11	1.01377e-06
1	Senp2	0.105363	0.173	0.086	0.087	6.33826e-11	1.13182e-06
1	mt-Cytb	0.113709	0.986	0.848	0.138	7.32131e-11	1.30737e-06
1	Emc6	0.104697	0.187	0.096	0.091	7.51092e-11	1.34122e-06
1	Rexo2	-0.146081	0.034	0.125	-0.091	7.79322e-11	1.39164e-06
1	Lrch4	0.106445	0.156	0.075	0.081	8.63272e-11	1.54154e-06
1	Prdx6	-0.183502	0.109	0.223	-0.114	9.42411e-11	1.68286e-06
1	Gapdh	-0.480865	0.42	0.493	-0.073	1.06278e-10	1.89781e-06
1	Ifngr1	-0.198308	0.075	0.179	-0.104	1.19503e-10	2.13397e-06
1	Ankrd44	0.116176	0.245	0.14	0.105	1.23227e-10	2.20047e-06
1	Cited2	-0.147809	0.024	0.107	-0.083	1.36128e-10	2.43084e-06
1	Cd27	-0.148367	0.054	0.152	-0.098	1.45445e-10	2.59721e-06
1	Septin9	-0.122586	0.02	0.102	-0.082	1.47155e-10	2.62774e-06
1	Ccr1	-0.253072	0.034	0.12	-0.086	1.92701e-10	3.44106e-06
1	Ppp1r15a	0.142191	0.469	0.33	0.139	1.93632e-10	3.45768e-06
1	Tmem134	0.121749	0.228	0.128	0.1	2.05851e-10	3.67588e-06
1	S100a8	-2.8846	0.187	0.287	-0.1	2.14904e-10	3.83754e-06
1	Ccnd3	-0.154625	0.058	0.155	-0.097	2.17214e-10	3.87879e-06
1	Zfp36l2	-0.270145	0.257	0.376	-0.119	2.32761e-10	4.15642e-06
1	Tgfbi	-0.244884	0.022	0.102	-0.08	2.79753e-10	4.99555e-06
1	Itgb2	-0.15227	0.065	0.163	-0.098	3.67081e-10	6.55496e-06
1	Pabpc1	0.128426	0.743	0.564	0.179	3.76764e-10	6.72788e-06
1	S100a10	-0.303434	0.112	0.215	-0.103	4.58436e-10	8.1863e-06
1	Ftl1	-0.385155	0.922	0.79	0.132	4.71868e-10	8.42615e-06
1	Cd84	0.105083	0.213	0.118	0.095	5.93621e-10	1.06003e-05
1	Rps11	0.174679	0.985	0.878	0.107	6.55859e-10	1.17117e-05
1	Rps27l	-0.155907	0.031	0.111	-0.08	1.00885e-09	1.80151e-05
1	Fyn	-0.124462	0.027	0.107	-0.08	1.05398e-09	1.88209e-05
1	Cstb	-0.279455	0.058	0.147	-0.089	1.14598e-09	2.04638e-05
1	Selenow	0.161519	0.505	0.369	0.136	1.15717e-09	2.06636e-05
1	Sdf4	-0.147026	0.061	0.155	-0.094	1.2019e-09	2.14624e-05
1	S100a9	-2.95481	0.216	0.307	-0.091	1.46102e-09	2.60894e-05
1	Ifrd1	-0.170129	0.053	0.141	-0.088	1.62977e-09	2.91028e-05
1	H2afj	-0.175887	0.179	0.294	-0.115	1.7064e-09	3.04712e-05
1	Atox1	-0.202898	0.088	0.186	-0.098	1.70672e-09	3.04769e-05
1	Hsp90ab1	-0.31534	0.378	0.482	-0.104	2.13577e-09	3.81384e-05
1	Jmjd1c	0.118756	0.228	0.132	0.096	2.23564e-09	3.99218e-05
1	Rpl9-ps6	-0.174144	0.049	0.134	-0.085	2.66026e-09	4.75043e-05
1	Rpl3	0.148348	0.971	0.815	0.156	2.74511e-09	4.90195e-05
1	Arrb2	-0.121954	0.039	0.121	-0.082	2.78667e-09	4.97615e-05
1	Efhd2	-0.14439	0.044	0.128	-0.084	2.84856e-09	5.08667e-05
1	Rps8	0.139839	0.978	0.91	0.068	3.27236e-09	5.84345e-05
1	Arhgap15	0.115477	0.311	0.199	0.112	3.61483e-09	6.45501e-05
1	Igtp	-0.142348	0.031	0.106	-0.075	5.14296e-09	9.18378e-05
1	Cd164	-0.120998	0.027	0.101	-0.074	6.82016e-09	0.000121788
1	Fam49b	0.133994	0.383	0.265	0.118	7.31671e-09	0.000130655
1	Eno1	-0.292475	0.245	0.349	-0.104	7.86155e-09	0.000140384
1	Hmgn2	0.106709	0.228	0.135	0.093	8.14474e-09	0.000145441
1	Ifi47	-0.146403	0.044	0.124	-0.08	8.41533e-09	0.000150273
1	Hcls1	0.107581	0.306	0.197	0.109	1.05202e-08	0.00018786
1	Dnaja1	-0.15781	0.087	0.18	-0.093	1.11073e-08	0.000198344
1	Maff	-0.121573	0.034	0.11	-0.076	1.19029e-08	0.000212551
1	Itgb7	-0.178137	0.133	0.233	-0.1	1.19769e-08	0.000213871
1	Arf6	0.115324	0.247	0.152	0.095	1.29043e-08	0.000230432
1	Mif	-0.261831	0.179	0.281	-0.102	1.90214e-08	0.000339665
1	Itm2b	-0.264769	0.429	0.501	-0.072	2.32558e-08	0.000415279
1	G0s2	-0.943991	0.041	0.113	-0.072	2.45408e-08	0.000438225
1	Vps37b	-0.250552	0.279	0.376	-0.097	2.73323e-08	0.000488073
1	Socs3	-0.146886	0.097	0.192	-0.095	2.76116e-08	0.00049306
1	Atrx	-0.127312	0.032	0.103	-0.071	3.22116e-08	0.000575202
1	Rpl32	0.15187	0.983	0.903	0.08	3.37908e-08	0.000603402
1	Grcc10	0.142457	0.372	0.265	0.107	3.77859e-08	0.000674742
1	Arl6ip5	-0.122795	0.063	0.145	-0.082	4.63353e-08	0.00082741
1	Evl	0.10762	0.294	0.193	0.101	5.12483e-08	0.00091514
1	Rpl27a	0.120804	0.976	0.901	0.075	5.60875e-08	0.00100155
1	Pdcd4	-0.164449	0.109	0.198	-0.089	6.55204e-08	0.00117
1	Ubald2	-0.167854	0.168	0.268	-0.1	6.77399e-08	0.00120963
1	Prkca	-0.134764	0.06	0.138	-0.078	7.38813e-08	0.0013193
1	Itpkb	-0.133075	0.085	0.171	-0.086	7.87903e-08	0.00140696
1	H13	-0.120216	0.051	0.127	-0.076	7.99829e-08	0.00142825
1	Cox8a	0.105761	0.597	0.458	0.139	8.38162e-08	0.00149671
1	Pomp	-0.13922	0.082	0.166	-0.084	8.78017e-08	0.00156788
1	Gbp4	-0.132613	0.044	0.116	-0.072	1.0434e-07	0.00186319
1	Stat1	-0.158106	0.107	0.196	-0.089	1.28574e-07	0.00229595
1	Rps28	0.112382	0.976	0.89	0.086	1.33323e-07	0.00238075
1	Smpdl3a	-0.10847	0.036	0.104	-0.068	1.35986e-07	0.00242831
1	Dazap2	0.131515	0.316	0.22	0.096	1.43606e-07	0.00256436
1	Ier5	0.131008	0.473	0.359	0.114	1.69734e-07	0.00303094
1	Lyz2	-1.20428	0.165	0.243	-0.078	1.76067e-07	0.00314402
1	Bst2	-0.335617	0.068	0.144	-0.076	1.92244e-07	0.0034329
1	Eif4a1	-0.159352	0.221	0.324	-0.103	2.02764e-07	0.00362075
1	Nsd3	-0.120386	0.073	0.153	-0.08	2.12533e-07	0.0037952
1	Vgll4	-0.159415	0.105	0.192	-0.087	2.12583e-07	0.0037961
1	Neat1	-0.195943	0.078	0.158	-0.08	2.18033e-07	0.00389342
1	Sdcbp	-0.207381	0.109	0.192	-0.083	2.20002e-07	0.00392857
1	Aprt	-0.119594	0.041	0.108	-0.067	2.57106e-07	0.00459114
1	Ywhaz	-0.143422	0.083	0.164	-0.081	2.67693e-07	0.00478019
1	Irf2bp2	-0.117239	0.039	0.106	-0.067	2.68199e-07	0.00478924
1	Ifitm1	-0.864554	0.099	0.173	-0.074	2.77717e-07	0.0049592
1	Map1lc3b	-0.18589	0.179	0.27	-0.091	3.01726e-07	0.00538792
1	S100a13	-0.109969	0.039	0.106	-0.067	3.12719e-07	0.00558422
1	Tpm3	-0.110026	0.041	0.108	-0.067	3.4448e-07	0.00615137
1	Serf2	0.102682	0.728	0.591	0.137	3.77532e-07	0.00674159
1	Pycard	-0.124198	0.066	0.14	-0.074	5.23936e-07	0.00935593
1	Rps27a	0.123915	0.981	0.916	0.065	5.32477e-07	0.00950844
1	Capza2	-0.12559	0.083	0.162	-0.079	5.55924e-07	0.00992713
1	Psma7	-0.152498	0.116	0.199	-0.083	5.8496e-07	0.0104456
1	Ccl4	-0.65806	0.082	0.154	-0.072	6.07011e-07	0.0108394
1	Txnip	-0.138835	0.073	0.147	-0.074	6.51935e-07	0.0116416
1	Hsp90b1	-0.179232	0.083	0.158	-0.075	6.58077e-07	0.0117513
1	Pdia3	-0.142444	0.08	0.155	-0.075	7.11277e-07	0.0127013
1	Eif3a	-0.118309	0.044	0.109	-0.065	7.7645e-07	0.0138651
1	Atp5h	-0.155239	0.264	0.359	-0.095	7.78808e-07	0.0139072
1	Psap	-0.445445	0.211	0.288	-0.077	8.51696e-07	0.0152087
1	Cops9	-0.11294	0.08	0.156	-0.076	8.78594e-07	0.015689
1	Hnrnpm	-0.117548	0.053	0.12	-0.067	9.39417e-07	0.0167752
1	Cox7b	-0.135484	0.104	0.183	-0.079	1.01054e-06	0.0180451
1	Fkbp1a	-0.109851	0.056	0.125	-0.069	1.07966e-06	0.0192796
1	Dgka	-0.11917	0.094	0.172	-0.078	1.11974e-06	0.0199951
1	H2afy	-0.149966	0.124	0.206	-0.082	1.2027e-06	0.0214766
1	Mdh2	-0.136135	0.107	0.186	-0.079	1.37481e-06	0.02455
1	Anp32a	-0.134814	0.168	0.257	-0.089	1.39514e-06	0.0249129
1	Atp5j2	-0.147382	0.16	0.247	-0.087	1.43231e-06	0.0255767
1	Tap2	-0.101402	0.051	0.116	-0.065	1.83665e-06	0.032797
1	Rab8b	-0.104082	0.049	0.114	-0.065	1.85623e-06	0.0331468
1	Snhg1	-0.122787	0.092	0.167	-0.075	1.89004e-06	0.0337504
1	Hnrnpa2b1	-0.175434	0.289	0.377	-0.088	2.04211e-06	0.0364659
1	Fis1	0.105831	0.264	0.181	0.083	2.35439e-06	0.0420424
1	Dok2	-0.113256	0.068	0.137	-0.069	2.64811e-06	0.0472872
1	Tln1	-0.102158	0.051	0.115	-0.064	2.67362e-06	0.0477428
1	Higd1a	-0.121648	0.041	0.1	-0.059	2.94133e-06	0.0525234
1	Ccl3	-0.54123	0.061	0.124	-0.063	2.98738e-06	0.0533456
1	Spcs2	-0.112155	0.1	0.177	-0.077	3.03667e-06	0.0542258
1	Slc9a3r1	-0.114596	0.094	0.167	-0.073	3.447e-06	0.061553
1	Pcbp1	-0.109402	0.075	0.144	-0.069	3.52334e-06	0.0629163
1	Polr1d	0.101511	0.315	0.226	0.089	4.61938e-06	0.0824882
1	Ywhae	-0.117121	0.051	0.112	-0.061	4.69145e-06	0.0837753
1	Srsf5	0.104037	0.651	0.538	0.113	4.72613e-06	0.0843945
1	Ptpn22	-0.106793	0.058	0.121	-0.063	4.76519e-06	0.085092
1	Bhlhe40	-0.146632	0.087	0.156	-0.069	4.8921e-06	0.0873583
1	Ucp2	-0.184417	0.289	0.374	-0.085	4.91305e-06	0.0877323
1	Cbx3	-0.118777	0.049	0.109	-0.06	5.4224e-06	0.0968278
1	Vamp8	-0.123631	0.102	0.175	-0.073	5.66448e-06	0.101151
1	Cd47	-0.166052	0.248	0.329	-0.081	6.74323e-06	0.120414
1	Gm26917	-0.216495	0.117	0.191	-0.074	7.18007e-06	0.128215
1	Wfdc17	-1.04005	0.095	0.158	-0.063	7.36291e-06	0.131479
1	Rps14	0.11174	0.976	0.877	0.099	8.7757e-06	0.156708
1	Tagap	-0.102368	0.071	0.137	-0.066	8.88143e-06	0.158596
1	Serbp1	-0.176805	0.213	0.29	-0.077	9.42255e-06	0.168258
1	Bola2	-0.114735	0.111	0.183	-0.072	1.02612e-05	0.183235
1	Chmp2a	-0.105409	0.065	0.127	-0.062	1.09969e-05	0.196371
1	Bsg	-0.136773	0.06	0.119	-0.059	1.11547e-05	0.19919
1	Prelid1	-0.113106	0.094	0.162	-0.068	1.12546e-05	0.200974
1	Gpx4	-0.133155	0.124	0.196	-0.072	1.42514e-05	0.254487
1	Top1	-0.108065	0.071	0.134	-0.063	1.58763e-05	0.283503
1	Sp100	0.109918	0.274	0.198	0.076	1.61681e-05	0.288714
1	Cap1	-0.13286	0.16	0.234	-0.074	1.62555e-05	0.290275
1	Hsp90aa1	-0.214184	0.187	0.256	-0.069	1.77911e-05	0.317696
1	Uqcrq	-0.117762	0.124	0.196	-0.072	1.82164e-05	0.32529
1	Ncl	-0.170313	0.196	0.27	-0.074	1.95721e-05	0.349499
1	Eif2s2	-0.118353	0.07	0.129	-0.059	2.36419e-05	0.422174
1	Atp5f1	-0.125615	0.145	0.216	-0.071	2.83725e-05	0.506648
1	Ccnl1	-0.137327	0.163	0.235	-0.072	3.88784e-05	0.694251
1	Sem1	-0.142204	0.255	0.331	-0.076	4.47661e-05	0.799388
1	Dek	-0.116069	0.073	0.13	-0.057	5.48591e-05	0.979619
1	Septin1	-0.134186	0.264	0.325	-0.061	0.000340015	1
1	Arf5	-0.113283	0.23	0.296	-0.066	0.000328706	1
1	Atp6v0c	-0.224189	0.235	0.273	-0.038	0.00341259	1
1	Bcl2	-0.176678	0.167	0.23	-0.063	7.20479e-05	1
1	Calm1	-0.195069	0.507	0.526	-0.019	0.00275448	1
1	Ccl6	-0.429876	0.071	0.113	-0.042	0.000915386	1
1	Cebpb	-0.826818	0.224	0.257	-0.033	0.00219681	1
1	Cox17	-0.13147	0.17	0.216	-0.046	0.00332135	1
1	Cox5b	-0.110408	0.214	0.267	-0.053	0.00207971	1
1	Crip1	-0.229803	0.418	0.321	0.097	0.00130816	1
1	Cst3	-0.409225	0.389	0.293	0.096	0.00909853	1
1	Ddx3x	-0.115147	0.112	0.167	-0.055	0.00037923	1
1	Dynll1	-0.127063	0.194	0.244	-0.05	0.00185129	1
1	Eef1b2	-0.215191	0.531	0.542	-0.011	0.000291118	1
1	Egr1	-0.128619	0.078	0.127	-0.049	0.000685664	1
1	Eif5a	-0.132626	0.381	0.421	-0.04	0.00662956	1
1	Gm47283	-0.131641	0.146	0.211	-0.065	0.000125788	1
1	Gng5	-0.150622	0.226	0.291	-0.065	0.000113452	1
1	H2-D1	-0.182194	0.988	0.96	0.028	0.000182593	1
1	H2-Q4	-0.111553	0.187	0.257	-0.07	0.000155015	1
1	Hnrnpu	-0.100431	0.17	0.223	-0.053	0.00178674	1
1	Iqgap1	-0.119956	0.107	0.165	-0.058	0.000172534	1
1	Jun	-0.233981	0.279	0.344	-0.065	0.000124713	1
1	Klf13	-0.110379	0.177	0.244	-0.067	0.000193627	1
1	Laptm5	-0.141664	0.466	0.509	-0.043	0.000414233	1
1	Ndfip1	-0.127112	0.172	0.236	-0.064	0.000191364	1
1	Ninj1	-0.172002	0.056	0.102	-0.046	0.000237724	1
1	Nktr	-0.106179	0.075	0.131	-0.056	7.4064e-05	1
1	Npm1	-0.177029	0.509	0.528	-0.019	0.00126018	1
1	Nsa2	-0.111862	0.117	0.178	-0.061	0.000152728	1
1	Ostf1	-0.149737	0.233	0.287	-0.054	0.000919362	1
1	Psma2	-0.113296	0.138	0.199	-0.061	0.00019557	1
1	Psme1	-0.128802	0.294	0.338	-0.044	0.00430014	1
1	Ptprc	-0.154513	0.459	0.483	-0.024	0.00732724	1
1	Rack1	-0.170746	0.781	0.734	0.047	0.00726496	1
1	Rapgef6	-0.124344	0.185	0.252	-0.067	0.000178881	1
1	Rnaset2a	-0.100352	0.104	0.168	-0.064	6.58635e-05	1
1	Rpl5	-0.256814	0.733	0.665	0.068	0.000672555	1
1	Scp2	-0.102255	0.146	0.211	-0.065	0.000170263	1
1	Sec61b	-0.137094	0.199	0.263	-0.064	0.000173454	1
1	Sf3b1	-0.1157	0.151	0.208	-0.057	0.000597861	1
1	Slc25a3	-0.125296	0.214	0.281	-0.067	0.00023874	1
1	Slc38a2	-0.128819	0.156	0.209	-0.053	0.00153573	1
1	Smdt1	-0.104277	0.099	0.158	-0.059	9.82201e-05	1
1	Sri	-0.103322	0.148	0.207	-0.059	0.000446844	1
1	Srsf7	-0.102186	0.122	0.182	-0.06	0.000240296	1
1	Taldo1	-0.117214	0.162	0.215	-0.053	0.00117016	1
1	Tle5	-0.10547	0.156	0.225	-0.069	0.00011647	1
1	Tmbim6	-0.150996	0.259	0.324	-0.065	0.000158176	1
1	Tnfrsf18	-0.115468	0.053	0.103	-0.05	8.96042e-05	1
1	Tomm7	-0.104503	0.185	0.248	-0.063	0.000480072	1
1	Tuba1b	-0.147396	0.148	0.2	-0.052	0.00110568	1
1	Ubc	-0.137953	0.18	0.228	-0.048	0.00286786	1
2	Trbc2	1.11279	0.957	0.388	0.569	1.2096e-161	2.15998e-157
2	Gm10260	1.08157	0.992	0.578	0.414	1.57194e-158	2.80701e-154
2	Rps29	0.920538	1	0.958	0.042	5.1023e-153	9.11117e-149
2	Rps16	0.881366	1	0.922	0.078	1.22689e-151	2.19086e-147
2	Rps27	1.01457	1	0.938	0.062	9.81203e-149	1.75213e-144
2	Rps28	0.932435	1	0.889	0.111	5.81225e-148	1.03789e-143
2	Uba52	1.00895	0.998	0.673	0.325	8.35213e-144	1.49144e-139
2	Rplp0	0.909519	1	0.911	0.089	2.27082e-141	4.055e-137
2	Rplp2	0.82068	1	0.888	0.112	2.71257e-137	4.84384e-133
2	Rps19	0.912324	1	0.873	0.127	4.85069e-137	8.66188e-133
2	Igfbp4	0.810449	0.524	0.106	0.418	2.0697e-135	3.69586e-131
2	Tmsb10	0.968201	1	0.845	0.155	2.14337e-133	3.82742e-129
2	Lef1	0.690829	0.67	0.179	0.491	1.07298e-132	1.91602e-128
2	Rpl23a	0.812398	1	0.854	0.146	1.46728e-130	2.62013e-126
2	Rplp1	0.804845	1	0.926	0.074	6.60315e-128	1.17912e-123
2	Rps23	0.770812	1	0.904	0.096	1.61015e-124	2.87524e-120
2	Rpl14	0.798848	0.996	0.808	0.188	1.20658e-123	2.15459e-119
2	Rpl35a	0.763315	1	0.873	0.127	1.29754e-123	2.31702e-119
2	Limd2	0.756379	0.927	0.454	0.473	5.46095e-122	9.75161e-118
2	Rpl35	0.831957	0.998	0.773	0.225	1.14911e-121	2.05196e-117
2	Rps6	0.78767	1	0.832	0.168	2.68547e-121	4.79545e-117
2	Rps15a	0.777321	1	0.881	0.119	9.15274e-121	1.63441e-116
2	Dusp10	0.632747	0.561	0.136	0.425	1.28052e-119	2.28663e-115
2	Rps15	0.722276	1	0.892	0.108	1.47024e-117	2.6254e-113
2	Cd3d	0.680321	0.856	0.312	0.544	4.22892e-117	7.55158e-113
2	Rps7	0.769237	1	0.869	0.131	3.14041e-116	5.60784e-112
2	Rps17	0.747395	0.996	0.721	0.275	7.62228e-115	1.36111e-110
2	Rps3a1	0.711329	0.998	0.883	0.115	4.6619e-114	8.32475e-110
2	Rps3	0.716892	1	0.855	0.145	6.01943e-114	1.07489e-109
2	Rpl21	0.73429	0.998	0.79	0.208	9.84299e-114	1.75766e-109
2	Rpl18a	0.739727	1	0.909	0.091	8.62804e-113	1.54071e-108
2	Rpl13a	0.743727	1	0.899	0.101	7.94975e-112	1.41959e-107
2	Rps24	0.70287	1	0.924	0.076	1.27365e-110	2.27436e-106
2	Rps4x	0.740764	0.996	0.877	0.119	9.00403e-108	1.60785e-103
2	Cd3e	0.6162	0.84	0.311	0.529	1.97151e-107	3.52052e-103
2	Rpl4	0.757697	0.99	0.739	0.251	6.81733e-107	1.21737e-102
2	Rpl8	0.687948	0.996	0.873	0.123	2.27894e-105	4.0695e-101
2	Rps14	0.636373	0.996	0.877	0.119	1.01529e-103	1.813e-99
2	Rpl31	0.695657	0.996	0.705	0.291	1.14178e-103	2.03888e-99
2	Rpl13	0.683431	1	0.91	0.09	6.67478e-103	1.19192e-98
2	Rpl3	0.692964	0.994	0.816	0.178	2.37411e-102	4.23945e-98
2	Rpl17	0.684887	1	0.908	0.092	7.16126e-102	1.27879e-97
2	Rpl9	0.686418	1	0.834	0.166	2.33504e-100	4.16968e-96
2	Trac	0.637991	0.749	0.272	0.477	2.75736e-99	4.92382e-95
2	Rpl26	0.663191	1	0.753	0.247	1.25062e-98	2.23323e-94
2	Klf2	0.93485	0.957	0.624	0.333	6.823e-98	1.21838e-93
2	Rps27a	0.614723	1	0.916	0.084	1.36959e-97	2.44567e-93
2	Rpl12	0.635127	1	0.812	0.188	7.18002e-96	1.28214e-91
2	Rpl10	0.688261	0.996	0.779	0.217	2.72999e-95	4.87493e-91
2	Cd3g	0.524425	0.862	0.337	0.525	2.29134e-94	4.09164e-90
2	Rpl19	0.58932	1	0.906	0.094	5.15273e-93	9.20122e-89
2	Rpl36a	0.677089	0.988	0.726	0.262	2.75217e-92	4.91455e-88
2	Rps5	0.681324	0.998	0.872	0.126	2.00507e-91	3.58045e-87
2	Rpl32	0.62769	1	0.903	0.097	7.29695e-90	1.30302e-85
2	Rps13	0.612399	1	0.853	0.147	8.45599e-90	1.50999e-85
2	Lat	0.547977	0.709	0.263	0.446	2.41943e-88	4.32038e-84
2	Rps25	0.570449	1	0.836	0.164	5.55801e-87	9.92494e-83
2	Rps2	0.639079	0.99	0.769	0.221	2.60244e-86	4.64718e-82
2	Tcf7	0.468497	0.526	0.154	0.372	5.39418e-85	9.63239e-81
2	Gm10076	0.697189	0.978	0.601	0.377	7.98424e-83	1.42575e-78
2	Rps8	0.589428	1	0.909	0.091	7.95537e-82	1.42059e-77
2	Rpl29	0.618535	0.953	0.586	0.367	2.13178e-81	3.80673e-77
2	Rpl36	0.595139	1	0.84	0.16	2.41533e-80	4.31306e-76
2	Eef1a1	0.552573	1	0.944	0.056	2.56063e-77	4.57251e-73
2	Rpl39	0.587016	1	0.899	0.101	3.85906e-77	6.89112e-73
2	Rps18	0.539657	0.988	0.689	0.299	6.26672e-76	1.11905e-71
2	Rpl37a	0.595671	1	0.907	0.093	6.10151e-74	1.08955e-69
2	Ccr7	0.636337	0.755	0.353	0.402	2.92194e-72	5.2177e-68
2	Rpl37	0.533082	0.998	0.89	0.108	1.07274e-71	1.91558e-67
2	Rpl22l1	0.584291	0.931	0.598	0.333	3.15617e-71	5.63597e-67
2	Rpl15	0.538542	0.996	0.783	0.213	8.27202e-71	1.47713e-66
2	Rpl11	0.522658	1	0.865	0.135	8.58597e-70	1.5332e-65
2	Rpl18	0.520891	0.992	0.825	0.167	8.79724e-70	1.57092e-65
2	Rpl34	0.539132	0.998	0.842	0.156	3.21136e-69	5.73452e-65
2	Tpt1	0.371822	1	0.961	0.039	1.81991e-67	3.24982e-63
2	Lck	0.465727	0.621	0.248	0.373	2.56875e-67	4.58701e-63
2	Rps9	0.454172	0.998	0.957	0.041	7.1563e-67	1.2779e-62
2	Cox7a2l	0.498469	0.81	0.442	0.368	4.7663e-66	8.51118e-62
2	Rpl23	0.472165	0.996	0.911	0.085	1.45785e-64	2.60329e-60
2	Rpl10a	0.491461	0.996	0.785	0.211	6.78692e-63	1.21194e-58
2	Gm42418	-5.32748	0.038	0.43	-0.392	7.76567e-62	1.38672e-57
2	Eef1g	0.477195	0.824	0.446	0.378	3.25687e-61	5.8158e-57
2	Rpl38	0.490892	0.996	0.881	0.115	5.2291e-61	9.3376e-57
2	Rpl7	0.45886	0.992	0.834	0.158	8.29074e-58	1.48048e-53
2	Saraf	0.400963	0.504	0.188	0.316	1.83128e-57	3.27012e-53
2	Shisa5	0.460557	0.931	0.594	0.337	5.7525e-55	1.02722e-50
2	Eef2	0.488143	0.968	0.698	0.27	6.80125e-55	1.2145e-50
2	Rpl6	0.452651	0.996	0.867	0.129	8.46027e-55	1.51075e-50
2	Rps11	0.492189	1	0.878	0.122	1.4623e-54	2.61123e-50
2	Vps37b	0.501123	0.656	0.325	0.331	1.13027e-53	2.01832e-49
2	Frat2	0.286452	0.287	0.071	0.216	2.72304e-53	4.86253e-49
2	Rps26	0.42656	0.996	0.858	0.138	8.45582e-53	1.50996e-48
2	Rpl27	0.429111	0.998	0.842	0.156	8.75796e-53	1.56391e-48
2	H2-Eb1	-1.57084	0.071	0.416	-0.345	9.08758e-53	1.62277e-48
2	Skap1	0.383934	0.522	0.208	0.314	1.56027e-52	2.78617e-48
2	S100a6	-0.944363	0.002	0.342	-0.34	3.89547e-52	6.95614e-48
2	Igkc	-2.10383	0.097	0.431	-0.334	8.8589e-52	1.58193e-47
2	Cd74	-2.87931	0.423	0.634	-0.211	7.34643e-51	1.31185e-46
2	H2-Aa	-2.02083	0.184	0.492	-0.308	3.23284e-50	5.77288e-46
2	Rps10	0.359028	0.998	0.853	0.145	9.81598e-50	1.75284e-45
2	Rpsa	0.400665	0.992	0.882	0.11	3.11868e-48	5.56904e-44
2	Ms4a4b	0.35293	0.65	0.29	0.36	2.91575e-47	5.20665e-43
2	H2-Ab1	-1.63103	0.174	0.478	-0.304	3.13579e-47	5.59957e-43
2	Scg5	0.213269	0.198	0.04	0.158	5.48046e-46	9.78645e-42
2	Cd28	0.372184	0.474	0.191	0.283	3.13118e-45	5.59135e-41
2	Cd247	0.278819	0.34	0.108	0.232	4.123e-45	7.36245e-41
2	Rpl27a	0.375589	0.998	0.9	0.098	8.98972e-45	1.60529e-40
2	Fxyd5	0.323088	0.905	0.506	0.399	1.38314e-44	2.46988e-40
2	Dapl1	0.401377	0.304	0.091	0.213	5.16185e-44	9.21752e-40
2	Pdlim4	0.204249	0.18	0.034	0.146	9.09278e-44	1.6237e-39
2	Coro1a	0.403977	0.943	0.718	0.225	3.296e-43	5.88567e-39
2	Ppia	0.39071	0.988	0.804	0.184	4.99939e-43	8.92741e-39
2	Npc2	0.325581	0.713	0.358	0.355	1.11611e-42	1.99304e-38
2	Rps20	0.391105	0.998	0.879	0.119	1.82892e-42	3.26591e-38
2	Ass1	0.260104	0.3	0.09	0.21	2.79466e-42	4.99043e-38
2	Septin1	0.361599	0.581	0.282	0.299	9.89494e-42	1.76694e-37
2	Rps21	0.313006	0.992	0.852	0.14	6.80288e-41	1.21479e-36
2	Smc6	0.356413	0.644	0.338	0.306	1.63611e-38	2.9216e-34
2	Ms4a6b	0.329566	0.591	0.287	0.304	2.36891e-38	4.23015e-34
2	Lgals1	-0.698839	0.049	0.327	-0.278	7.14771e-38	1.27637e-33
2	Prkca	0.290525	0.306	0.104	0.202	3.7189e-37	6.64084e-33
2	Ebf1	-0.756246	0.002	0.261	-0.259	4.64655e-37	8.29734e-33
2	Dgka	0.280443	0.358	0.135	0.223	6.32933e-37	1.13023e-32
2	Pnrc1	0.370993	0.791	0.507	0.284	6.60956e-37	1.18027e-32
2	Ptpn18	0.346298	0.733	0.432	0.301	7.1746e-37	1.28117e-32
2	Rpl5	0.301654	0.933	0.641	0.292	3.42914e-36	6.12341e-32
2	S1pr1	0.281048	0.332	0.122	0.21	5.07138e-36	9.05596e-32
2	Pfn1	0.358396	0.992	0.822	0.17	2.05994e-35	3.67843e-31
2	Mef2c	-0.504952	0.002	0.248	-0.246	7.57396e-35	1.35248e-30
2	Ighm	-0.807463	0.105	0.365	-0.26	6.54522e-34	1.16878e-29
2	Cd79a	-1.01951	0.03	0.278	-0.248	7.05284e-34	1.25942e-29
2	Plac8	-0.79899	0.014	0.253	-0.239	7.5939e-33	1.35604e-28
2	Thy1	0.279676	0.423	0.185	0.238	4.5628e-32	8.14779e-28
2	Fau	0.302784	1	0.969	0.031	5.1066e-32	9.11885e-28
2	Rpl30	0.275541	0.984	0.808	0.176	1.6952e-31	3.02712e-27
2	Naca	0.306522	0.879	0.607	0.272	2.65763e-31	4.74572e-27
2	Satb1	0.298906	0.547	0.283	0.264	2.97823e-31	5.31823e-27
2	Npm1	0.293587	0.783	0.492	0.291	3.1681e-31	5.65728e-27
2	Hcst	0.299089	0.551	0.287	0.264	4.56759e-31	8.15634e-27
2	H2-DMa	-0.466911	0.036	0.272	-0.236	1.00876e-30	1.80134e-26
2	Gm20186	0.229694	0.249	0.083	0.166	1.08294e-30	1.9338e-26
2	Eef1b2	0.28016	0.808	0.506	0.302	1.54545e-30	2.7597e-26
2	Junb	0.385252	0.949	0.774	0.175	1.82247e-30	3.25439e-26
2	Cst3	-0.886027	0.091	0.334	-0.243	2.07334e-30	3.70236e-26
2	Ifi30	-0.436347	0.02	0.245	-0.225	4.99293e-30	8.91588e-26
2	Vim	-0.626337	0.091	0.334	-0.243	1.32332e-29	2.36305e-25
2	Irf8	-0.532548	0.024	0.247	-0.223	3.0378e-29	5.42461e-25
2	Prkcq	0.189461	0.225	0.072	0.153	9.58489e-29	1.71157e-24
2	Eif1	0.301857	0.99	0.838	0.152	1.06404e-28	1.90006e-24
2	Unc93b1	-0.343258	0.006	0.216	-0.21	1.10074e-28	1.96559e-24
2	Bcl11b	0.225323	0.314	0.124	0.19	1.62876e-28	2.90848e-24
2	H2-DMb2	-0.679122	0.036	0.255	-0.219	1.76963e-28	3.16002e-24
2	Rpl41	0.291021	0.998	0.934	0.064	2.83984e-28	5.0711e-24
2	Rpl24	0.291592	0.988	0.813	0.175	4.40959e-28	7.8742e-24
2	Emb	0.248685	0.512	0.261	0.251	2.59767e-27	4.63867e-23
2	Cnn2	0.261569	0.504	0.262	0.242	4.72818e-27	8.44311e-23
2	Tyrobp	-1.0392	0.075	0.29	-0.215	8.02432e-27	1.4329e-22
2	Cd79b	-0.423861	0.006	0.204	-0.198	9.37864e-27	1.67474e-22
2	Smad7	0.28337	0.403	0.193	0.21	1.09423e-26	1.95397e-22
2	Rac2	0.287269	0.905	0.623	0.282	1.20083e-26	2.14432e-22
2	Rapgef6	0.276834	0.433	0.218	0.215	1.85655e-26	3.31525e-22
2	Plek	-0.392486	0.004	0.197	-0.193	3.34039e-26	5.96493e-22
2	Hnrnpf	0.285572	0.688	0.437	0.251	6.77897e-26	1.21052e-21
2	Serp1	-0.403606	0.091	0.313	-0.222	7.8634e-26	1.40417e-21
2	Rabac1	0.259615	0.431	0.216	0.215	8.71097e-26	1.55552e-21
2	Arhgdib	0.292369	0.883	0.625	0.258	9.37856e-26	1.67473e-21
2	Cd83	-0.422949	0.024	0.224	-0.2	1.10442e-25	1.97216e-21
2	S100a11	-0.681369	0.059	0.268	-0.209	1.43223e-25	2.55753e-21
2	Lars2	-0.796876	0.004	0.192	-0.188	2.13335e-25	3.80952e-21
2	Ly6e	-0.418358	0.028	0.228	-0.2	2.21509e-25	3.95549e-21
2	Fcer1g	-0.93213	0.063	0.267	-0.204	3.20587e-25	5.72473e-21
2	Cd24a	-0.383429	0.016	0.209	-0.193	4.03727e-25	7.20936e-21
2	Txk	0.227212	0.362	0.164	0.198	5.37453e-25	9.5973e-21
2	Txn1	-0.438491	0.047	0.248	-0.201	1.23898e-24	2.21245e-20
2	Cd27	0.211824	0.289	0.119	0.17	1.86107e-24	3.32332e-20
2	Gm8369	0.318022	0.48	0.263	0.217	2.39636e-24	4.27918e-20
2	Ms4a1	-0.357958	0.004	0.183	-0.179	4.77798e-24	8.53203e-20
2	Gm12840	0.180328	0.217	0.076	0.141	8.67979e-24	1.54995e-19
2	Nop53	0.257478	0.585	0.349	0.236	1.37409e-23	2.45371e-19
2	Bin2	0.259638	0.405	0.208	0.197	1.66735e-23	2.97739e-19
2	Lgals3	-0.551445	0.034	0.223	-0.189	2.50996e-23	4.48204e-19
2	Ifitm3	-0.634002	0.006	0.181	-0.175	2.58034e-23	4.60771e-19
2	Ctsb	-0.467836	0.022	0.205	-0.183	2.99845e-23	5.35433e-19
2	Rgs10	0.295551	0.387	0.194	0.193	5.62375e-23	1.00423e-18
2	Itk	0.192644	0.265	0.108	0.157	8.67044e-23	1.54828e-18
2	Ctsz	-0.352057	0.018	0.196	-0.178	1.08631e-22	1.93982e-18
2	Fam189b	0.172777	0.202	0.071	0.131	1.28711e-22	2.29839e-18
2	Ly86	-0.276919	0.006	0.176	-0.17	1.39285e-22	2.48721e-18
2	Litaf	-0.345868	0.004	0.172	-0.168	1.72932e-22	3.08804e-18
2	Eif3h	0.249175	0.654	0.408	0.246	2.98154e-22	5.32414e-18
2	AY036118	-0.503634	0.004	0.17	-0.166	3.3784e-22	6.03281e-18
2	Napsa	-0.275989	0.006	0.174	-0.168	3.41118e-22	6.09134e-18
2	Iglc2	-0.489244	0.018	0.191	-0.173	4.43224e-22	7.91465e-18
2	Selenow	0.245652	0.597	0.361	0.236	4.79251e-22	8.55799e-18
2	Ctsh	-0.330471	0.006	0.171	-0.165	7.69563e-22	1.37421e-17
2	Rpl36al	0.249794	0.761	0.505	0.256	7.72768e-22	1.37993e-17
2	Dennd4a	-0.315483	0.063	0.254	-0.191	1.30025e-21	2.32186e-17
2	Fcmr	-0.362102	0.008	0.172	-0.164	1.60384e-21	2.86398e-17
2	Scp2	0.209377	0.366	0.181	0.185	1.88099e-21	3.35888e-17
2	Plaur	-0.424805	0.02	0.19	-0.17	2.20531e-21	3.93802e-17
2	Cfl1	0.256161	0.935	0.711	0.224	2.21317e-21	3.95206e-17
2	Trat1	0.129035	0.138	0.039	0.099	2.36399e-21	4.22137e-17
2	Cd2	0.218229	0.478	0.262	0.216	2.49941e-21	4.4632e-17
2	Ltb	0.226973	0.741	0.483	0.258	3.26041e-21	5.82211e-17
2	Cybb	-0.326974	0.008	0.17	-0.162	3.35972e-21	5.99945e-17
2	Snrpg	0.248378	0.684	0.452	0.232	5.61622e-21	1.00289e-16
2	Lcp1	-0.396422	0.186	0.387	-0.201	5.62297e-21	1.00409e-16
2	A930005H10Rik	0.180372	0.209	0.078	0.131	6.36076e-21	1.13584e-16
2	Ndrg3	0.138562	0.156	0.048	0.108	7.41954e-21	1.32491e-16
2	Ighd	-0.343136	0.012	0.173	-0.161	1.18743e-20	2.1204e-16
2	Izumo1r	0.156685	0.17	0.056	0.114	1.38826e-20	2.47902e-16
2	Gmfg	0.255028	0.583	0.368	0.215	1.89933e-20	3.39164e-16
2	Lilrb4a	-0.367351	0.01	0.167	-0.157	2.59244e-20	4.62932e-16
2	Klf13	0.230556	0.401	0.213	0.188	2.6543e-20	4.73979e-16
2	Ifitm2	-0.609321	0.024	0.188	-0.164	2.66849e-20	4.76513e-16
2	Arl4c	0.202581	0.304	0.141	0.163	3.68056e-20	6.57237e-16
2	Grcc10	0.235824	0.453	0.257	0.196	4.17829e-20	7.46117e-16
2	Abhd8	0.135678	0.154	0.049	0.105	4.975e-20	8.88386e-16
2	Cd4	0.163499	0.211	0.081	0.13	7.71715e-20	1.37805e-15
2	Eif3e	0.226699	0.496	0.29	0.206	1.35996e-19	2.42848e-15
2	Eif3k	0.218588	0.532	0.318	0.214	1.3975e-19	2.49552e-15
2	Rpl22	0.224918	0.915	0.687	0.228	1.47957e-19	2.64207e-15
2	Tdrp	0.119996	0.113	0.03	0.083	1.92996e-19	3.44634e-15
2	Iglc3	-0.373127	0.018	0.173	-0.155	2.54762e-19	4.54929e-15
2	Gimap9	0.175469	0.223	0.091	0.132	3.45251e-19	6.16516e-15
2	Bank1	-0.234831	0.002	0.143	-0.141	9.64477e-19	1.72227e-14
2	Pced1b	0.129875	0.146	0.047	0.099	1.03581e-18	1.84964e-14
2	Srgn	-0.832941	0.615	0.696	-0.081	1.43682e-18	2.56574e-14
2	Atp1b3	0.201366	0.328	0.164	0.164	1.61915e-18	2.89132e-14
2	Anxa2	-0.283047	0.002	0.14	-0.138	2.51244e-18	4.48646e-14
2	Tsc22d3	0.233686	0.589	0.366	0.223	2.76359e-18	4.93494e-14
2	Serinc3	-0.253262	0.022	0.173	-0.151	2.90809e-18	5.19298e-14
2	Lilr4b	-0.352562	0.014	0.158	-0.144	4.11107e-18	7.34114e-14
2	Spi1	-0.264337	0.016	0.161	-0.145	6.19303e-18	1.10589e-13
2	Alox5ap	-0.405921	0.02	0.165	-0.145	8.1119e-18	1.44854e-13
2	Eif3f	0.210895	0.767	0.519	0.248	8.90378e-18	1.58995e-13
2	Bhlhe40	-0.257746	0.018	0.163	-0.145	9.04636e-18	1.61541e-13
2	Samsn1	-0.291887	0.034	0.187	-0.153	9.91783e-18	1.77103e-13
2	Psap	-0.59179	0.128	0.297	-0.169	1.02823e-17	1.83612e-13
2	1700097N02Rik	0.138969	0.166	0.06	0.106	1.05228e-17	1.87906e-13
2	Snx5	-0.262978	0.047	0.205	-0.158	1.22421e-17	2.18608e-13
2	Ncf4	-0.267658	0.043	0.199	-0.156	1.24929e-17	2.23085e-13
2	Pik3ap1	-0.1975	0.002	0.135	-0.133	1.27422e-17	2.27538e-13
2	Tagap	0.177029	0.249	0.112	0.137	1.30387e-17	2.32832e-13
2	Iqgap1	-0.248799	0.026	0.174	-0.148	1.51232e-17	2.70056e-13
2	Mzb1	-0.271748	0.016	0.158	-0.142	1.72201e-17	3.07499e-13
2	Ptpn6	-0.256821	0.081	0.248	-0.167	5.05737e-17	9.03094e-13
2	Gstp1	0.185277	0.32	0.165	0.155	5.7414e-17	1.02524e-12
2	Crlf3	0.200212	0.338	0.179	0.159	6.60789e-17	1.17997e-12
2	Emg1	0.170213	0.298	0.147	0.151	7.90152e-17	1.41097e-12
2	Cd6	0.155881	0.237	0.105	0.132	8.05227e-17	1.43789e-12
2	Ncf2	-0.201226	0.008	0.139	-0.131	1.13369e-16	2.02443e-12
2	Lyn	-0.187601	0.002	0.127	-0.125	1.31233e-16	2.34342e-12
2	Fosb	-0.308419	0.065	0.221	-0.156	1.59624e-16	2.8504e-12
2	Ctss	-0.515597	0.186	0.354	-0.168	1.66583e-16	2.97467e-12
2	Capg	-0.273349	0.049	0.199	-0.15	1.8604e-16	3.32212e-12
2	Prdx6	0.184823	0.352	0.189	0.163	1.91288e-16	3.41582e-12
2	Gm31243	-0.223249	0.002	0.126	-0.124	2.04245e-16	3.6472e-12
2	Ubc	-0.303087	0.081	0.24	-0.159	2.11936e-16	3.78453e-12
2	Prdx5	-0.498511	0.093	0.251	-0.158	2.14326e-16	3.82722e-12
2	Hsp90ab1	-0.431798	0.324	0.486	-0.162	2.26855e-16	4.05095e-12
2	Cebpb	-1.00017	0.113	0.27	-0.157	2.68654e-16	4.79736e-12
2	Klhdc1	0.100767	0.101	0.028	0.073	3.04967e-16	5.4458e-12
2	Rbm3	0.196952	0.836	0.616	0.22	3.45592e-16	6.17124e-12
2	Zfp36l2	0.235926	0.53	0.338	0.192	4.30962e-16	7.69569e-12
2	Bola2	0.177591	0.304	0.156	0.148	5.758e-16	1.02821e-11
2	Actn1	0.145653	0.19	0.079	0.111	9.77656e-16	1.7458e-11
2	Cd14	-0.663084	0.028	0.161	-0.133	1.37659e-15	2.45817e-11
2	Grina	-0.351806	0.02	0.15	-0.13	1.42342e-15	2.54181e-11
2	Tpi1	-0.26358	0.012	0.137	-0.125	1.46917e-15	2.62349e-11
2	Rasgrp2	0.187168	0.318	0.168	0.15	1.5586e-15	2.7832e-11
2	Itpkb	0.169606	0.285	0.143	0.142	1.56791e-15	2.79981e-11
2	Btg1	0.226675	0.962	0.832	0.13	2.26371e-15	4.04231e-11
2	Pld4	-0.248488	0.004	0.12	-0.116	3.51008e-15	6.26796e-11
2	S100a4	-0.341419	0.004	0.12	-0.116	3.97351e-15	7.09551e-11
2	Gimap6	0.210232	0.462	0.284	0.178	4.22026e-15	7.53611e-11
2	Lst1	-0.372843	0.016	0.14	-0.124	4.35431e-15	7.77548e-11
2	Gimap1	0.181246	0.332	0.18	0.152	4.67986e-15	8.35683e-11
2	H2-DMb1	-0.236201	0.016	0.14	-0.124	4.78806e-15	8.55004e-11
2	Gimap4	0.184392	0.346	0.19	0.156	5.00648e-15	8.94006e-11
2	Ccnd2	0.186047	0.348	0.192	0.156	5.27453e-15	9.41872e-11
2	Cnbp	0.190694	0.587	0.389	0.198	5.58121e-15	9.96637e-11
2	Zfp281	0.136872	0.17	0.069	0.101	5.68875e-15	1.01584e-10
2	Rel	-0.252844	0.055	0.196	-0.141	6.12711e-15	1.09412e-10
2	Socs1	0.159367	0.217	0.098	0.119	6.20264e-15	1.10761e-10
2	Cdkn1a	-0.301175	0.014	0.135	-0.121	7.02259e-15	1.25402e-10
2	Cxcl2	-1.92032	0.168	0.314	-0.146	7.94421e-15	1.4186e-10
2	Cmtm7	-0.225581	0.043	0.179	-0.136	8.33436e-15	1.48827e-10
2	Flt3l	0.112906	0.123	0.042	0.081	1.06049e-14	1.89371e-10
2	Atp5h	0.187792	0.508	0.325	0.183	1.20046e-14	2.14367e-10
2	Tpd52	-0.227002	0.018	0.14	-0.122	1.30919e-14	2.33783e-10
2	Rack1	0.159493	0.921	0.717	0.204	1.90904e-14	3.40897e-10
2	Pkig	-0.1759	0.008	0.122	-0.114	2.0192e-14	3.60569e-10
2	Bcl2a1b	-0.347354	0.071	0.212	-0.141	2.11904e-14	3.78396e-10
2	Pik3ip1	0.137282	0.176	0.074	0.102	2.16222e-14	3.86107e-10
2	Il1r2	-0.402647	0.008	0.121	-0.113	2.25167e-14	4.02081e-10
2	H2-Oa	-0.197118	0.014	0.131	-0.117	2.57092e-14	4.59089e-10
2	Msrb1	-0.480299	0.049	0.179	-0.13	2.71295e-14	4.84451e-10
2	Churc1	0.13351	0.196	0.087	0.109	2.86934e-14	5.12379e-10
2	Cd44	-0.220328	0.018	0.137	-0.119	3.19053e-14	5.69733e-10
2	Cd19	-0.163445	0	0.106	-0.106	3.20099e-14	5.71601e-10
2	Fcer2a	-0.18071	0.004	0.113	-0.109	3.38983e-14	6.05322e-10
2	Egr1	-0.271545	0.016	0.134	-0.118	3.44964e-14	6.16003e-10
2	Gm20513	-0.190578	0.002	0.109	-0.107	3.65208e-14	6.52152e-10
2	Fcrla	-0.182625	0.002	0.109	-0.107	3.9537e-14	7.06012e-10
2	Lmo2	-0.168037	0.004	0.113	-0.109	3.98463e-14	7.11535e-10
2	Il1b	-1.52152	0.083	0.218	-0.135	4.39051e-14	7.84013e-10
2	Ccrl2	-0.611691	0.022	0.141	-0.119	4.68401e-14	8.36424e-10
2	Nme2	0.14567	0.551	0.346	0.205	4.74755e-14	8.4777e-10
2	Swap70	-0.166252	0.002	0.108	-0.106	5.40627e-14	9.65397e-10
2	Cd72	-0.197621	0.022	0.142	-0.12	5.84987e-14	1.04461e-09
2	Ier3	-0.335392	0.002	0.108	-0.106	5.88142e-14	1.05024e-09
2	Gpr132	0.152083	0.261	0.132	0.129	6.08283e-14	1.08621e-09
2	Kcnn4	0.122167	0.15	0.058	0.092	6.21003e-14	1.10892e-09
2	Syk	-0.164012	0.004	0.111	-0.107	7.56524e-14	1.35093e-09
2	S100a9	-3.00087	0.174	0.31	-0.136	7.68894e-14	1.37301e-09
2	Itgb7	0.162369	0.356	0.202	0.154	8.45018e-14	1.50895e-09
2	Blnk	-0.168037	0.004	0.11	-0.106	9.60926e-14	1.71593e-09
2	Marcksl1	-0.446906	0.034	0.157	-0.123	1.02028e-13	1.82192e-09
2	Ptbp3	-0.216646	0.065	0.201	-0.136	1.31489e-13	2.34801e-09
2	Fcgr3	-0.33895	0.028	0.147	-0.119	1.45189e-13	2.59264e-09
2	Grn	-0.257646	0.004	0.108	-0.104	1.51351e-13	2.70267e-09
2	Lmnb1	-0.315224	0.028	0.147	-0.119	1.6118e-13	2.87819e-09
2	Tnfrsf13c	-0.181685	0.012	0.122	-0.11	1.97207e-13	3.52152e-09
2	Ncf1	-0.154306	0	0.1	-0.1	1.98494e-13	3.54451e-09
2	Nkg7	-0.497578	0.032	0.151	-0.119	2.05197e-13	3.6642e-09
2	Gabarap	-0.316012	0.188	0.338	-0.15	2.07878e-13	3.71208e-09
2	Ccr1	-0.281505	0.012	0.121	-0.109	2.13166e-13	3.8065e-09
2	Bcl2	0.224273	0.346	0.205	0.141	2.69276e-13	4.80846e-09
2	Il2rg	0.199995	0.494	0.323	0.171	2.80905e-13	5.01612e-09
2	Hnrnpa0	-0.186875	0.01	0.117	-0.107	2.82269e-13	5.04047e-09
2	Rflnb	0.119003	0.132	0.05	0.082	2.83166e-13	5.05649e-09
2	Sorl1	-0.172396	0.018	0.13	-0.112	3.19879e-13	5.71207e-09
2	Dok3	-0.150513	0.004	0.106	-0.102	3.4382e-13	6.13959e-09
2	Npm3	0.142538	0.206	0.098	0.108	4.25264e-13	7.59393e-09
2	Siglecg	-0.159852	0.002	0.101	-0.099	4.9982e-13	8.92528e-09
2	Eef1d	0.151983	0.407	0.245	0.162	5.20117e-13	9.28773e-09
2	Vpreb3	-0.260558	0.002	0.1	-0.098	6.84592e-13	1.22248e-08
2	Emilin2	-0.248002	0.01	0.113	-0.103	7.98088e-13	1.42515e-08
2	Snhg8	0.149239	0.348	0.201	0.147	8.79354e-13	1.57026e-08
2	Cd300lf	-0.220654	0.01	0.112	-0.102	1.04145e-12	1.85971e-08
2	Sit1	0.102524	0.13	0.049	0.081	1.08431e-12	1.93626e-08
2	Ctsc	-0.322495	0.045	0.162	-0.117	1.68176e-12	3.00312e-08
2	Apoe	-1.0606	0.188	0.321	-0.133	1.82068e-12	3.25119e-08
2	Myl6	0.15096	0.761	0.557	0.204	1.95248e-12	3.48654e-08
2	Gramd1a	0.139521	0.229	0.116	0.113	2.33543e-12	4.17037e-08
2	Rilpl2	-0.198327	0.04	0.157	-0.117	2.54121e-12	4.53784e-08
2	Bcl2a1d	-0.208195	0.018	0.123	-0.105	2.61684e-12	4.67289e-08
2	Lat2	-0.141491	0.006	0.102	-0.096	2.69612e-12	4.81445e-08
2	Tgfbi	-0.267277	0.006	0.102	-0.096	2.91606e-12	5.20721e-08
2	Il27ra	0.12043	0.176	0.08	0.096	2.99485e-12	5.34791e-08
2	Ets1	0.171836	0.52	0.348	0.172	3.58941e-12	6.40961e-08
2	Rpl28	0.116305	0.964	0.778	0.186	4.05528e-12	7.24151e-08
2	Cyba	-0.346095	0.364	0.481	-0.117	4.30186e-12	7.68183e-08
2	Picalm	-0.182317	0.02	0.124	-0.104	4.50772e-12	8.04943e-08
2	Grap2	0.136138	0.225	0.114	0.111	4.59046e-12	8.19718e-08
2	Ppp1r15a	0.173923	0.49	0.331	0.159	5.09742e-12	9.10247e-08
2	Klk8	0.135367	0.198	0.096	0.102	7.39324e-12	1.32021e-07
2	Pou2f2	-0.170487	0.026	0.132	-0.106	8.5035e-12	1.51847e-07
2	Emp3	0.145372	0.3	0.169	0.131	1.08419e-11	1.93604e-07
2	Cstb	-0.305222	0.038	0.148	-0.11	1.09648e-11	1.95798e-07
2	Hspa8	0.128341	0.852	0.644	0.208	1.16979e-11	2.08889e-07
2	Uqcrh	0.170884	0.611	0.431	0.18	1.18949e-11	2.12408e-07
2	Use1	0.150865	0.294	0.168	0.126	1.2595e-11	2.24909e-07
2	Lyz2	-1.24714	0.123	0.246	-0.123	1.40575e-11	2.51024e-07
2	Fbl	0.124025	0.249	0.132	0.117	1.58909e-11	2.83765e-07
2	Smim14	-0.20238	0.075	0.197	-0.122	1.7288e-11	3.08712e-07
2	Hsp90b1	-0.227407	0.049	0.161	-0.112	1.83685e-11	3.28007e-07
2	Rpl9-ps6	-0.199393	0.03	0.135	-0.105	2.00906e-11	3.58758e-07
2	Eif3m	0.144129	0.318	0.186	0.132	2.3194e-11	4.14176e-07
2	Neat1	-0.258092	0.049	0.16	-0.111	2.56211e-11	4.57515e-07
2	Pglyrp1	-0.229536	0.018	0.115	-0.097	2.88001e-11	5.14284e-07
2	S100a8	-2.88436	0.168	0.287	-0.119	2.95993e-11	5.28554e-07
2	Trem1	-0.261483	0.01	0.101	-0.091	3.09917e-11	5.53418e-07
2	Dok2	0.126111	0.223	0.115	0.108	3.30856e-11	5.9081e-07
2	Hmgb2	-0.419628	0.188	0.317	-0.129	3.34347e-11	5.97044e-07
2	Prr13	-0.207472	0.063	0.179	-0.116	3.62135e-11	6.46665e-07
2	Ly6c2	-0.37339	0.032	0.134	-0.102	3.68695e-11	6.58379e-07
2	Vgll4	0.140383	0.291	0.166	0.125	3.79258e-11	6.77241e-07
2	Ccl4	-0.700734	0.049	0.156	-0.107	3.9023e-11	6.96833e-07
2	Mxd1	-0.287573	0.036	0.14	-0.104	4.51542e-11	8.06319e-07
2	Tnfaip3	0.139968	0.474	0.306	0.168	5.36984e-11	9.58893e-07
2	Hnrnpa3	0.161579	0.563	0.397	0.166	5.50036e-11	9.822e-07
2	Arhgap15	0.156417	0.328	0.199	0.129	6.53034e-11	1.16612e-06
2	S1pr4	0.101164	0.126	0.051	0.075	6.89883e-11	1.23192e-06
2	Gramd3	0.126539	0.204	0.104	0.1	7.30426e-11	1.30432e-06
2	Ubb	0.149101	0.982	0.842	0.14	7.41884e-11	1.32478e-06
2	Pgam1	-0.23857	0.059	0.168	-0.109	8.87798e-11	1.58534e-06
2	Evl	0.165444	0.316	0.192	0.124	8.9346e-11	1.59545e-06
2	Tox	0.102237	0.138	0.059	0.079	9.87695e-11	1.76373e-06
2	Tomm20	0.139891	0.37	0.23	0.14	1.03588e-10	1.84976e-06
2	Syngr2	-0.196698	0.038	0.141	-0.103	1.15508e-10	2.06263e-06
2	Il21r	0.112844	0.178	0.086	0.092	1.192e-10	2.12856e-06
2	Tecpr1	0.120198	0.174	0.084	0.09	1.30269e-10	2.32622e-06
2	Wfdc17	-1.08137	0.057	0.162	-0.105	1.31511e-10	2.34839e-06
2	Sh3bgrl3	0.15391	0.725	0.537	0.188	1.31993e-10	2.35699e-06
2	Irf7	-0.215944	0.04	0.142	-0.102	1.40943e-10	2.51682e-06
2	Stap1	-0.147001	0.016	0.106	-0.09	1.54928e-10	2.76655e-06
2	Btf3	0.134061	0.713	0.521	0.192	1.5928e-10	2.84426e-06
2	Ccl3	-0.576405	0.03	0.126	-0.096	1.7132e-10	3.05927e-06
2	Pxk	-0.134007	0.014	0.102	-0.088	1.88203e-10	3.36073e-06
2	Arhgef1	0.147851	0.393	0.252	0.141	1.96549e-10	3.50978e-06
2	Oaz1	0.149589	0.872	0.666	0.206	2.26428e-10	4.04333e-06
2	Hspa5	-0.289644	0.158	0.28	-0.122	2.4658e-10	4.40318e-06
2	Srpk1	0.107787	0.184	0.091	0.093	2.77041e-10	4.94712e-06
2	Sec11c	-0.188121	0.087	0.204	-0.117	3.05755e-10	5.45987e-06
2	Clec4e	-0.383031	0.026	0.118	-0.092	3.37703e-10	6.03036e-06
2	Gimap3	0.158262	0.287	0.172	0.115	3.41942e-10	6.10606e-06
2	Wnk1	-0.174778	0.055	0.16	-0.105	3.67241e-10	6.55783e-06
2	Fth1	-1.25879	0.99	0.921	0.069	4.80152e-10	8.57407e-06
2	Pabpc1	0.14861	0.729	0.57	0.159	5.67518e-10	1.01342e-05
2	Inpp5d	-0.151114	0.047	0.147	-0.1	6.4444e-10	1.15078e-05
2	Atp6v0b	-0.148456	0.036	0.132	-0.096	6.80974e-10	1.21602e-05
2	Sec11a	0.114798	0.2	0.105	0.095	7.69071e-10	1.37333e-05
2	Tmem243	-0.149022	0.045	0.143	-0.098	8.49089e-10	1.51622e-05
2	Nr4a1	-0.226779	0.119	0.238	-0.119	8.77495e-10	1.56694e-05
2	Atp6v0c	-0.32958	0.166	0.281	-0.115	9.03516e-10	1.61341e-05
2	Tle5	0.125601	0.328	0.201	0.127	9.29113e-10	1.65912e-05
2	Rpl7a	0.129855	0.834	0.656	0.178	1.00233e-09	1.78986e-05
2	Lamp1	-0.17681	0.043	0.139	-0.096	1.00899e-09	1.80176e-05
2	Ms4a4c	-0.171371	0.024	0.112	-0.088	1.04598e-09	1.86781e-05
2	Leprotl1	0.124995	0.213	0.115	0.098	1.15342e-09	2.05967e-05
2	Gpx1	-0.310671	0.14	0.251	-0.111	1.35133e-09	2.41307e-05
2	Glrx	-0.175474	0.028	0.117	-0.089	1.37843e-09	2.46146e-05
2	Lrmp	-0.146517	0.032	0.123	-0.091	1.5143e-09	2.70408e-05
2	Tgfb1	-0.207735	0.117	0.232	-0.115	1.55013e-09	2.76806e-05
2	Ostf1	-0.23809	0.174	0.293	-0.119	1.61455e-09	2.8831e-05
2	Rhoh	0.164696	0.437	0.303	0.134	1.71859e-09	3.06889e-05
2	Cirbp	0.139597	0.36	0.233	0.127	2.30153e-09	4.10985e-05
2	Ramp1	0.103279	0.235	0.131	0.104	2.37888e-09	4.24796e-05
2	S100a10	-0.296592	0.105	0.213	-0.108	2.48636e-09	4.43989e-05
2	Znrf1	0.103699	0.158	0.077	0.081	2.6508e-09	4.73352e-05
2	Snrpb	0.121474	0.34	0.214	0.126	3.01835e-09	5.38987e-05
2	Ddx6	-0.155347	0.036	0.127	-0.091	3.0429e-09	5.4337e-05
2	Nop10	0.112998	0.271	0.16	0.111	3.05123e-09	5.44858e-05
2	Ifitm1	-0.886457	0.077	0.174	-0.097	3.05696e-09	5.45881e-05
2	Arhgap45	0.153752	0.395	0.267	0.128	3.28381e-09	5.8639e-05
2	Stx7	-0.118794	0.02	0.102	-0.082	3.67282e-09	6.55855e-05
2	Sec61a1	-0.181377	0.038	0.128	-0.09	3.77316e-09	6.73773e-05
2	Jmjd1c	-0.169798	0.059	0.156	-0.097	3.93075e-09	7.01913e-05
2	Ywhaz	-0.169868	0.065	0.164	-0.099	4.81557e-09	8.59916e-05
2	Snhg1	0.125617	0.249	0.145	0.104	4.86082e-09	8.67996e-05
2	Irf2bp2	-0.14292	0.024	0.107	-0.083	5.15862e-09	9.21175e-05
2	Zfp36	-0.296148	0.249	0.364	-0.115	5.64354e-09	0.000100777
2	Cox4i1	0.121927	0.737	0.542	0.195	6.25868e-09	0.000111761
2	Hvcn1	-0.156432	0.049	0.141	-0.092	6.34999e-09	0.000113392
2	Sdcbp	-0.225014	0.089	0.193	-0.104	6.68881e-09	0.000119442
2	Fyb	0.126311	0.37	0.243	0.127	8.49285e-09	0.000151657
2	Pold4	-0.178971	0.067	0.163	-0.096	8.65536e-09	0.000154559
2	Slc25a5	0.122638	0.561	0.398	0.163	9.00908e-09	0.000160875
2	Ywhae	-0.14637	0.03	0.113	-0.083	1.1235e-08	0.000200623
2	Snx2	-0.125633	0.026	0.107	-0.081	1.33707e-08	0.000238761
2	H2-Ob	-0.133897	0.032	0.116	-0.084	1.39509e-08	0.000249122
2	Gadd45b	-0.239145	0.065	0.159	-0.094	1.39576e-08	0.000249241
2	Fchsd2	-0.133245	0.034	0.119	-0.085	1.45245e-08	0.000259365
2	Rasal3	0.102651	0.174	0.092	0.082	1.48157e-08	0.000264565
2	Ndufa6	0.119993	0.356	0.233	0.123	1.65008e-08	0.000294654
2	Stk17b	0.153347	0.595	0.455	0.14	1.65557e-08	0.000295635
2	Uqcc3	0.101606	0.146	0.073	0.073	1.96913e-08	0.000351628
2	Rab8b	-0.12788	0.032	0.114	-0.082	2.05117e-08	0.000366277
2	Rbm39	0.135072	0.81	0.642	0.168	2.06396e-08	0.000368562
2	Pgk1	-0.209005	0.067	0.159	-0.092	2.08045e-08	0.000371506
2	Mif4gd	-0.122847	0.032	0.114	-0.082	2.24965e-08	0.000401721
2	Eif4a2	0.13656	0.395	0.272	0.123	2.7269e-08	0.000486942
2	Atp5a1	0.132399	0.421	0.293	0.128	2.75815e-08	0.000492522
2	Cd8a	-0.195187	0.028	0.106	-0.078	2.81756e-08	0.000503132
2	Arf5	0.12583	0.399	0.272	0.127	2.97424e-08	0.00053111
2	Pfdn5	0.1295	0.68	0.523	0.157	2.9998e-08	0.000535674
2	Cox8a	-0.239196	0.395	0.487	-0.092	3.08196e-08	0.000550346
2	Ctsd	-0.299618	0.113	0.21	-0.097	3.46455e-08	0.000618664
2	Gpsm3	0.115181	0.356	0.237	0.119	4.25346e-08	0.00075954
2	Hilpda	-0.255322	0.034	0.113	-0.079	4.51165e-08	0.000805645
2	Cd8b1	-0.270581	0.055	0.138	-0.083	5.47607e-08	0.000977862
2	Isg15	-0.415394	0.043	0.123	-0.08	5.7931e-08	0.00103447
2	Erp29	-0.147919	0.057	0.142	-0.085	8.1381e-08	0.00145322
2	Prkcd	-0.116832	0.026	0.1	-0.074	8.18215e-08	0.00146109
2	Gm2a	-0.171464	0.079	0.17	-0.091	9.44729e-08	0.001687
2	4930523C07Rik	0.117344	0.308	0.2	0.108	1.2887e-07	0.00230123
2	Bsg	-0.162223	0.043	0.12	-0.077	1.66655e-07	0.00297597
2	Kmt2e	-0.125572	0.045	0.124	-0.079	1.74923e-07	0.0031236
2	G0s2	-0.932838	0.038	0.112	-0.074	1.75465e-07	0.00313328
2	Sfpq	-0.136576	0.051	0.131	-0.08	1.84589e-07	0.00329621
2	Atp2b1	-0.136401	0.038	0.114	-0.076	1.93175e-07	0.00344953
2	St8sia4	-0.137559	0.04	0.117	-0.077	1.94891e-07	0.00348017
2	Atp5c1	0.104629	0.31	0.202	0.108	2.06809e-07	0.003693
2	Ninj1	-0.204524	0.032	0.104	-0.072	2.38358e-07	0.00425635
2	Scaf11	-0.161067	0.051	0.129	-0.078	2.49093e-07	0.00444806
2	Anp32a	0.108982	0.344	0.232	0.112	2.5319e-07	0.00452121
2	Actr2	-0.148108	0.097	0.19	-0.093	2.6251e-07	0.00468764
2	Tpm3	-0.120021	0.034	0.107	-0.073	2.93748e-07	0.00524546
2	Hcls1	-0.145751	0.126	0.223	-0.097	3.04391e-07	0.00543551
2	Malt1	-0.162976	0.087	0.176	-0.089	3.09348e-07	0.00552403
2	Ccl6	-0.463928	0.043	0.116	-0.073	3.5368e-07	0.00631566
2	Tnfaip8	-0.10639	0.03	0.101	-0.071	3.70689e-07	0.0066194
2	Rps27l	-0.143183	0.036	0.108	-0.072	3.70807e-07	0.0066215
2	Ddx3x	-0.15786	0.083	0.169	-0.086	4.09027e-07	0.00730399
2	Efhd2	-0.134277	0.049	0.125	-0.076	4.13488e-07	0.00738366
2	Ralgps2	-0.1382	0.061	0.141	-0.08	4.17342e-07	0.00745247
2	Nap1l1	-0.152072	0.071	0.154	-0.083	4.2167e-07	0.00752977
2	Myl12b	0.118128	0.457	0.335	0.122	4.61046e-07	0.00823291
2	Ctsa	-0.126189	0.047	0.122	-0.075	4.66376e-07	0.00832808
2	Myh9	-0.130153	0.045	0.119	-0.074	4.74697e-07	0.00847667
2	Grb2	-0.12538	0.063	0.144	-0.081	5.22838e-07	0.00933632
2	Ndufa2	0.105296	0.362	0.25	0.112	5.50482e-07	0.00982996
2	Gas5	0.111756	0.476	0.353	0.123	5.6018e-07	0.0100031
2	Sat1	-0.263005	0.162	0.253	-0.091	6.50884e-07	0.0116228
2	Ccnl1	-0.194639	0.144	0.236	-0.092	6.65975e-07	0.0118923
2	Ptp4a3	-0.140872	0.081	0.166	-0.085	6.83698e-07	0.0122088
2	H3f3a	-0.302232	0.741	0.711	0.03	8.59975e-07	0.0153566
2	Cox17	-0.181696	0.13	0.22	-0.09	1.05474e-06	0.0188346
2	Raly	0.105857	0.285	0.19	0.095	1.27224e-06	0.0227184
2	Atp6v1g1	-0.173063	0.117	0.204	-0.087	1.35742e-06	0.0242394
2	Tut7	-0.112584	0.04	0.109	-0.069	1.61275e-06	0.0287989
2	Pten	-0.117131	0.057	0.131	-0.074	1.80266e-06	0.0321901
2	Ctla4	-0.15365	0.045	0.113	-0.068	2.11146e-06	0.0377044
2	Sipa1	-0.105301	0.045	0.114	-0.069	2.12601e-06	0.0379641
2	Tmem123	-0.206917	0.093	0.175	-0.082	2.40154e-06	0.0428843
2	Taldo1	-0.167817	0.132	0.218	-0.086	2.56233e-06	0.0457556
2	Bst2	-0.329198	0.069	0.142	-0.073	2.80749e-06	0.0501334
2	Hsp90aa1	-0.230013	0.172	0.256	-0.084	3.73685e-06	0.0667289
2	Hif1a	-0.12042	0.049	0.116	-0.067	4.13685e-06	0.0738717
2	Clic1	-0.194875	0.281	0.368	-0.087	4.32402e-06	0.0772141
2	Ppp1r16b	-0.121642	0.075	0.15	-0.075	4.77508e-06	0.0852687
2	Reep5	-0.128653	0.085	0.162	-0.077	5.18061e-06	0.0925101
2	Ranbp2	-0.106525	0.04	0.105	-0.065	5.1907e-06	0.0926904
2	Snx20	-0.109444	0.043	0.107	-0.064	5.59762e-06	0.0999566
2	Tpm3-rs7	0.108005	0.415	0.31	0.105	6.74143e-06	0.120382
2	Crip1	-0.483074	0.261	0.343	-0.082	7.10365e-06	0.12685
2	Mcl1	-0.221067	0.168	0.252	-0.084	7.17981e-06	0.12821
2	Chchd10	-0.166598	0.073	0.144	-0.071	7.78889e-06	0.139086
2	Actb	-0.260071	0.949	0.952	-0.003	8.25269e-06	0.147368
2	Nktr	-0.123938	0.063	0.131	-0.068	9.20829e-06	0.164433
2	Rhog	-0.113985	0.069	0.139	-0.07	1.02028e-05	0.182191
2	Cd9	-0.195932	0.047	0.108	-0.061	1.04415e-05	0.186454
2	Tmbim6	-0.174834	0.239	0.325	-0.086	1.20925e-05	0.215935
2	Ccl5	-1.42111	0.109	0.179	-0.07	1.82121e-05	0.325214
2	Macf1	-0.122906	0.059	0.123	-0.064	1.86375e-05	0.33281
2	Nfkbiz	-0.128589	0.073	0.141	-0.068	1.92626e-05	0.343971
2	Hnrnph1	-0.115608	0.055	0.118	-0.063	2.01183e-05	0.359253
2	Aldoa	-0.293206	0.261	0.328	-0.067	2.02916e-05	0.362347
2	Fam32a	-0.118731	0.075	0.142	-0.067	2.51324e-05	0.448789
2	Hnrnpc	-0.112107	0.079	0.147	-0.068	2.93581e-05	0.524248
2	Ptprc	-0.219473	0.429	0.486	-0.057	3.05396e-05	0.545346
2	Gpr171	-0.100155	0.059	0.121	-0.062	3.7139e-05	0.663191
2	Tax1bp1	-0.11336	0.067	0.13	-0.063	3.76016e-05	0.671452
2	Top1	-0.114549	0.069	0.133	-0.064	3.80576e-05	0.679594
2	Il2rb	-0.135912	0.045	0.101	-0.056	4.19281e-05	0.748711
2	Zfp36l1	-0.194142	0.243	0.32	-0.077	4.29024e-05	0.766108
2	Rock1	-0.103633	0.069	0.133	-0.064	4.62222e-05	0.82539
2	Pgls	-0.194816	0.103	0.169	-0.066	4.78439e-05	0.854349
2	Rab7	-0.146068	0.085	0.15	-0.065	5.08358e-05	0.907775
2	Adipor1	-0.118928	0.077	0.134	-0.057	0.000218341	1
2	Ankrd11	-0.119911	0.132	0.195	-0.063	0.000361792	1
2	Arpc1b	-0.147644	0.46	0.479	-0.019	0.00952171	1
2	Arpc3	-0.134376	0.358	0.415	-0.057	0.00114465	1
2	Arpc5	-0.12734	0.243	0.305	-0.062	0.00106715	1
2	Atf4	-0.127633	0.13	0.189	-0.059	0.000581742	1
2	Atox1	-0.149388	0.123	0.179	-0.056	0.000729496	1
2	Atp6v0e	-0.108461	0.176	0.226	-0.05	0.00498634	1
2	C1qa	-0.431556	0.061	0.11	-0.049	0.00032444	1
2	Calm2	-0.145794	0.289	0.343	-0.054	0.00254102	1
2	Capza2	-0.106745	0.097	0.158	-0.061	0.000242178	1
2	Capzb	-0.116138	0.227	0.284	-0.057	0.00187186	1
2	Cd37	-0.20113	0.342	0.387	-0.045	0.00063517	1
2	Cdc42	-0.147387	0.33	0.391	-0.061	0.000466966	1
2	Chmp4b	-0.112707	0.095	0.149	-0.054	0.000803422	1
2	Cox5a	-0.136637	0.156	0.223	-0.067	0.00023137	1
2	Cox6b1	-0.126616	0.225	0.288	-0.063	0.000791894	1
2	Csrnp1	-0.112262	0.148	0.193	-0.045	0.00991035	1
2	Ctsw	-0.104163	0.067	0.104	-0.037	0.00661592	1
2	Dek	-0.119311	0.071	0.129	-0.058	0.000130086	1
2	Eif3a	-0.102543	0.053	0.107	-0.054	0.000131408	1
2	Fam49b	-0.103584	0.235	0.287	-0.052	0.00563749	1
2	Fos	-0.231571	0.445	0.477	-0.032	0.00683027	1
2	Ftl1	-0.823663	0.915	0.794	0.121	0.00202014	1
2	Gapdh	-0.387451	0.488	0.482	0.006	0.000808497	1
2	Gm26917	-0.180559	0.144	0.186	-0.042	0.00944181	1
2	Gm47283	-0.139762	0.15	0.209	-0.059	0.000706063	1
2	Gnai2	-0.158626	0.249	0.321	-0.072	0.000130761	1
2	Gnas	-0.165893	0.348	0.394	-0.046	0.00149529	1
2	Gnb2	-0.116781	0.174	0.233	-0.059	0.00119296	1
2	Gpr183	-0.105237	0.148	0.205	-0.057	0.00171257	1
2	Hmgb1	-0.17822	0.281	0.335	-0.054	0.0021116	1
2	Hmgn1	-0.110244	0.095	0.154	-0.059	0.000327814	1
2	Ifrd1	-0.123496	0.079	0.135	-0.056	0.000267853	1
2	Jun	-0.277257	0.291	0.341	-0.05	0.00244122	1
2	Laptm5	-0.169983	0.449	0.51	-0.061	6.8834e-05	1
2	Luc7l2	-0.113292	0.198	0.248	-0.05	0.00624385	1
2	Mndal	-0.107753	0.15	0.2	-0.05	0.00434276	1
2	mt-Co2	-0.385025	0.992	0.904	0.088	0.000328186	1
2	Ncl	-0.156702	0.215	0.266	-0.051	0.00251996	1
2	Pdia3	-0.116093	0.095	0.151	-0.056	0.000472721	1
2	Pkm	-0.289784	0.287	0.314	-0.027	0.0055739	1
2	Psma7	-0.130545	0.132	0.195	-0.063	0.000284622	1
2	Ptpn1	-0.100895	0.099	0.154	-0.055	0.000822383	1
2	Resf1	-0.123223	0.101	0.147	-0.046	0.00344978	1
2	Rhoa	-0.120374	0.261	0.314	-0.053	0.00382259	1
2	Samhd1	-0.146723	0.176	0.233	-0.057	0.00149884	1
2	Sem1	-0.144729	0.271	0.327	-0.056	0.00128045	1
2	Sh3glb1	-0.114871	0.105	0.167	-0.062	0.000271788	1
2	Slc3a2	-0.114006	0.15	0.204	-0.054	0.002073	1
2	Tapbp	-0.109679	0.138	0.201	-0.063	0.000548121	1
2	Tra2a	-0.124055	0.132	0.198	-0.066	0.000202776	1
2	Traf1	-0.107783	0.061	0.12	-0.059	8.73098e-05	1
2	Vamp8	-0.100392	0.109	0.172	-0.063	0.000311112	1
2	Xist	-0.185453	0.468	0.524	-0.056	0.00100691	1
2	Ywhaq	-0.101089	0.083	0.143	-0.06	0.000185613	1
3	Acod1	1.67266	0.676	0.023	0.653	0	0
3	Arg2	0.824569	0.565	0.022	0.543	0	0
3	C5ar1	1.20219	0.693	0.026	0.667	0	0
3	Ccr1	1.42001	0.812	0.044	0.768	0	0
3	Ccrl2	2.41249	0.74	0.072	0.668	0	0
3	Cd14	2.29205	0.831	0.083	0.748	0	0
3	Cd300lf	1.14645	0.729	0.043	0.686	0	0
3	Cebpb	3.0372	0.97	0.187	0.783	0	0
3	Chil1	0.679618	0.399	0.005	0.394	0	0
3	Clec4d	1.22787	0.751	0.027	0.724	0	0
3	Clec4e	1.92919	0.812	0.043	0.769	0	0
3	Csf3r	1.41537	0.812	0.014	0.798	0	0
3	Cstdc4	2.41029	0.584	0.024	0.56	0	0
3	Cxcr2	0.892301	0.568	0.009	0.559	0	0
3	Emilin2	1.23309	0.717	0.045	0.672	0	0
3	G0s2	3.38144	0.853	0.035	0.818	0	0
3	Grina	1.65291	0.875	0.067	0.808	0	0
3	Hcar2	1.56765	0.657	0.018	0.639	0	0
3	Hdc	1.79471	0.798	0.019	0.779	0	0
3	Hp	1.67865	0.668	0.026	0.642	0	0
3	Ier3	1.48011	0.648	0.045	0.603	0	0
3	Ifitm1	2.753	0.848	0.1	0.748	0	0
3	Il1b	3.86759	0.911	0.138	0.773	0	0
3	Il1f9	0.923489	0.485	0.005	0.48	0	0
3	Il1r2	1.88982	0.814	0.044	0.77	0	0
3	Lilr4b	1.42215	0.803	0.081	0.722	0	0
3	Lilrb4a	1.38567	0.812	0.089	0.723	0	0
3	Litaf	1.31629	0.803	0.094	0.709	0	0
3	Lmnb1	1.50245	0.812	0.071	0.741	0	0
3	Lrg1	1.71506	0.64	0.012	0.628	0	0
3	Lst1	1.48102	0.762	0.067	0.695	0	0
3	Mirt2	0.734539	0.465	0.006	0.459	0	0
3	Mmp9	0.891108	0.499	0.012	0.487	0	0
3	Msrb1	1.94095	0.889	0.098	0.791	0	0
3	Mxd1	1.49498	0.817	0.065	0.752	0	0
3	Slc16a3	1.09565	0.662	0.032	0.63	0	0
3	Snap23	0.792477	0.587	0.032	0.555	0	0
3	Stfa2l1	1.82053	0.568	0.009	0.559	0	0
3	Trem1	1.48641	0.767	0.029	0.738	0	0
3	Upp1	1.32362	0.662	0.018	0.644	0	0
3	Wfdc21	2.14992	0.615	0.017	0.598	0	0
3	S100a8	5.77721	0.961	0.21	0.751	9.79623e-308	1.74931e-303
3	Wfdc17	3.38493	0.781	0.092	0.689	1.59235e-307	2.84345e-303
3	Cd9	1.24153	0.657	0.05	0.607	2.48132e-306	4.4309e-302
3	Il1rn	1.23391	0.593	0.035	0.558	2.43401e-305	4.34642e-301
3	Ifitm2	1.97228	0.828	0.109	0.719	1.1463e-300	2.04695e-296
3	S100a9	5.77911	0.972	0.233	0.739	1.31036e-299	2.33992e-295
3	Tnfaip2	1.04576	0.496	0.02	0.476	4.42838e-297	7.90776e-293
3	Lcn2	1.55254	0.44	0.013	0.427	3.53132e-286	6.30588e-282
3	Tpd52	1.01804	0.709	0.073	0.636	6.40076e-281	1.14298e-276
3	Cxcl2	4.2235	0.956	0.237	0.719	2.13101e-280	3.80535e-276
3	Smox	0.834795	0.524	0.029	0.495	2.57401e-274	4.59641e-270
3	Fpr2	0.600025	0.391	0.009	0.382	2.3921e-268	4.27157e-264
3	Rab20	0.785391	0.501	0.027	0.474	4.00672e-267	7.15481e-263
3	Fcer1g	2.18729	0.911	0.183	0.728	9.18999e-266	1.64106e-261
3	Cstdc5	2.43964	0.465	0.022	0.443	2.22606e-264	3.97507e-260
3	Gm5150	0.753131	0.452	0.019	0.433	2.00397e-258	3.5785e-254
3	Ets2	0.777065	0.571	0.045	0.526	1.37791e-253	2.46053e-249
3	Fcgr3	1.16535	0.709	0.08	0.629	7.35192e-253	1.31283e-248
3	Cd33	0.520641	0.366	0.009	0.357	1.27717e-246	2.28064e-242
3	Tyrobp	1.79658	0.945	0.203	0.742	3.6272e-243	6.47709e-239
3	Alox5ap	1.36461	0.726	0.096	0.63	2.12256e-241	3.79026e-237
3	Asprv1	0.818575	0.338	0.007	0.331	1.09893e-239	1.96236e-235
3	Mrgpra2b	0.50758	0.283	0.001	0.282	3.51946e-237	6.2847e-233
3	Pilra	0.60358	0.432	0.021	0.411	1.3583e-235	2.42552e-231
3	S100a11	1.98094	0.867	0.188	0.679	2.39976e-234	4.28524e-230
3	Trib1	0.704664	0.507	0.039	0.468	6.36691e-224	1.13694e-219
3	Igfbp6	0.671506	0.36	0.012	0.348	4.40419e-223	7.86456e-219
3	Plek	1.21077	0.751	0.122	0.629	2.31028e-222	4.12546e-218
3	Nlrp3	0.590758	0.385	0.016	0.369	3.67633e-222	6.56482e-218
3	Slfn4	0.830227	0.476	0.033	0.443	4.04045e-221	7.21503e-217
3	Isg15	1.88359	0.598	0.069	0.529	3.49714e-219	6.24484e-215
3	Cdkn1a	1.17764	0.626	0.075	0.551	3.06836e-218	5.47918e-214
3	Slc7a11	0.53513	0.346	0.011	0.335	3.94691e-218	7.04799e-214
3	Mcemp1	0.638355	0.393	0.019	0.374	2.3079e-211	4.12121e-207
3	Ccl3	2.16505	0.596	0.071	0.525	5.87359e-208	1.04885e-203
3	Gadd45a	0.778275	0.471	0.038	0.433	5.82375e-204	1.03995e-199
3	Fbxl5	0.830846	0.493	0.044	0.449	1.29236e-202	2.30777e-198
3	Pla2g7	0.66178	0.465	0.036	0.429	3.03683e-202	5.42286e-198
3	Nfil3	0.756903	0.51	0.048	0.462	1.57675e-200	2.81561e-196
3	Steap4	0.446318	0.266	0.004	0.262	2.80741e-199	5.0132e-195
3	Tarm1	0.41084	0.269	0.004	0.265	1.29376e-197	2.31027e-193
3	Prdx5	1.58525	0.812	0.18	0.632	5.26318e-197	9.39845e-193
3	Nudt4	0.546152	0.352	0.016	0.336	6.69502e-197	1.19553e-192
3	Srgn	2.29488	0.992	0.659	0.333	6.69243e-196	1.19507e-191
3	Sirpb1c	0.489677	0.346	0.015	0.331	2.78671e-195	4.97624e-191
3	Sdcbp	1.08445	0.72	0.131	0.589	2.10556e-192	3.75989e-188
3	Ctsd	1.17422	0.762	0.148	0.614	5.06815e-192	9.05019e-188
3	Retnlg	2.99394	0.463	0.043	0.42	6.44018e-191	1.15002e-186
3	Trem3	0.372288	0.266	0.005	0.261	9.63892e-191	1.72122e-186
3	Ninj1	1.09498	0.518	0.057	0.461	5.9014e-188	1.05381e-183
3	Plaur	1.41154	0.687	0.124	0.563	3.38109e-186	6.03762e-182
3	Pygl	0.415945	0.296	0.009	0.287	1.93311e-185	3.45195e-181
3	Gcnt2	0.403225	0.294	0.009	0.285	4.30576e-185	7.68879e-181
3	Adipor1	0.763498	0.598	0.084	0.514	3.05253e-181	5.4509e-177
3	Slfn1	0.820906	0.521	0.06	0.461	7.04499e-181	1.25802e-176
3	Tnfrsf1a	0.462161	0.335	0.016	0.319	7.35951e-181	1.31419e-176
3	Rnf149	0.564692	0.424	0.034	0.39	1.18155e-180	2.10989e-176
3	Eef1a1	-2.09478	0.512	0.991	-0.479	7.13182e-179	1.27353e-174
3	Ifitm3	1.36889	0.681	0.113	0.568	2.68041e-178	4.78641e-174
3	Glrx	0.769479	0.543	0.067	0.476	1.27674e-177	2.27988e-173
3	Bnip3	0.787425	0.402	0.03	0.372	2.88264e-177	5.14753e-173
3	Prok2	0.933306	0.233	0.004	0.229	8.01864e-173	1.43189e-168
3	Spi1	0.822344	0.632	0.1	0.532	8.46466e-173	1.51153e-168
3	Slc2a1	0.598347	0.429	0.038	0.391	1.40622e-171	2.51108e-167
3	Rps8	-1.95091	0.363	0.97	-0.607	1.82537e-170	3.25957e-166
3	Anxa2	0.742798	0.587	0.082	0.505	4.71948e-170	8.42758e-166
3	Fth1	3.0521	0.994	0.923	0.071	1.57837e-168	2.81849e-164
3	Rps20	-1.97405	0.277	0.949	-0.672	1.56323e-167	2.79147e-163
3	Rps24	-2.08498	0.488	0.974	-0.486	2.55625e-166	4.5647e-162
3	Gm13822	0.400637	0.216	0.003	0.213	3.77969e-166	6.74939e-162
3	Stx11	0.549336	0.363	0.025	0.338	6.1887e-166	1.10512e-161
3	Rab7	0.873093	0.609	0.1	0.509	3.07715e-164	5.49487e-160
3	Rpsa	-1.82912	0.269	0.952	-0.683	2.03487e-163	3.63367e-159
3	Rpl19	-1.75268	0.421	0.962	-0.541	1.62334e-162	2.8988e-158
3	Rplp1	-1.96732	0.46	0.977	-0.517	2.46281e-161	4.39784e-157
3	Rpl13	-2.06793	0.457	0.963	-0.506	4.39693e-160	7.8516e-156
3	Rpl32	-1.96647	0.413	0.96	-0.547	5.31986e-160	9.49967e-156
3	Rhov	0.409922	0.249	0.007	0.242	3.9675e-159	7.08477e-155
3	Fpr1	0.307181	0.188	0.001	0.187	2.36016e-158	4.21453e-154
3	Rps4x	-2.02729	0.319	0.943	-0.624	3.26715e-158	5.83415e-154
3	Il13ra1	0.358005	0.274	0.011	0.263	5.20728e-158	9.29864e-154
3	Rsad2	0.840035	0.288	0.014	0.274	9.71353e-157	1.73454e-152
3	Ptgs2	0.68115	0.346	0.025	0.321	2.87673e-156	5.13697e-152
3	Egln3	0.503331	0.288	0.014	0.274	4.28942e-155	7.65962e-151
3	Cebpd	0.405853	0.255	0.009	0.246	1.49863e-154	2.6761e-150
3	Rps15a	-2.04066	0.352	0.945	-0.593	2.04807e-154	3.65724e-150
3	Dgat2	0.295249	0.219	0.004	0.215	4.42056e-154	7.8938e-150
3	Card19	0.777706	0.468	0.056	0.412	4.83248e-154	8.62935e-150
3	Cyp4f18	0.637811	0.418	0.042	0.376	5.57483e-154	9.95498e-150
3	Rpl39	-1.83207	0.421	0.955	-0.534	1.01864e-153	1.81898e-149
3	Cstdc6	0.357554	0.186	0.001	0.185	2.0841e-153	3.72158e-149
3	Rpl11	-1.65056	0.338	0.93	-0.592	2.93367e-153	5.23865e-149
3	Rpl27a	-1.56449	0.41	0.957	-0.547	4.60722e-153	8.22712e-149
3	Rpl6	-1.65251	0.299	0.935	-0.636	1.7865e-152	3.19015e-148
3	Mmp8	0.687338	0.222	0.005	0.217	1.06859e-151	1.90817e-147
3	Marcksl1	1.47161	0.587	0.103	0.484	1.17266e-151	2.09401e-147
3	Rps3a1	-1.76788	0.38	0.944	-0.564	3.46289e-151	6.18369e-147
3	Rplp0	-1.91649	0.499	0.96	-0.461	3.76348e-151	6.72045e-147
3	Rpl23	-1.61144	0.468	0.962	-0.494	9.20528e-151	1.64379e-146
3	Tmsb10	-2.32243	0.269	0.917	-0.648	7.86065e-150	1.40368e-145
3	Tnfrsf23	0.321956	0.224	0.006	0.218	9.5882e-150	1.71216e-145
3	Rps28	-2.06289	0.363	0.951	-0.588	1.88763e-149	3.37073e-145
3	Rps7	-1.86042	0.366	0.931	-0.565	5.38422e-149	9.6146e-145
3	Slc40a1	0.30322	0.183	0.001	0.182	1.77951e-148	3.17767e-144
3	Rpl3	-1.66791	0.197	0.894	-0.697	4.27976e-148	7.64237e-144
3	Cass4	0.312096	0.205	0.004	0.201	4.98226e-148	8.89683e-144
3	Rps15	-1.63099	0.377	0.953	-0.576	8.41553e-148	1.50276e-143
3	Rps5	-1.87124	0.38	0.932	-0.552	8.92788e-148	1.59425e-143
3	Pim1	1.50664	0.922	0.392	0.53	2.66071e-147	4.75122e-143
3	Siglece	0.284769	0.197	0.003	0.194	5.1367e-147	9.17261e-143
3	Osm	0.908057	0.393	0.039	0.354	4.63882e-146	8.28354e-142
3	Rps11	-1.69861	0.402	0.937	-0.535	7.06842e-146	1.26221e-141
3	Rpl12	-1.75981	0.194	0.892	-0.698	1.39174e-145	2.48523e-141
3	Rpl7	-1.47749	0.274	0.905	-0.631	1.48986e-145	2.66044e-141
3	Rpl36	-1.65111	0.26	0.913	-0.653	2.25674e-145	4.02987e-141
3	Rps21	-1.54552	0.255	0.924	-0.669	3.08634e-144	5.51127e-140
3	Cdc42ep2	0.269047	0.186	0.002	0.184	8.47216e-144	1.51287e-139
3	Rpl38	-1.547	0.355	0.943	-0.588	2.63323e-143	4.70217e-139
3	Cd44	0.729417	0.537	0.086	0.451	4.02917e-143	7.1949e-139
3	Cstb	1.15123	0.56	0.096	0.464	5.50694e-143	9.83375e-139
3	Rpl34	-1.65068	0.319	0.91	-0.591	5.59285e-143	9.98715e-139
3	Sat1	1.11201	0.74	0.197	0.543	9.82397e-142	1.75427e-137
3	Rpl17	-1.74391	0.554	0.952	-0.398	1.84083e-141	3.28717e-137
3	Rps23	-1.78149	0.515	0.952	-0.437	5.32458e-140	9.50811e-136
3	Rpl37a	-1.79343	0.504	0.955	-0.451	1.05699e-139	1.88746e-135
3	Rpl13a	-1.81441	0.518	0.947	-0.429	3.8005e-139	6.78655e-135
3	Rps19	-2.05032	0.416	0.931	-0.515	9.56331e-139	1.70772e-134
3	Gabarap	1.01481	0.828	0.274	0.554	1.79684e-138	3.20862e-134
3	Samsn1	0.836731	0.626	0.128	0.498	9.11351e-138	1.6274e-133
3	Stfa2	1.01462	0.233	0.009	0.224	1.02225e-137	1.82544e-133
3	Rpl8	-1.55181	0.418	0.93	-0.512	2.58175e-137	4.61024e-133
3	Gda	0.379823	0.269	0.014	0.255	1.16206e-136	2.07508e-132
3	Rplp2	-1.66678	0.435	0.943	-0.508	1.80977e-136	3.23171e-132
3	Rps16	-1.67312	0.629	0.958	-0.329	2.05159e-135	3.66352e-131
3	Pkm	1.21759	0.812	0.265	0.547	3.08757e-135	5.51348e-131
3	Rpl10a	-1.45223	0.194	0.865	-0.671	4.04138e-135	7.21669e-131
3	Rtp4	0.751878	0.446	0.061	0.385	6.35755e-135	1.13527e-130
3	Rpl35a	-1.68938	0.427	0.929	-0.502	7.52445e-135	1.34364e-130
3	Themis2	0.391118	0.321	0.025	0.296	1.22066e-134	2.17973e-130
3	Plin2	0.564134	0.352	0.032	0.32	1.89295e-134	3.38024e-130
3	Slc15a3	0.519638	0.404	0.046	0.358	1.91603e-134	3.42146e-130
3	AA467197	0.594776	0.357	0.034	0.323	2.34726e-134	4.1915e-130
3	Txn1	0.987824	0.717	0.18	0.537	3.3588e-134	5.99781e-130
3	Rps10	-1.45395	0.355	0.917	-0.562	1.06581e-133	1.90321e-129
3	Rps14	-1.45666	0.457	0.93	-0.473	1.00439e-132	1.79354e-128
3	Ptafr	0.429063	0.283	0.018	0.265	1.68211e-132	3.00375e-128
3	Rpl18	-1.43794	0.305	0.893	-0.588	3.02132e-132	5.39517e-128
3	Rps13	-1.5499	0.427	0.911	-0.484	6.20812e-132	1.10858e-127
3	Csrnp1	0.898185	0.634	0.147	0.487	1.81801e-131	3.24642e-127
3	Basp1	0.82387	0.424	0.054	0.37	9.89822e-131	1.76753e-126
3	Rps12	-1.42924	0.316	0.91	-0.594	2.2044e-130	3.9364e-126
3	Rpl28	-1.34445	0.18	0.855	-0.675	3.15194e-130	5.62841e-126
3	Csf1	0.394454	0.241	0.012	0.229	5.02882e-129	8.97996e-125
3	Rpl15	-1.43676	0.227	0.86	-0.633	1.63851e-128	2.92588e-124
3	Rps27a	-1.40904	0.629	0.952	-0.323	5.10949e-128	9.12402e-124
3	Rpl37	-1.46832	0.529	0.936	-0.407	2.07666e-127	3.70829e-123
3	Rpl30	-1.31558	0.266	0.879	-0.613	4.39906e-126	7.85541e-122
3	Rpl23a	-1.62503	0.435	0.91	-0.475	6.73003e-126	1.20178e-121
3	Gm50022	0.326386	0.216	0.008	0.208	9.44081e-126	1.68585e-121
3	Eif4ebp1	0.470718	0.33	0.03	0.3	9.91312e-126	1.77019e-121
3	Rps26	-1.25377	0.363	0.921	-0.558	1.03279e-125	1.84425e-121
3	Pglyrp1	1.02829	0.454	0.072	0.382	2.41214e-125	4.30736e-121
3	Itgam	0.477646	0.363	0.038	0.325	3.74998e-125	6.69634e-121
3	Rpl27	-1.27451	0.388	0.903	-0.515	4.71882e-125	8.42639e-121
3	Anxa1	0.922291	0.343	0.035	0.308	5.42097e-125	9.68022e-121
3	Ltb4r1	0.384183	0.274	0.018	0.256	6.23587e-125	1.11354e-120
3	Rpl14	-1.55517	0.33	0.875	-0.545	1.41585e-124	2.52828e-120
3	Rpl24	-1.18218	0.258	0.886	-0.628	5.45109e-124	9.73402e-120
3	Rps6	-1.61797	0.393	0.893	-0.5	5.88794e-124	1.05141e-119
3	Rps3	-1.50176	0.485	0.907	-0.422	9.08925e-122	1.62307e-117
3	Nfam1	0.33691	0.249	0.015	0.234	1.11577e-121	1.99243e-117
3	Rps29	-1.8248	0.812	0.977	-0.165	1.20097e-121	2.14457e-117
3	Rpl18a	-1.60996	0.62	0.946	-0.326	1.55071e-121	2.7691e-117
3	Atp6v1g1	0.79561	0.634	0.154	0.48	1.77654e-121	3.17236e-117
3	Rpl35	-1.74608	0.266	0.848	-0.582	2.19087e-121	3.91224e-117
3	Osgin1	0.395047	0.26	0.017	0.243	2.17437e-120	3.88277e-116
3	Cd177	0.308582	0.158	0.002	0.156	7.70208e-120	1.37536e-115
3	Lcp1	0.98572	0.825	0.322	0.503	1.29145e-119	2.30614e-115
3	Rack1	-1.18185	0.127	0.797	-0.67	1.57799e-119	2.81781e-115
3	Ppia	-1.32278	0.283	0.875	-0.592	1.9357e-119	3.45657e-115
3	F630028O10Rik	0.257937	0.144	0.001	0.143	2.62226e-119	4.68258e-115
3	Rpl4	-1.59983	0.213	0.819	-0.606	6.51348e-119	1.16311e-114
3	Ftl1	2.31219	0.972	0.793	0.179	2.15804e-118	3.85361e-114
3	Ncf4	0.770558	0.609	0.142	0.467	3.8884e-118	6.94352e-114
3	Rpl36a	-1.43006	0.175	0.809	-0.634	8.63767e-117	1.54243e-112
3	Rpl26	-1.37643	0.249	0.83	-0.581	1.33655e-116	2.38668e-112
3	Igsf6	0.368782	0.266	0.019	0.247	2.55681e-116	4.56569e-112
3	Atp6v0c	1.12826	0.726	0.226	0.5	2.57506e-116	4.59829e-112
3	Lamp2	0.488952	0.36	0.043	0.317	7.24392e-116	1.29355e-111
3	Cxcl3	1.37067	0.291	0.026	0.265	1.53108e-115	2.73404e-111
3	Zyx	0.544572	0.413	0.059	0.354	1.36912e-114	2.44484e-110
3	Rpl9	-1.49091	0.474	0.888	-0.414	5.51999e-114	9.85704e-110
3	Rpl41	-1.22438	0.704	0.963	-0.259	6.4267e-114	1.14761e-109
3	E230032D23Rik	0.282222	0.188	0.007	0.181	1.20501e-113	2.15178e-109
3	Rpl21	-1.41561	0.352	0.856	-0.504	3.40267e-113	6.07616e-109
3	Sfxn5	0.225012	0.155	0.003	0.152	3.60438e-113	6.43634e-109
3	Mgst1	0.42198	0.224	0.012	0.212	5.76136e-113	1.02881e-108
3	Rps18	-1.3214	0.136	0.777	-0.641	1.9956e-112	3.56354e-108
3	Tpt1	-1.24278	0.825	0.978	-0.153	5.37041e-111	9.58995e-107
3	mt-Atp6	-1.36531	0.645	0.97	-0.325	1.0908e-110	1.94784e-106
3	mt-Co3	-1.3582	0.637	0.964	-0.327	5.61167e-110	1.00208e-105
3	Hist2h2aa1	0.449005	0.36	0.046	0.314	7.57248e-110	1.35222e-105
3	Rps2	-1.35689	0.294	0.84	-0.546	9.98517e-110	1.78305e-105
3	Ptma	-1.20749	0.343	0.884	-0.541	3.22292e-108	5.75518e-104
3	Pgam1	0.759712	0.548	0.12	0.428	1.96778e-107	3.51386e-103
3	Egr1	0.732105	0.476	0.088	0.388	7.6494e-107	1.36595e-102
3	Dedd2	0.501776	0.352	0.046	0.306	7.24413e-106	1.29358e-101
3	Resf1	0.751385	0.512	0.108	0.404	2.19704e-105	3.92325e-101
3	Hmox1	0.493144	0.247	0.019	0.228	2.99189e-105	5.34262e-101
3	Ncf2	0.54758	0.479	0.091	0.388	5.9013e-105	1.05379e-100
3	Ero1l	0.66667	0.31	0.035	0.275	8.17885e-105	1.4605e-100
3	Rps25	-1.12853	0.474	0.889	-0.415	1.07007e-103	1.91082e-99
3	Map1lc3b	0.791023	0.695	0.218	0.477	1.42158e-103	2.53851e-99
3	Fosl2	0.421241	0.349	0.045	0.304	1.55024e-103	2.76826e-99
3	Entpd1	0.291195	0.219	0.014	0.205	1.83021e-103	3.26821e-99
3	Plk3	0.404299	0.291	0.03	0.261	2.1654e-103	3.86676e-99
3	Hist1h2bc	0.339303	0.216	0.013	0.203	2.77162e-103	4.94929e-99
3	Cd24a	0.783468	0.601	0.149	0.452	4.25282e-103	7.59425e-99
3	Rps17	-1.29628	0.244	0.799	-0.555	1.236e-102	2.20712e-98
3	Rpl5	-1.16945	0.097	0.727	-0.63	1.89015e-102	3.37524e-98
3	Bcl2l1	0.361123	0.263	0.023	0.24	9.28874e-102	1.65869e-97
3	mt-Co2	-1.19763	0.529	0.949	-0.42	1.52011e-101	2.71446e-97
3	Fam162a	0.719719	0.316	0.038	0.278	3.25488e-101	5.81224e-97
3	mt-Nd1	-1.20583	0.382	0.888	-0.506	8.17411e-101	1.45965e-96
3	Rhog	0.534353	0.488	0.099	0.389	5.57006e-100	9.94645e-96
3	Ppp1r3b	0.325471	0.213	0.014	0.199	1.10716e-99	1.97705e-95
3	Gpat3	0.265846	0.183	0.008	0.175	1.1834e-99	2.11321e-95
3	Snx20	0.502095	0.416	0.071	0.345	1.72349e-99	3.07764e-95
3	Gng12	0.277547	0.219	0.015	0.204	3.57014e-99	6.3752e-95
3	Tlr13	0.209121	0.15	0.004	0.146	4.37506e-99	7.81254e-95
3	Lpcat2	0.30889	0.224	0.016	0.208	5.33815e-99	9.53233e-95
3	Eef2	-1.13594	0.213	0.776	-0.563	1.68455e-98	3.0081e-94
3	mt-Cytb	-1.1538	0.407	0.909	-0.502	2.70854e-98	4.83665e-94
3	Rpl31	-1.31443	0.244	0.784	-0.54	5.40334e-98	9.64875e-94
3	Fcgr4	0.385751	0.277	0.028	0.249	1.87046e-97	3.34008e-93
3	Lrrc25	0.275723	0.202	0.012	0.19	2.99587e-97	5.34973e-93
3	Neat1	0.864016	0.51	0.114	0.396	3.62746e-97	6.47756e-93
3	Rpl22	-0.990984	0.186	0.761	-0.575	2.61084e-96	4.66217e-92
3	Ccl6	1.25653	0.424	0.078	0.346	5.06075e-96	9.03697e-92
3	Ndel1	0.447983	0.352	0.051	0.301	5.54477e-96	9.90129e-92
3	Rab44	0.180707	0.13	0.002	0.128	7.73783e-96	1.38174e-91
3	Chmp4b	0.605967	0.496	0.11	0.386	4.31451e-94	7.70442e-90
3	Rabgef1	0.296151	0.219	0.016	0.203	2.01158e-93	3.59208e-89
3	2310001H17Rik	0.483427	0.388	0.066	0.322	4.2728e-92	7.62994e-88
3	Il1rap	0.220285	0.152	0.005	0.147	8.46308e-92	1.51125e-87
3	Rpl10	-1.28789	0.446	0.836	-0.39	1.46286e-91	2.61222e-87
3	Bst1	0.268925	0.211	0.015	0.196	4.14823e-91	7.40749e-87
3	Slpi	0.497708	0.338	0.048	0.29	1.55983e-90	2.78538e-86
3	Ly6g	0.394588	0.13	0.003	0.127	2.98402e-90	5.32856e-86
3	Rpl7a	-0.924116	0.163	0.723	-0.56	5.32607e-90	9.51076e-86
3	Slfn2	0.670021	0.582	0.162	0.42	2.31233e-89	4.12913e-85
3	Id1	0.246952	0.147	0.005	0.142	7.44297e-89	1.32909e-84
3	Ifitm6	1.40679	0.26	0.029	0.231	1.33561e-88	2.38499e-84
3	Carhsp1	0.260168	0.205	0.015	0.19	1.48518e-88	2.65209e-84
3	Oasl2	0.220648	0.144	0.005	0.139	4.50226e-88	8.03969e-84
3	Mirt1	0.305917	0.238	0.023	0.215	5.47721e-88	9.78066e-84
3	Tpi1	0.654074	0.446	0.093	0.353	1.65949e-87	2.96335e-83
3	Maff	0.485898	0.393	0.072	0.321	9.59851e-87	1.71401e-82
3	Gm10260	-1.64722	0.116	0.672	-0.556	1.3524e-86	2.41497e-82
3	Skap2	0.371469	0.313	0.044	0.269	1.45212e-86	2.59305e-82
3	Actg1	1.14609	0.961	0.817	0.144	1.86904e-86	3.33754e-82
3	Sgms2	0.194918	0.136	0.004	0.132	5.12348e-86	9.14901e-82
3	Fgl2	0.422516	0.294	0.038	0.256	7.05109e-86	1.25911e-81
3	Il15	0.222378	0.166	0.009	0.157	9.07099e-86	1.61981e-81
3	Hk3	0.189621	0.141	0.005	0.136	9.36003e-86	1.67142e-81
3	Mcl1	0.895021	0.634	0.206	0.428	1.05584e-84	1.88542e-80
3	1600014C10Rik	0.37696	0.28	0.036	0.244	7.36199e-84	1.31463e-79
3	Selenon	0.17925	0.125	0.003	0.122	1.39815e-83	2.49668e-79
3	Adam8	0.41694	0.299	0.042	0.257	1.46133e-83	2.6095e-79
3	Pira2	0.265957	0.197	0.015	0.182	2.2172e-83	3.95925e-79
3	Qsox1	0.309487	0.219	0.02	0.199	6.09128e-83	1.08772e-78
3	Tlr4	0.186858	0.136	0.005	0.131	7.4684e-83	1.33363e-78
3	Dusp1	1.25089	0.767	0.362	0.405	1.01713e-82	1.81629e-78
3	mt-Co1	-1.04736	0.737	0.965	-0.228	2.99926e-82	5.35579e-78
3	Csf2rb	0.388299	0.321	0.049	0.272	5.36314e-82	9.57695e-78
3	Uba52	-1.74935	0.355	0.743	-0.388	1.80842e-81	3.22929e-77
3	Cox17	0.758089	0.568	0.177	0.391	5.21966e-81	9.32075e-77
3	Casp4	0.386624	0.296	0.043	0.253	2.30723e-79	4.12002e-75
3	App	0.295967	0.241	0.027	0.214	7.59124e-79	1.35557e-74
3	Ppp1r2	0.419819	0.338	0.058	0.28	1.43045e-78	2.55436e-74
3	Mboat7	0.308778	0.258	0.032	0.226	1.78315e-77	3.18417e-73
3	Bri3	0.449417	0.349	0.063	0.286	2.46648e-77	4.40439e-73
3	Tacstd2	0.177067	0.125	0.004	0.121	5.78438e-77	1.03292e-72
3	Sntb2	0.217533	0.161	0.01	0.151	2.03902e-76	3.64107e-72
3	Oasl1	0.316427	0.213	0.021	0.192	4.04343e-76	7.22036e-72
3	Ostf1	0.738327	0.651	0.246	0.405	8.01549e-76	1.43133e-71
3	Ubc	0.634802	0.598	0.187	0.411	9.30146e-76	1.66096e-71
3	Gbp2	0.468096	0.285	0.043	0.242	1.69838e-75	3.03279e-71
3	Mir22hg	0.268568	0.205	0.019	0.186	2.67358e-75	4.77421e-71
3	Mtus1	0.166109	0.122	0.004	0.118	1.14537e-74	2.04528e-70
3	Tmem38b	0.22783	0.169	0.012	0.157	7.05709e-74	1.26018e-69
3	Rpl22l1	-0.975866	0.177	0.678	-0.501	8.88608e-74	1.58679e-69
3	Gadd45b	0.855587	0.46	0.119	0.341	1.8038e-73	3.22105e-69
3	Pilrb2	0.156162	0.116	0.004	0.112	2.9e-73	5.17852e-69
3	Csf2ra	0.339326	0.296	0.047	0.249	1.06848e-72	1.90798e-68
3	Morrbid	0.234556	0.163	0.011	0.152	1.07642e-72	1.92216e-68
3	Rps27	-1.60644	0.881	0.951	-0.07	1.57638e-72	2.81494e-68
3	Hlx	0.18468	0.133	0.006	0.127	1.68571e-72	3.01018e-68
3	Rpl29	-0.967149	0.18	0.669	-0.489	2.24446e-72	4.00793e-68
3	Fxyd5	0.924655	0.864	0.523	0.341	3.00654e-72	5.36877e-68
3	Osbpl9	0.396886	0.349	0.067	0.282	3.91151e-72	6.98478e-68
3	Cd53	0.822461	0.781	0.409	0.372	3.99519e-72	7.13422e-68
3	Sephs2	0.320296	0.241	0.031	0.21	6.4789e-72	1.15694e-67
3	Dstn	0.316333	0.23	0.027	0.203	9.47203e-72	1.69142e-67
3	Oser1	0.628662	0.493	0.141	0.352	2.32969e-71	4.16013e-67
3	Gbp2b	0.434471	0.252	0.035	0.217	1.26806e-70	2.26438e-66
3	Sirpb1a	0.146864	0.108	0.003	0.105	8.80412e-70	1.57215e-65
3	Snx18	0.340838	0.283	0.045	0.238	2.26493e-69	4.04449e-65
3	Aldoa	0.858449	0.684	0.287	0.397	3.4237e-69	6.11369e-65
3	Gng5	0.608823	0.648	0.249	0.399	4.22807e-69	7.55007e-65
3	Naca	-0.771757	0.197	0.679	-0.482	5.38639e-68	9.61847e-64
3	mt-Nd4	-0.857769	0.302	0.787	-0.485	2.54725e-67	4.54863e-63
3	Hk2	0.389443	0.188	0.019	0.169	7.33587e-67	1.30997e-62
3	Sorl1	0.438137	0.393	0.092	0.301	1.61049e-66	2.87586e-62
3	Flot1	0.247587	0.199	0.022	0.177	3.30724e-66	5.90574e-62
3	Gla	0.269697	0.199	0.022	0.177	7.27717e-66	1.29948e-61
3	Pnrc1	0.862883	0.837	0.512	0.325	1.84019e-65	3.28602e-61
3	Cd300c2	0.305205	0.238	0.033	0.205	3.34853e-65	5.97947e-61
3	Nfkbia	1.34443	0.781	0.443	0.338	3.84212e-65	6.86087e-61
3	Tmbim6	0.649184	0.673	0.282	0.391	5.16149e-65	9.21687e-61
3	Picalm	0.510233	0.377	0.088	0.289	6.81068e-65	1.21618e-60
3	Pxn	0.233916	0.191	0.02	0.171	7.97505e-65	1.4241e-60
3	Rasgrp4	0.163205	0.122	0.006	0.116	4.51573e-64	8.06374e-60
3	Tnfsf14	0.159002	0.114	0.005	0.109	5.3883e-64	9.62189e-60
3	Fam32a	0.43416	0.424	0.108	0.316	6.33971e-64	1.13208e-59
3	4833407H14Rik	0.138923	0.102	0.003	0.099	1.16806e-63	2.0858e-59
3	Gpr35	0.196809	0.15	0.011	0.139	3.96253e-63	7.07588e-59
3	Pi16	0.196879	0.163	0.014	0.149	5.64621e-63	1.00824e-58
3	Hilpda	0.954514	0.352	0.081	0.271	6.30054e-63	1.12509e-58
3	Fgr	0.28469	0.23	0.032	0.198	6.60274e-63	1.17905e-58
3	Xbp1	0.457633	0.294	0.055	0.239	1.10078e-62	1.96567e-58
3	Ap3s1	0.301657	0.258	0.041	0.217	1.29002e-62	2.30359e-58
3	Dhrs7	0.24216	0.205	0.025	0.18	1.89936e-62	3.39169e-58
3	Sirpa	0.284333	0.227	0.031	0.196	2.78216e-62	4.9681e-58
3	Tctex1d2	0.279394	0.224	0.031	0.193	3.9773e-62	7.10226e-58
3	Tiparp	0.371227	0.28	0.05	0.23	5.53868e-62	9.89043e-58
3	Npm1	-0.750155	0.091	0.565	-0.474	6.23832e-62	1.11398e-57
3	Irgm1	0.436291	0.249	0.04	0.209	1.17041e-61	2.09e-57
3	Rpl36al	-0.684749	0.097	0.574	-0.477	1.75016e-61	3.12525e-57
3	Samhd1	0.625031	0.554	0.196	0.358	1.9457e-61	3.47443e-57
3	Bsg	0.554775	0.368	0.088	0.28	2.97332e-61	5.30946e-57
3	Ctsb	0.472111	0.521	0.154	0.367	3.13558e-61	5.59921e-57
3	Cd274	0.535891	0.307	0.063	0.244	4.04522e-61	7.22355e-57
3	Abtb1	0.215672	0.163	0.015	0.148	6.42699e-61	1.14767e-56
3	Por	0.256401	0.197	0.024	0.173	8.36696e-60	1.49409e-55
3	Eif3f	-0.69869	0.13	0.585	-0.455	1.10934e-59	1.98096e-55
3	Ube2b	0.465019	0.468	0.142	0.326	1.53487e-59	2.74082e-55
3	Ldha	0.88414	0.676	0.306	0.37	2.31234e-59	4.12914e-55
3	Pilrb1	0.140353	0.105	0.005	0.1	7.80033e-59	1.39291e-54
3	Nfkbiz	0.51344	0.399	0.109	0.29	2.01869e-58	3.60478e-54
3	Ankrd33b	0.266494	0.188	0.023	0.165	2.10308e-58	3.75547e-54
3	Ypel3	0.53072	0.537	0.19	0.347	2.28918e-58	4.0878e-54
3	Pirb	0.238862	0.188	0.023	0.165	3.23838e-58	5.78278e-54
3	Hspa8	-0.791134	0.28	0.703	-0.423	3.9918e-58	7.12815e-54
3	Lgals3	0.571752	0.535	0.171	0.364	5.60661e-58	1.00117e-53
3	Rab11fip1	0.216183	0.169	0.018	0.151	6.93701e-58	1.23874e-53
3	mt-Nd2	-0.866111	0.199	0.654	-0.455	1.00536e-57	1.79528e-53
3	Myd88	0.25108	0.213	0.03	0.183	1.11049e-57	1.983e-53
3	Sh3glb1	0.413425	0.454	0.133	0.321	3.11705e-57	5.56612e-53
3	Marcks	0.320141	0.274	0.051	0.223	5.59851e-57	9.99727e-53
3	Fem1c	0.2503	0.205	0.028	0.177	6.42202e-57	1.14678e-52
3	Lyst	0.342171	0.227	0.035	0.192	7.67506e-57	1.37053e-52
3	Gsn	0.343708	0.274	0.051	0.223	8.20046e-57	1.46436e-52
3	Dmxl2	0.152531	0.114	0.006	0.108	8.38043e-57	1.49649e-52
3	St3gal4	0.23011	0.197	0.026	0.171	2.10717e-56	3.76277e-52
3	Sra1	0.278037	0.255	0.045	0.21	2.4159e-56	4.31407e-52
3	Trim30b	0.153619	0.108	0.006	0.102	4.07549e-56	7.2776e-52
3	Il1a	0.418657	0.166	0.018	0.148	4.94462e-56	8.8296e-52
3	Eef1g	-0.707545	0.083	0.527	-0.444	5.36802e-56	9.58567e-52
3	Rnasel	0.2192	0.163	0.017	0.146	7.3441e-56	1.31144e-51
3	Arl11	0.151443	0.114	0.007	0.107	1.10587e-55	1.97476e-51
3	Hck	0.233642	0.205	0.029	0.176	1.24576e-55	2.22455e-51
3	Nfe2l2	0.24825	0.205	0.029	0.176	2.82975e-55	5.05308e-51
3	Eef1b2	-0.748108	0.136	0.578	-0.442	3.28339e-55	5.86314e-51
3	Eno1	0.714506	0.665	0.304	0.361	9.16488e-55	1.63657e-50
3	Etf1	0.31988	0.305	0.065	0.24	1.03855e-54	1.85455e-50
3	Isg20	0.301517	0.211	0.031	0.18	1.17882e-54	2.10502e-50
3	Tgfbi	0.297809	0.324	0.07	0.254	1.63609e-54	2.92157e-50
3	Rgcc	0.481618	0.291	0.062	0.229	8.08308e-54	1.44339e-49
3	Plscr1	0.236269	0.177	0.022	0.155	8.22681e-54	1.46906e-49
3	Tspo	0.701459	0.601	0.263	0.338	1.43681e-53	2.56571e-49
3	Apobr	0.133485	0.1	0.005	0.095	2.25613e-53	4.02877e-49
3	Tgm2	0.361749	0.219	0.035	0.184	2.594e-53	4.6321e-49
3	Clec5a	0.202246	0.147	0.014	0.133	4.29436e-53	7.66844e-49
3	Slc11a1	0.173224	0.133	0.011	0.122	5.40004e-53	9.64285e-49
3	Tbc1d15	0.260959	0.222	0.036	0.186	7.84175e-53	1.4003e-48
3	Atf3	0.410188	0.28	0.057	0.223	8.72445e-53	1.55792e-48
3	Taldo1	0.550677	0.501	0.181	0.32	2.01696e-52	3.60169e-48
3	Vamp8	0.421874	0.443	0.14	0.303	8.99587e-52	1.60639e-47
3	Lyn	0.336891	0.355	0.091	0.264	1.12809e-51	2.01443e-47
3	Tgoln1	0.383021	0.352	0.092	0.26	1.38826e-51	2.47901e-47
3	Bnip3l	0.410714	0.363	0.097	0.266	1.83843e-51	3.28288e-47
3	Arrdc4	0.211529	0.163	0.019	0.144	2.93204e-51	5.23575e-47
3	Wsb1	0.337476	0.263	0.053	0.21	3.27278e-51	5.84421e-47
3	S100a6	1.39242	0.587	0.277	0.31	6.60179e-51	1.17888e-46
3	Slc31a2	0.161392	0.111	0.007	0.104	7.32318e-51	1.3077e-46
3	Atg3	0.323205	0.294	0.067	0.227	1.11921e-49	1.99858e-45
3	Gsr	0.201542	0.163	0.02	0.143	1.67386e-49	2.98901e-45
3	Higd1a	0.471539	0.302	0.073	0.229	1.84057e-49	3.28671e-45
3	Tuba1c	0.27733	0.233	0.043	0.19	2.08106e-49	3.71615e-45
3	Hmgb2	0.390684	0.648	0.27	0.378	5.20618e-49	9.29667e-45
3	Snrpg	-0.600617	0.102	0.513	-0.411	7.32645e-49	1.30828e-44
3	Slc31a1	0.197203	0.15	0.017	0.133	1.93014e-48	3.44665e-44
3	Ftl1-ps1	0.239057	0.186	0.027	0.159	2.61018e-48	4.66099e-44
3	Socs3	0.505099	0.452	0.154	0.298	2.86263e-48	5.11181e-44
3	Pdlim7	0.154226	0.122	0.01	0.112	3.41159e-48	6.09207e-44
3	Gm46224	0.150719	0.108	0.008	0.1	5.0429e-48	9.00511e-44
3	Ncf1	0.354115	0.294	0.07	0.224	9.89363e-48	1.7667e-43
3	P4hb	0.360955	0.277	0.062	0.215	2.35627e-47	4.2076e-43
3	Mthfsl	0.263197	0.227	0.043	0.184	3.584e-47	6.39995e-43
3	Chmp2a	0.353128	0.352	0.097	0.255	3.76891e-47	6.73015e-43
3	Shisa5	-0.764035	0.319	0.662	-0.343	5.4186e-47	9.676e-43
3	Tet2	0.291272	0.227	0.043	0.184	1.60781e-46	2.87107e-42
3	Ptprcap	-0.645227	0.061	0.455	-0.394	1.71856e-46	3.06883e-42
3	Tlr2	0.2202	0.158	0.02	0.138	2.31283e-46	4.13001e-42
3	Slc2a3	0.282928	0.191	0.031	0.16	2.5967e-46	4.63693e-42
3	1810037I17Rik	0.422292	0.371	0.11	0.261	2.84281e-46	5.0764e-42
3	Prr13	0.565624	0.418	0.142	0.276	4.40814e-46	7.87162e-42
3	Ccdc126	0.1738	0.1	0.007	0.093	4.68893e-46	8.37303e-42
3	Fas	0.267658	0.194	0.032	0.162	6.55219e-46	1.17002e-41
3	Vasp	0.598633	0.593	0.28	0.313	9.04907e-46	1.61589e-41
3	Tnfrsf26	0.180448	0.133	0.014	0.119	9.63584e-46	1.72067e-41
3	Ifrd1	0.529261	0.357	0.108	0.249	1.37872e-45	2.46199e-41
3	Tmem140	0.164571	0.108	0.008	0.1	1.41434e-45	2.52559e-41
3	Cap1	0.419508	0.512	0.198	0.314	2.03941e-45	3.64178e-41
3	Il18rap	0.162601	0.127	0.013	0.114	2.46498e-45	4.40171e-41
3	Oas1a	0.19795	0.155	0.02	0.135	2.70849e-45	4.83655e-41
3	Ifit1	0.407132	0.166	0.024	0.142	4.69729e-45	8.38795e-41
3	Rab32	0.133477	0.1	0.007	0.093	5.62309e-45	1.00412e-40
3	Rac1	0.442671	0.521	0.205	0.316	7.26274e-45	1.29691e-40
3	Pfkp	0.338394	0.247	0.053	0.194	8.36004e-45	1.49285e-40
3	Trbc2	-1.01902	0.105	0.485	-0.38	1.32795e-44	2.37133e-40
3	Gm10076	-0.985666	0.407	0.666	-0.259	1.74936e-44	3.12383e-40
3	Noct	0.158067	0.125	0.012	0.113	2.08383e-44	3.72109e-40
3	Hsp90ab1	-0.695877	0.108	0.501	-0.393	4.92385e-44	8.79252e-40
3	Ctnnb1	0.215513	0.175	0.027	0.148	7.8152e-44	1.39556e-39
3	Limd2	-0.671539	0.166	0.54	-0.374	8.50147e-44	1.51811e-39
3	Pabpc1	-0.503673	0.227	0.622	-0.395	1.14809e-43	2.05015e-39
3	Btg2	0.741421	0.607	0.303	0.304	7.58391e-43	1.35426e-38
3	Atp6v0b	0.321715	0.346	0.101	0.245	1.4387e-42	2.56908e-38
3	Atp6v1e1	0.233804	0.224	0.045	0.179	1.55659e-42	2.77961e-38
3	Rps9	-0.54149	0.922	0.966	-0.044	3.05521e-42	5.45568e-38
3	Atp6v1a	0.220331	0.188	0.032	0.156	4.22488e-42	7.54437e-38
3	Pgd	0.239536	0.202	0.037	0.165	4.23807e-42	7.56793e-38
3	Arpc3	0.477212	0.701	0.382	0.319	1.31931e-41	2.35589e-37
3	Tut7	0.338342	0.305	0.083	0.222	1.40775e-41	2.51382e-37
3	Btg1	0.732295	0.956	0.836	0.12	2.05408e-41	3.66798e-37
3	Clec4n	0.370625	0.222	0.046	0.176	3.00118e-41	5.35921e-37
3	Snx10	0.207602	0.155	0.023	0.132	5.84337e-41	1.04345e-36
3	Irak2	0.231167	0.183	0.032	0.151	2.16028e-40	3.85762e-36
3	Oas3	0.154527	0.114	0.011	0.103	2.81459e-40	5.02602e-36
3	B4galt3	0.167823	0.127	0.015	0.112	2.99712e-40	5.35195e-36
3	Selenow	-0.530087	0.061	0.418	-0.357	4.71191e-40	8.41406e-36
3	AB124611	0.352658	0.368	0.12	0.248	4.79472e-40	8.56193e-36
3	Atp6v0d1	0.266144	0.269	0.067	0.202	1.2545e-39	2.24016e-35
3	Nampt	0.290829	0.233	0.052	0.181	1.29017e-39	2.30387e-35
3	Gapdh	0.843162	0.731	0.46	0.271	1.80149e-39	3.21693e-35
3	Suco	0.269971	0.211	0.043	0.168	2.11214e-39	3.77164e-35
3	Cdk2ap2	0.921476	0.524	0.256	0.268	2.18247e-39	3.89723e-35
3	Zfp263	0.232339	0.186	0.034	0.152	4.27951e-39	7.64193e-35
3	Cox7a2l	-0.556587	0.161	0.514	-0.353	6.08563e-39	1.08671e-34
3	Mettl9	0.224249	0.194	0.037	0.157	6.85346e-39	1.22382e-34
3	Hist1h4i	0.155609	0.108	0.011	0.097	7.11422e-39	1.27039e-34
3	Spag9	0.279811	0.238	0.055	0.183	8.80587e-39	1.57246e-34
3	Plekho2	0.193918	0.172	0.029	0.143	1.20086e-38	2.14437e-34
3	Zfand5	0.32732	0.271	0.072	0.199	3.07142e-38	5.48463e-34
3	1810058I24Rik	0.289312	0.271	0.072	0.199	6.83061e-38	1.21974e-33
3	Xist	-0.696388	0.202	0.546	-0.344	7.13059e-38	1.27331e-33
3	Cd3g	-0.813593	0.086	0.425	-0.339	1.00312e-37	1.79126e-33
3	Eif3h	-0.505713	0.114	0.465	-0.351	1.02145e-37	1.82401e-33
3	Cd3e	-0.664489	0.061	0.4	-0.339	1.53448e-37	2.74012e-33
3	Pgk1	0.382004	0.38	0.127	0.253	1.68403e-37	3.00717e-33
3	Ehd1	0.280847	0.238	0.057	0.181	1.80847e-37	3.22938e-33
3	Zfand3	0.208259	0.188	0.036	0.152	2.05027e-37	3.66116e-33
3	Fuca2	0.166297	0.133	0.018	0.115	2.58347e-37	4.61331e-33
3	Rbpj	0.256336	0.18	0.034	0.146	2.82414e-37	5.04306e-33
3	Sema4a	0.243299	0.224	0.051	0.173	3.48138e-37	6.21671e-33
3	Rtf2	0.257113	0.258	0.066	0.192	7.32014e-37	1.30716e-32
3	Nme2	-0.539611	0.061	0.398	-0.337	1.40579e-36	2.51031e-32
3	Irf7	0.383143	0.343	0.111	0.232	3.48348e-36	6.22045e-32
3	Klra17	0.140999	0.105	0.011	0.094	5.30736e-36	9.47736e-32
3	Ptpn18	-0.503265	0.152	0.495	-0.343	5.65212e-36	1.0093e-31
3	Pnpla2	0.220257	0.194	0.04	0.154	7.96455e-36	1.42223e-31
3	Cd63	0.297179	0.197	0.041	0.156	1.11562e-35	1.99216e-31
3	Dok3	0.254683	0.277	0.077	0.2	2.10303e-35	3.75538e-31
3	H3f3a	0.45864	0.906	0.697	0.209	3.00166e-35	5.36006e-31
3	Ccr7	-0.700081	0.097	0.427	-0.33	3.19817e-35	5.71098e-31
3	Ankrd37	0.202256	0.139	0.021	0.118	4.80964e-35	8.58857e-31
3	Trim30a	0.232287	0.213	0.049	0.164	5.31431e-35	9.48977e-31
3	Sh2d3c	0.219415	0.155	0.027	0.128	6.06189e-35	1.08247e-30
3	Efhd2	0.301051	0.316	0.098	0.218	8.59469e-35	1.53475e-30
3	Zfp36	0.591163	0.618	0.327	0.291	1.83302e-34	3.27322e-30
3	Myo1f	0.186857	0.175	0.034	0.141	2.37006e-34	4.23222e-30
3	Mthfs	0.229637	0.166	0.032	0.134	4.25546e-34	7.59898e-30
3	Ddit3	0.284995	0.208	0.049	0.159	6.4707e-34	1.15547e-29
3	Kctd12	0.281206	0.252	0.068	0.184	6.59467e-34	1.17761e-29
3	Btf3	-0.46628	0.23	0.572	-0.342	1.03817e-33	1.85386e-29
3	Cd300a	0.149083	0.119	0.016	0.103	1.14673e-33	2.04772e-29
3	Il17ra	0.226277	0.205	0.047	0.158	1.43319e-33	2.55925e-29
3	Tcn2	0.148724	0.125	0.018	0.107	1.81036e-33	3.23276e-29
3	Ppt1	0.254447	0.238	0.062	0.176	2.08365e-33	3.72077e-29
3	Pde4b	0.374777	0.377	0.142	0.235	2.62904e-33	4.69468e-29
3	Eif3e	-0.439449	0.03	0.339	-0.309	2.99597e-33	5.3499e-29
3	Cpeb2	0.143819	0.114	0.015	0.099	3.09092e-33	5.51946e-29
3	Ccl4	1.2777	0.346	0.125	0.221	9.48323e-33	1.69342e-28
3	Mrpl33	0.382268	0.349	0.127	0.222	1.04109e-32	1.85908e-28
3	Parp10	0.166745	0.147	0.026	0.121	1.49145e-32	2.66327e-28
3	Ier5	0.480315	0.643	0.35	0.293	1.8112e-32	3.23425e-28
3	Smc6	-0.495657	0.086	0.399	-0.313	4.09836e-32	7.31844e-28
3	Cd3d	-0.601008	0.094	0.4	-0.306	7.66948e-32	1.36954e-27
3	Rbm39	-0.522942	0.413	0.684	-0.271	8.46163e-32	1.51099e-27
3	Ell	0.129859	0.108	0.014	0.094	1.16657e-31	2.08315e-27
3	Clec4a2	0.141935	0.125	0.019	0.106	1.28732e-31	2.29877e-27
3	Msra	0.161648	0.13	0.021	0.109	1.5319e-31	2.73551e-27
3	Rab11a	0.224954	0.23	0.061	0.169	1.92622e-31	3.43966e-27
3	Npepps	0.223328	0.186	0.042	0.144	2.41946e-31	4.32042e-27
3	Trac	-0.576441	0.053	0.352	-0.299	2.78807e-31	4.97866e-27
3	Ralb	0.138435	0.119	0.017	0.102	3.99183e-31	7.1282e-27
3	Capn1	0.197525	0.175	0.037	0.138	5.32244e-31	9.50428e-27
3	Ms4a4b	-0.599534	0.053	0.357	-0.304	6.479e-31	1.15695e-26
3	Cks2	0.282562	0.224	0.059	0.165	8.49716e-31	1.51734e-26
3	Ms4a6b	-0.468598	0.05	0.347	-0.297	9.71376e-31	1.73459e-26
3	Tmem154	0.124806	0.102	0.013	0.089	1.09081e-30	1.94787e-26
3	Marchf7	0.297586	0.305	0.103	0.202	1.24948e-30	2.2312e-26
3	Txnrd1	0.152861	0.127	0.021	0.106	1.85291e-30	3.30874e-26
3	Dazap2	0.328257	0.476	0.211	0.265	2.05808e-30	3.67511e-26
3	Bin3	0.192612	0.18	0.04	0.14	2.24677e-30	4.01206e-26
3	Fes	0.134869	0.119	0.018	0.101	2.42595e-30	4.33202e-26
3	Plac8	0.398455	0.474	0.203	0.271	2.91347e-30	5.20258e-26
3	Tmcc1	0.161572	0.136	0.024	0.112	3.01484e-30	5.38361e-26
3	Syk	0.268452	0.269	0.083	0.186	4.39949e-30	7.85617e-26
3	Cox7c	-0.432067	0.075	0.371	-0.296	9.71502e-30	1.73481e-25
3	Eloc	0.285511	0.299	0.101	0.198	1.3644e-29	2.4364e-25
3	Ptpn12	0.141993	0.116	0.018	0.098	1.79838e-29	3.21137e-25
3	Ddx3x	0.322864	0.366	0.14	0.226	2.11747e-29	3.78117e-25
3	Junb	0.692173	0.917	0.783	0.134	2.18018e-29	3.89315e-25
3	Dusp5	0.405694	0.391	0.161	0.23	2.65943e-29	4.74894e-25
3	Il2rg	-0.448087	0.075	0.367	-0.292	4.43886e-29	7.92647e-25
3	Sod2	0.344683	0.233	0.068	0.165	4.88034e-29	8.71482e-25
3	Rtn3	0.194258	0.186	0.044	0.142	5.03955e-29	8.99913e-25
3	Rara	0.177378	0.177	0.041	0.136	8.68781e-29	1.55138e-24
3	Vsir	0.277923	0.288	0.096	0.192	8.73006e-29	1.55893e-24
3	Igf1r	0.123024	0.102	0.014	0.088	1.006e-28	1.79642e-24
3	Arpc5	0.358891	0.546	0.275	0.271	1.0201e-28	1.8216e-24
3	Selenok	0.398293	0.499	0.245	0.254	1.43321e-28	2.55928e-24
3	Gyg	0.18939	0.175	0.04	0.135	1.46598e-28	2.61779e-24
3	Lck	-0.433297	0.036	0.314	-0.278	1.51436e-28	2.70418e-24
3	Lat	-0.474747	0.055	0.338	-0.283	1.60666e-28	2.86901e-24
3	Atxn10	0.178071	0.158	0.033	0.125	1.82698e-28	3.26243e-24
3	mt-Nd3	-0.469087	0.094	0.387	-0.293	2.40274e-28	4.29056e-24
3	Chmp5	0.175038	0.172	0.039	0.133	2.60752e-28	4.65625e-24
3	Dph3	0.206638	0.197	0.05	0.147	3.31553e-28	5.92055e-24
3	Ist1	0.156176	0.147	0.029	0.118	4.45719e-28	7.9592e-24
3	Mif	0.659797	0.479	0.248	0.231	5.39935e-28	9.64162e-24
3	Cmtm6	0.24201	0.224	0.065	0.159	9.5879e-28	1.71211e-23
3	I830077J02Rik	0.13524	0.105	0.015	0.09	9.90558e-28	1.76884e-23
3	Plp2	0.188065	0.177	0.042	0.135	1.07182e-27	1.91396e-23
3	Ybx1	-0.460039	0.139	0.431	-0.292	1.07369e-27	1.91729e-23
3	Uqcrh	-0.425052	0.183	0.477	-0.294	1.33412e-27	2.38234e-23
3	Tmem33	0.165774	0.15	0.031	0.119	2.08748e-27	3.72761e-23
3	Map2k3	0.161268	0.155	0.033	0.122	2.79598e-27	4.99279e-23
3	Hnrnpa3	-0.418891	0.147	0.44	-0.293	3.60039e-27	6.42922e-23
3	Cdc42	0.39283	0.626	0.362	0.264	4.20082e-27	7.5014e-23
3	Calm2	0.358589	0.584	0.314	0.27	4.37238e-27	7.80776e-23
3	Ogfrl1	0.165084	0.161	0.036	0.125	5.06131e-27	9.03799e-23
3	Ifi47	0.38733	0.277	0.098	0.179	7.11211e-27	1.27001e-22
[truncated: 13,675 more rows]

## Sheet: S4B_Markers_EpCAM+Cd45-
cluster	gene	log2FC	pct.1	pct.2	pct.difference	pvalue	pvalue.adj
1	mt-Co2	-1.81347	0.56	0.754	-0.194	1.01146e-141	1.80617e-137
1	mt-Nd1	-1.43416	0.238	0.539	-0.301	4.11955e-140	7.35627e-136
1	mt-Co3	-1.89806	0.72	0.846	-0.126	4.558e-138	8.13921e-134
1	mt-Co1	-1.81496	0.515	0.73	-0.215	8.10986e-136	1.44818e-131
1	mt-Atp6	-1.89631	0.757	0.861	-0.104	1.04446e-133	1.86509e-129
1	mt-Nd2	-1.41489	0.298	0.564	-0.266	1.80255e-126	3.21882e-122
1	mt-Cytb	-1.70108	0.571	0.743	-0.172	2.3975e-126	4.28121e-122
1	mt-Atp8	-1.04083	0.105	0.388	-0.283	3.06654e-123	5.47592e-119
1	mt-Nd4l	-0.677568	0.079	0.349	-0.27	1.79684e-116	3.20863e-112
1	mt-Nd4	-1.19851	0.281	0.542	-0.261	2.21426e-115	3.954e-111
1	mt-Nd3	-0.779896	0.106	0.366	-0.26	2.30245e-106	4.11149e-102
1	mt-Nd5	-0.590156	0.08	0.319	-0.239	6.79793e-96	1.21391e-91
1	Gm42418	0.293953	1	0.984	0.016	3.10672e-80	5.54767e-76
1	AY036118	0.25703	0.997	0.881	0.116	1.62959e-79	2.90996e-75
1	Rpl41	0.238355	1	0.993	0.007	8.25049e-55	1.47329e-50
1	Tpt1	0.217223	0.999	0.997	0.002	2.01677e-53	3.60134e-49
1	Neat1	-0.486851	0.137	0.293	-0.156	3.11453e-44	5.56162e-40
1	Malat1	-1.53179	0.995	0.978	0.017	1.99583e-39	3.56396e-35
1	S100a6	0.165384	1	0.998	0.002	1.31533e-38	2.34878e-34
1	Rplp0	0.200309	0.996	0.982	0.014	2.81598e-38	5.0285e-34
1	Rps27	0.212003	0.992	0.963	0.029	1.24229e-36	2.21836e-32
1	Lgals1	0.171052	0.998	0.992	0.006	6.90032e-36	1.23219e-31
1	Rps18	0.226091	0.963	0.878	0.085	1.15323e-34	2.05933e-30
1	Rplp1	0.179848	0.998	0.988	0.01	6.03719e-33	1.07806e-28
1	Fosb	-0.43983	0.174	0.309	-0.135	9.70699e-32	1.73338e-27
1	Spp1	0.139153	0.998	0.975	0.023	1.53113e-30	2.73414e-26
1	Rpl13	0.160647	0.999	0.992	0.007	2.46076e-30	4.39418e-26
1	Rps12	0.180865	0.999	0.986	0.013	9.33615e-30	1.66716e-25
1	Rpl9	0.191381	0.949	0.878	0.071	1.08637e-29	1.93993e-25
1	Rps2	0.205855	0.924	0.848	0.076	1.9459e-29	3.4748e-25
1	Rps9	0.169885	0.992	0.963	0.029	1.9446e-27	3.47247e-23
1	Rpl23	0.158184	0.999	0.993	0.006	2.16539e-27	3.86674e-23
1	Rpl10	0.204386	0.893	0.791	0.102	2.31449e-27	4.13298e-23
1	Rpl39	0.160444	0.998	0.991	0.007	2.81296e-27	5.02311e-23
1	Hist1h4d	0.163982	0.306	0.169	0.137	8.88345e-27	1.58632e-22
1	Ahnak	-0.366071	0.438	0.551	-0.113	1.23154e-26	2.19915e-22
1	Ppia	0.167861	0.985	0.939	0.046	2.83165e-26	5.05647e-22
1	Rpl12	0.16803	0.979	0.941	0.038	1.56168e-25	2.78869e-21
1	Rpl5	0.179609	0.952	0.889	0.063	6.57491e-25	1.17408e-20
1	Rps15a	0.169508	0.986	0.943	0.043	8.09684e-25	1.44585e-20
1	Lars2	0.116207	0.826	0.665	0.161	1.04247e-24	1.86155e-20
1	Rps5	0.162785	0.966	0.896	0.07	7.60576e-24	1.35816e-19
1	Rps3a1	0.160596	0.993	0.974	0.019	1.24927e-23	2.23083e-19
1	Rps23	0.165434	0.991	0.948	0.043	2.17066e-23	3.87615e-19
1	Gm11808	0.138921	0.231	0.117	0.114	3.09443e-23	5.52573e-19
1	Rps24	0.159595	0.994	0.964	0.03	3.71825e-23	6.63968e-19
1	Rpl19	0.15814	0.992	0.967	0.025	4.00506e-23	7.15183e-19
1	Rpl35a	0.171677	0.978	0.925	0.053	9.32174e-23	1.66458e-18
1	Hist1h1b	0.143582	0.238	0.125	0.113	1.38782e-22	2.47823e-18
1	Rps17	0.167195	0.902	0.8	0.102	1.82384e-22	3.25684e-18
1	Ptma	0.147969	0.985	0.957	0.028	1.02649e-21	1.833e-17
1	Rps10	0.153264	0.997	0.973	0.024	1.11543e-21	1.99182e-17
1	Hist1h2ap	0.145452	0.529	0.375	0.154	1.32739e-21	2.37032e-17
1	Rpl36	0.148815	0.991	0.963	0.028	2.46478e-21	4.40136e-17
1	Rpsa	0.137434	0.995	0.976	0.019	2.73791e-21	4.88908e-17
1	Rpl6	0.135654	0.994	0.987	0.007	7.11903e-21	1.27124e-16
1	Rpl22	0.162967	0.932	0.86	0.072	5.40122e-20	9.64496e-16
1	S100a11	0.156773	0.859	0.716	0.143	1.10249e-19	1.96872e-15
1	Hist1h2ae	0.144711	0.316	0.198	0.118	2.87987e-19	5.14258e-15
1	Npm1	0.161781	0.924	0.837	0.087	3.03403e-19	5.41788e-15
1	Rpl3	0.144628	0.962	0.91	0.052	3.30636e-19	5.90416e-15
1	Rpl32	0.14277	0.994	0.971	0.023	3.67526e-19	6.56292e-15
1	Rps6	0.15291	0.909	0.82	0.089	1.13995e-18	2.03561e-14
1	Rpl27a	0.142344	0.986	0.958	0.028	1.16099e-18	2.07319e-14
1	Rpl17	0.144649	0.976	0.922	0.054	1.41293e-18	2.52306e-14
1	Hk2	-0.184517	0.097	0.184	-0.087	2.25152e-18	4.02054e-14
1	Naca	0.161346	0.852	0.741	0.111	2.51647e-18	4.49365e-14
1	Kcnq1ot1	-0.168768	0.057	0.131	-0.074	3.10764e-18	5.54931e-14
1	Ubb	0.149321	0.871	0.784	0.087	6.0989e-18	1.08908e-13
1	Rps4x	0.129014	0.967	0.929	0.038	6.67643e-18	1.19221e-13
1	Rps27a	0.132218	0.998	0.99	0.008	7.13526e-18	1.27414e-13
1	Krt18	0.152664	0.94	0.851	0.089	8.21282e-18	1.46656e-13
1	Rps13	0.139414	0.962	0.889	0.073	9.04471e-18	1.61511e-13
1	Rps7	0.139922	0.986	0.947	0.039	1.78196e-17	3.18205e-13
1	Rpl35	0.155391	0.97	0.906	0.064	2.18325e-17	3.89864e-13
1	Rpl24	0.143858	0.953	0.898	0.055	3.9065e-17	6.97583e-13
1	Rpl28	0.125904	0.985	0.959	0.026	8.78592e-17	1.5689e-12
1	Eef1b2	0.152712	0.891	0.792	0.099	9.54587e-17	1.70461e-12
1	Fabp5	0.119141	0.226	0.131	0.095	1.17028e-16	2.08977e-12
1	Slc38a2	-0.186343	0.152	0.244	-0.092	1.51554e-16	2.7063e-12
1	Polr2l	0.109918	0.174	0.09	0.084	1.67824e-16	2.99684e-12
1	Rps16	0.128821	0.988	0.961	0.027	1.8181e-16	3.24657e-12
1	Rpl34	0.136578	0.995	0.972	0.023	2.33685e-16	4.17292e-12
1	Polr2j	0.114387	0.194	0.106	0.088	3.06408e-16	5.47153e-12
1	Tmsb10	0.130374	0.979	0.912	0.067	3.26359e-16	5.82779e-12
1	Rpl27	0.12299	0.949	0.888	0.061	9.47219e-16	1.69145e-11
1	Rps28	0.124075	1	0.99	0.01	1.37481e-15	2.45499e-11
1	Rps20	0.117475	0.998	0.994	0.004	1.42726e-15	2.54866e-11
1	Rplp2	0.126771	0.965	0.937	0.028	1.69275e-15	3.02274e-11
1	Rps14	0.129799	0.942	0.873	0.069	3.37047e-15	6.01865e-11
1	Rpl15	0.137352	0.952	0.895	0.057	3.39823e-15	6.06822e-11
1	Mydgf	0.103889	0.185	0.102	0.083	4.27364e-15	7.63144e-11
1	Rps29	0.124071	0.999	0.992	0.007	4.80008e-15	8.57151e-11
1	Hint1	0.154069	0.646	0.539	0.107	5.5857e-15	9.97439e-11
1	Mir100hg	-0.224885	0.167	0.252	-0.085	6.44067e-15	1.15011e-10
1	Rer1	0.11185	0.202	0.117	0.085	7.26855e-15	1.29794e-10
1	Rpl37a	0.124293	0.996	0.976	0.02	8.92262e-15	1.59331e-10
1	Prmt1	0.119446	0.261	0.166	0.095	1.02207e-14	1.82511e-10
1	Tmsb4x	0.129649	0.85	0.759	0.091	1.05727e-14	1.88796e-10
1	Rps26	0.103623	0.997	0.983	0.014	1.18594e-14	2.11774e-10
1	Hist1h1e	0.108713	0.268	0.171	0.097	1.21906e-14	2.17688e-10
1	Rpl7	0.116593	0.957	0.902	0.055	1.242e-14	2.21784e-10
1	Rack1	0.126865	0.952	0.901	0.051	1.54665e-14	2.76185e-10
1	Rps25	0.125522	0.894	0.824	0.07	1.7754e-14	3.17033e-10
1	Hspa8	0.121902	0.938	0.876	0.062	3.6803e-14	6.57191e-10
1	Rps3	0.131351	0.929	0.855	0.074	5.68077e-14	1.01441e-09
1	Rpl26	0.124772	0.924	0.86	0.064	6.70235e-14	1.19684e-09
1	Rpl37	0.115962	0.999	0.993	0.006	1.13406e-13	2.0251e-09
1	Rps19	0.113321	0.978	0.948	0.03	1.58256e-13	2.82598e-09
1	Eef1g	0.140571	0.715	0.617	0.098	1.7403e-13	3.10766e-09
1	Snrpd1	0.114489	0.288	0.193	0.095	2.33519e-13	4.16995e-09
1	Rpl38	0.107399	0.996	0.985	0.011	3.43511e-13	6.13408e-09
1	Cd9	0.125552	0.77	0.668	0.102	3.56857e-13	6.37239e-09
1	Ncl	0.143533	0.665	0.57	0.095	3.9489e-13	7.05155e-09
1	Bst2	0.121399	0.513	0.4	0.113	3.95608e-13	7.06438e-09
1	Cd63	0.133423	0.711	0.615	0.096	4.41902e-13	7.89104e-09
1	Rpl8	0.116523	0.906	0.852	0.054	6.26204e-13	1.11821e-08
1	Trps1	-0.181661	0.213	0.295	-0.082	1.13563e-12	2.02789e-08
1	Gm10260	0.139345	0.539	0.439	0.1	1.34008e-12	2.39299e-08
1	Pfdn1	0.117321	0.326	0.231	0.095	1.89742e-12	3.38822e-08
1	Sec61g	0.129793	0.628	0.526	0.102	2.24345e-12	4.00613e-08
1	Crip1	0.11726	0.771	0.658	0.113	2.3621e-12	4.218e-08
1	Nol7	0.103979	0.221	0.14	0.081	2.60861e-12	4.65819e-08
1	Polr2k	0.122076	0.311	0.22	0.091	3.0716e-12	5.48496e-08
1	Rpl10a	0.107431	0.925	0.873	0.052	6.34066e-12	1.13225e-07
1	Rpl36a	0.114658	0.882	0.808	0.074	6.59938e-12	1.17845e-07
1	Hmgb1	0.119307	0.624	0.519	0.105	9.081e-12	1.62159e-07
1	Wfdc2	0.123159	0.874	0.793	0.081	9.11261e-12	1.62724e-07
1	Ranbp1	0.104047	0.319	0.225	0.094	1.24136e-11	2.2167e-07
1	Btg1	-0.167122	0.27	0.355	-0.085	1.2674e-11	2.2632e-07
1	Tmem258	0.117941	0.369	0.275	0.094	1.41961e-11	2.53499e-07
1	Clic1	0.123791	0.541	0.436	0.105	1.62652e-11	2.90447e-07
1	Krt7	0.111023	0.487	0.383	0.104	1.67938e-11	2.99888e-07
1	Rpl7a	0.121731	0.848	0.74	0.108	1.84801e-11	3.3e-07
1	Zfp575	-0.125159	0.098	0.163	-0.065	2.21274e-11	3.95128e-07
1	Rpl21	0.112857	0.938	0.88	0.058	2.41749e-11	4.31691e-07
1	Psma5	0.109667	0.383	0.286	0.097	2.45426e-11	4.38257e-07
1	Plaat3	0.100476	0.24	0.159	0.081	2.5619e-11	4.57478e-07
1	Nme2	0.121515	0.706	0.609	0.097	3.72391e-11	6.64978e-07
1	Rpl22l1	0.118165	0.654	0.551	0.103	3.84994e-11	6.87483e-07
1	H2-Aa	0.111007	0.402	0.306	0.096	5.10527e-11	9.11648e-07
1	H2afz	0.116784	0.54	0.435	0.105	5.41519e-11	9.6699e-07
1	Cnih4	0.108426	0.298	0.213	0.085	5.9991e-11	1.07126e-06
1	Tnfrsf12a	0.101989	0.465	0.364	0.101	9.60338e-11	1.71488e-06
1	Prdx1	0.124153	0.663	0.567	0.096	1.24672e-10	2.22627e-06
1	Jmjd1c	-0.101712	0.079	0.138	-0.059	1.25604e-10	2.24291e-06
1	S100a10	0.11294	0.851	0.746	0.105	1.4285e-10	2.55087e-06
1	Tnnt2	0.107647	0.345	0.257	0.088	1.79851e-10	3.21159e-06
1	Tspo	0.102566	0.405	0.31	0.095	2.08411e-10	3.7216e-06
1	Nfat5	-0.156157	0.17	0.239	-0.069	2.50098e-10	4.466e-06
1	Ran	0.116507	0.456	0.363	0.093	2.65909e-10	4.74834e-06
1	Hmgb2	0.111501	0.472	0.378	0.094	2.93791e-10	5.24622e-06
1	Tcf4	-0.148256	0.224	0.298	-0.074	3.24266e-10	5.79043e-06
1	Fn1	-0.233964	0.964	0.914	0.05	3.51726e-10	6.28077e-06
1	Prdx2	0.125597	0.568	0.486	0.082	3.59296e-10	6.41595e-06
1	Atp5j2	0.119317	0.513	0.417	0.096	4.82854e-10	8.62232e-06
1	Atp5g1	0.109241	0.329	0.247	0.082	5.93267e-10	1.0594e-05
1	Cox4i1	0.11128	0.744	0.655	0.089	1.08196e-09	1.93206e-05
1	Tuba1b	0.108426	0.396	0.309	0.087	1.76702e-09	3.15537e-05
1	Snrpf	0.103904	0.438	0.35	0.088	2.62772e-09	4.69231e-05
1	Eif1	0.100675	0.766	0.679	0.087	2.63551e-09	4.70624e-05
1	Rpl31	0.110239	0.876	0.795	0.081	4.1422e-09	7.39673e-05
1	Klf6	-0.154165	0.187	0.25	-0.063	8.85332e-09	0.000158094
1	Jun	-0.253677	0.576	0.593	-0.017	9.09294e-09	0.000162373
1	Atp5l	0.11187	0.503	0.419	0.084	9.40124e-09	0.000167878
1	Emp1	-0.183645	0.335	0.395	-0.06	1.45819e-08	0.000260389
1	Psma7	0.101156	0.502	0.417	0.085	3.29239e-08	0.000587922
1	2410006H16Rik	0.101001	0.447	0.366	0.081	6.93897e-08	0.00123909
1	Tubb5	0.102243	0.734	0.653	0.081	1.02219e-07	0.00182533
1	Eif4a1	0.104325	0.6	0.529	0.071	1.84065e-07	0.00328685
1	Acsl4	-0.127738	0.267	0.325	-0.058	5.17323e-07	0.00923784
1	Mtss1	-0.112658	0.119	0.167	-0.048	1.443e-06	0.0257677
1	Sox4	-0.183273	0.425	0.463	-0.038	3.3673e-06	0.0601299
1	Cp	-0.125154	0.259	0.308	-0.049	1.16809e-05	0.208587
1	Fos	-0.150693	0.609	0.617	-0.008	1.28602e-05	0.229645
1	Hmga2	-0.132722	0.284	0.33	-0.046	1.53214e-05	0.273594
1	Anxa1	-0.119646	0.441	0.489	-0.048	1.71342e-05	0.305966
1	Gm26917	-0.175227	0.13	0.171	-0.041	2.25952e-05	0.403483
1	Errfi1	-0.114725	0.174	0.216	-0.042	5.11312e-05	0.913049
2	mt-Atp8	2.01266	0.893	0.141	0.752	0	0
2	mt-Nd1	2.28986	0.93	0.3	0.63	0	0
2	mt-Nd2	2.23287	0.932	0.35	0.582	0	0
2	mt-Nd3	1.6085	0.849	0.137	0.712	0	0
2	mt-Nd4	2.00354	0.925	0.328	0.597	0	0
2	mt-Nd4l	1.40924	0.85	0.111	0.739	0	0
2	mt-Nd5	1.30822	0.798	0.102	0.696	0	0
2	mt-Co1	2.6602	0.965	0.567	0.398	1.48489e-292	2.65156e-288
2	mt-Co2	2.64236	0.959	0.608	0.351	2.67442e-285	4.7757e-281
2	mt-Atp6	2.8054	0.982	0.781	0.201	1.22509e-282	2.18765e-278
2	mt-Co3	2.73625	0.976	0.752	0.224	1.05286e-281	1.88009e-277
2	mt-Cytb	2.52957	0.967	0.607	0.36	1.53361e-279	2.73856e-275
2	Neat1	1.163	0.635	0.146	0.489	2.47352e-199	4.41697e-195
2	Malat1	2.54162	0.987	0.987	0	5.65167e-158	1.00922e-153
2	mt-Nd6	0.344552	0.229	0.012	0.217	7.00024e-138	1.25003e-133
2	Fosb	1.05033	0.591	0.185	0.406	2.04835e-129	3.65774e-125
2	Trps1	0.64032	0.607	0.196	0.411	7.70284e-120	1.3755e-115
2	Kcnq1ot1	0.508931	0.33	0.056	0.274	6.23572e-109	1.11351e-104
2	Ahnak	0.799822	0.828	0.44	0.388	2.78482e-107	4.97285e-103
2	Mir100hg	0.686932	0.516	0.16	0.356	1.24035e-104	2.21489e-100
2	Rpl41	-0.500391	0.981	0.999	-0.018	1.79531e-83	3.20589e-79
2	Nfat5	0.530187	0.476	0.16	0.316	1.32104e-82	2.35899e-78
2	Slc38a2	0.470975	0.47	0.153	0.317	1.04728e-79	1.87012e-75
2	Wfdc18	0.203832	0.146	0.011	0.135	2.29149e-77	4.09191e-73
2	Sox4	0.672101	0.72	0.399	0.321	7.76172e-76	1.38601e-71
2	Hk2	0.464358	0.371	0.103	0.268	9.54909e-75	1.70518e-70
2	Mast4	0.343811	0.307	0.071	0.236	9.85535e-74	1.75987e-69
2	Rplp0	-0.471433	0.96	0.994	-0.034	4.8364e-72	8.63636e-68
2	Rps26	-0.476708	0.951	0.996	-0.045	1.10832e-71	1.97912e-67
2	Zfp575	0.429069	0.349	0.095	0.254	1.19273e-71	2.12986e-67
2	S100a6	-0.430095	0.995	1	-0.005	5.88524e-71	1.05093e-66
2	Rps10	-0.48053	0.932	0.994	-0.062	1.8512e-70	3.30569e-66
2	Rps12	-0.470387	0.962	0.998	-0.036	4.77001e-68	8.5178e-64
2	Rplp1	-0.441489	0.97	0.997	-0.027	7.73405e-67	1.38107e-62
2	Jmjd1c	0.324993	0.301	0.077	0.224	6.48083e-64	1.15728e-59
2	Rps24	-0.466871	0.909	0.991	-0.082	5.7043e-63	1.01862e-58
2	Lama5	0.355958	0.408	0.14	0.268	1.09151e-61	1.94911e-57
2	Emp1	0.570724	0.621	0.323	0.298	1.38402e-61	2.47144e-57
2	Nfib	0.37306	0.462	0.174	0.288	3.41571e-61	6.09943e-57
2	Jun	0.693272	0.788	0.551	0.237	2.66766e-60	4.76364e-56
2	Dleu2	0.196201	0.145	0.017	0.128	5.56774e-60	9.94231e-56
2	Tcf4	0.42818	0.516	0.219	0.297	7.75251e-60	1.38437e-55
2	Mbnl2	0.256664	0.256	0.059	0.197	8.20055e-60	1.46437e-55
2	Rps7	-0.441818	0.893	0.978	-0.085	1.80586e-59	3.22473e-55
2	Rpl9	-0.459708	0.803	0.931	-0.128	2.2218e-59	3.96746e-55
2	Hmga2	0.495698	0.556	0.266	0.29	3.79266e-59	6.77256e-55
2	Hivep2	0.283475	0.244	0.056	0.188	5.00533e-58	8.93801e-54
2	Rps3	-0.464186	0.747	0.915	-0.168	5.46182e-58	9.75318e-54
2	Rps14	-0.4615	0.769	0.93	-0.161	7.66843e-58	1.36935e-53
2	Rps15a	-0.447871	0.887	0.977	-0.09	1.11261e-57	1.98679e-53
2	Rps28	-0.405468	0.971	0.999	-0.028	1.28567e-57	2.29582e-53
2	Dst	0.355398	0.36	0.118	0.242	1.32312e-57	2.36269e-53
2	AY036118	-0.643552	0.944	0.938	0.006	6.12132e-57	1.09308e-52
2	Tpt1	-0.348668	0.992	0.999	-0.007	8.43763e-57	1.50671e-52
2	Rpl34	-0.434244	0.951	0.989	-0.038	6.2907e-56	1.12333e-51
2	Rps13	-0.456214	0.82	0.942	-0.122	1.0221e-55	1.82516e-51
2	Tmsb4x	-0.490089	0.607	0.837	-0.23	1.50371e-55	2.68518e-51
2	Rpl32	-0.42275	0.93	0.991	-0.061	2.03888e-55	3.64083e-51
2	Tmsb10	-0.448292	0.841	0.962	-0.121	2.04039e-55	3.64353e-51
2	Rps4x	-0.435766	0.879	0.959	-0.08	2.1703e-55	3.87551e-51
2	Tsc22d2	0.321501	0.318	0.097	0.221	2.36664e-55	4.2261e-51
2	Rpl27	-0.447019	0.822	0.934	-0.112	2.56676e-55	4.58346e-51
2	Padi4	0.438195	0.502	0.222	0.28	2.99584e-55	5.34968e-51
2	Adgrl2	0.32049	0.341	0.109	0.232	4.54598e-55	8.11775e-51
2	Skil	0.352488	0.376	0.132	0.244	1.13471e-54	2.02625e-50
2	Rpl39	-0.37937	0.981	0.996	-0.015	2.15765e-54	3.85292e-50
2	Klf6	0.437393	0.444	0.182	0.262	6.85499e-54	1.2241e-49
2	Errfi1	0.455442	0.409	0.16	0.249	1.83704e-53	3.2804e-49
2	Rps5	-0.444595	0.818	0.949	-0.131	5.23892e-53	9.35515e-49
2	Arglu1	0.364945	0.417	0.164	0.253	4.46985e-52	7.98182e-48
2	Rpl38	-0.393446	0.967	0.994	-0.027	7.87522e-52	1.40628e-47
2	Ppia	-0.405702	0.927	0.968	-0.041	1.48341e-51	2.64892e-47
2	Rpl19	-0.398902	0.941	0.986	-0.045	2.04156e-51	3.64562e-47
2	Rpsa	-0.378883	0.946	0.992	-0.046	2.04445e-51	3.65077e-47
2	Mtss1	0.394379	0.333	0.112	0.221	5.91519e-51	1.05627e-46
2	Rpl13	-0.36338	0.987	0.997	-0.01	5.96058e-51	1.06438e-46
2	Rps29	-0.371332	0.979	0.998	-0.019	5.93067e-49	1.05904e-44
2	Runx1	0.318126	0.401	0.157	0.244	7.36748e-49	1.31561e-44
2	Ltbp3	0.372918	0.597	0.309	0.288	1.00257e-48	1.79029e-44
2	Acsl4	0.412173	0.527	0.258	0.269	3.30407e-48	5.90007e-44
2	Rps2	-0.447494	0.809	0.898	-0.089	4.5143e-48	8.06119e-44
2	Rps27	-0.401151	0.916	0.988	-0.072	4.53212e-48	8.093e-44
2	Rps16	-0.388341	0.924	0.983	-0.059	6.72151e-48	1.20026e-43
2	Rpl37a	-0.385906	0.947	0.992	-0.045	1.23745e-47	2.20972e-43
2	Lgals1	-0.376779	0.989	0.996	-0.007	4.67559e-47	8.34919e-43
2	Fth1	-0.343799	0.979	0.997	-0.018	5.81266e-47	1.03797e-42
2	Nktr	0.262129	0.252	0.07	0.182	6.75166e-47	1.20564e-42
2	Rpl12	-0.384451	0.898	0.97	-0.072	1.91947e-46	3.4276e-42
2	Rps3a1	-0.368326	0.963	0.987	-0.024	2.12686e-46	3.79794e-42
2	Btg1	0.37794	0.548	0.274	0.274	3.81996e-45	6.82131e-41
2	Rack1	-0.391698	0.866	0.936	-0.07	4.71245e-45	8.41502e-41
2	Rpl22	-0.400075	0.844	0.904	-0.06	9.18075e-45	1.63941e-40
2	Etv1	0.270387	0.334	0.12	0.214	1.18311e-44	2.11267e-40
2	Rps27a	-0.345085	0.986	0.995	-0.009	2.94098e-44	5.25171e-40
2	Rpl8	-0.406647	0.785	0.895	-0.11	3.12284e-44	5.57645e-40
2	Cp	0.420739	0.503	0.248	0.255	3.56012e-44	6.35731e-40
2	Rpl6	-0.363972	0.975	0.993	-0.018	8.49367e-44	1.51672e-39
2	Slco2a1	0.395987	0.541	0.286	0.255	8.75496e-44	1.56337e-39
2	Srrm2	0.311417	0.46	0.206	0.254	2.28628e-43	4.08261e-39
2	Rbpj	0.340986	0.537	0.27	0.267	2.47921e-43	4.42713e-39
2	Itga3	0.37993	0.578	0.315	0.263	4.55524e-43	8.1343e-39
2	Nisch	0.271466	0.33	0.12	0.21	8.60007e-43	1.53572e-38
2	Rpl35a	-0.384927	0.882	0.963	-0.081	1.32744e-42	2.37041e-38
2	S100a11	-0.418882	0.632	0.813	-0.181	3.86033e-42	6.8934e-38
2	Fn1	0.576962	0.979	0.933	0.046	4.61461e-42	8.24031e-38
2	Rpl5	-0.374911	0.889	0.925	-0.036	7.04426e-42	1.25789e-37
2	Ptma	-0.338923	0.963	0.972	-0.009	1.55912e-41	2.78413e-37
2	Rpl17	-0.375495	0.858	0.963	-0.105	1.71989e-41	3.07121e-37
2	Rpl3	-0.353718	0.893	0.943	-0.05	4.41632e-41	7.88622e-37
2	Rps6	-0.393547	0.747	0.884	-0.137	6.49348e-41	1.15954e-36
2	Rps23	-0.350796	0.925	0.976	-0.051	8.40059e-41	1.50009e-36
2	Ogt	0.239307	0.231	0.067	0.164	1.47856e-40	2.64027e-36
2	Rps9	-0.345614	0.938	0.984	-0.046	1.75204e-40	3.12862e-36
2	Gm26917	0.566661	0.317	0.123	0.194	1.95321e-40	3.48784e-36
2	Rpl7	-0.363817	0.873	0.939	-0.066	6.36344e-40	1.13632e-35
2	Son	0.263645	0.336	0.129	0.207	7.89505e-40	1.40982e-35
2	Rpl14	-0.386383	0.803	0.897	-0.094	9.00787e-40	1.60854e-35
2	Rpl36	-0.353549	0.925	0.986	-0.061	2.76816e-39	4.9431e-35
2	Rpl10a	-0.372535	0.814	0.913	-0.099	6.10696e-39	1.09052e-34
2	Prrc2c	0.292011	0.396	0.173	0.223	6.41673e-39	1.14584e-34
2	Igf2r	0.254579	0.323	0.123	0.2	1.3328e-38	2.37999e-34
2	Rpl24	-0.369055	0.863	0.936	-0.073	1.58735e-38	2.83453e-34
2	Rps17	-0.383737	0.744	0.868	-0.124	1.60603e-38	2.86789e-34
2	Tcim	0.603865	0.702	0.501	0.201	4.13751e-38	7.38835e-34
2	Rpl15	-0.364426	0.838	0.937	-0.099	7.28713e-38	1.30126e-33
2	Smad7	0.292836	0.299	0.112	0.187	8.75601e-38	1.56356e-33
2	Rpl28	-0.338909	0.939	0.977	-0.038	1.07799e-37	1.92497e-33
2	Rps20	-0.315121	0.984	0.998	-0.014	3.64605e-37	6.51076e-33
2	Rpl18a	-0.323463	0.968	0.992	-0.024	4.3642e-37	7.79315e-33
2	Rps11	-0.367574	0.817	0.932	-0.115	6.71088e-37	1.19836e-32
2	Rps18	-0.347997	0.863	0.93	-0.067	8.96005e-37	1.6e-32
2	Rpl37	-0.324786	0.989	0.997	-0.008	4.07058e-36	7.26884e-32
2	Chka	0.251796	0.215	0.066	0.149	2.44547e-35	4.36688e-31
2	Rpl36a	-0.3671	0.744	0.861	-0.117	5.47639e-35	9.77918e-31
2	Ptprk	0.200924	0.232	0.075	0.157	5.63324e-35	1.00593e-30
2	Kmt2a	0.224454	0.266	0.095	0.171	7.65224e-35	1.36646e-30
2	Rbm39	0.262184	0.371	0.162	0.209	1.65642e-34	2.95786e-30
2	Rpl23a	-0.350161	0.811	0.93	-0.119	1.74588e-34	3.11762e-30
2	Ftl1	-0.357491	0.732	0.85	-0.118	3.74775e-34	6.69235e-30
2	Afdn	0.19905	0.22	0.07	0.15	3.8097e-34	6.80298e-30
2	Rpl35	-0.361834	0.849	0.952	-0.103	6.07516e-34	1.08484e-29
2	Rps19	-0.328273	0.906	0.972	-0.066	1.01168e-33	1.80655e-29
2	2700081O15Rik	0.186862	0.186	0.053	0.133	2.34336e-33	4.18454e-29
2	Rpl13a	-0.341235	0.791	0.909	-0.118	4.62532e-33	8.25943e-29
2	Rpl30	-0.298326	0.96	0.987	-0.027	7.06612e-33	1.2618e-28
2	Rpl18	-0.341531	0.811	0.911	-0.1	7.73709e-33	1.38161e-28
2	Fut8	0.287222	0.43	0.216	0.214	1.09058e-32	1.94744e-28
2	Rps25	-0.342804	0.777	0.872	-0.095	1.15881e-32	2.06929e-28
2	Eef1b2	-0.347518	0.783	0.851	-0.068	2.8459e-32	5.08192e-28
2	S100a10	-0.361298	0.705	0.814	-0.109	1.28897e-31	2.30172e-27
2	Itgb4	0.246787	0.349	0.156	0.193	1.53064e-31	2.73326e-27
2	Rpl10	-0.347307	0.742	0.858	-0.116	1.97825e-31	3.53255e-27
2	Glrp1	0.22411	0.244	0.089	0.155	2.82196e-31	5.03918e-27
2	Zfhx3	0.234609	0.296	0.121	0.175	4.0906e-31	7.30458e-27
2	Sesn3	0.327454	0.498	0.283	0.215	5.08174e-31	9.07446e-27
2	Atp2b1	0.236155	0.304	0.126	0.178	5.3791e-31	9.60545e-27
2	Dusp6	0.300397	0.529	0.308	0.221	6.28492e-31	1.1223e-26
2	Fau	-0.298348	0.947	0.992	-0.045	3.34814e-30	5.97877e-26
2	Fndc3a	0.250195	0.317	0.138	0.179	6.03992e-30	1.07855e-25
2	Atp5e	-0.357401	0.215	0.447	-0.232	1.09423e-29	1.95396e-25
2	Nme2	-0.370896	0.506	0.682	-0.176	1.5415e-29	2.75266e-25
2	Zcchc7	0.166777	0.164	0.046	0.118	1.80333e-29	3.2202e-25
2	Prpf4b	0.194334	0.248	0.093	0.155	2.75459e-29	4.91887e-25
2	Map1b	0.246782	0.322	0.144	0.178	3.38528e-29	6.04509e-25
2	Nt5e	0.325273	0.433	0.237	0.196	6.34476e-29	1.13298e-24
2	Rpl21	-0.323692	0.834	0.921	-0.087	7.48183e-29	1.33603e-24
2	Map4k4	0.219792	0.283	0.118	0.165	1.18488e-28	2.11584e-24
2	Pmepa1	0.294843	0.548	0.327	0.221	1.27627e-28	2.27903e-24
2	Epcam	0.338628	0.756	0.577	0.179	2.977e-28	5.31603e-24
2	Gm49708	0.180693	0.134	0.034	0.1	4.84966e-28	8.66004e-24
2	Ubb	-0.329253	0.744	0.841	-0.097	1.62445e-27	2.90078e-23
2	Tra2a	0.231997	0.277	0.117	0.16	1.73435e-27	3.09703e-23
2	Taf1d	0.2668	0.454	0.248	0.206	1.95525e-27	3.49148e-23
2	Iqgap1	0.24522	0.382	0.191	0.191	2.02147e-27	3.60974e-23
2	Irf2bp2	0.235791	0.355	0.171	0.184	2.35496e-27	4.20525e-23
2	Rplp2	-0.283824	0.914	0.957	-0.043	3.8794e-27	6.92745e-23
2	Ythdc1	0.216877	0.296	0.13	0.166	4.93614e-27	8.81447e-23
2	Ptprs	0.21458	0.315	0.143	0.172	5.2738e-27	9.41743e-23
2	Naca	-0.334338	0.734	0.807	-0.073	7.2227e-27	1.28976e-22
2	Ankrd11	0.189912	0.24	0.093	0.147	7.84547e-27	1.40096e-22
2	Rpl7a	-0.324025	0.705	0.808	-0.103	1.25998e-26	2.24995e-22
2	Itgb1	0.269208	0.696	0.465	0.231	1.86761e-26	3.335e-22
2	Sec61g	-0.350507	0.408	0.604	-0.196	2.60375e-26	4.64951e-22
2	Amotl1	0.227117	0.365	0.181	0.184	3.39124e-26	6.05573e-22
2	B2m	-0.244303	0.968	0.981	-0.013	3.66659e-26	6.54743e-22
2	Rpl23	-0.241435	0.99	0.997	-0.007	4.01266e-26	7.1654e-22
2	Fubp1	0.224536	0.285	0.126	0.159	7.20226e-26	1.28611e-21
2	Nrip1	0.160319	0.185	0.063	0.122	1.27618e-25	2.27887e-21
2	Srsf11	0.211716	0.317	0.147	0.17	1.90531e-25	3.4023e-21
2	Naa15	0.194763	0.282	0.124	0.158	2.94723e-25	5.26286e-21
2	Pafah1b1	0.204053	0.346	0.168	0.178	4.28605e-25	7.6536e-21
2	Pnisr	0.15576	0.188	0.065	0.123	6.41856e-25	1.14616e-20
2	Rpl11	-0.26973	0.938	0.967	-0.029	7.96177e-25	1.42173e-20
2	Nav2	0.169026	0.188	0.066	0.122	1.53007e-24	2.73224e-20
2	Tanc2	0.19662	0.236	0.096	0.14	1.53114e-24	2.73415e-20
2	Rpl26	-0.297773	0.844	0.9	-0.056	1.57668e-24	2.81549e-20
2	Vim	-0.296068	0.79	0.908	-0.118	3.56691e-24	6.36943e-20
2	Mif	-0.31191	0.677	0.8	-0.123	3.87062e-24	6.91177e-20
2	Ltbp2	0.199121	0.234	0.096	0.138	4.37392e-24	7.81051e-20
2	Ddx17	0.236002	0.347	0.177	0.17	7.94145e-24	1.4181e-19
2	Atp1a1	0.257667	0.559	0.355	0.204	8.08916e-24	1.44448e-19
2	Rpl27a	-0.26452	0.947	0.976	-0.029	1.15385e-23	2.06043e-19
2	Actg1	-0.301712	0.777	0.863	-0.086	1.39511e-23	2.49124e-19
2	Zfp292	0.136571	0.142	0.043	0.099	1.91836e-23	3.42561e-19
2	Dhx36	0.174445	0.231	0.095	0.136	2.37548e-23	4.2419e-19
2	Ifitm3	-0.314979	0.576	0.722	-0.146	3.03185e-23	5.41397e-19
2	Eps8	0.178639	0.256	0.111	0.145	3.45354e-23	6.16698e-19
2	Kmt2e	0.210265	0.317	0.154	0.163	3.76009e-23	6.71439e-19
2	Prpf39	0.139898	0.148	0.046	0.102	4.15469e-23	7.41903e-19
2	Thbs1	0.224791	0.245	0.106	0.139	4.22654e-23	7.54733e-19
2	Rasa1	0.191886	0.258	0.113	0.145	4.49749e-23	8.03116e-19
2	Gata3	0.208687	0.315	0.154	0.161	5.11125e-23	9.12715e-19
2	Phf3	0.163068	0.193	0.072	0.121	5.91717e-23	1.05663e-18
2	Eef1g	-0.321408	0.562	0.683	-0.121	1.0048e-22	1.79428e-18
2	Rictor	0.144194	0.14	0.043	0.097	1.0369e-22	1.85159e-18
2	Spp1	-0.106202	0.994	0.985	0.009	1.27275e-22	2.27276e-18
2	Cox4i1	-0.316451	0.607	0.714	-0.107	1.98547e-22	3.54545e-18
2	Ttll4	0.118611	0.121	0.033	0.088	2.21813e-22	3.96091e-18
2	Aplp2	0.213074	0.43	0.241	0.189	3.53083e-22	6.30501e-18
2	Hspa8	-0.267173	0.919	0.905	0.014	3.82931e-22	6.838e-18
2	Atp5mpl	-0.298766	0.175	0.364	-0.189	4.23452e-22	7.56159e-18
2	Arhgap22	0.199198	0.271	0.126	0.145	6.99716e-22	1.24948e-17
2	Hbegf	0.272062	0.409	0.237	0.172	7.39183e-22	1.31996e-17
2	Zfp644	0.13505	0.146	0.048	0.098	9.97662e-22	1.78152e-17
2	Trib1	0.209818	0.314	0.158	0.156	1.21259e-21	2.16533e-17
2	Serf2	-0.298978	0.161	0.346	-0.185	1.51869e-21	2.71193e-17
2	S100a4	-0.307983	0.36	0.551	-0.191	1.58651e-21	2.83303e-17
2	Cald1	0.201734	0.503	0.299	0.204	2.38207e-21	4.25366e-17
2	Phip	0.165137	0.193	0.076	0.117	3.40521e-21	6.08069e-17
2	Rpl31	-0.281228	0.774	0.845	-0.071	8.43805e-21	1.50678e-16
2	Alcam	0.19554	0.291	0.144	0.147	9.00991e-21	1.6089e-16
2	Pkd2	0.159962	0.177	0.067	0.11	2.02037e-20	3.60778e-16
2	Abhd2	0.231227	0.467	0.288	0.179	2.0381e-20	3.63944e-16
2	Anxa1	0.268848	0.634	0.437	0.197	3.74554e-20	6.68842e-16
2	H2-Q4	0.195242	0.384	0.214	0.17	4.08045e-20	7.28646e-16
2	Hint1	-0.309697	0.468	0.613	-0.145	4.16858e-20	7.44384e-16
2	Rps15	-0.248093	0.847	0.93	-0.083	4.26456e-20	7.61523e-16
2	Npm1	-0.254513	0.884	0.88	0.004	4.77541e-20	8.52745e-16
2	Zfp36l2	0.215772	0.395	0.225	0.17	5.12414e-20	9.15018e-16
2	Atp5g2	-0.282608	0.248	0.43	-0.182	5.85286e-20	1.04514e-15
2	Pfn1	-0.29551	0.288	0.47	-0.182	7.42875e-20	1.32655e-15
2	Akap9	0.160733	0.221	0.097	0.124	1.6373e-19	2.92373e-15
2	Nedd4	0.178276	0.398	0.223	0.175	2.65531e-19	4.74158e-15
2	Cst3	-0.264021	0.396	0.575	-0.179	3.60046e-19	6.42934e-15
2	Aff4	0.156149	0.217	0.095	0.122	4.0465e-19	7.22584e-15
2	Atrx	0.151352	0.207	0.089	0.118	4.36493e-19	7.79446e-15
2	Slc20a1	0.218036	0.209	0.092	0.117	5.8996e-19	1.05349e-14
2	Ahr	0.13421	0.127	0.042	0.085	6.36784e-19	1.1371e-14
2	Myof	0.200761	0.28	0.142	0.138	6.45384e-19	1.15246e-14
2	Sox9	0.226176	0.331	0.183	0.148	8.16329e-19	1.45772e-14
2	Myh9	0.18446	0.277	0.139	0.138	1.04056e-18	1.85813e-14
2	Ttc14	0.122297	0.146	0.052	0.094	1.36442e-18	2.43645e-14
2	Ccnl2	0.133881	0.158	0.059	0.099	1.39184e-18	2.48541e-14
2	Col7a1	0.167384	0.183	0.076	0.107	1.67667e-18	2.99403e-14
2	Atp5md	-0.291473	0.398	0.555	-0.157	1.78e-18	3.17855e-14
2	Mtap	0.212058	0.693	0.506	0.187	2.44467e-18	4.36545e-14
2	Rbm25	0.170562	0.326	0.173	0.153	2.64771e-18	4.72802e-14
2	Nfkbiz	0.140884	0.156	0.059	0.097	3.05752e-18	5.45981e-14
2	Nav1	0.167836	0.191	0.082	0.109	3.07769e-18	5.49584e-14
2	Dync1h1	0.161168	0.245	0.117	0.128	3.18802e-18	5.69286e-14
2	Sik1	0.126036	0.131	0.044	0.087	3.32855e-18	5.9438e-14
2	Rbm3	-0.287558	0.39	0.543	-0.153	3.48422e-18	6.22176e-14
2	Snrpd2	-0.24016	0.127	0.29	-0.163	3.5921e-18	6.41442e-14
2	H2afz	-0.275433	0.341	0.511	-0.17	3.71911e-18	6.64121e-14
2	Cd63	-0.281333	0.572	0.678	-0.106	3.80233e-18	6.78981e-14
2	Crip1	-0.275915	0.613	0.731	-0.118	5.34461e-18	9.54387e-14
2	Pcm1	0.166913	0.275	0.139	0.136	6.22455e-18	1.11152e-13
2	Etnk1	0.176483	0.248	0.122	0.126	7.36607e-18	1.31536e-13
2	Plec	0.195809	0.231	0.11	0.121	1.08924e-17	1.94505e-13
2	Gm12216	0.152074	0.102	0.03	0.072	1.22869e-17	2.19406e-13
2	Tspo	-0.251585	0.213	0.381	-0.168	2.15959e-17	3.85638e-13
2	Ybx1	-0.267828	0.237	0.401	-0.164	2.27347e-17	4.05974e-13
2	Cox6b1	-0.250819	0.217	0.383	-0.166	2.34273e-17	4.18341e-13
2	Flna	0.177486	0.287	0.151	0.136	3.99273e-17	7.12982e-13
2	Fos	0.309767	0.728	0.594	0.134	4.23194e-17	7.55697e-13
2	AC149090.1	0.151075	0.18	0.077	0.103	4.5454e-17	8.11672e-13
2	Rps21	-0.206851	0.959	0.988	-0.029	5.03368e-17	8.98865e-13
2	Rps8	-0.194506	0.99	0.994	-0.004	5.84678e-17	1.04406e-12
2	Uqcr10	-0.222914	0.119	0.273	-0.154	7.12616e-17	1.27252e-12
2	Atp5j2	-0.279717	0.333	0.487	-0.154	8.33037e-17	1.48755e-12
2	Vps13a	0.117717	0.134	0.049	0.085	9.01842e-17	1.61042e-12
2	Ndufs5	-0.194583	0.065	0.203	-0.138	9.5417e-17	1.70386e-12
2	Calm1	-0.252266	0.193	0.354	-0.161	1.0053e-16	1.79517e-12
2	Junb	0.373169	0.772	0.669	0.103	1.03032e-16	1.83984e-12
2	Cgnl1	0.166488	0.239	0.118	0.121	1.09202e-16	1.95002e-12
2	H2afv	-0.20684	0.118	0.272	-0.154	1.11698e-16	1.9946e-12
2	Clk1	0.139114	0.199	0.089	0.11	1.14133e-16	2.03807e-12
2	Serpinb6a	-0.240794	0.14	0.293	-0.153	1.31114e-16	2.3413e-12
2	Actb	-0.21261	0.946	0.979	-0.033	1.71165e-16	3.05649e-12
2	Itpr3	0.16096	0.255	0.13	0.125	1.78118e-16	3.18065e-12
2	Agrn	0.147733	0.201	0.092	0.109	2.11056e-16	3.76883e-12
2	Cfl1	-0.277291	0.318	0.474	-0.156	2.11551e-16	3.77766e-12
2	Tnrc6a	0.129318	0.166	0.069	0.097	2.47665e-16	4.42256e-12
2	Casp3	0.195227	0.454	0.292	0.162	2.93443e-16	5.24001e-12
2	Rbm26	0.106988	0.129	0.047	0.082	3.99691e-16	7.13729e-12
2	Rab5a	0.124788	0.172	0.073	0.099	4.11468e-16	7.34758e-12
2	Prmt1	-0.197169	0.091	0.233	-0.142	4.28898e-16	7.65883e-12
2	Tnrc18	0.117904	0.153	0.061	0.092	4.35661e-16	7.7796e-12
2	Gpx1	-0.243382	0.217	0.376	-0.159	5.40176e-16	9.64593e-12
2	Bcl2l11	0.156321	0.207	0.098	0.109	5.99689e-16	1.07086e-11
2	Myl6	-0.266306	0.436	0.579	-0.143	6.26909e-16	1.11947e-11
2	Ly6a	-0.186984	0.072	0.209	-0.137	7.71718e-16	1.37806e-11
2	Hist1h2ap	-0.160505	0.299	0.477	-0.178	8.6467e-16	1.54404e-11
2	Cops9	-0.194852	0.072	0.206	-0.134	9.20622e-16	1.64395e-11
2	Btf3	-0.260092	0.384	0.527	-0.143	1.15644e-15	2.06506e-11
2	Rsrp1	0.148329	0.209	0.099	0.11	1.21938e-15	2.17745e-11
2	Prdx1	-0.264203	0.511	0.632	-0.121	1.95513e-15	3.49128e-11
2	Ddx5	0.196049	0.691	0.512	0.179	2.39709e-15	4.28049e-11
2	Inhba	0.163896	0.25	0.13	0.12	2.52179e-15	4.50316e-11
2	Gm11808	-0.182539	0.064	0.192	-0.128	2.7142e-15	4.84675e-11
2	Mef2a	0.12022	0.158	0.066	0.092	2.76337e-15	4.93454e-11
2	Med13l	0.10784	0.131	0.049	0.082	2.88379e-15	5.14958e-11
2	Elob	-0.253747	0.341	0.491	-0.15	3.31036e-15	5.91131e-11
2	Banf1	-0.187881	0.091	0.227	-0.136	4.25065e-15	7.59039e-11
2	Peak1	0.144813	0.194	0.091	0.103	4.79959e-15	8.57063e-11
2	Atp5g1	-0.216394	0.161	0.309	-0.148	5.28606e-15	9.43932e-11
2	Ivns1abp	0.182717	0.277	0.153	0.124	5.83429e-15	1.04183e-10
2	Hist1h4d	-0.179448	0.115	0.258	-0.143	6.84067e-15	1.22154e-10
2	Ctnnb1	0.182644	0.401	0.251	0.15	8.1287e-15	1.45154e-10
2	Snrnp70	0.158121	0.314	0.179	0.135	8.4091e-15	1.50161e-10
2	Ranbp1	-0.214547	0.146	0.292	-0.146	8.58494e-15	1.53301e-10
2	Lrig1	0.119665	0.146	0.06	0.086	8.96602e-15	1.60106e-10
2	Cox7a2	-0.237889	0.258	0.409	-0.151	1.24227e-14	2.21833e-10
2	Cox7b	-0.237881	0.207	0.354	-0.147	1.28861e-14	2.30107e-10
2	Cfdp1	-0.207369	0.124	0.264	-0.14	1.32659e-14	2.36889e-10
2	Lrp1	0.13705	0.175	0.079	0.096	1.5726e-14	2.8082e-10
2	Lmna	0.215203	0.728	0.58	0.148	1.69059e-14	3.01889e-10
2	Ywhaz	0.153889	0.565	0.382	0.183	1.89456e-14	3.38312e-10
2	Srpk2	0.13045	0.186	0.087	0.099	2.04962e-14	3.66001e-10
2	Ifitm2	-0.239051	0.199	0.344	-0.145	2.17201e-14	3.87857e-10
2	Tuba1b	-0.234451	0.225	0.374	-0.149	2.30182e-14	4.11037e-10
2	Eif3h	-0.237279	0.221	0.367	-0.146	2.37451e-14	4.24017e-10
2	Snrpg	-0.260449	0.355	0.494	-0.139	2.44008e-14	4.35725e-10
2	Msn	0.181552	0.435	0.284	0.151	2.68876e-14	4.80131e-10
2	Cox5a	-0.21598	0.161	0.304	-0.143	2.70684e-14	4.8336e-10
2	Fam76b	0.136635	0.202	0.099	0.103	2.74578e-14	4.90314e-10
2	BC004004	-0.1987	0.124	0.262	-0.138	2.96079e-14	5.28708e-10
2	Lyst	0.114509	0.121	0.046	0.075	3.0946e-14	5.52602e-10
2	Srek1	0.104885	0.132	0.052	0.08	3.61231e-14	6.4505e-10
2	Tcf7l2	0.107593	0.126	0.049	0.077	3.66723e-14	6.54857e-10
2	Usp34	0.128899	0.202	0.099	0.103	3.92674e-14	7.01197e-10
2	Esd	-0.202414	0.104	0.235	-0.131	4.13892e-14	7.39087e-10
2	Tead1	0.124109	0.197	0.095	0.102	4.2844e-14	7.65066e-10
2	Luc7l2	0.122921	0.166	0.074	0.092	4.52046e-14	8.07218e-10
2	Uqcrq	-0.2143	0.143	0.282	-0.139	4.63234e-14	8.27196e-10
2	Nme1	-0.218809	0.188	0.333	-0.145	4.70394e-14	8.39983e-10
2	Psmb10	-0.198881	0.172	0.318	-0.146	6.03179e-14	1.0771e-09
2	Ndufab1	-0.186378	0.094	0.222	-0.128	6.19502e-14	1.10624e-09
2	Tuba1a	-0.188836	0.113	0.248	-0.135	6.40378e-14	1.14352e-09
2	Wdr36	0.160846	0.287	0.164	0.123	7.15899e-14	1.27838e-09
2	Cox7c	-0.258194	0.572	0.643	-0.071	7.92714e-14	1.41555e-09
2	Snrpd1	-0.192914	0.124	0.259	-0.135	8.61493e-14	1.53837e-09
2	Hsbp1	-0.175013	0.092	0.221	-0.129	9.81612e-14	1.75286e-09
2	Ndufb1-ps	-0.248706	0.306	0.442	-0.136	1.02517e-13	1.83064e-09
2	Ndufa7	-0.205446	0.169	0.313	-0.144	1.0899e-13	1.94624e-09
2	Atp5o	-0.188216	0.102	0.232	-0.13	1.15246e-13	2.05795e-09
2	Eef1d	-0.216823	0.191	0.333	-0.142	1.35349e-13	2.41693e-09
2	Gapdh	-0.222575	0.492	0.632	-0.14	1.36231e-13	2.43267e-09
2	Ppp3ca	0.134996	0.201	0.1	0.101	1.42565e-13	2.54578e-09
2	Ndufb6	-0.156984	0.054	0.168	-0.114	1.45176e-13	2.59241e-09
2	Psma7	-0.255875	0.349	0.477	-0.128	1.4929e-13	2.66587e-09
2	Atp5l	-0.250351	0.35	0.479	-0.129	1.52268e-13	2.71904e-09
2	H3f3b	0.278067	0.957	0.946	0.011	1.58541e-13	2.83106e-09
2	Tia1	0.112863	0.145	0.062	0.083	1.69561e-13	3.02785e-09
2	Taok1	0.118968	0.178	0.084	0.094	1.90036e-13	3.39348e-09
2	Fndc3b	0.113567	0.142	0.06	0.082	2.05191e-13	3.66409e-09
2	Elk3	0.14365	0.296	0.171	0.125	2.20489e-13	3.93727e-09
2	Slc25a5	-0.172064	0.07	0.188	-0.118	2.28988e-13	4.08905e-09
2	Calm2	0.181344	0.658	0.489	0.169	2.36405e-13	4.22149e-09
2	Bcl2	0.1172	0.145	0.063	0.082	2.75199e-13	4.91422e-09
2	Romo1	-0.206566	0.159	0.295	-0.136	3.04935e-13	5.44523e-09
2	Hnrnph1	0.162103	0.326	0.197	0.129	3.19616e-13	5.70738e-09
2	Ndufa6	-0.179054	0.083	0.204	-0.121	3.30417e-13	5.90025e-09
2	Cstb	-0.224605	0.376	0.516	-0.14	3.32681e-13	5.94068e-09
2	Tulp4	0.137431	0.215	0.111	0.104	3.39074e-13	6.05484e-09
2	Hmgb2	-0.222277	0.306	0.444	-0.138	3.54748e-13	6.33474e-09
2	Micos10	-0.173616	0.07	0.186	-0.116	3.72086e-13	6.64434e-09
2	Lamtor5	-0.152704	0.045	0.152	-0.107	3.78404e-13	6.75716e-09
2	Rere	0.104426	0.132	0.055	0.077	3.83626e-13	6.85041e-09
2	Kdm5a	0.115657	0.166	0.076	0.09	3.84273e-13	6.86196e-09
2	Ube2l3	-0.154218	0.048	0.157	-0.109	3.99111e-13	7.12693e-09
2	Mtdh	0.133632	0.312	0.181	0.131	4.06627e-13	7.26114e-09
2	Tnks2	0.145137	0.242	0.132	0.11	4.37049e-13	7.80439e-09
2	Uhrf2	0.106545	0.15	0.066	0.084	4.47692e-13	7.99443e-09
2	Mafg	0.110627	0.142	0.061	0.081	4.5098e-13	8.05314e-09
2	Commd1	-0.174826	0.104	0.23	-0.126	4.8755e-13	8.70617e-09
2	Baiap2	0.137289	0.218	0.114	0.104	5.20398e-13	9.29275e-09
2	Klf4	0.165881	0.174	0.084	0.09	5.27399e-13	9.41777e-09
2	Psma2	-0.18234	0.113	0.24	-0.127	5.44217e-13	9.71809e-09
2	Rbms1	0.135618	0.274	0.155	0.119	5.51067e-13	9.8404e-09
2	Cd2ap	0.121454	0.204	0.103	0.101	5.68881e-13	1.01585e-08
2	Gm10260	-0.237035	0.377	0.507	-0.13	5.75774e-13	1.02816e-08
2	Sem1	-0.242361	0.389	0.515	-0.126	6.2257e-13	1.11172e-08
2	Ano6	0.108003	0.134	0.057	0.077	7.647e-13	1.36552e-08
2	1810037I17Rik	-0.177607	0.089	0.21	-0.121	8.14179e-13	1.45388e-08
2	Ppib	-0.237889	0.306	0.441	-0.135	8.40582e-13	1.50103e-08
2	Swi5	-0.188236	0.116	0.243	-0.127	8.60229e-13	1.53611e-08
2	Rai14	0.134198	0.193	0.097	0.096	8.62068e-13	1.5394e-08
2	Ndufb5	-0.186473	0.118	0.244	-0.126	8.9249e-13	1.59372e-08
2	Park7	-0.190871	0.14	0.27	-0.13	1.02207e-12	1.8251e-08
2	Tomm6	-0.204424	0.174	0.307	-0.133	1.10978e-12	1.98174e-08
2	4930523C07Rik	0.151405	0.236	0.13	0.106	1.14849e-12	2.05086e-08
2	Rasa2	0.110403	0.143	0.063	0.08	1.15954e-12	2.07059e-08
2	H2afj	-0.161785	0.056	0.164	-0.108	1.28139e-12	2.28817e-08
2	Trmt112	-0.165198	0.089	0.21	-0.121	1.36006e-12	2.42865e-08
2	Gabarap	-0.208299	0.17	0.303	-0.133	1.37512e-12	2.45556e-08
2	Utrn	0.101591	0.131	0.055	0.076	1.41217e-12	2.52171e-08
2	Ncor1	0.121454	0.202	0.104	0.098	1.59439e-12	2.8471e-08
2	Klf10	0.149283	0.185	0.093	0.092	1.59846e-12	2.85437e-08
2	Tmem256	-0.155554	0.061	0.17	-0.109	1.63694e-12	2.92309e-08
2	Cldn4	0.224314	0.436	0.309	0.127	1.67404e-12	2.98934e-08
2	Cox8a	-0.239093	0.581	0.659	-0.078	1.69852e-12	3.03304e-08
2	Psmb3	-0.194547	0.15	0.28	-0.13	1.71359e-12	3.05995e-08
2	Safb	0.114271	0.153	0.07	0.083	1.71696e-12	3.06598e-08
2	Aurkaip1	-0.139099	0.037	0.136	-0.099	1.75761e-12	3.13857e-08
2	Jak2	0.136832	0.193	0.098	0.095	1.7801e-12	3.17872e-08
2	Hjurp	0.110291	0.145	0.065	0.08	1.83931e-12	3.28446e-08
2	Atp5c1	-0.209443	0.199	0.333	-0.134	1.86074e-12	3.32272e-08
2	Ndufb11	-0.168595	0.081	0.197	-0.116	1.86523e-12	3.33074e-08
2	Ndufb2	-0.142271	0.04	0.141	-0.101	1.86741e-12	3.33464e-08
2	Glg1	0.123819	0.199	0.102	0.097	1.86886e-12	3.33723e-08
2	Spcs1	-0.146678	0.062	0.173	-0.111	1.99084e-12	3.55505e-08
2	Nol7	-0.169273	0.081	0.197	-0.116	2.09525e-12	3.74149e-08
2	Atp5j	-0.190866	0.151	0.282	-0.131	2.12267e-12	3.79045e-08
2	Ufm1	-0.139186	0.033	0.13	-0.097	2.14192e-12	3.82483e-08
2	Psmb1	-0.214211	0.221	0.353	-0.132	2.17361e-12	3.88142e-08
2	Csnk1a1	0.13203	0.304	0.18	0.124	2.27072e-12	4.05483e-08
2	Atpif1	-0.235776	0.33	0.458	-0.128	2.36891e-12	4.23016e-08
2	Ndufc1	-0.197634	0.154	0.283	-0.129	2.86773e-12	5.12091e-08
2	Mrps24	-0.147289	0.054	0.159	-0.105	3.28136e-12	5.85952e-08
2	Ssu72	-0.149212	0.053	0.157	-0.104	3.51549e-12	6.27762e-08
2	Ndufa11	-0.171037	0.096	0.213	-0.117	3.5193e-12	6.28441e-08
2	Ccdc82	0.100629	0.129	0.055	0.074	3.78684e-12	6.76216e-08
2	Ostc	-0.163852	0.075	0.187	-0.112	3.9268e-12	7.01209e-08
2	Tmem258	-0.201855	0.207	0.341	-0.134	3.97515e-12	7.09842e-08
2	Mt1	-0.173715	0.406	0.561	-0.155	4.00499e-12	7.15171e-08
2	Tmem167	-0.150616	0.056	0.161	-0.105	4.21147e-12	7.52042e-08
2	Uqcc2	-0.189166	0.153	0.28	-0.127	4.39227e-12	7.84328e-08
2	Pet100	-0.140409	0.038	0.135	-0.097	4.60315e-12	8.21984e-08
2	Bag1	-0.149279	0.048	0.149	-0.101	4.87422e-12	8.7039e-08
2	Rpl22l1	-0.238701	0.514	0.616	-0.102	5.10432e-12	9.11479e-08
2	Rps27l	-0.205486	0.248	0.384	-0.136	5.75941e-12	1.02846e-07
2	Polr2l	-0.14242	0.046	0.146	-0.1	5.91589e-12	1.0564e-07
2	Btg2	0.14411	0.158	0.075	0.083	6.16894e-12	1.10159e-07
2	Nrp2	0.149783	0.209	0.112	0.097	6.86692e-12	1.22623e-07
2	Selenow	-0.195706	0.145	0.269	-0.124	6.95443e-12	1.24185e-07
2	Tomm7	-0.232313	0.326	0.45	-0.124	8.17413e-12	1.45965e-07
2	Psmb4	-0.208601	0.221	0.351	-0.13	8.26028e-12	1.47504e-07
2	Ly6e	-0.166077	0.089	0.203	-0.114	9.07475e-12	1.62048e-07
2	Ndufs4	-0.1487	0.057	0.16	-0.103	1.07196e-11	1.9142e-07
2	Prdx4	-0.164024	0.108	0.226	-0.118	1.1531e-11	2.0591e-07
2	Psmb5	-0.153839	0.075	0.183	-0.108	1.24296e-11	2.21956e-07
2	Cops6	-0.137138	0.045	0.142	-0.097	1.26124e-11	2.2522e-07
2	Dad1	-0.175979	0.107	0.222	-0.115	1.35818e-11	2.42531e-07
2	Otud4	0.120395	0.158	0.076	0.082	1.38104e-11	2.46613e-07
2	Pbx1	0.117877	0.191	0.099	0.092	1.42006e-11	2.53579e-07
2	Rtraf	-0.157752	0.072	0.177	-0.105	1.8337e-11	3.27443e-07
2	Atp5h	-0.20485	0.253	0.385	-0.132	1.86823e-11	3.33611e-07
2	Mrpl30	-0.154839	0.081	0.191	-0.11	1.93525e-11	3.45578e-07
2	Arpc3	-0.159146	0.076	0.183	-0.107	1.97736e-11	3.53098e-07
2	Tomm5	-0.144398	0.054	0.154	-0.1	2.00253e-11	3.57591e-07
2	Tm9sf3	0.13098	0.33	0.205	0.125	2.0106e-11	3.59032e-07
2	Nhp2	-0.150081	0.075	0.182	-0.107	2.0281e-11	3.62158e-07
2	Sec61b	-0.209176	0.231	0.358	-0.127	2.28078e-11	4.07278e-07
2	Rbm5	0.110797	0.158	0.076	0.082	2.3181e-11	4.13943e-07
2	Dpy30	-0.146862	0.067	0.171	-0.104	2.49173e-11	4.44948e-07
2	Hmgn2	-0.147396	0.084	0.194	-0.11	2.62114e-11	4.68057e-07
2	Ran	-0.22018	0.304	0.427	-0.123	2.64321e-11	4.71998e-07
2	Epn2	0.123161	0.21	0.114	0.096	2.76312e-11	4.9341e-07
2	Drap1	-0.160924	0.094	0.205	-0.111	2.96054e-11	5.28664e-07
2	Mrpl12	-0.13682	0.051	0.148	-0.097	3.03858e-11	5.426e-07
2	Atp11a	0.113688	0.146	0.069	0.077	3.2354e-11	5.77746e-07
2	Bst2	-0.191509	0.342	0.475	-0.133	3.38137e-11	6.03812e-07
2	Bptf	0.104383	0.15	0.071	0.079	3.50123e-11	6.25215e-07
2	Phlda1	0.163829	0.323	0.206	0.117	3.52024e-11	6.2861e-07
2	Slirp	-0.16053	0.092	0.202	-0.11	3.70653e-11	6.61875e-07
2	Golga4	0.103542	0.15	0.071	0.079	3.97517e-11	7.09846e-07
2	Phf20l1	0.11907	0.169	0.085	0.084	4.3472e-11	7.7628e-07
2	Tmem59	-0.178677	0.156	0.278	-0.122	4.34818e-11	7.76455e-07
2	Tma7	-0.196216	0.205	0.332	-0.127	4.52364e-11	8.07787e-07
2	Selenoh	-0.12563	0.033	0.122	-0.089	4.54445e-11	8.11503e-07
2	Nenf	-0.165916	0.1	0.211	-0.111	4.65918e-11	8.3199e-07
2	Cox5b	-0.194395	0.197	0.321	-0.124	4.80895e-11	8.58734e-07
2	Eif1ax	-0.161395	0.113	0.227	-0.114	5.05667e-11	9.0297e-07
2	Nfe2l1	0.13366	0.296	0.182	0.114	5.09468e-11	9.09756e-07
2	Rpl9-ps6	-0.143935	0.065	0.166	-0.101	5.62838e-11	1.00506e-06
2	Sarnp	-0.173209	0.134	0.251	-0.117	5.84308e-11	1.0434e-06
2	Polr2j	-0.139154	0.064	0.164	-0.1	5.95264e-11	1.06296e-06
2	Oga	0.107074	0.178	0.092	0.086	6.16756e-11	1.10134e-06
2	Timm13	-0.160147	0.11	0.222	-0.112	6.68576e-11	1.19388e-06
2	Ubc	0.17684	0.409	0.282	0.127	6.70906e-11	1.19804e-06
2	Prdx6	-0.150708	0.075	0.178	-0.103	7.09203e-11	1.26642e-06
2	Rpl4	-0.221541	0.575	0.645	-0.07	7.35552e-11	1.31347e-06
2	Ndufv3	-0.152358	0.068	0.169	-0.101	7.51304e-11	1.3416e-06
2	Ankrd17	0.107863	0.17	0.086	0.084	7.79267e-11	1.39154e-06
2	Atf3	0.211523	0.338	0.227	0.111	7.93683e-11	1.41728e-06
2	Txndc17	-0.171483	0.121	0.234	-0.113	8.0454e-11	1.43667e-06
2	Npnt	0.169256	0.301	0.191	0.11	8.05427e-11	1.43825e-06
2	Mrpl52	-0.176552	0.162	0.283	-0.121	8.33333e-11	1.48808e-06
2	Txnl4a	-0.129197	0.043	0.134	-0.091	8.36024e-11	1.49289e-06
2	Tomm22	-0.148889	0.076	0.179	-0.103	8.42438e-11	1.50434e-06
2	Krtcap2	-0.16062	0.1	0.21	-0.11	8.77966e-11	1.56778e-06
2	Ccbe1	0.142696	0.25	0.149	0.101	9.50678e-11	1.69763e-06
2	Nsd3	0.110744	0.18	0.094	0.086	9.76324e-11	1.74342e-06
2	Ndufa3	-0.157685	0.08	0.182	-0.102	9.79936e-11	1.74987e-06
2	Psmc3	-0.146362	0.068	0.168	-0.1	1.07479e-10	1.91924e-06
2	Prelid1	-0.165383	0.1	0.208	-0.108	1.18246e-10	2.11152e-06
2	Pkn2	0.103504	0.186	0.098	0.088	1.19455e-10	2.13311e-06
2	Ndufb7	-0.16525	0.134	0.249	-0.115	1.23292e-10	2.20163e-06
2	Supt4a	-0.129715	0.046	0.137	-0.091	1.23767e-10	2.21011e-06
2	Eif3g	-0.140112	0.065	0.163	-0.098	1.32369e-10	2.36371e-06
2	Eif5a	-0.216263	0.361	0.474	-0.113	1.32427e-10	2.36476e-06
2	Hist1h1b	-0.138972	0.089	0.196	-0.107	1.33397e-10	2.38207e-06
2	Tagln2	-0.17304	0.143	0.259	-0.116	1.34002e-10	2.39287e-06
2	Cox6a1	-0.19319	0.239	0.362	-0.123	1.3697e-10	2.44587e-06
2	Ube2c	-0.117315	0.035	0.121	-0.086	1.37389e-10	2.45335e-06
2	Ndufb8	-0.165625	0.126	0.238	-0.112	1.42522e-10	2.54502e-06
2	C1qbp	-0.14638	0.078	0.18	-0.102	1.45038e-10	2.58995e-06
2	Ost4	-0.162038	0.113	0.223	-0.11	1.50395e-10	2.68561e-06
2	Ndufb4	-0.136054	0.067	0.166	-0.099	1.52743e-10	2.72752e-06
2	Psmb9	-0.164767	0.159	0.278	-0.119	1.81466e-10	3.24044e-06
2	Hist1h2ae	-0.160672	0.154	0.274	-0.12	1.8744e-10	3.34712e-06
2	Cyba	-0.159836	0.099	0.205	-0.106	1.88318e-10	3.3628e-06
2	Bcap31	-0.122509	0.041	0.129	-0.088	1.94979e-10	3.48174e-06
2	Psmb6	-0.147267	0.083	0.185	-0.102	2.07483e-10	3.70503e-06
2	Mbnl1	0.101377	0.186	0.099	0.087	2.18356e-10	3.89918e-06
2	Rps27rt	-0.133338	0.065	0.163	-0.098	2.18596e-10	3.90347e-06
2	Serpinh1	-0.138036	0.059	0.153	-0.094	2.24209e-10	4.0037e-06
2	Dynlrb1	-0.146578	0.08	0.18	-0.1	2.58292e-10	4.61232e-06
2	Ndufa2	-0.170986	0.139	0.252	-0.113	2.62139e-10	4.68102e-06
2	Map1lc3a	-0.116163	0.027	0.107	-0.08	2.64996e-10	4.73203e-06
2	Cct5	-0.206022	0.277	0.393	-0.116	2.71217e-10	4.84313e-06
2	Mydgf	-0.133221	0.062	0.157	-0.095	2.72619e-10	4.86816e-06
2	Chmp5	-0.135707	0.061	0.154	-0.093	2.90434e-10	5.18629e-06
2	Emg1	-0.121632	0.038	0.123	-0.085	2.98667e-10	5.3333e-06
2	Sap18	-0.1213	0.038	0.123	-0.085	2.99926e-10	5.35579e-06
2	Hnrnpa2b1	0.127801	0.522	0.371	0.151	3.05574e-10	5.45663e-06
2	Fus	0.124647	0.298	0.186	0.112	3.27859e-10	5.85459e-06
2	Slpi	-0.167961	0.554	0.68	-0.126	3.31515e-10	5.91986e-06
2	Etfa	-0.114385	0.03	0.111	-0.081	3.4646e-10	6.18674e-06
2	Ndufa13	-0.186032	0.212	0.331	-0.119	3.64503e-10	6.50893e-06
2	Atp5d	-0.183543	0.199	0.318	-0.119	3.68405e-10	6.57861e-06
2	Rabac1	-0.132041	0.053	0.143	-0.09	3.74339e-10	6.68457e-06
2	Grpel1	-0.128163	0.061	0.154	-0.093	3.8151e-10	6.81263e-06
2	Eif3d	-0.126339	0.045	0.132	-0.087	3.89681e-10	6.95853e-06
2	Tmx4	0.109904	0.123	0.057	0.066	3.97513e-10	7.09839e-06
2	Fam104a	-0.125149	0.041	0.127	-0.086	4.00791e-10	7.15693e-06
2	Taf10	-0.127422	0.059	0.152	-0.093	4.04641e-10	7.22567e-06
2	Gabarapl2	-0.135083	0.067	0.162	-0.095	4.16642e-10	7.43998e-06
2	Psme2	-0.156924	0.11	0.216	-0.106	4.24921e-10	7.58782e-06
2	Mrpl14	-0.151892	0.1	0.204	-0.104	4.25114e-10	7.59125e-06
2	Sf3b1	0.114378	0.248	0.148	0.1	4.3682e-10	7.80029e-06
2	Bex3	-0.131381	0.062	0.156	-0.094	4.42666e-10	7.90468e-06
2	Snrpf	-0.199053	0.295	0.41	-0.115	4.46317e-10	7.96988e-06
2	Igf1r	0.103816	0.166	0.086	0.08	4.57974e-10	8.17805e-06
2	Grcc10	-0.15778	0.111	0.217	-0.106	5.22407e-10	9.32862e-06
2	Hspb11	-0.135486	0.068	0.163	-0.095	5.45872e-10	9.74764e-06
2	Vps29	-0.125228	0.048	0.135	-0.087	5.70841e-10	1.01935e-05
2	Polr1d	-0.15966	0.17	0.286	-0.116	5.74502e-10	1.02589e-05
2	Txn1	-0.189319	0.742	0.763	-0.021	5.9018e-10	1.05388e-05
2	Ufc1	-0.12447	0.046	0.132	-0.086	6.3782e-10	1.13895e-05
2	Atp6v0c	-0.176778	0.166	0.278	-0.112	6.39693e-10	1.1423e-05
2	Dynll1	-0.205465	0.341	0.452	-0.111	6.46678e-10	1.15477e-05
2	Kifap3	0.100311	0.15	0.075	0.075	6.49434e-10	1.1597e-05
2	Mrpl21	-0.134465	0.068	0.163	-0.095	6.67925e-10	1.19271e-05
2	Lsm2	-0.1162	0.037	0.119	-0.082	6.69485e-10	1.1955e-05
2	Myl12a	-0.20611	0.317	0.428	-0.111	6.7138e-10	1.19888e-05
2	Mrpl20	-0.128427	0.057	0.148	-0.091	6.77035e-10	1.20898e-05
2	Arl6ip1	-0.13756	0.07	0.165	-0.095	6.92476e-10	1.23655e-05
2	Siva1	-0.115511	0.032	0.111	-0.079	6.98273e-10	1.24691e-05
2	Bhlhe40	0.134438	0.189	0.106	0.083	7.22375e-10	1.28994e-05
2	Pafah1b3	-0.151637	0.126	0.234	-0.108	7.22498e-10	1.29016e-05
2	Fundc2	-0.130694	0.056	0.145	-0.089	7.23301e-10	1.2916e-05
2	Mrpl13	-0.15314	0.11	0.214	-0.104	7.31325e-10	1.30593e-05
2	Eif3i	-0.140732	0.099	0.202	-0.103	7.34273e-10	1.31119e-05
2	Ppp1r11	-0.120631	0.048	0.135	-0.087	7.39773e-10	1.32101e-05
2	Hnrnpu	0.13029	0.363	0.243	0.12	7.46481e-10	1.33299e-05
2	Gm2000	-0.107727	0.027	0.104	-0.077	8.00703e-10	1.42981e-05
2	Apex1	-0.113531	0.037	0.118	-0.081	8.16952e-10	1.45883e-05
2	Rwdd1	-0.125657	0.049	0.136	-0.087	8.29067e-10	1.48047e-05
2	Atp6v1f	-0.142994	0.08	0.176	-0.096	8.33993e-10	1.48926e-05
2	Tubb4b	-0.141654	0.134	0.244	-0.11	8.60142e-10	1.53596e-05
2	Ank	0.194656	0.465	0.347	0.118	8.6509e-10	1.54479e-05
2	Aldoa	-0.204272	0.527	0.62	-0.093	8.7202e-10	1.55717e-05
2	Sf3b5	-0.129723	0.057	0.147	-0.09	9.05149e-10	1.61632e-05
2	Mrpl54	-0.126904	0.059	0.149	-0.09	9.24521e-10	1.65092e-05
2	Tmem134	-0.121499	0.054	0.143	-0.089	9.38397e-10	1.6757e-05
2	Snu13	-0.142149	0.089	0.188	-0.099	9.69529e-10	1.73129e-05
2	Nt5c	-0.109547	0.029	0.106	-0.077	9.74881e-10	1.74085e-05
2	Psma3	-0.178965	0.186	0.299	-0.113	1.00091e-09	1.78733e-05
2	Psmb2	-0.153658	0.115	0.219	-0.104	1.0088e-09	1.80142e-05
2	Pdcd5	-0.153398	0.123	0.23	-0.107	1.05821e-09	1.88964e-05
2	Hspe1	-0.182535	0.248	0.365	-0.117	1.07107e-09	1.91262e-05
2	Mrps21	-0.142269	0.084	0.181	-0.097	1.11439e-09	1.98996e-05
2	Ndufs3	-0.115436	0.04	0.122	-0.082	1.12217e-09	2.00386e-05
2	Srp14	-0.139142	0.076	0.171	-0.095	1.12344e-09	2.00613e-05
2	Pfdn2	-0.130326	0.073	0.167	-0.094	1.13288e-09	2.02299e-05
2	Ndufa4	-0.189658	0.358	0.472	-0.114	1.17345e-09	2.09543e-05
2	Dctn3	-0.130555	0.061	0.15	-0.089	1.29321e-09	2.30928e-05
2	Mrpl23	-0.149257	0.096	0.194	-0.098	1.3447e-09	2.40123e-05
2	Uqcrh	-0.206408	0.307	0.413	-0.106	1.37985e-09	2.46399e-05
2	Nsd2	0.106732	0.172	0.093	0.079	1.50279e-09	2.68353e-05
2	1810058I24Rik	-0.112829	0.032	0.109	-0.077	1.54149e-09	2.75264e-05
2	Mrpl43	-0.115651	0.038	0.118	-0.08	1.58001e-09	2.82142e-05
2	Lrrc59	-0.10705	0.027	0.102	-0.075	1.59932e-09	2.85591e-05
2	Psma5	-0.177877	0.236	0.35	-0.114	1.64025e-09	2.929e-05
2	Fnbp1l	0.105775	0.185	0.102	0.083	1.64682e-09	2.94072e-05
2	Eif3f	-0.167532	0.14	0.247	-0.107	1.69506e-09	3.02686e-05
2	Vamp8	-0.13438	0.072	0.164	-0.092	1.7537e-09	3.13159e-05
2	Itga6	0.112686	0.18	0.099	0.081	1.83459e-09	3.27603e-05
2	Sdhb	-0.124208	0.057	0.145	-0.088	1.8501e-09	3.30373e-05
2	Atp5a1	-0.177962	0.17	0.279	-0.109	1.8649e-09	3.33015e-05
2	Vdac2	-0.145444	0.099	0.198	-0.099	1.8659e-09	3.33194e-05
2	Raly	-0.117213	0.04	0.12	-0.08	1.91165e-09	3.41364e-05
2	Znrd2	-0.126425	0.067	0.157	-0.09	1.95855e-09	3.49738e-05
2	Brk1	-0.114771	0.04	0.12	-0.08	2.00851e-09	3.5866e-05
2	Gatad1	-0.123677	0.054	0.14	-0.086	2.0284e-09	3.62211e-05
2	Samm50	-0.103799	0.029	0.104	-0.075	2.03544e-09	3.63469e-05
2	H13	-0.114439	0.04	0.12	-0.08	2.18868e-09	3.90832e-05
2	Fdps	-0.119219	0.059	0.147	-0.088	2.21083e-09	3.94788e-05
2	Rnh1	-0.134402	0.076	0.169	-0.093	2.22176e-09	3.9674e-05
2	Lman2	-0.1065	0.035	0.113	-0.078	2.32151e-09	4.14553e-05
2	Lxn	-0.107521	0.029	0.103	-0.074	2.32612e-09	4.15375e-05
2	Psmc2	-0.142388	0.094	0.191	-0.097	2.43386e-09	4.34615e-05
2	Psma6	-0.157979	0.139	0.243	-0.104	2.4493e-09	4.37371e-05
2	Oaz1	-0.200502	0.315	0.426	-0.111	2.472e-09	4.41426e-05
2	2310009B15Rik	-0.112651	0.038	0.117	-0.079	2.47257e-09	4.41527e-05
2	Clic1	-0.19884	0.395	0.503	-0.108	2.76055e-09	4.92951e-05
2	Ptgs2	0.127923	0.135	0.068	0.067	2.8257e-09	5.04586e-05
2	Sf3b4	-0.107448	0.032	0.107	-0.075	2.91354e-09	5.20271e-05
2	Ciao2b	-0.127773	0.073	0.164	-0.091	2.93794e-09	5.24628e-05
2	Prdx2	-0.216571	0.455	0.538	-0.083	3.0045e-09	5.36514e-05
2	Ndufb3	-0.137802	0.083	0.176	-0.093	3.01792e-09	5.3891e-05
2	Kdelr1	-0.111485	0.032	0.107	-0.075	3.04502e-09	5.43749e-05
2	Psma4	-0.152399	0.129	0.232	-0.103	3.04692e-09	5.44089e-05
2	Nfix	0.113503	0.381	0.258	0.123	3.22989e-09	5.76762e-05
2	Arf5	-0.134272	0.064	0.151	-0.087	3.25961e-09	5.82068e-05
2	Uqcr11	-0.175303	0.245	0.362	-0.117	3.26866e-09	5.83685e-05
2	Arpc4	-0.109339	0.03	0.104	-0.074	3.30913e-09	5.90911e-05
2	Ddost	-0.130826	0.076	0.168	-0.092	3.47317e-09	6.20203e-05
2	2410006H16Rik	-0.203952	0.318	0.421	-0.103	3.48726e-09	6.2272e-05
2	Fkbp3	-0.152217	0.142	0.248	-0.106	3.53896e-09	6.31951e-05
2	Tsen34	-0.115617	0.054	0.139	-0.085	3.58903e-09	6.40892e-05
2	Pfdn6	-0.118888	0.056	0.14	-0.084	3.60716e-09	6.44131e-05
2	Pin4	-0.114939	0.049	0.132	-0.083	3.71452e-09	6.63302e-05
2	Ube2m	-0.113471	0.045	0.125	-0.08	3.80165e-09	6.78862e-05
2	Asap2	0.110907	0.193	0.11	0.083	3.80781e-09	6.7996e-05
2	Tmem238	-0.117026	0.053	0.136	-0.083	4.02156e-09	7.1813e-05
2	Snf8	-0.107842	0.037	0.113	-0.076	4.20053e-09	7.50089e-05
2	Eno3	-0.107039	0.035	0.111	-0.076	4.22464e-09	7.54395e-05
2	Hist1h1e	-0.121494	0.127	0.234	-0.107	4.23965e-09	7.57074e-05
2	Cd81	-0.146262	0.124	0.227	-0.103	4.39035e-09	7.83984e-05
2	Chmp2a	-0.129704	0.088	0.183	-0.095	4.44535e-09	7.93806e-05
2	Psma1	-0.126273	0.072	0.161	-0.089	4.51058e-09	8.05454e-05
2	Hsp90ab1	-0.135938	0.982	0.971	0.011	4.52202e-09	8.07497e-05
2	Ppp1ca	-0.152047	0.127	0.229	-0.102	4.5328e-09	8.09423e-05
2	Pfdn5	-0.176575	0.191	0.298	-0.107	4.54017e-09	8.10738e-05
2	AW112010	-0.123355	0.078	0.17	-0.092	4.59518e-09	8.20562e-05
2	Npm3	-0.119977	0.057	0.142	-0.085	4.64709e-09	8.29831e-05
2	Mgst3	-0.109488	0.045	0.124	-0.079	5.10455e-09	9.1152e-05
2	Ube2n	-0.132731	0.075	0.164	-0.089	5.11339e-09	9.13098e-05
2	Ndufa1	-0.131601	0.072	0.16	-0.088	5.24401e-09	9.36423e-05
2	Dnajc15	-0.115849	0.057	0.142	-0.085	5.25263e-09	9.37962e-05
2	Dut	-0.142858	0.139	0.243	-0.104	5.29511e-09	9.45548e-05
2	Cmc1	-0.120087	0.067	0.154	-0.087	5.38689e-09	9.61936e-05
2	Pgls	-0.154132	0.131	0.231	-0.1	5.60493e-09	0.000100087
2	Rbx1	-0.147497	0.115	0.214	-0.099	5.64768e-09	0.000100851
2	Mrpl33	-0.141238	0.111	0.21	-0.099	5.71017e-09	0.000101967
2	Denr	-0.104815	0.029	0.1	-0.071	6.07007e-09	0.000108393
2	H2-Ab1	-0.14136	0.135	0.241	-0.106	6.1322e-09	0.000109503
2	Zfand5	0.102532	0.197	0.114	0.083	6.38267e-09	0.000113975
2	Eif1	-0.193792	0.685	0.728	-0.043	7.26533e-09	0.000129737
2	Gm11361	-0.140179	0.113	0.21	-0.097	7.51374e-09	0.000134173
2	Fabp5	-0.122479	0.096	0.192	-0.096	7.58829e-09	0.000135504
2	Arpp19	-0.152536	0.14	0.242	-0.102	7.59243e-09	0.000135578
2	Lsm4	-0.128749	0.081	0.171	-0.09	7.86533e-09	0.000140451
2	Lamtor2	-0.119109	0.057	0.14	-0.083	7.87344e-09	0.000140596
2	Atox1	-0.151485	0.153	0.258	-0.105	7.93253e-09	0.000141651
2	Atp6v0e	-0.142267	0.121	0.22	-0.099	8.29624e-09	0.000148146
2	Atp6v1g1	-0.156916	0.167	0.272	-0.105	8.3265e-09	0.000148686
2	Anp32a	-0.117455	0.049	0.129	-0.08	8.53735e-09	0.000152451
2	Sin3b	-0.13658	0.105	0.2	-0.095	9.57389e-09	0.000170961
2	Bcl7c	-0.112702	0.059	0.142	-0.083	9.73726e-09	0.000173878
2	Sec61a1	-0.125484	0.062	0.145	-0.083	9.94203e-09	0.000177535
2	Tubb5	-0.183519	0.658	0.699	-0.041	9.9818e-09	0.000178245
2	Acbd6	-0.100355	0.032	0.104	-0.072	1.00291e-08	0.000179089
2	Snrpc	-0.133676	0.094	0.186	-0.092	1.01232e-08	0.00018077
2	Cnpy2	-0.134816	0.108	0.204	-0.096	1.01724e-08	0.000181648
2	Arpc2	-0.160518	0.186	0.293	-0.107	1.0689e-08	0.000190873
2	Anapc16	-0.110942	0.045	0.122	-0.077	1.07659e-08	0.000192247
2	Anapc11	-0.108437	0.04	0.115	-0.075	1.10144e-08	0.000196684
2	Ndufa5	-0.131816	0.081	0.17	-0.089	1.25086e-08	0.000223367
2	Capg	-0.15829	0.209	0.316	-0.107	1.30581e-08	0.000233178
2	Psmd8	-0.114334	0.057	0.139	-0.082	1.30794e-08	0.000233559
2	Adh5	-0.122305	0.083	0.172	-0.089	1.36846e-08	0.000244365
2	Atp5k	-0.175226	0.244	0.352	-0.108	1.37194e-08	0.000244988
2	Ier3ip1	-0.1089	0.041	0.116	-0.075	1.38698e-08	0.000247672
2	Erp29	-0.130964	0.073	0.159	-0.086	1.3972e-08	0.000249499
2	Eif3m	-0.154198	0.142	0.24	-0.098	1.45186e-08	0.000259259
2	Lsm5	-0.109567	0.04	0.114	-0.074	1.45479e-08	0.000259782
2	Timp1	-0.112702	0.057	0.138	-0.081	1.46572e-08	0.000261733
2	Tpr	0.104119	0.272	0.173	0.099	1.48001e-08	0.000264285
2	Jpt1	-0.141238	0.115	0.21	-0.095	1.49026e-08	0.000266116
2	Lamtor4	-0.100499	0.033	0.105	-0.072	1.53062e-08	0.000273323
2	Sec11a	-0.116211	0.067	0.151	-0.084	1.60476e-08	0.000286562
2	Ppa1	-0.117948	0.073	0.159	-0.086	1.61058e-08	0.000287602
2	Csnk2b	-0.121916	0.067	0.15	-0.083	1.68629e-08	0.000301121
2	Plcg2	0.119023	0.236	0.148	0.088	1.69521e-08	0.000302713
2	Mrto4	-0.105961	0.046	0.123	-0.077	1.70381e-08	0.000304249
2	Mlf2	-0.105292	0.038	0.111	-0.073	1.71367e-08	0.00030601
2	Hcfc1r1	-0.121581	0.073	0.159	-0.086	1.72295e-08	0.000307668
2	Mrpl57	-0.108362	0.043	0.118	-0.075	1.72716e-08	0.000308418
2	Chchd1	-0.113771	0.057	0.138	-0.081	1.73776e-08	0.000310312
2	Bola2	-0.115102	0.057	0.138	-0.081	1.73855e-08	0.000310452
2	Ap2m1	-0.102131	0.035	0.107	-0.072	1.75143e-08	0.000312754
2	Ssr4	-0.143649	0.143	0.243	-0.1	2.00532e-08	0.000358089
2	Rer1	-0.131904	0.084	0.172	-0.088	2.00965e-08	0.000358863
2	Snrpe	-0.187317	0.291	0.392	-0.101	2.01198e-08	0.000359279
2	Timm17a	-0.103357	0.043	0.117	-0.074	2.16039e-08	0.00038578
2	Cnbp	-0.137886	0.105	0.197	-0.092	2.20832e-08	0.000394339
2	Timm10b	-0.105495	0.043	0.117	-0.074	2.22121e-08	0.000396642
2	Plaat3	-0.133472	0.118	0.213	-0.095	2.2444e-08	0.000400783
2	Bclaf1	0.1091	0.212	0.129	0.083	2.3256e-08	0.000415283
2	Ndufv2	-0.131257	0.104	0.195	-0.091	2.35712e-08	0.000420911
2	Scand1	-0.124875	0.076	0.161	-0.085	2.37709e-08	0.000424477
2	Erh	-0.15058	0.186	0.29	-0.104	2.45751e-08	0.000438837
2	Rtn4	0.116753	0.424	0.304	0.12	2.50189e-08	0.000446763
2	Churc1	-0.101544	0.04	0.112	-0.072	2.57789e-08	0.000460333
2	Cox17	-0.129352	0.094	0.184	-0.09	2.58924e-08	0.000462361
2	Psmb7	-0.139616	0.134	0.23	-0.096	2.73693e-08	0.000488734
2	Tmed10	-0.133004	0.126	0.222	-0.096	2.80559e-08	0.000500993
2	Prpf38b	0.104759	0.174	0.099	0.075	2.85535e-08	0.00050988
2	Ddah2	-0.132028	0.092	0.18	-0.088	2.95257e-08	0.000527241
2	Txndc9	-0.111683	0.056	0.134	-0.078	2.98228e-08	0.000532545
2	Glrx3	-0.11466	0.061	0.14	-0.079	3.02987e-08	0.000541044
2	Rex1bd	-0.133055	0.11	0.202	-0.092	3.03306e-08	0.000541614
2	Sdhc	-0.105495	0.045	0.118	-0.073	3.03905e-08	0.000542683
2	Magoh	-0.121893	0.081	0.167	-0.086	3.09827e-08	0.000553258
2	Ehd2	-0.101935	0.038	0.109	-0.071	3.13043e-08	0.000559
2	Fkbp8	-0.119872	0.07	0.152	-0.082	3.51119e-08	0.000626993
2	Impdh2	-0.140886	0.132	0.228	-0.096	3.5442e-08	0.000632887
2	Mrpl18	-0.109104	0.059	0.138	-0.079	3.75039e-08	0.000669708
2	Rsl1d1	-0.11119	0.062	0.141	-0.079	3.80841e-08	0.000680067
2	Smdt1	-0.11724	0.051	0.126	-0.075	4.00573e-08	0.000715303
2	Ehd1	-0.107737	0.054	0.131	-0.077	4.00837e-08	0.000715775
2	Ebna1bp2	-0.11436	0.065	0.145	-0.08	4.32067e-08	0.000771541
2	Commd3	-0.123686	0.084	0.169	-0.085	4.45383e-08	0.00079532
2	Brix1	-0.109054	0.056	0.132	-0.076	4.54394e-08	0.000811411
2	Cwc15	-0.132421	0.116	0.209	-0.093	4.60175e-08	0.000821734
2	Ndufa8	-0.114056	0.081	0.166	-0.085	4.68347e-08	0.000836326
2	Asap1	0.100835	0.213	0.131	0.082	4.82754e-08	0.000862054
2	Tmem132a	0.115891	0.232	0.147	0.085	5.029e-08	0.000898028
2	Acp1	-0.101383	0.049	0.124	-0.075	5.32172e-08	0.000950299
2	Cnih4	-0.149337	0.17	0.269	-0.099	5.38062e-08	0.000960818
2	Rhob	0.116102	0.366	0.258	0.108	5.44782e-08	0.000972817
2	Itm2b	-0.192967	0.336	0.428	-0.092	5.48268e-08	0.000979042
2	Ubl5	-0.177269	0.209	0.305	-0.096	5.53266e-08	0.000987968
2	Trappc4	-0.124068	0.096	0.183	-0.087	5.54062e-08	0.000989388
2	Fscn1	-0.127235	0.107	0.196	-0.089	5.62359e-08	0.0010042
2	Col18a1	0.133688	0.255	0.168	0.087	5.6629e-08	0.00101122
2	Atp6v1e1	-0.110617	0.059	0.136	-0.077	5.75344e-08	0.00102739
2	Hnrnpa0	0.103666	0.381	0.267	0.114	5.77469e-08	0.00103119
2	Edf1	-0.114593	0.067	0.146	-0.079	6.08369e-08	0.00108636
2	Nek7	0.110985	0.215	0.134	0.081	6.09909e-08	0.00108911
2	Gtf2h5	-0.111594	0.067	0.147	-0.08	6.15252e-08	0.00109866
2	Mrpl34	-0.103179	0.051	0.125	-0.074	6.30298e-08	0.00112552
2	Dpm3	-0.10946	0.053	0.127	-0.074	6.53217e-08	0.00116645
2	Isg15	-0.106084	0.064	0.143	-0.079	6.90215e-08	0.00123252
2	Bsg	-0.149732	0.226	0.329	-0.103	7.13946e-08	0.00127489
2	Dnajc19	-0.102075	0.04	0.109	-0.069	7.33995e-08	0.00131069
2	Sumo1	-0.128291	0.104	0.191	-0.087	7.407e-08	0.00132267
2	Cavin3	-0.100253	0.038	0.106	-0.068	7.60995e-08	0.00135891
2	Wdr83os	-0.105037	0.056	0.131	-0.075	8.14359e-08	0.0014542
2	Fkbp2	-0.107395	0.061	0.137	-0.076	8.49323e-08	0.00151664
2	Got2	-0.101156	0.045	0.115	-0.07	8.77382e-08	0.00156674
2	Ube2s	-0.131678	0.119	0.21	-0.091	8.86684e-08	0.00158335
2	Pin1	-0.101685	0.043	0.113	-0.07	8.89792e-08	0.0015889
2	Trir	-0.118395	0.084	0.167	-0.083	9.54917e-08	0.0017052
2	Mrpl42	-0.10865	0.059	0.134	-0.075	9.85378e-08	0.00175959
2	Mrps14	-0.133977	0.111	0.199	-0.088	9.88788e-08	0.00176568
2	Polr2e	-0.122398	0.094	0.178	-0.084	1.00521e-07	0.00179501
2	Eloc	-0.126263	0.092	0.176	-0.084	1.01259e-07	0.00180819
2	Hsd17b10	-0.111835	0.075	0.155	-0.08	1.0239e-07	0.00182837
2	Pomp	-0.162839	0.212	0.309	-0.097	1.03419e-07	0.00184676
2	Aprt	-0.181782	0.422	0.503	-0.081	1.05228e-07	0.00187906
2	Tecr	-0.112445	0.068	0.146	-0.078	1.1167e-07	0.00199409
2	Mdh2	-0.139844	0.129	0.219	-0.09	1.14068e-07	0.00203692
2	Mpc2	-0.101468	0.053	0.125	-0.072	1.18149e-07	0.00210978
2	Psmd6	-0.100436	0.048	0.118	-0.07	1.21796e-07	0.00217491
2	Ndufs6	-0.113797	0.078	0.158	-0.08	1.25744e-07	0.0022454
2	Uqcrc2	-0.105827	0.053	0.125	-0.072	1.25757e-07	0.00224565
2	Cox6c	-0.178463	0.777	0.769	0.008	1.25896e-07	0.00224812
2	Cdc42	-0.151613	0.154	0.247	-0.093	1.26459e-07	0.00225818
2	Pcna	-0.113092	0.068	0.146	-0.078	1.29168e-07	0.00230656
2	Myl12b	-0.119445	0.072	0.149	-0.077	1.33338e-07	0.00238101
2	Ndufs2	-0.102573	0.049	0.12	-0.071	1.33651e-07	0.00238661
2	Insl6	-0.129686	0.132	0.223	-0.091	1.356e-07	0.00242141
2	Ubald2	-0.114651	0.096	0.18	-0.084	1.3588e-07	0.00242641
2	Vdac3	-0.145729	0.177	0.272	-0.095	1.3923e-07	0.00248622
2	Dnajc2	-0.101769	0.048	0.118	-0.07	1.39549e-07	0.00249193
2	Nudt21	-0.118619	0.094	0.177	-0.083	1.42101e-07	0.00253749
2	Csde1	0.100744	0.323	0.221	0.102	1.42693e-07	0.00254806
2	Uba52	-0.187673	0.812	0.893	-0.081	1.43114e-07	0.00255559
2	Ctnna1	0.101241	0.25	0.163	0.087	1.44059e-07	0.00257247
2	Ncl	-0.188121	0.575	0.624	-0.049	1.45181e-07	0.0025925
2	Wwtr1	0.100091	0.272	0.181	0.091	1.57458e-07	0.00281172
2	Rac1	-0.140529	0.124	0.212	-0.088	1.61965e-07	0.0028922
2	Fam162a	-0.137181	0.17	0.267	-0.097	1.71482e-07	0.00306216
2	Fis1	-0.112899	0.084	0.165	-0.081	1.80085e-07	0.00321577
2	Pcbp2	-0.150688	0.186	0.281	-0.095	1.82805e-07	0.00326434
2	Dnaja2	-0.109729	0.068	0.144	-0.076	1.85417e-07	0.00331099
2	Ptms	-0.128299	0.123	0.211	-0.088	1.86584e-07	0.00333182
2	Eif4e2	-0.102948	0.062	0.137	-0.075	1.88394e-07	0.00336415
2	Hspa5	0.162017	0.685	0.571	0.114	1.88597e-07	0.00336778
2	Emc10	-0.101576	0.049	0.119	-0.07	1.9668e-07	0.00351211
2	Lamc2	0.149733	0.33	0.237	0.093	2.0172e-07	0.00360212
2	Capns1	-0.116679	0.078	0.156	-0.078	2.05875e-07	0.00367631
2	Nudc	-0.117247	0.091	0.172	-0.081	2.06763e-07	0.00369216
2	Cdk4	-0.125589	0.104	0.187	-0.083	2.07482e-07	0.00370501
2	Uqcrb	-0.146275	0.182	0.276	-0.094	2.18183e-07	0.00389609
2	Ewsr1	0.100446	0.232	0.15	0.082	2.20596e-07	0.00393918
2	Plin2	-0.103121	0.056	0.127	-0.071	2.28099e-07	0.00407316
2	Snrpb	-0.122351	0.111	0.197	-0.086	2.31776e-07	0.00413882
2	Ezr	0.118609	0.342	0.245	0.097	2.33881e-07	0.00417641
2	Tmed9	-0.116471	0.081	0.159	-0.078	2.35708e-07	0.00420904
2	Gng11	-0.138405	0.166	0.259	-0.093	2.4457e-07	0.00436728
2	Tpm3-rs7	-0.108356	0.072	0.147	-0.075	2.47281e-07	0.00441569
2	Psmg4	-0.103293	0.07	0.146	-0.076	2.58892e-07	0.00462304
2	Tes	0.106134	0.225	0.145	0.08	2.69776e-07	0.00481739
2	Polr2f	-0.144319	0.207	0.304	-0.097	2.72647e-07	0.00486866
2	Mrps33	-0.108879	0.068	0.143	-0.075	2.96117e-07	0.00528776
2	Galk1	-0.103856	0.061	0.132	-0.071	2.96326e-07	0.0052915
2	Stmn1	-0.11885	0.111	0.196	-0.085	3.02314e-07	0.00539842
2	Ubxn1	-0.129917	0.156	0.248	-0.092	3.07528e-07	0.00549152
2	Cct8	-0.120614	0.094	0.174	-0.08	3.2593e-07	0.00582013
2	Ppp1r14b	-0.169005	0.433	0.516	-0.083	3.31114e-07	0.00591271
2	Mrfap1	-0.130549	0.126	0.211	-0.085	3.57581e-07	0.00638533
2	Lsm6	-0.110021	0.075	0.15	-0.075	4.42747e-07	0.00790613
2	Kdelr2	-0.119777	0.1	0.181	-0.081	4.44288e-07	0.00793365
2	Ddx39	-0.107692	0.08	0.155	-0.075	4.77677e-07	0.00852988
2	Clta	-0.130634	0.137	0.223	-0.086	4.79206e-07	0.00855718
2	Ndufa12	-0.143313	0.231	0.325	-0.094	4.90193e-07	0.00875337
2	Gpx4	-0.181792	0.419	0.493	-0.074	4.91573e-07	0.00877801
2	Cap1	-0.106482	0.061	0.13	-0.069	4.9796e-07	0.00889207
2	Glo1	-0.11225	0.097	0.177	-0.08	5.00166e-07	0.00893146
2	Mrps6	-0.101086	0.059	0.128	-0.069	5.7417e-07	0.010253
2	Gja1	0.114447	0.468	0.36	0.108	5.77393e-07	0.0103105
2	Imp3	-0.103045	0.076	0.151	-0.075	5.94248e-07	0.0106115
2	Otub1	-0.103856	0.061	0.13	-0.069	6.11626e-07	0.0109218
2	Zcrb1	-0.126332	0.102	0.18	-0.078	6.26147e-07	0.0111811
2	H2-Eb1	-0.138726	0.225	0.322	-0.097	6.38575e-07	0.011403
2	Tuba1c	-0.123891	0.143	0.23	-0.087	6.58407e-07	0.0117572
2	Rbis	-0.132167	0.145	0.231	-0.086	6.68703e-07	0.011941
2	Srp9	-0.109837	0.089	0.166	-0.077	6.87587e-07	0.0122782
2	Cope	-0.114876	0.1	0.179	-0.079	6.957e-07	0.0124231
2	Pdap1	-0.163963	0.247	0.338	-0.091	7.00378e-07	0.0125066
2	Hnrnpc	-0.122225	0.127	0.211	-0.084	7.37735e-07	0.0131737
2	Tle5	-0.134727	0.148	0.234	-0.086	7.4454e-07	0.0132952
2	Htra1	-0.112581	0.086	0.161	-0.075	7.59642e-07	0.0135649
2	Polr2k	-0.144293	0.189	0.278	-0.089	8.62304e-07	0.0153982
2	Eif2s2	-0.187823	0.287	0.369	-0.082	9.39456e-07	0.0167759
2	Frg1	-0.105247	0.088	0.163	-0.075	9.44566e-07	0.0168671
2	H2-Aa	-0.143839	0.271	0.367	-0.096	9.69281e-07	0.0173085
2	Stub1	-0.100515	0.064	0.132	-0.068	9.77436e-07	0.0174541
2	Chrac1	-0.101967	0.083	0.157	-0.074	9.82625e-07	0.0175467
2	Spry1	0.120483	0.231	0.155	0.076	9.85385e-07	0.017596
2	Psmc1	-0.120698	0.135	0.219	-0.084	1.03498e-06	0.0184816
2	U2af1	-0.109547	0.081	0.154	-0.073	1.07279e-06	0.0191569
2	Ndufs7	-0.102238	0.068	0.138	-0.07	1.08415e-06	0.0193596
2	Vdac1	-0.119065	0.118	0.198	-0.08	1.13988e-06	0.0203549
2	Snhg9	-0.109883	0.094	0.17	-0.076	1.18066e-06	0.0210831
2	Ppp2r1a	-0.105822	0.091	0.166	-0.075	1.21947e-06	0.0217761
2	Cycs	-0.103082	0.067	0.136	-0.069	1.22324e-06	0.0218433
2	Clcn3	0.108024	0.137	0.079	0.058	1.27056e-06	0.0226884
2	Micos13	-0.106328	0.096	0.172	-0.076	1.34357e-06	0.0239921
2	Dtymk	-0.105695	0.097	0.173	-0.076	1.41625e-06	0.0252899
2	Dbi	-0.122086	0.14	0.224	-0.084	1.42993e-06	0.0255342
2	Rnf11	0.102384	0.215	0.141	0.074	1.43871e-06	0.025691
2	Nedd8	-0.134092	0.14	0.221	-0.081	1.47432e-06	0.0263269
2	Ssr2	-0.115891	0.119	0.199	-0.08	1.60684e-06	0.0286933
2	Oaf	-0.105757	0.113	0.193	-0.08	1.63528e-06	0.0292013
2	Fkbp1a	-0.119363	0.102	0.177	-0.075	1.64849e-06	0.0294371
2	Selenok	-0.107818	0.081	0.152	-0.071	1.84209e-06	0.0328942
2	Atp5b	-0.176524	0.424	0.492	-0.068	1.87258e-06	0.0334386
2	Jund	0.178099	0.782	0.713	0.069	1.87902e-06	0.0335536
2	Selenof	-0.147944	0.291	0.382	-0.091	1.97753e-06	0.0353128
2	Sars	-0.101885	0.076	0.146	-0.07	2.06122e-06	0.0368071
2	Plp2	-0.104955	0.124	0.205	-0.081	2.07469e-06	0.0370478
2	Eif4a1	-0.176142	0.525	0.571	-0.046	2.08281e-06	0.0371927
2	Wfdc2	-0.141454	0.847	0.831	0.016	2.09196e-06	0.0373562
2	Chmp3	-0.109078	0.089	0.161	-0.072	2.09274e-06	0.0373701
2	Hes1	0.142913	0.205	0.136	0.069	2.20744e-06	0.0394182
2	Eif3k	-0.128209	0.164	0.248	-0.084	2.29093e-06	0.0409091
2	Ctsz	-0.107932	0.115	0.192	-0.077	2.52182e-06	0.0450321
2	Gnb2	-0.140419	0.209	0.293	-0.084	2.54611e-06	0.0454659
2	Sh3glb1	-0.124129	0.134	0.213	-0.079	2.57158e-06	0.0459207
2	Akt1	-0.102477	0.081	0.151	-0.07	2.57425e-06	0.0459683
2	Ndufa10	-0.101017	0.073	0.141	-0.068	2.59543e-06	0.0463465
2	Anp32b	-0.148818	0.225	0.31	-0.085	2.6616e-06	0.0475282
2	Galnt1	0.103164	0.282	0.199	0.083	2.7133e-06	0.0484513
2	Eif2s1	-0.103271	0.091	0.163	-0.072	2.76063e-06	0.0492966
2	Tceal9	-0.131795	0.17	0.253	-0.083	2.8587e-06	0.0510477
2	Vmp1	0.115694	0.29	0.208	0.082	2.89074e-06	0.05162
2	D8Ertd738e	-0.113259	0.126	0.204	-0.078	2.97927e-06	0.0532008
2	Arl1	-0.103501	0.08	0.148	-0.068	3.00904e-06	0.0537324
2	Paip2	-0.108227	0.096	0.168	-0.072	3.06102e-06	0.0546606
2	Spata7	0.320806	0.565	0.489	0.076	3.06708e-06	0.0547689
2	1110038B12Rik	-0.144328	0.29	0.379	-0.089	3.1422e-06	0.0561103
2	2200002D01Rik	-0.116949	0.131	0.209	-0.078	3.20091e-06	0.0571587
2	Ifi27	-0.129265	0.213	0.301	-0.088	3.23269e-06	0.0577262
2	Bnip3l	-0.102968	0.073	0.14	-0.067	3.23985e-06	0.057854
2	Akr1a1	-0.117464	0.132	0.211	-0.079	3.3197e-06	0.0592799
2	Gpc1	0.100756	0.293	0.209	0.084	3.33437e-06	0.0595418
2	Snrpd3	-0.121864	0.161	0.243	-0.082	3.34257e-06	0.0596882
2	Phb2	-0.102555	0.084	0.154	-0.07	3.36013e-06	0.0600018
2	Iigp1	0.160301	0.194	0.13	0.064	3.36796e-06	0.0601417
2	Cox7a2l	-0.14416	0.252	0.335	-0.083	3.53461e-06	0.0631175
2	Snhg6	-0.111677	0.142	0.222	-0.08	3.60299e-06	0.0643387
2	Tkt	-0.103922	0.096	0.167	-0.071	3.74102e-06	0.0668034
2	Ywhah	-0.10122	0.089	0.159	-0.07	4.22302e-06	0.0754105
2	Abracl	-0.106971	0.091	0.16	-0.069	4.24585e-06	0.0758182
2	Krt8	0.150266	0.909	0.842	0.067	4.36468e-06	0.0779401
2	Llph	-0.100028	0.091	0.161	-0.07	4.50107e-06	0.0803757
2	Hsp90b1	0.149733	0.498	0.393	0.105	4.64033e-06	0.0828624
2	Thoc7	-0.107267	0.104	0.175	-0.071	5.67892e-06	0.101409
2	1110004F10Rik	-0.110677	0.102	0.172	-0.07	6.58608e-06	0.117608
2	Ywhab	-0.114856	0.119	0.192	-0.073	7.3464e-06	0.131185
2	Mtch1	-0.113734	0.119	0.192	-0.073	7.74409e-06	0.138286
2	Calr	-0.149561	0.312	0.395	-0.083	8.49562e-06	0.151706
2	Ctsh	-0.101779	0.084	0.15	-0.066	8.86761e-06	0.158349
2	Rpl29	-0.150057	0.39	0.468	-0.078	9.55391e-06	0.170604
2	Gm47283	0.103302	0.26	0.184	0.076	9.66619e-06	0.172609
2	Atp5g3	-0.126378	0.18	0.257	-0.077	1.00155e-05	0.178847
2	Sugt1	-0.10058	0.091	0.157	-0.066	1.18945e-05	0.2124
2	Snrnp27	-0.102633	0.091	0.157	-0.066	1.20572e-05	0.215305
2	Arhgdia	-0.112517	0.135	0.208	-0.073	1.25222e-05	0.22361
2	Odc1	0.157497	0.247	0.181	0.066	1.30241e-05	0.232571
2	Nsa2	-0.125755	0.166	0.241	-0.075	1.35939e-05	0.242746
2	Eif3l	-0.103174	0.15	0.226	-0.076	1.47058e-05	0.262601
2	Zfas1	-0.119563	0.244	0.328	-0.084	1.84718e-05	0.32985
2	Dusp1	0.119966	0.299	0.224	0.075	2.33912e-05	0.417696
2	Pgk1	-0.136433	0.288	0.365	-0.077	2.46234e-05	0.4397
2	Sat1	0.120494	0.124	0.076	0.048	2.58939e-05	0.462388
2	P4hb	-0.124732	0.177	0.249	-0.072	3.02852e-05	0.540803
2	Hspa1b	0.184282	0.164	0.111	0.053	3.14214e-05	0.561092
2	Fbln2	0.132773	0.199	0.14	0.059	3.70678e-05	0.66192
2	Gnas	-0.154604	0.543	0.58	-0.037	4.13777e-05	0.738881
2	Sod1	-0.1161	0.175	0.246	-0.071	4.27004e-05	0.762502
2	Mgp	0.200812	0.457	0.555	-0.098	4.29776e-05	0.76745
2	Psme1	-0.138554	0.33	0.4	-0.07	4.74616e-05	0.847523
2	Chchd2	-0.151398	0.379	0.438	-0.059	5.4612e-05	0.975207
2	Snhg8	-0.110492	0.18	0.252	-0.072	5.51551e-05	0.984904
2	Aimp1	-0.119235	0.193	0.262	-0.069	6.9598e-05	1
2	Ankrd1	0.140404	0.18	0.133	0.047	0.000540168	1
2	Anxa2	-0.134827	0.425	0.469	-0.044	0.000695415	1
2	Anxa3	-0.105076	0.226	0.283	-0.057	0.00105802	1
2	Bin1	-0.10247	0.167	0.23	-0.063	0.000210059	1
2	Ccn1	0.105134	0.205	0.15	0.055	0.000266388	1
2	Ccnd1	0.102368	0.686	0.605	0.081	0.000200214	1
2	Cct4	-0.103171	0.207	0.266	-0.059	0.000709227	1
2	Cct7	-0.10187	0.148	0.212	-0.064	0.000128476	1
2	Cd9	-0.106348	0.709	0.721	-0.012	0.00038572	1
2	Clu	0.109314	0.562	0.516	0.046	0.00490684	1
2	Dap	-0.106342	0.175	0.24	-0.065	0.00016452	1
2	Gng5	-0.148801	0.605	0.635	-0.03	8.05276e-05	1
2	Hnrnpa3	-0.106117	0.299	0.34	-0.041	0.00757601	1
2	Hnrnpf	-0.108204	0.161	0.228	-0.067	7.50617e-05	1
2	Ier2	0.125066	0.502	0.444	0.058	0.00111929	1
2	Ier3	0.148765	0.505	0.446	0.059	0.00215494	1
2	Lcn2	0.174275	0.58	0.544	0.036	0.00304259	1
2	Lgals3	-0.117186	0.239	0.31	-0.071	9.75751e-05	1
2	Map1lc3b	-0.103641	0.212	0.269	-0.057	0.000808362	1
2	Npc2	-0.115214	0.433	0.476	-0.043	0.00170232	1
2	Pfdn1	-0.110444	0.218	0.288	-0.07	0.000100811	1
2	Pgam1	-0.133131	0.287	0.347	-0.06	0.000236294	1
2	Prdx5	-0.128578	0.28	0.349	-0.069	0.000116196	1
2	Psmb8	-0.123899	0.557	0.567	-0.01	0.00177788	1
2	Ptges3	-0.107028	0.145	0.212	-0.067	6.21403e-05	1
2	Rhoa	-0.12502	0.247	0.313	-0.066	0.000178176	1
2	Rhoc	-0.113471	0.236	0.302	-0.066	0.000236028	1
2	Rpl36al	-0.153546	0.498	0.533	-0.035	0.000189569	1
2	Set	-0.112544	0.406	0.449	-0.043	0.00307043	1
2	Sfr1	-0.10642	0.245	0.292	-0.047	0.00373075	1
2	Slc25a4	-0.122104	0.412	0.448	-0.036	0.00229373	1
2	Sub1	-0.145941	0.43	0.478	-0.048	0.000183405	1
2	Tbrg1	-0.113507	0.352	0.403	-0.051	0.00151792	1
2	Timp2	-0.107515	0.145	0.203	-0.058	0.000279537	1
2	Tpi1	-0.119652	0.245	0.319	-0.074	7.72285e-05	1
2	Vegfa	0.104794	0.107	0.067	0.04	0.000242447	1
2	Ywhae	-0.154565	0.438	0.486	-0.048	7.53669e-05	1
3	Gm42418	-1.64857	0.929	1	-0.071	1.48927e-232	2.65939e-228
3	AY036118	-1.80735	0.577	0.985	-0.408	1.13319e-202	2.02354e-198
3	Lars2	-0.788448	0.292	0.803	-0.511	1.12296e-85	2.00528e-81
3	mt-Co2	0.518261	0.911	0.625	0.286	1.52618e-65	2.7253e-61
3	mt-Co3	0.505403	0.958	0.761	0.197	4.97561e-65	8.88494e-61
3	mt-Co1	0.49819	0.917	0.586	0.331	8.68196e-64	1.55034e-59
3	mt-Atp6	0.384146	0.958	0.79	0.168	1.18434e-61	2.11487e-57
3	Epcam	-0.498089	0.208	0.652	-0.444	1.29063e-60	2.30467e-56
3	Krt18	-0.509849	0.577	0.936	-0.359	8.48104e-56	1.51446e-51
3	mt-Cytb	0.524542	0.871	0.631	0.24	1.3862e-54	2.47535e-50
3	Tpt1	-0.357314	0.996	0.998	-0.002	1.3975e-47	2.49551e-43
3	Hist1h2ap	-0.421612	0.141	0.491	-0.35	3.44716e-43	6.15559e-39
3	Rps18	-0.424954	0.718	0.946	-0.228	1.68666e-40	3.01187e-36
3	Cldn4	-0.370778	0.062	0.36	-0.298	5.22442e-39	9.32925e-35
3	Uba52	-0.547977	0.589	0.919	-0.33	7.7794e-38	1.38917e-33
3	mt-Nd1	0.404029	0.629	0.358	0.271	3.12248e-37	5.57582e-33
3	Rps27	-0.358846	0.952	0.981	-0.029	4.07376e-37	7.27452e-33
3	Hmgb1	-0.33941	0.268	0.61	-0.342	2.07396e-34	3.70347e-30
3	Wfdc2	-0.387482	0.53	0.872	-0.342	3.90261e-34	6.96889e-30
3	Gm10260	-0.35053	0.206	0.524	-0.318	1.14364e-33	2.0422e-29
3	Hist1h2ae	-0.330264	0.034	0.285	-0.251	1.77305e-33	3.16613e-29
3	Krt7	-0.31221	0.163	0.469	-0.306	2.30727e-32	4.12009e-28
3	Cd9	-0.338827	0.407	0.759	-0.352	2.52006e-32	4.50007e-28
3	Lcn2	-0.31907	0.256	0.586	-0.33	7.08985e-32	1.26603e-27
3	Spp1	-0.301173	0.913	0.996	-0.083	1.24509e-31	2.22336e-27
3	mt-Nd2	0.471047	0.617	0.408	0.209	2.31455e-29	4.13309e-25
3	Hnrnpa1	-0.318345	0.258	0.566	-0.308	1.93809e-28	3.46084e-24
3	Rpl23	-0.265302	0.996	0.996	0	3.34049e-28	5.96511e-24
3	Tnnt2	-0.292751	0.085	0.328	-0.243	1.22603e-27	2.18932e-23
3	Rpl35	-0.340055	0.823	0.952	-0.129	1.80609e-27	3.22514e-23
3	Hist1h4d	-0.277939	0.044	0.262	-0.218	4.03617e-27	7.20739e-23
3	Lgals1	-0.257826	0.988	0.996	-0.008	4.6047e-27	8.22261e-23
3	S100a6	-0.257955	0.998	0.999	-0.001	5.76221e-27	1.02896e-22
3	Tnfrsf12a	-0.270506	0.171	0.446	-0.275	1.25904e-26	2.24827e-22
3	Hist1h1e	-0.270701	0.032	0.243	-0.211	1.31483e-26	2.34789e-22
3	mt-Nd4	0.418055	0.581	0.391	0.19	1.39906e-24	2.4983e-20
3	Bst2	-0.263974	0.21	0.487	-0.277	2.91158e-24	5.19921e-20
3	Tubb5	-0.301048	0.403	0.73	-0.327	4.27869e-24	7.64046e-20
3	Tcim	-0.314014	0.276	0.561	-0.285	4.66994e-24	8.33911e-20
3	Hist1h1b	-0.237979	0.02	0.201	-0.181	3.79013e-23	6.76804e-19
3	Tmem176b	-0.247706	0.226	0.49	-0.264	6.09203e-23	1.08785e-18
3	Hmgb2	-0.283719	0.196	0.454	-0.258	1.083e-22	1.93391e-18
3	Gas5	-0.261918	0.427	0.762	-0.335	1.29966e-22	2.32081e-18
3	Tmem176a	-0.236734	0.101	0.319	-0.218	3.90537e-22	6.97381e-18
3	H3f3b	-0.269186	0.813	0.964	-0.151	9.51529e-22	1.69914e-17
3	Rps17	-0.262435	0.621	0.88	-0.259	1.30091e-21	2.32303e-17
3	Npm1	-0.274868	0.603	0.915	-0.312	1.99075e-21	3.55488e-17
3	Prdx2	-0.231856	0.284	0.558	-0.274	2.33836e-21	4.1756e-17
3	Krt8	-0.268362	0.589	0.884	-0.295	1.79551e-20	3.20623e-16
3	H2afz	-0.224958	0.262	0.516	-0.254	1.7462e-19	3.11819e-15
3	Mtap	-0.208137	0.294	0.562	-0.268	2.07007e-19	3.69653e-15
3	Rplp1	-0.202184	0.986	0.994	-0.008	3.38599e-19	6.04636e-15
3	Rpl13	-0.208443	0.982	0.997	-0.015	3.61276e-19	6.4513e-15
3	Padi4	-0.237546	0.091	0.282	-0.191	3.79185e-19	6.77111e-15
3	Hint1	-0.223613	0.349	0.623	-0.274	4.61224e-19	8.23607e-15
3	Lmna	-0.226274	0.349	0.632	-0.283	5.59341e-19	9.98816e-15
3	Erh	-0.196435	0.101	0.298	-0.197	1.41228e-18	2.52191e-14
3	Gm10076	-0.418746	0.569	0.788	-0.219	1.9018e-18	3.39605e-14
3	Tm4sf1	-0.221244	0.323	0.593	-0.27	2.22182e-18	3.96751e-14
3	Ptma	-0.215015	0.895	0.981	-0.086	4.77887e-18	8.53363e-14
3	Sesn3	-0.217055	0.135	0.336	-0.201	7.54927e-18	1.34807e-13
3	Cldn7	-0.19488	0.048	0.209	-0.161	1.45137e-17	2.59171e-13
3	Clic1	-0.206412	0.264	0.517	-0.253	1.85768e-17	3.31726e-13
3	Casp3	-0.202036	0.137	0.337	-0.2	2.2661e-17	4.04657e-13
3	Sox4	-0.266896	0.24	0.47	-0.23	2.96144e-17	5.28824e-13
3	Prmt1	-0.198255	0.063	0.232	-0.169	3.03521e-17	5.41998e-13
3	Mgp	-0.245481	0.308	0.571	-0.263	3.15952e-17	5.64195e-13
3	Crip1	-0.188015	0.45	0.748	-0.298	4.09794e-17	7.31768e-13
3	Rpl29	-0.202674	0.244	0.484	-0.24	6.80609e-17	1.21536e-12
3	Rps9	-0.215346	0.935	0.983	-0.048	8.7614e-17	1.56452e-12
3	Psmb8	-0.213702	0.333	0.596	-0.263	1.09183e-16	1.94967e-12
3	Rps23	-0.215721	0.913	0.976	-0.063	1.19703e-16	2.13754e-12
3	Cox6c	-0.234686	0.51	0.804	-0.294	1.24638e-16	2.22565e-12
3	Arl4c	-0.190912	0.125	0.315	-0.19	1.88716e-16	3.3699e-12
3	Rpl12	-0.202216	0.903	0.967	-0.064	2.02307e-16	3.61259e-12
3	Txn1	-0.220186	0.5	0.793	-0.293	2.62119e-16	4.68066e-12
3	Ncl	-0.182563	0.373	0.648	-0.275	2.92336e-16	5.22024e-12
3	Tbrg1	-0.171992	0.198	0.421	-0.223	3.30176e-16	5.89595e-12
3	Pfdn1	-0.199389	0.117	0.299	-0.182	4.62603e-16	8.2607e-12
3	Serinc2	-0.193371	0.062	0.215	-0.153	6.07758e-16	1.08527e-11
3	Eef1b2	-0.213433	0.571	0.876	-0.305	6.37741e-16	1.13881e-11
3	Cldn3	-0.188027	0.06	0.212	-0.152	7.65867e-16	1.36761e-11
3	Fabp5	-0.189501	0.048	0.195	-0.147	8.97105e-16	1.60196e-11
3	Wdr89	-0.195219	0.087	0.254	-0.167	8.99625e-16	1.60646e-11
3	Fxyd3	-0.171284	0.024	0.158	-0.134	9.13657e-16	1.63152e-11
3	Itga3	-0.201544	0.175	0.375	-0.2	1.17651e-15	2.10089e-11
3	Eno1	-0.195825	0.19	0.395	-0.205	1.76513e-15	3.152e-11
3	Eif4a1	-0.194538	0.337	0.593	-0.256	2.47091e-15	4.4123e-11
3	Ccnd1	-0.185038	0.387	0.645	-0.258	2.71807e-15	4.85366e-11
3	Eef1g	-0.188865	0.421	0.697	-0.276	2.76621e-15	4.93961e-11
3	Cd63	-0.199742	0.423	0.693	-0.27	2.97372e-15	5.31017e-11
3	H2-Aa	-0.174336	0.177	0.376	-0.199	3.48072e-15	6.21552e-11
3	Rpl39	-0.171558	0.99	0.995	-0.005	4.17533e-15	7.45588e-11
3	Smarce1	-0.180854	0.056	0.201	-0.145	5.49029e-15	9.80402e-11
3	Stmn1	-0.174283	0.056	0.2	-0.144	9.92672e-15	1.77261e-10
3	Gadd45a	-0.182961	0.177	0.37	-0.193	1.03213e-14	1.84307e-10
3	Rps2	-0.199069	0.738	0.905	-0.167	1.51389e-14	2.70336e-10
3	Msn	-0.142043	0.139	0.326	-0.187	2.23666e-14	3.994e-10
3	Cox4i1	-0.190434	0.458	0.73	-0.272	2.80027e-14	5.00043e-10
3	H19	-0.138009	0.145	0.332	-0.187	2.95646e-14	5.27936e-10
3	Rpl27a	-0.172048	0.925	0.978	-0.053	3.05253e-14	5.45091e-10
3	Polr2f	-0.176952	0.135	0.31	-0.175	3.21376e-14	5.73881e-10
3	Npnt	-0.170656	0.073	0.223	-0.15	3.23873e-14	5.7834e-10
3	Snrpd1	-0.177131	0.099	0.258	-0.159	4.02428e-14	7.18616e-10
3	LTO1	-0.166664	0.036	0.163	-0.127	4.28393e-14	7.64982e-10
3	Vim	0.391565	0.887	0.892	-0.005	4.54924e-14	8.12357e-10
3	Hsp90ab1	-0.183667	0.897	0.983	-0.086	5.64024e-14	1.00718e-09
3	Ndrg1	-0.183893	0.117	0.287	-0.17	5.89868e-14	1.05333e-09
3	Slpi	0.235557	0.401	0.695	-0.294	7.53171e-14	1.34494e-09
3	Tslp	-0.176775	0.111	0.272	-0.161	9.10934e-14	1.62665e-09
3	Cebpb	-0.159532	0.212	0.412	-0.2	9.15004e-14	1.63392e-09
3	Tomm20	-0.159729	0.24	0.446	-0.206	1.17056e-13	2.09027e-09
3	Anxa5	-0.168137	0.387	0.632	-0.245	1.29913e-13	2.31986e-09
3	Tuba1c	-0.158552	0.085	0.235	-0.15	2.3164e-13	4.1364e-09
3	Rpl5	-0.195634	0.762	0.94	-0.178	2.70056e-13	4.82239e-09
3	Ezr	-0.176729	0.119	0.276	-0.157	2.75188e-13	4.91404e-09
3	Ndufb9	-0.168173	0.312	0.543	-0.231	2.94023e-13	5.25036e-09
3	Junb	-0.188779	0.438	0.714	-0.276	3.06016e-13	5.46453e-09
3	Dusp6	-0.163523	0.175	0.36	-0.185	3.12799e-13	5.58565e-09
3	H1f0	-0.148122	0.187	0.376	-0.189	3.61318e-13	6.45205e-09
3	Jup	-0.156315	0.071	0.212	-0.141	3.80049e-13	6.78654e-09
3	Naca	-0.16427	0.528	0.83	-0.302	3.96736e-13	7.08452e-09
3	Ibsp	-0.152131	0.008	0.111	-0.103	3.98206e-13	7.11076e-09
3	Pmepa1	-0.15532	0.19	0.379	-0.189	4.17914e-13	7.46269e-09
3	Rps27a	-0.164905	0.982	0.995	-0.013	4.58804e-13	8.19286e-09
3	Pafah1b3	-0.153388	0.087	0.235	-0.148	4.61543e-13	8.24177e-09
3	Fut8	-0.167422	0.109	0.264	-0.155	4.77423e-13	8.52533e-09
3	Ddit4	-0.15549	0.052	0.182	-0.13	4.91754e-13	8.78124e-09
3	Cd24a	-0.159111	0.125	0.289	-0.164	5.61795e-13	1.0032e-08
3	Cnih4	-0.160912	0.115	0.273	-0.158	6.5314e-13	1.16631e-08
3	Lad1	-0.156163	0.056	0.186	-0.13	6.60618e-13	1.17966e-08
3	Rpl41	-0.147225	0.994	0.996	-0.002	8.20311e-13	1.46483e-08
3	Nt5e	-0.170649	0.123	0.282	-0.159	8.20768e-13	1.46565e-08
3	Insl6	-0.141135	0.081	0.227	-0.146	8.47402e-13	1.51321e-08
3	Slc25a4	-0.163559	0.264	0.465	-0.201	8.51879e-13	1.5212e-08
3	Rbm8a	-0.163414	0.123	0.281	-0.158	1.03331e-12	1.84518e-08
3	B930036N10Rik	-0.159673	0.06	0.19	-0.13	1.11998e-12	1.99994e-08
3	Asah1	-0.15488	0.056	0.184	-0.128	1.20607e-12	2.15367e-08
3	H2-Eb1	-0.142772	0.155	0.328	-0.173	1.21342e-12	2.16681e-08
3	Gata3	-0.15732	0.062	0.191	-0.129	1.30379e-12	2.32818e-08
3	S100a11	-0.167617	0.54	0.819	-0.279	1.69216e-12	3.02169e-08
3	Top2a	-0.152885	0.05	0.175	-0.125	1.8052e-12	3.22355e-08
3	Glrp1	-0.14922	0.018	0.122	-0.104	1.99334e-12	3.55951e-08
3	Zfas1	-0.174742	0.167	0.335	-0.168	2.37299e-12	4.23744e-08
3	Vdac3	-0.156291	0.123	0.276	-0.153	2.3735e-12	4.23835e-08
3	Ltbp3	-0.15641	0.188	0.37	-0.182	2.6534e-12	4.73818e-08
3	Hmga2	-0.16986	0.159	0.325	-0.166	2.78876e-12	4.97989e-08
3	Prss22	-0.13595	0.079	0.22	-0.141	2.82902e-12	5.05178e-08
3	Cks1b	-0.151422	0.123	0.276	-0.153	3.0014e-12	5.3596e-08
3	Hbegf	-0.15348	0.123	0.279	-0.156	3.34649e-12	5.97582e-08
3	Sfn	-0.149776	0.034	0.146	-0.112	3.542e-12	6.32495e-08
3	Rplp2	-0.177018	0.903	0.957	-0.054	4.16887e-12	7.44436e-08
3	Msmp	-0.159076	0.022	0.126	-0.104	4.76804e-12	8.51429e-08
3	Gpc1	-0.134301	0.093	0.237	-0.144	5.28658e-12	9.44024e-08
3	Hotairm1	-0.142549	0.05	0.171	-0.121	6.05072e-12	1.08048e-07
3	Emp1	-0.178797	0.204	0.385	-0.181	6.11083e-12	1.09121e-07
3	Set	-0.135502	0.264	0.466	-0.202	6.35087e-12	1.13407e-07
3	Emp2	-0.142636	0.085	0.223	-0.138	7.0664e-12	1.26185e-07
3	H2-Q4	-0.128345	0.103	0.255	-0.152	7.13679e-12	1.27442e-07
3	Ube2q2	-0.146419	0.042	0.156	-0.114	7.50487e-12	1.34015e-07
3	Cct2	-0.141856	0.165	0.328	-0.163	9.5486e-12	1.70509e-07
3	H2-D1	-0.148114	0.956	0.995	-0.039	9.61089e-12	1.71622e-07
3	Tuba1b	-0.144526	0.194	0.373	-0.179	1.02502e-11	1.83038e-07
3	Marchf2	-0.140184	0.097	0.24	-0.143	1.06111e-11	1.89482e-07
3	Rpl10	-0.174009	0.665	0.864	-0.199	1.14514e-11	2.04487e-07
3	Cfdp1	-0.154595	0.115	0.261	-0.146	1.14522e-11	2.04501e-07
3	Snrpf	-0.138649	0.224	0.415	-0.191	1.16599e-11	2.0821e-07
3	Errfi1	-0.177965	0.079	0.21	-0.131	1.18015e-11	2.10739e-07
3	Rpl31	-0.15293	0.595	0.865	-0.27	1.63069e-11	2.91192e-07
3	Trps1	-0.181382	0.125	0.27	-0.145	1.63161e-11	2.91356e-07
3	Lamc2	-0.150233	0.119	0.266	-0.147	1.64038e-11	2.92922e-07
3	Nudt21	-0.133719	0.058	0.179	-0.121	1.80049e-11	3.21514e-07
3	Atp5g1	-0.158487	0.151	0.305	-0.154	1.84763e-11	3.29931e-07
3	Rpl35a	-0.174549	0.883	0.96	-0.077	2.18646e-11	3.90436e-07
3	Rps29	-0.171456	0.99	0.996	-0.006	2.29406e-11	4.09651e-07
3	Uqcc2	-0.15216	0.131	0.279	-0.148	2.58681e-11	4.61926e-07
3	Plaat3	-0.141489	0.083	0.214	-0.131	2.92216e-11	5.2181e-07
3	Atp5b	-0.136676	0.298	0.506	-0.208	3.55441e-11	6.34711e-07
3	Nfat5	-0.155379	0.087	0.22	-0.133	3.60865e-11	6.44397e-07
3	Runx1	-0.151621	0.079	0.205	-0.126	3.63581e-11	6.49247e-07
3	Sox9	-0.150194	0.089	0.218	-0.129	3.95969e-11	7.07083e-07
3	Ier2	-0.117915	0.27	0.475	-0.205	4.18599e-11	7.47493e-07
3	Areg	-0.154724	0.077	0.203	-0.126	4.37772e-11	7.81729e-07
3	Eef1a1	-0.11088	0.992	0.997	-0.005	4.7039e-11	8.39976e-07
3	Hmgn2	-0.14931	0.071	0.192	-0.121	4.72481e-11	8.43709e-07
3	Snhg8	-0.125308	0.115	0.258	-0.143	5.57853e-11	9.96158e-07
3	Scd2	-0.144607	0.123	0.264	-0.141	5.6329e-11	1.00587e-06
3	H2-T23	-0.136467	0.157	0.311	-0.154	5.6688e-11	1.01228e-06
3	Ube2i	-0.143954	0.137	0.287	-0.15	5.68545e-11	1.01525e-06
3	Id3	-0.123969	0.145	0.304	-0.159	5.79098e-11	1.0341e-06
3	Abhd2	-0.139632	0.171	0.331	-0.16	6.04312e-11	1.07912e-06
3	Acadl	-0.132819	0.091	0.223	-0.132	6.17977e-11	1.10352e-06
3	Gja1	-0.132653	0.218	0.395	-0.177	6.76349e-11	1.20776e-06
3	Alcam	-0.125188	0.06	0.178	-0.118	6.76773e-11	1.20851e-06
3	Bok	-0.130401	0.04	0.146	-0.106	7.04066e-11	1.25725e-06
3	Acsl4	-0.139651	0.157	0.314	-0.157	7.88836e-11	1.40863e-06
3	Tceal9	-0.129162	0.117	0.257	-0.14	8.27596e-11	1.47784e-06
3	Sub1	-0.149738	0.298	0.494	-0.196	1.02362e-10	1.82788e-06
3	Moxd1	-0.134642	0.067	0.185	-0.118	1.24644e-10	2.22576e-06
3	Bri3	-0.129508	0.129	0.272	-0.143	1.28254e-10	2.29024e-06
3	Hnrnpa2b1	-0.139301	0.234	0.412	-0.178	1.38424e-10	2.47184e-06
3	Mmp9	-0.124036	0.073	0.196	-0.123	1.42828e-10	2.55048e-06
3	Inhba	-0.127308	0.05	0.159	-0.109	1.65767e-10	2.9601e-06
3	Fhl2	-0.13202	0.05	0.158	-0.108	1.74497e-10	3.11599e-06
3	Snrpa1	-0.131158	0.028	0.123	-0.095	1.91152e-10	3.4134e-06
3	Prrc2a	-0.124452	0.048	0.156	-0.108	1.99287e-10	3.55868e-06
3	Lama5	-0.14412	0.073	0.191	-0.118	1.9945e-10	3.56159e-06
3	Hnrnpa3	-0.133018	0.188	0.353	-0.165	2.01414e-10	3.59665e-06
3	Cgnl1	-0.138804	0.044	0.147	-0.103	2.1525e-10	3.84372e-06
3	H2-Q7	-0.128633	0.139	0.283	-0.144	2.18409e-10	3.90014e-06
3	Rps28	-0.147992	0.996	0.995	0.001	2.20589e-10	3.93906e-06
3	Rbpj	-0.130025	0.169	0.325	-0.156	2.31981e-10	4.14249e-06
3	Rpl37a	-0.144538	0.974	0.988	-0.014	2.34462e-10	4.18678e-06
3	Rps15a	-0.123987	0.935	0.968	-0.033	2.4873e-10	4.44157e-06
3	Ramp1	-0.128778	0.069	0.186	-0.117	2.67144e-10	4.77038e-06
3	Pdap1	-0.143194	0.183	0.343	-0.16	2.79078e-10	4.9835e-06
3	Cstb	-0.139484	0.317	0.519	-0.202	2.83526e-10	5.06293e-06
3	Krtcap3	-0.118349	0.036	0.136	-0.1	2.85802e-10	5.10357e-06
3	Znrd2	-0.124764	0.05	0.157	-0.107	2.98286e-10	5.3265e-06
3	Pdgfa	-0.12736	0.04	0.141	-0.101	3.04588e-10	5.43903e-06
3	Hnrnpa0	-0.115261	0.151	0.3	-0.149	3.17539e-10	5.67029e-06
3	Dnajc2	-0.126646	0.026	0.118	-0.092	3.21052e-10	5.73303e-06
3	Wdr36	-0.123852	0.075	0.194	-0.119	3.37013e-10	6.01804e-06
3	Itgb4	-0.135555	0.079	0.196	-0.117	3.72122e-10	6.64498e-06
3	Ndufa12	-0.131326	0.175	0.329	-0.154	3.82336e-10	6.82737e-06
3	Srsf3	-0.137435	0.167	0.319	-0.152	4.0568e-10	7.24424e-06
3	Hnrnph1	-0.13372	0.101	0.23	-0.129	4.27046e-10	7.62576e-06
3	Slco2a1	-0.126551	0.181	0.34	-0.159	4.43076e-10	7.91201e-06
3	Ran	-0.103255	0.244	0.431	-0.187	4.54258e-10	8.11169e-06
3	Rplp0	-0.133367	0.978	0.991	-0.013	4.59022e-10	8.19675e-06
3	Rad21	-0.129051	0.056	0.163	-0.107	4.68684e-10	8.3693e-06
3	Rpl21	-0.144978	0.798	0.923	-0.125	4.93711e-10	8.81619e-06
3	Ndufb7	-0.129848	0.117	0.247	-0.13	5.12171e-10	9.14584e-06
3	Eif3e	-0.118944	0.232	0.407	-0.175	5.30358e-10	9.4706e-06
3	Pafah1b1	-0.130115	0.085	0.206	-0.121	5.51464e-10	9.84749e-06
3	Psmb9	-0.144317	0.141	0.277	-0.136	5.75292e-10	1.0273e-05
3	Ifi27	-0.107641	0.155	0.306	-0.151	5.91634e-10	1.05648e-05
3	Pttg1	-0.117647	0.03	0.123	-0.093	5.94572e-10	1.06173e-05
3	Prkg2	-0.117337	0.087	0.209	-0.122	5.95458e-10	1.06331e-05
3	Aprt	-0.110297	0.31	0.515	-0.205	6.1606e-10	1.1001e-05
3	Hist2h2ac	-0.115066	0.016	0.1	-0.084	6.40743e-10	1.14417e-05
3	Atp1a1	-0.143807	0.236	0.402	-0.166	6.9136e-10	1.23456e-05
3	Psma5	-0.118713	0.192	0.352	-0.16	7.01513e-10	1.25269e-05
3	Plp2	-0.139044	0.089	0.207	-0.118	7.05248e-10	1.25936e-05
3	Hnrnpd	-0.132336	0.095	0.218	-0.123	7.31392e-10	1.30605e-05
3	Ccbe1	-0.126598	0.065	0.176	-0.111	7.43789e-10	1.32818e-05
3	Cdkn2c	-0.130006	0.089	0.208	-0.119	8.08065e-10	1.44296e-05
3	Mir100hg	-0.164968	0.099	0.224	-0.125	8.14145e-10	1.45382e-05
3	Ywhae	-0.111422	0.304	0.502	-0.198	8.16171e-10	1.45744e-05
3	Slirp	-0.125531	0.081	0.2	-0.119	8.52518e-10	1.52234e-05
3	Ndufb3	-0.127023	0.065	0.175	-0.11	9.11663e-10	1.62796e-05
3	Nop58	-0.141546	0.095	0.215	-0.12	9.6784e-10	1.72827e-05
3	Eif1ax	-0.128153	0.101	0.225	-0.124	1.00762e-09	1.79931e-05
3	Hnrnpl	-0.124882	0.067	0.178	-0.111	1.04234e-09	1.8613e-05
3	Psma7	-0.116293	0.288	0.481	-0.193	1.15085e-09	2.05506e-05
3	Gm11808	-0.121489	0.073	0.187	-0.114	1.17032e-09	2.08984e-05
3	Mcm7	-0.121586	0.054	0.157	-0.103	1.27396e-09	2.27492e-05
3	Lsr	-0.11084	0.038	0.133	-0.095	1.55167e-09	2.77082e-05
3	Ppid	-0.117424	0.05	0.15	-0.1	1.64212e-09	2.93234e-05
3	Atp5md	-0.120417	0.353	0.556	-0.203	1.82673e-09	3.26199e-05
3	Rbbp4	-0.115001	0.065	0.175	-0.11	1.84313e-09	3.29127e-05
3	Snrpg	-0.128812	0.308	0.495	-0.187	2.04488e-09	3.65154e-05
3	Rbm3	-0.101228	0.329	0.546	-0.217	2.10628e-09	3.76119e-05
3	Krt19	-0.11807	0.034	0.126	-0.092	2.13672e-09	3.81553e-05
3	Rnf19b	-0.10489	0.028	0.117	-0.089	2.17875e-09	3.89059e-05
3	Rps12	-0.134208	0.992	0.993	-0.001	2.26525e-09	4.04506e-05
3	Pin4	-0.116614	0.038	0.131	-0.093	2.29052e-09	4.09019e-05
3	Tmprss11e	-0.125917	0.042	0.135	-0.093	2.34541e-09	4.1882e-05
3	Ier3	-0.118463	0.286	0.476	-0.19	2.39883e-09	4.2836e-05
3	D8Ertd738e	-0.132685	0.091	0.206	-0.115	2.61369e-09	4.66726e-05
3	Rpl37	-0.140034	0.988	0.997	-0.009	2.62142e-09	4.68106e-05
3	Calm2	-0.109688	0.331	0.535	-0.204	2.65775e-09	4.74594e-05
3	Snrpd3	-0.134893	0.121	0.246	-0.125	2.65956e-09	4.74918e-05
3	Nmi	-0.118751	0.036	0.127	-0.091	2.70565e-09	4.83149e-05
3	Hpf1	-0.124885	0.063	0.167	-0.104	3.00785e-09	5.37111e-05
3	Ank	-0.112698	0.22	0.382	-0.162	3.31241e-09	5.91498e-05
3	Snhg3	-0.116504	0.036	0.126	-0.09	3.39161e-09	6.0564e-05
3	Tap2	-0.109898	0.034	0.123	-0.089	3.42606e-09	6.11792e-05
3	Krt14	-0.111739	0.022	0.104	-0.082	3.83813e-09	6.85374e-05
3	Psmb10	-0.107236	0.169	0.314	-0.145	3.98931e-09	7.12371e-05
3	Ube2s	-0.114745	0.093	0.211	-0.118	4.0869e-09	7.29797e-05
3	Nek7	-0.105303	0.056	0.156	-0.1	4.38077e-09	7.82275e-05
3	Anxa3	-0.106003	0.151	0.291	-0.14	4.46731e-09	7.97728e-05
3	Hmga1	-0.106654	0.02	0.1	-0.08	4.61023e-09	8.23249e-05
3	Rps20	-0.128987	0.994	0.996	-0.002	4.62252e-09	8.25444e-05
3	Polr2k	-0.133911	0.149	0.28	-0.131	4.637e-09	8.28028e-05
3	Igf2bp2	-0.112321	0.034	0.122	-0.088	4.66331e-09	8.32727e-05
3	Isg15	-0.103234	0.046	0.142	-0.096	4.70947e-09	8.4097e-05
3	Odc1	-0.136842	0.091	0.202	-0.111	4.92977e-09	8.8031e-05
3	Txnl1	-0.110472	0.091	0.207	-0.116	5.03544e-09	8.99179e-05
3	Gpa33	-0.11467	0.075	0.184	-0.109	5.03908e-09	8.99828e-05
3	Itgb1	-0.114841	0.321	0.519	-0.198	5.14256e-09	9.18307e-05
3	Prdx1	-0.103325	0.409	0.641	-0.232	5.31219e-09	9.48598e-05
3	Birc5	-0.107959	0.044	0.138	-0.094	5.35183e-09	9.55676e-05
3	Mrpl34	-0.107641	0.036	0.125	-0.089	5.45491e-09	9.74084e-05
3	H2-Q6	-0.111793	0.069	0.175	-0.106	5.7074e-09	0.000101917
3	Snhg1	-0.119833	0.143	0.274	-0.131	5.88129e-09	0.000105022
3	Mrpl13	-0.109861	0.095	0.213	-0.118	5.93542e-09	0.000105989
3	Ssr3	-0.131893	0.109	0.227	-0.118	6.35986e-09	0.000113568
3	2200002D01Rik	-0.114609	0.095	0.211	-0.116	6.75652e-09	0.000120651
3	Polr2j	-0.116832	0.062	0.161	-0.099	6.93837e-09	0.000123898
3	3300005D01Rik	-0.101497	0.032	0.117	-0.085	7.82747e-09	0.000139775
3	Bin1	-0.100116	0.111	0.235	-0.124	7.99157e-09	0.000142705
3	Atp5l	-0.116169	0.296	0.482	-0.186	8.77906e-09	0.000156768
3	Gbp4	-0.108936	0.032	0.117	-0.085	8.78507e-09	0.000156875
3	H2-K1	-0.137151	0.651	0.916	-0.265	8.95655e-09	0.000159937
3	Cct4	-0.114197	0.141	0.273	-0.132	9.01996e-09	0.000161069
3	Rpl7	-0.128575	0.808	0.945	-0.137	9.33107e-09	0.000166625
3	Ciao2b	-0.114799	0.063	0.163	-0.1	9.65767e-09	0.000172457
3	Sdc1	-0.110533	0.079	0.185	-0.106	1.06201e-08	0.000189644
3	Polr2l	-0.114761	0.05	0.143	-0.093	1.07413e-08	0.000191808
3	Taf1d	-0.129487	0.161	0.292	-0.131	1.13242e-08	0.000202216
3	Sod1	-0.106361	0.125	0.25	-0.125	1.18511e-08	0.000211625
3	Ube2c	-0.10538	0.034	0.119	-0.085	1.26862e-08	0.000226538
3	Mtss1	-0.128702	0.058	0.154	-0.096	1.31626e-08	0.000235045
3	Skil	-0.108857	0.073	0.178	-0.105	1.33095e-08	0.000237668
3	Cenpa	-0.102057	0.042	0.131	-0.089	1.34491e-08	0.00024016
3	Aig1	-0.110607	0.062	0.159	-0.097	1.38499e-08	0.000247317
3	Chchd2	-0.107174	0.282	0.449	-0.167	1.42954e-08	0.000255273
3	Ppp2cb	-0.105875	0.04	0.127	-0.087	1.57668e-08	0.000281548
3	Urah	-0.101098	0.026	0.105	-0.079	1.6324e-08	0.000291498
3	Cct6a	-0.127281	0.175	0.305	-0.13	1.67964e-08	0.000299932
3	Pdia6	-0.103582	0.216	0.372	-0.156	1.70937e-08	0.000305241
3	Pabpc4	-0.10538	0.036	0.12	-0.084	1.74032e-08	0.000310769
3	Cystm1	-0.106207	0.046	0.135	-0.089	1.75982e-08	0.00031425
3	AA467197	-0.117289	0.042	0.128	-0.086	1.86597e-08	0.000333207
3	4930523C07Rik	-0.108108	0.06	0.155	-0.095	1.92879e-08	0.000344423
3	Cited2	-0.110737	0.101	0.215	-0.114	1.9386e-08	0.000346177
3	Elk3	-0.106441	0.091	0.201	-0.11	1.953e-08	0.000348748
3	Gmps	-0.112436	0.046	0.134	-0.088	1.95623e-08	0.000349324
3	Ccdc34	-0.116513	0.048	0.137	-0.089	2.08179e-08	0.000371746
3	Psmd4	-0.102364	0.105	0.22	-0.115	2.15643e-08	0.000385074
3	Gstp1	-0.10264	0.036	0.12	-0.084	2.17748e-08	0.000388832
3	Ivns1abp	-0.101425	0.077	0.182	-0.105	2.22274e-08	0.000396914
3	Tubb4b	-0.11008	0.123	0.242	-0.119	2.29078e-08	0.000409065
3	Rps6	-0.142885	0.732	0.882	-0.15	2.30533e-08	0.000411662
3	Pomp	-0.106302	0.173	0.311	-0.138	2.48151e-08	0.000443124
3	Nudc	-0.103652	0.071	0.172	-0.101	2.59305e-08	0.000463041
3	Mrpl12	-0.11064	0.054	0.145	-0.091	2.60877e-08	0.000465848
3	Cdh1	-0.105372	0.032	0.113	-0.081	2.64725e-08	0.000472719
3	Tmem128	-0.103033	0.048	0.137	-0.089	2.65756e-08	0.00047456
3	Sms	-0.106841	0.044	0.13	-0.086	2.81425e-08	0.00050254
3	Plet1	-0.102145	0.036	0.118	-0.082	2.83698e-08	0.0005066
3	Car9	-0.106704	0.062	0.157	-0.095	2.86122e-08	0.000510928
3	Smarcc1	-0.10517	0.067	0.165	-0.098	2.87554e-08	0.000513485
3	Adss	-0.113814	0.054	0.144	-0.09	2.98422e-08	0.000532892
3	Smc3	-0.106517	0.042	0.127	-0.085	3.09278e-08	0.000552278
3	Prpf19	-0.100874	0.038	0.121	-0.083	3.14316e-08	0.000561274
3	Spry1	-0.116836	0.077	0.177	-0.1	3.3076e-08	0.000590638
3	Ppia	-0.108566	0.881	0.972	-0.091	3.50636e-08	0.00062613
3	Nfe2l1	-0.101121	0.101	0.211	-0.11	3.53227e-08	0.000630757
3	Rpl26	-0.11232	0.772	0.907	-0.135	3.60155e-08	0.000643128
3	Tmem258	-0.101763	0.196	0.338	-0.142	3.61719e-08	0.000645921
3	Rbbp7	-0.101843	0.038	0.12	-0.082	4.14225e-08	0.000739682
3	Galnt1	-0.112177	0.111	0.223	-0.112	4.17811e-08	0.000746085
3	Ddx39	-0.10483	0.062	0.155	-0.093	4.19279e-08	0.000748707
3	Mfge8	-0.110712	0.077	0.176	-0.099	4.33442e-08	0.000773998
3	Srpr	-0.113956	0.135	0.251	-0.116	4.67447e-08	0.000834721
3	Rpl9	-0.116677	0.812	0.926	-0.114	4.71291e-08	0.000841585
3	Atf3	-0.10904	0.135	0.256	-0.121	4.85167e-08	0.000866362
3	Tm9sf3	-0.105626	0.121	0.235	-0.114	4.92464e-08	0.000879393
3	Ptbp1	-0.100905	0.058	0.149	-0.091	5.04055e-08	0.000900092
3	Morf4l1	-0.112355	0.173	0.304	-0.131	5.26233e-08	0.000939693
3	Dst	-0.113492	0.067	0.162	-0.095	5.42472e-08	0.000968692
3	Wnt7b	-0.102516	0.089	0.192	-0.103	5.70024e-08	0.00101789
3	Hspb11	-0.115109	0.067	0.16	-0.093	5.95357e-08	0.00106313
3	Ctnnb1	-0.104616	0.159	0.286	-0.127	5.96773e-08	0.00106566
3	Fkbp2	-0.104471	0.05	0.136	-0.086	6.5787e-08	0.00117476
3	Mrps24	-0.107797	0.063	0.155	-0.092	6.84459e-08	0.00122224
3	Trappc4	-0.100488	0.081	0.182	-0.101	7.33276e-08	0.00130941
3	Aldh2	-0.107641	0.125	0.238	-0.113	7.33792e-08	0.00131033
3	Ercc1	-0.104872	0.121	0.233	-0.112	7.86136e-08	0.0014038
3	Pfdn6	-0.100512	0.052	0.138	-0.086	7.87618e-08	0.00140645
3	Micos13	-0.102423	0.075	0.172	-0.097	8.32758e-08	0.00148706
3	Mrpl14	-0.108836	0.097	0.201	-0.104	8.78734e-08	0.00156916
3	Hist1h1c	-0.102527	0.046	0.129	-0.083	9.38803e-08	0.00167642
3	Eif4h	-0.114389	0.079	0.175	-0.096	9.66351e-08	0.00172561
3	Vmp1	-0.103442	0.119	0.232	-0.113	9.92295e-08	0.00177194
3	Iigp1	-0.110757	0.06	0.149	-0.089	1.00319e-07	0.0017914
3	Tmem134	-0.100049	0.054	0.14	-0.086	1.02148e-07	0.00182406
3	Phc2	-0.10224	0.073	0.167	-0.094	1.10899e-07	0.00198033
3	Ifi203	-0.100743	0.123	0.237	-0.114	1.14341e-07	0.00204178
3	Rpl36	-0.119125	0.94	0.982	-0.042	1.14709e-07	0.00204836
3	Ywhaq	-0.104901	0.167	0.291	-0.124	1.17319e-07	0.00209497
3	Rnf130	-0.103549	0.058	0.145	-0.087	1.18241e-07	0.00211143
3	H2-DMb1	-0.101738	0.05	0.133	-0.083	1.24967e-07	0.00223154
3	Vdac1	-0.113188	0.097	0.198	-0.101	1.30961e-07	0.00233857
3	Cox8a	-0.10493	0.45	0.673	-0.223	1.68593e-07	0.00301056
3	Fnbp1l	-0.101048	0.044	0.123	-0.079	1.75606e-07	0.0031358
3	Plcg2	-0.103946	0.077	0.171	-0.094	1.77012e-07	0.0031609
3	Psmd7	-0.107347	0.115	0.221	-0.106	1.92367e-07	0.0034351
3	Zranb2	-0.107338	0.087	0.184	-0.097	2.03785e-07	0.00363898
3	Hspa1b	-0.12003	0.048	0.128	-0.08	2.0498e-07	0.00366032
3	Arglu1	-0.116322	0.109	0.211	-0.102	2.45788e-07	0.00438903
3	Cox7c	-0.103254	0.444	0.657	-0.213	2.6561e-07	0.004743
3	2810004N23Rik	-0.100836	0.073	0.162	-0.089	3.40926e-07	0.00608791
3	Gm26917	-0.142255	0.071	0.16	-0.089	3.45813e-07	0.00617518
3	Zfp575	-0.116694	0.058	0.14	-0.082	3.72366e-07	0.00664934
3	Rpl34	-0.103739	0.956	0.987	-0.031	4.27532e-07	0.00763444
3	Ubxn1	-0.102791	0.139	0.247	-0.108	5.55548e-07	0.00992042
3	Ppp2r1a	-0.101312	0.077	0.165	-0.088	5.57026e-07	0.00994682
3	Frg1	-0.10191	0.075	0.162	-0.087	5.7135e-07	0.0102026
3	Rsrc2	-0.104218	0.103	0.2	-0.097	5.81992e-07	0.0103926
3	Rps21	-0.101963	0.962	0.987	-0.025	8.35579e-07	0.0149209
3	Rpl32	-0.108832	0.972	0.984	-0.012	9.54508e-07	0.0170447
3	Cnpy2	-0.100476	0.107	0.201	-0.094	1.03902e-06	0.0185538
3	Rps10	-0.102068	0.982	0.985	-0.003	1.3807e-06	0.0246552
3	Rpl15	-0.105859	0.843	0.934	-0.091	1.57265e-05	0.280829
3	Actg1	0.203834	0.806	0.857	-0.051	0.00601691	1
3	Sparc	0.12201	0.119	0.071	0.048	6.24146e-05	1
4	Gm17634	0.520558	0.418	0.017	0.401	1.57666e-233	2.81545e-229
4	Nptx1	0.27955	0.231	0.016	0.215	3.15293e-98	5.63019e-94
4	S100a6	0.408327	1	0.999	0.001	2.92025e-33	5.21469e-29
4	Uba52	0.63721	0.966	0.876	0.09	4.61301e-33	8.23745e-29
4	Gm10076	0.801043	0.874	0.756	0.118	1.70498e-28	3.04459e-24
4	Rpl38	0.302375	1	0.989	0.011	5.598e-25	9.99635e-21
4	Rps20	0.303332	1	0.996	0.004	2.6139e-24	4.66763e-20
4	Lgals1	0.389174	1	0.995	0.005	1.15087e-23	2.0551e-19
4	Rps28	0.294431	1	0.995	0.005	1.3077e-23	2.33517e-19
4	Rps12	0.278276	0.997	0.992	0.005	7.07647e-22	1.26365e-17
4	Rpl35	0.343257	0.993	0.934	0.059	1.31385e-21	2.34613e-17
4	Rpl13	0.281311	1	0.995	0.005	2.7288e-21	4.87281e-17
4	Fau	0.298489	0.993	0.985	0.008	5.99382e-21	1.07032e-16
4	Rpl37a	0.274648	0.997	0.985	0.012	3.81229e-20	6.8076e-16
4	Rpl32	0.289763	1	0.981	0.019	6.77982e-20	1.21067e-15
4	Rps27a	0.253354	1	0.994	0.006	8.5148e-20	1.52049e-15
4	Rps21	0.269471	0.997	0.983	0.014	1.97632e-19	3.52911e-15
4	Rpl29	0.331811	0.68	0.441	0.239	7.48964e-19	1.33743e-14
4	Rps10	0.264199	0.997	0.984	0.013	1.10364e-18	1.97078e-14
4	Wfdc2	0.335897	0.929	0.827	0.102	1.1536e-18	2.05999e-14
4	Rpl23	0.250756	0.997	0.996	0.001	2.70781e-18	4.83534e-14
4	Rps8	0.262327	0.997	0.994	0.003	1.08882e-17	1.9443e-13
4	Rpl21	0.280337	0.98	0.904	0.076	1.09014e-17	1.94667e-13
4	Rpl37	0.264272	1	0.996	0.004	1.12474e-17	2.00844e-13
4	Rplp1	0.244474	1	0.993	0.007	1.55241e-17	2.77214e-13
4	Tmsb10	0.304784	0.986	0.942	0.044	5.34264e-17	9.54036e-13
4	Rpl26	0.291951	0.946	0.888	0.058	6.64222e-17	1.1861e-12
4	Rpl36	0.291549	0.993	0.976	0.017	8.07807e-17	1.4425e-12
4	Rps26	0.247276	1	0.989	0.011	9.63551e-17	1.72061e-12
4	Rpsa	0.226029	0.99	0.985	0.005	2.79984e-16	4.99967e-12
4	Rpl19	0.249626	1	0.978	0.022	7.43197e-16	1.32713e-11
4	Rps13	0.253136	0.98	0.921	0.059	2.52518e-15	4.50922e-11
4	Rpl18	0.255596	0.963	0.893	0.07	3.0115e-15	5.37764e-11
4	Rpl34	0.240588	1	0.982	0.018	3.14072e-15	5.60838e-11
4	Rpl10a	0.252474	0.976	0.893	0.083	3.36477e-15	6.00847e-11
4	Rpl28	0.241933	0.993	0.97	0.023	3.37242e-15	6.02214e-11
4	Rps23	0.233829	0.983	0.968	0.015	4.3308e-15	7.73351e-11
4	Rpl18a	0.223255	0.99	0.988	0.002	8.75715e-15	1.56376e-10
4	Rpl30	0.230377	0.997	0.982	0.015	9.36461e-15	1.67224e-10
4	Fth1	0.26457	0.997	0.994	0.003	1.2977e-14	2.3173e-10
4	Rps27	0.234226	0.997	0.976	0.021	1.5525e-14	2.7723e-10
4	Rps19	0.241283	0.99	0.961	0.029	3.53791e-14	6.31765e-10
4	Rpl39	0.209979	0.993	0.994	-0.001	3.55388e-14	6.34617e-10
4	Rps15a	0.232571	0.986	0.963	0.023	1.11676e-13	1.9942e-09
4	Rps9	0.240282	0.993	0.976	0.017	1.25597e-13	2.24279e-09
4	Rpl36a	0.235142	0.956	0.837	0.119	5.90489e-13	1.05444e-08
4	Ppia	0.224827	0.986	0.96	0.026	6.44316e-13	1.15056e-08
4	Rps18	0.22989	0.986	0.916	0.07	1.04213e-12	1.86093e-08
4	Atp5g2	0.22218	0.612	0.39	0.222	1.1735e-12	2.09553e-08
4	Rps29	0.206786	1	0.995	0.005	1.34759e-12	2.40639e-08
4	Slpi	0.26007	0.806	0.652	0.154	2.47197e-12	4.4142e-08
4	Rpl27a	0.205489	0.997	0.97	0.027	2.50443e-12	4.47217e-08
4	Rplp0	0.205681	1	0.989	0.011	3.30827e-12	5.90758e-08
4	Rps3a1	0.200034	0.993	0.983	0.01	3.75433e-12	6.70411e-08
4	S100a10	0.22953	0.915	0.79	0.125	5.24791e-12	9.3712e-08
4	Mif	0.273565	0.905	0.774	0.131	3.03928e-11	5.42724e-07
4	Rps16	0.188017	0.98	0.974	0.006	4.53022e-11	8.08961e-07
4	Ndufb9	0.232598	0.701	0.504	0.197	5.03477e-11	8.99059e-07
4	Rpl6	0.188127	1	0.989	0.011	5.9077e-11	1.05494e-06
4	Rps24	0.206953	0.993	0.978	0.015	9.53577e-11	1.7028e-06
4	Rps11	0.210673	0.98	0.911	0.069	9.77306e-11	1.74517e-06
4	Crip1	0.262005	0.854	0.705	0.149	1.11888e-10	1.99799e-06
4	Krt18	0.223362	0.956	0.891	0.065	1.67555e-10	2.99202e-06
4	Rps5	0.201875	0.98	0.927	0.053	2.19458e-10	3.91886e-06
4	Rpl11	0.198866	0.98	0.962	0.018	2.26909e-10	4.05191e-06
4	Rplp2	0.186896	0.986	0.948	0.038	4.04967e-10	7.23149e-06
4	Elob	0.217667	0.643	0.458	0.185	4.64507e-10	8.2947e-06
4	Rpl35a	0.195446	0.973	0.95	0.023	4.75562e-10	8.49211e-06
4	AY036118	-0.372213	0.963	0.937	0.026	5.17919e-10	9.24848e-06
4	Rpl15	0.182702	0.98	0.919	0.061	9.11211e-10	1.62715e-05
4	Rpl14	0.180073	0.932	0.881	0.051	1.23556e-09	2.20634e-05
4	Rps7	0.178589	0.986	0.965	0.021	1.36492e-09	2.43733e-05
4	Rpl24	0.178632	0.963	0.923	0.04	1.84906e-09	3.30187e-05
4	Cox8a	0.201059	0.793	0.638	0.155	2.83675e-09	5.06558e-05
4	Ppp1r14b	0.22815	0.653	0.494	0.159	3.21086e-09	5.73362e-05
4	Naca	0.182804	0.929	0.787	0.142	3.79364e-09	6.7743e-05
4	Wdr89	0.175229	0.378	0.226	0.152	4.29679e-09	7.67278e-05
4	Rpl27	0.183157	0.976	0.914	0.062	6.66077e-09	0.000118941
4	Gapdh	0.240588	0.782	0.601	0.181	7.30948e-09	0.000130525
4	Cox7c	0.205245	0.789	0.622	0.167	8.13097e-09	0.000145195
4	Cox6c	0.190627	0.874	0.763	0.111	1.04492e-08	0.000186591
4	Nme2	0.189778	0.813	0.646	0.167	1.11694e-08	0.000199453
4	mt-Co1	-0.965752	0.493	0.632	-0.139	1.12879e-08	0.000201568
4	Cst3	0.174767	0.721	0.538	0.183	1.42844e-08	0.000255076
4	mt-Co2	-0.961647	0.52	0.667	-0.147	1.51549e-08	0.000270622
4	Ndufa4	0.188703	0.626	0.444	0.182	1.64795e-08	0.000294274
4	Rpl7	0.183039	0.99	0.925	0.065	1.69419e-08	0.000302532
4	Atpif1	0.168053	0.619	0.427	0.192	1.83904e-08	0.000328397
4	Txn1	0.19759	0.867	0.752	0.115	2.17116e-08	0.000387704
4	Clic1	0.189195	0.66	0.476	0.184	2.52947e-08	0.000451687
4	Ifitm3	0.179101	0.844	0.692	0.152	2.67268e-08	0.00047726
4	Prdx2	0.158957	0.718	0.513	0.205	2.82862e-08	0.000505107
4	H2afz	0.198073	0.633	0.477	0.156	2.87579e-08	0.000513531
4	Rack1	0.15037	0.976	0.923	0.053	3.75444e-08	0.000670429
4	Rpl22	0.162423	0.973	0.891	0.082	4.47396e-08	0.000798915
4	Ndufa13	0.161534	0.466	0.304	0.162	4.79662e-08	0.000856532
4	Gm10260	0.169001	0.663	0.476	0.187	4.92891e-08	0.000880155
4	Trps1	-0.232517	0.126	0.263	-0.137	6.72027e-08	0.00120004
4	Atp5h	0.144585	0.534	0.355	0.179	8.72656e-08	0.0015583
4	mt-Nd3	-0.449825	0.119	0.245	-0.126	9.65027e-08	0.00172325
4	Rpl8	0.16317	0.939	0.875	0.064	9.65466e-08	0.00172403
4	Rpl9	0.165731	0.98	0.909	0.071	9.76116e-08	0.00174305
4	Atp5l	0.166051	0.633	0.449	0.184	1.03885e-07	0.00185507
4	Rpl17	0.150214	0.98	0.946	0.034	1.07993e-07	0.00192844
4	Rps6	0.181189	0.959	0.858	0.101	1.1683e-07	0.00208622
4	Pfn1	0.14986	0.619	0.432	0.187	1.36846e-07	0.00244366
4	Tubb5	0.191169	0.81	0.685	0.125	1.4216e-07	0.00253855
4	Cox4i1	0.17273	0.816	0.691	0.125	1.63005e-07	0.00291077
4	Rpl12	0.159259	0.986	0.958	0.028	2.77435e-07	0.00495415
4	Aprt	0.153057	0.65	0.481	0.169	3.03851e-07	0.00542586
4	Ftl1	0.186963	0.922	0.828	0.094	3.91804e-07	0.00699645
4	Cox5b	0.156176	0.442	0.294	0.148	4.0058e-07	0.00715315
4	Tm4sf1	0.170165	0.714	0.552	0.162	4.09935e-07	0.00732021
4	Rps2	0.173184	0.949	0.882	0.067	4.19852e-07	0.00749729
4	mt-Co3	-0.989067	0.694	0.789	-0.095	5.98819e-07	0.0106931
4	mt-Cytb	-0.865308	0.544	0.666	-0.122	6.07694e-07	0.0108516
4	Atp5md	0.167265	0.687	0.522	0.165	7.55626e-07	0.0134932
4	Sem1	0.166153	0.653	0.486	0.167	8.46137e-07	0.0151095
4	Ndufb1-ps	0.160215	0.571	0.413	0.158	9.18716e-07	0.0164055
4	mt-Nd2	-0.775581	0.337	0.438	-0.101	9.54314e-07	0.0170412
4	Atp5e	0.147539	0.561	0.404	0.157	1.15542e-06	0.0206324
4	mt-Nd4	-0.635231	0.313	0.419	-0.106	1.26198e-06	0.0225351
4	Tspo	0.158108	0.497	0.348	0.149	1.28378e-06	0.0229244
4	mt-Atp6	-0.987573	0.721	0.815	-0.094	1.39499e-06	0.0249103
4	Rps4x	0.131878	0.976	0.946	0.03	1.9109e-06	0.034123
4	Snrpg	0.150988	0.633	0.463	0.17	2.41922e-06	0.0432
4	Rps14	0.138838	0.952	0.905	0.047	2.55268e-06	0.0455833
4	Rps15	0.143101	0.959	0.916	0.043	2.58849e-06	0.0462226
4	Eno1	0.154913	0.5	0.363	0.137	2.86967e-06	0.0512437
4	Selenow	0.137125	0.371	0.243	0.128	2.97923e-06	0.0532002
4	Snrpd2	0.124871	0.391	0.258	0.133	3.07245e-06	0.0548648
4	Ndufa12	0.152124	0.435	0.303	0.132	4.22194e-06	0.0753912
4	Hist1h2ap	0.200247	0.571	0.444	0.127	4.28467e-06	0.0765114
4	mt-Nd5	-0.310774	0.102	0.206	-0.104	4.4567e-06	0.0795833
4	Lars2	-0.245435	0.69	0.749	-0.059	4.50378e-06	0.0804241
4	Ubb	0.140631	0.901	0.822	0.079	4.58132e-06	0.0818087
4	Cox6b1	0.152159	0.486	0.351	0.135	5.9378e-06	0.106031
4	Tma7	0.1071	0.449	0.304	0.145	6.56067e-06	0.117154
4	Rps17	0.147343	0.98	0.841	0.139	6.65444e-06	0.118828
4	Gpx4	0.14545	0.622	0.473	0.149	6.68317e-06	0.119341
4	Ndufa6	0.115109	0.289	0.18	0.109	7.14918e-06	0.127663
4	Uqcrb	0.132041	0.378	0.255	0.123	7.84853e-06	0.140151
4	S100a11	0.151653	0.891	0.78	0.111	8.03956e-06	0.143562
4	Insl6	0.134637	0.313	0.203	0.11	8.31008e-06	0.148393
4	Neat1	-0.312758	0.119	0.222	-0.103	8.41353e-06	0.15024
4	Myl12a	0.129878	0.554	0.403	0.151	8.43687e-06	0.150657
4	S100a4	0.1705	0.656	0.515	0.141	9.85208e-06	0.175929
4	Ndufa5	0.118769	0.248	0.151	0.097	1.04678e-05	0.186923
4	Rps3	0.125887	0.966	0.887	0.079	1.16234e-05	0.207559
4	Eef1b2	0.132625	0.918	0.836	0.082	1.19799e-05	0.213925
4	Cd9	0.136217	0.847	0.71	0.137	1.22122e-05	0.218073
4	Tpt1	0.113271	1	0.998	0.002	1.24268e-05	0.221905
4	Clu	0.17195	0.643	0.514	0.129	1.42814e-05	0.255024
4	Prdx5	0.143078	0.459	0.331	0.128	1.49971e-05	0.267803
4	Hint1	0.137371	0.741	0.582	0.159	1.50114e-05	0.268059
4	Rpl3	0.123713	0.969	0.934	0.035	1.51002e-05	0.269644
4	Polr1d	0.114066	0.384	0.262	0.122	1.67432e-05	0.298983
4	Snrpd3	0.137576	0.333	0.225	0.108	1.74888e-05	0.312297
4	Spp1	0.125928	0.997	0.986	0.011	1.75211e-05	0.312874
4	Krtcap2	0.119251	0.293	0.187	0.106	1.85391e-05	0.331053
4	Gng5	0.147161	0.755	0.622	0.133	2.0082e-05	0.358604
4	Pebp1	0.143546	0.456	0.333	0.123	2.05626e-05	0.367186
4	Gas5	0.145458	0.854	0.715	0.139	2.1291e-05	0.380193
4	Tbca	0.125694	0.486	0.35	0.136	2.36695e-05	0.422667
4	Fosb	-0.312642	0.15	0.248	-0.098	2.60357e-05	0.464919
4	Uqcc2	0.130977	0.367	0.255	0.112	2.74889e-05	0.490869
4	Tomm7	0.133032	0.558	0.424	0.134	2.95548e-05	0.52776
4	Uqcr11	0.134916	0.469	0.337	0.132	3.24347e-05	0.579187
4	Erh	0.128846	0.381	0.268	0.113	3.70663e-05	0.661893
4	Sec61g	0.114142	0.731	0.566	0.165	4.00462e-05	0.715105
4	Oaz1	0.115023	0.544	0.401	0.143	4.26852e-05	0.76223
4	Ccnd1	0.132519	0.721	0.609	0.112	4.46419e-05	0.79717
4	Cstb	0.140418	0.622	0.487	0.135	4.56143e-05	0.814534
4	Rpl7a	0.121596	0.891	0.787	0.104	4.59375e-05	0.820307
4	Hk2	-0.147491	0.061	0.146	-0.085	4.84285e-05	0.864787
4	Rpl41	0.112532	1	0.996	0.004	4.96606e-05	0.88679
4	Arglu1	-0.108035	0.136	0.204	-0.068	0.00377626	1
4	Atp5g1	0.126823	0.391	0.281	0.11	7.07363e-05	1
4	Atp5j2	0.108281	0.582	0.457	0.125	0.00019079	1
4	Atp5k	0.10118	0.449	0.329	0.12	0.000206561	1
4	Bst2	0.10534	0.561	0.449	0.112	0.000660249	1
4	Cd63	0.135725	0.789	0.654	0.135	8.28406e-05	1
4	Cd74	0.116751	0.663	0.56	0.103	0.00153537	1
4	Eif3a	-0.105513	0.201	0.267	-0.066	0.00959769	1
4	Eif3h	0.105653	0.442	0.339	0.103	0.000674428	1
4	Eif4a1	0.115561	0.694	0.555	0.139	0.000123326	1
4	Epcam	0.120246	0.704	0.595	0.109	0.000201091	1
4	Errfi1	-0.113508	0.139	0.199	-0.06	0.00936247	1
4	Ezr	-0.128686	0.163	0.265	-0.102	0.000125074	1
4	Fus	-0.103748	0.136	0.206	-0.07	0.00342218	1
4	Gm42418	-0.107955	1	0.991	0.009	0.00125631	1
4	Gm47283	-0.114408	0.126	0.199	-0.073	0.00170124	1
4	Gnas	0.105187	0.687	0.567	0.12	0.000910828	1
4	Gnb2	0.105135	0.391	0.274	0.117	6.78884e-05	1
4	Gpx1	0.11057	0.456	0.347	0.109	0.000414104	1
4	H2-D1	0.112508	1	0.99	0.01	7.6132e-05	1
4	H2-K1	0.120383	0.952	0.882	0.07	7.07779e-05	1
4	H2-Q4	-0.116938	0.156	0.243	-0.087	0.00066889	1
4	H2afv	0.10655	0.347	0.244	0.103	0.000144529	1
4	Hmgb2	0.16677	0.541	0.417	0.124	6.01383e-05	1
4	Hnrnpu	-0.108681	0.197	0.264	-0.067	0.00772858	1
4	Hotairm1	0.105768	0.231	0.152	0.079	0.000283023	1
4	Hspe1	0.108287	0.463	0.34	0.123	0.000102413	1
4	Irf2bp2	-0.106915	0.126	0.201	-0.075	0.00149276	1
4	Jmjd1c	-0.113052	0.041	0.113	-0.072	0.000103912	1
4	Klf6	-0.160804	0.136	0.224	-0.088	0.000242367	1
4	Krt8	0.115174	0.912	0.847	0.065	0.000225275	1
4	Lcn2	0.105586	0.629	0.543	0.086	0.00771223	1
4	Lmna	0.100359	0.704	0.593	0.111	0.00215477	1
4	Malat1	-0.919531	0.98	0.987	-0.007	0.000565653	1
4	mt-Atp8	-0.462863	0.18	0.251	-0.071	0.000780553	1
4	mt-Nd1	-0.736676	0.333	0.392	-0.059	0.000333829	1
4	mt-Nd4l	-0.282828	0.146	0.219	-0.073	0.000740635	1
4	Mt1	0.166083	0.619	0.534	0.085	0.00342467	1
4	Mtdh	-0.109433	0.133	0.204	-0.071	0.00258286	1
4	Myl6	0.121332	0.687	0.55	0.137	7.06862e-05	1
4	Nfib	-0.134375	0.139	0.22	-0.081	0.0007605	1
4	Psma7	0.110814	0.575	0.451	0.124	0.000255455	1
4	Psmb4	0.101156	0.439	0.325	0.114	0.000254911	1
4	Psmb8	0.100539	0.663	0.559	0.104	0.00260741	1
4	Rbpj	-0.109947	0.235	0.312	-0.077	0.00420937	1
4	Rhob	-0.138029	0.18	0.279	-0.099	0.000157683	1
4	Rpl22l1	0.110094	0.731	0.593	0.138	0.000144209	1
4	Rpl31	0.129474	0.939	0.828	0.111	9.77681e-05	1
4	Rpl36al	0.102163	0.663	0.519	0.144	0.000181075	1
4	Sec61b	0.114215	0.452	0.332	0.12	8.98587e-05	1
4	Sf3b1	-0.106138	0.095	0.167	-0.072	0.00121082	1
4	Slc38a2	-0.136379	0.133	0.202	-0.069	0.00223957	1
4	Snrpf	0.10195	0.507	0.386	0.121	0.000289111	1
4	Son	-0.10059	0.092	0.162	-0.07	0.00134136	1
4	Tes	-0.106425	0.088	0.161	-0.073	0.000846963	1
4	Tmem176a	0.113303	0.381	0.289	0.092	0.000597035	1
4	Ubc	-0.127562	0.235	0.305	-0.07	0.00542147	1
4	Uqcrh	0.100807	0.503	0.391	0.112	0.00058259	1
4	Vcp	-0.1005	0.156	0.225	-0.069	0.00552597	1
4	Ybx1	0.10347	0.49	0.371	0.119	0.000308425	1
4	Ywhag	-0.116593	0.099	0.176	-0.077	0.000517369	1
5	AY036118	1.55688	1	0.935	0.065	2.70875e-145	4.83702e-141
5	Gm42418	0.502226	1	0.991	0.009	7.87526e-72	1.40629e-67
5	Lars2	0.768805	0.953	0.734	0.219	1.80399e-49	3.22138e-45
5	Lgals1	-0.340513	0.987	0.996	-0.009	1.77889e-20	3.17656e-16
5	Rpl41	-0.342356	0.996	0.996	0	4.76877e-19	8.51559e-15
5	Rpl26	-0.38186	0.799	0.897	-0.098	5.53524e-16	9.88427e-12
5	Fth1	-0.289541	0.983	0.995	-0.012	4.08419e-13	7.29315e-09
5	Rpl23	-0.244264	0.987	0.996	-0.009	3.5111e-12	6.26978e-08
5	S100a6	-0.208818	1	0.999	0.001	5.12136e-12	9.14521e-08
5	Rpl6	-0.248625	0.983	0.991	-0.008	7.64946e-11	1.36596e-06
5	Rps8	-0.251457	0.974	0.995	-0.021	1.40734e-10	2.5131e-06
5	Gsn	0.153229	0.201	0.079	0.122	1.58788e-10	2.83547e-06
5	Rps11	-0.28332	0.876	0.918	-0.042	3.06281e-10	5.46926e-06
5	Rpl19	-0.258394	0.957	0.981	-0.024	4.56063e-10	8.14392e-06
5	Fau	-0.246913	0.974	0.986	-0.012	1.44245e-09	2.57579e-05
5	Rpl10a	-0.280533	0.812	0.904	-0.092	1.87772e-09	3.35305e-05
5	Rplp0	-0.223246	0.991	0.989	0.002	2.0392e-09	3.64139e-05
5	Rps20	-0.21322	1	0.996	0.004	2.14994e-09	3.83915e-05
5	Rpl36	-0.245973	0.987	0.977	0.01	3.49218e-09	6.23599e-05
5	Rpsa	-0.231368	0.979	0.986	-0.007	3.81121e-09	6.80568e-05
5	Rpl10	-0.272078	0.765	0.846	-0.081	6.42826e-09	0.000114789
5	Rps4x	-0.229297	0.893	0.951	-0.058	7.57095e-09	0.000135194
5	Rps27a	-0.197601	0.987	0.994	-0.007	1.61306e-08	0.000288044
5	Rpl27a	-0.22663	0.94	0.974	-0.034	1.82582e-08	0.000326036
5	Rps5	-0.256466	0.868	0.934	-0.066	2.06728e-08	0.000369155
5	Rps2	-0.274503	0.842	0.888	-0.046	2.23954e-08	0.000399914
5	Rps12	-0.195338	0.996	0.992	0.004	2.77458e-08	0.000495457
5	mt-Atp6	-1.30415	0.774	0.811	-0.037	2.82408e-08	0.000504295
5	mt-Cytb	-1.13172	0.577	0.662	-0.085	1.04533e-07	0.00186664
5	Ppia	-0.210636	0.932	0.963	-0.031	1.57761e-07	0.00281714
5	Rps21	-0.200547	0.97	0.985	-0.015	1.73274e-07	0.00309415
5	Rpl17	-0.210106	0.902	0.951	-0.049	1.92537e-07	0.00343813
5	Gapdh	-0.275303	0.474	0.62	-0.146	2.04396e-07	0.0036499
5	Spp1	-0.190816	0.987	0.987	0	2.94457e-07	0.00525812
5	Rps9	-0.19543	0.97	0.978	-0.008	2.95647e-07	0.00527936
5	Shisa5	0.105825	0.145	0.06	0.085	3.21066e-07	0.00573327
5	Krt18	-0.225718	0.846	0.898	-0.052	3.34988e-07	0.00598188
5	Rpl18a	-0.182311	0.983	0.989	-0.006	3.74501e-07	0.00668746
5	mt-Nd1	-0.890213	0.278	0.395	-0.117	6.66052e-07	0.0118937
5	mt-Nd4	-0.738409	0.303	0.418	-0.115	1.07405e-06	0.0191793
5	Rpl24	-0.212687	0.88	0.928	-0.048	1.12921e-06	0.0201642
5	Sec61a1	0.162288	0.235	0.128	0.107	1.5949e-06	0.0284802
5	Rps19	-0.180882	0.927	0.965	-0.038	6.04859e-06	0.10801
5	Tmsb10	-0.193933	0.932	0.946	-0.014	6.2086e-06	0.110867
5	Tnnt2	-0.182896	0.171	0.308	-0.137	6.66989e-06	0.119104
5	Rps10	-0.158777	0.983	0.985	-0.002	7.16107e-06	0.127875
5	Rpl37	-0.157298	0.991	0.996	-0.005	8.72332e-06	0.155772
5	Cdv3	0.133321	0.261	0.151	0.11	9.43133e-06	0.168415
5	mt-Co1	-1.14405	0.56	0.626	-0.066	9.93356e-06	0.177384
5	Chmp5	0.134456	0.239	0.136	0.103	1.04616e-05	0.186814
5	Calu	0.143471	0.269	0.16	0.109	1.13522e-05	0.202717
5	Rps24	-0.17571	0.979	0.979	0	1.79063e-05	0.319753
5	mt-Nd4l	-0.33847	0.111	0.22	-0.109	2.01219e-05	0.359316
5	Tmed9	0.143305	0.244	0.143	0.101	2.04357e-05	0.364921
5	Rpl28	-0.167636	0.949	0.973	-0.024	2.08366e-05	0.372078
5	Rps3a1	-0.172772	0.966	0.984	-0.018	2.13714e-05	0.381628
5	Rpl21	-0.157833	0.872	0.911	-0.039	2.73949e-05	0.489191
5	Rpl34	-0.163996	0.97	0.984	-0.014	3.00604e-05	0.536788
5	Rpl13	-0.14379	1	0.996	0.004	3.03772e-05	0.542445
5	Rpl9	-0.189689	0.889	0.915	-0.026	3.1909e-05	0.5698
5	Malat1	-1.02585	0.991	0.986	0.005	3.23091e-05	0.576944
5	mt-Nd2	-0.825106	0.355	0.435	-0.08	3.23458e-05	0.577599
5	Wdr89	0.147796	0.346	0.229	0.117	3.52524e-05	0.629502
5	Rpl30	-0.159183	0.974	0.984	-0.01	4.03654e-05	0.720806
5	Hnrnpu	0.133832	0.376	0.253	0.123	4.69044e-05	0.837572
5	Aprt	-0.14082	0.406	0.496	-0.09	0.00286095	1
5	Arf4	0.11514	0.226	0.137	0.089	0.000127941	1
5	Arhgdia	0.106316	0.265	0.194	0.071	0.00604799	1
5	Bclaf1	0.125499	0.226	0.135	0.091	9.63947e-05	1
5	Bzw1	0.118475	0.299	0.206	0.093	0.000714503	1
5	Calm1	0.155401	0.44	0.325	0.115	0.000221161	1
5	Canx	0.174935	0.41	0.298	0.112	0.000156561	1
5	Cd164	0.116508	0.261	0.169	0.092	0.000282373	1
5	Cd47	0.105919	0.278	0.2	0.078	0.00377006	1
5	Crip1	-0.150304	0.662	0.717	-0.055	0.00735685	1
5	Ctsb	0.109168	0.197	0.123	0.074	0.000996464	1
5	Eif1	-0.157706	0.598	0.729	-0.131	0.000214182	1
5	Eif4g2	0.135185	0.355	0.271	0.084	0.00264996	1
5	Eif4h	0.111947	0.239	0.16	0.079	0.00136984	1
5	Ftl1	-0.169645	0.791	0.836	-0.045	0.000179256	1
5	G3bp2	0.109652	0.252	0.176	0.076	0.00274295	1
5	H2-D1	-0.104099	0.987	0.991	-0.004	0.00320876	1
5	H3f3b	-0.12712	0.932	0.948	-0.016	0.00201578	1
5	Hnrnpd	0.11919	0.291	0.199	0.092	0.000626394	1
5	Hsp90b1	0.119949	0.479	0.404	0.075	0.00758983	1
5	Ier3	-0.151849	0.385	0.458	-0.073	0.00638796	1
5	Jup	-0.113448	0.115	0.201	-0.086	0.00135252	1
5	Krt7	-0.123318	0.35	0.439	-0.089	0.00524547	1
5	Lcn2	-0.188863	0.457	0.554	-0.097	0.000367963	1
5	Mgp	-0.190655	0.47	0.545	-0.075	0.00561518	1
5	Micos10	0.101222	0.239	0.166	0.073	0.00427918	1
5	Mif	-0.133795	0.722	0.786	-0.064	0.00583351	1
5	Mir100hg	-0.193913	0.115	0.215	-0.1	0.000174541	1
5	Mrfap1	0.116834	0.286	0.194	0.092	0.000574459	1
5	Mrpl52	0.107056	0.35	0.262	0.088	0.00416098	1
5	mt-Co2	-1.10252	0.654	0.657	-0.003	0.000213686	1
5	mt-Co3	-1.15411	0.799	0.782	0.017	0.000264123	1
5	mt-Nd3	-0.378043	0.162	0.241	-0.079	0.000861992	1
5	mt-Nd5	-0.30257	0.115	0.204	-0.089	0.000261431	1
5	Mt2	0.135949	0.338	0.243	0.095	0.000716462	1
5	Myh9	0.108468	0.226	0.154	0.072	0.00293822	1
5	Myof	0.111597	0.248	0.157	0.091	0.000246328	1
5	Nme2	-0.176275	0.59	0.661	-0.071	0.000652288	1
5	P4hb	0.170798	0.325	0.234	0.091	0.00046867	1
5	Pabpc1	0.157959	0.846	0.772	0.074	0.000569439	1
5	Ppp1ca	0.112401	0.295	0.21	0.085	0.00218144	1
5	Prss22	-0.103878	0.132	0.208	-0.076	0.0048855	1
5	Rbis	-0.105106	0.15	0.223	-0.073	0.00783426	1
5	Rhob	0.135956	0.376	0.267	0.109	0.000293956	1
5	Rpl22l1	-0.177542	0.504	0.607	-0.103	0.000354391	1
5	Rpl32	-0.135873	0.974	0.983	-0.009	0.000363885	1
5	Rpl35a	-0.149018	0.927	0.953	-0.026	0.000509682	1
5	Rpl37a	-0.148145	0.991	0.986	0.005	7.16453e-05	1
5	Rpl38	-0.125046	0.987	0.99	-0.003	0.00105104	1
5	Rpl39	-0.117253	0.996	0.994	0.002	0.000491937	1
5	Rpl7a	-0.125116	0.735	0.797	-0.062	0.00932355	1
5	Rpl8	-0.12683	0.821	0.882	-0.061	0.00956484	1
5	Rpn1	0.105296	0.154	0.081	0.073	8.92769e-05	1
5	Rps14	-0.146703	0.885	0.909	-0.024	0.000378102	1
5	Rps15a	-0.131505	0.953	0.965	-0.012	0.00242539	1
5	Rps16	-0.128282	0.97	0.975	-0.005	0.00167672	1
5	Rps18	-0.132671	0.915	0.921	-0.006	0.00102471	1
5	Rps23	-0.118012	0.953	0.97	-0.017	0.00183192	1
5	Rps26	-0.126066	1	0.989	0.011	5.81647e-05	1
5	Rps7	-0.125827	0.962	0.967	-0.005	0.0016104	1
5	Rtcb	0.102696	0.175	0.096	0.079	7.76054e-05	1
5	Set	0.122193	0.521	0.439	0.082	0.00510515	1
5	Slco2a1	-0.129396	0.248	0.326	-0.078	0.00766134	1
5	St13	0.114235	0.269	0.182	0.087	0.000754022	1
5	Timp2	0.107391	0.278	0.19	0.088	0.00124543	1
5	Tln1	0.112669	0.175	0.1	0.075	0.000214419	1
5	Tmem59	0.102994	0.342	0.256	0.086	0.00436968	1
5	Trappc4	0.100693	0.252	0.166	0.086	0.000722261	1
5	Uqcr10	0.10358	0.325	0.248	0.077	0.00679719	1
5	Ywhae	0.108731	0.564	0.475	0.089	0.00482901	1
5	Zfp36	0.129622	0.256	0.158	0.098	9.12769e-05	1
6	Plek2	0.548598	0.43	0.009	0.421	2.832e-246	5.0571e-242
6	Padi1	0.367481	0.289	0.008	0.281	5.73639e-146	1.02435e-141
6	Csf2	0.34203	0.282	0.011	0.271	1.27182e-118	2.27109e-114
6	mt-Atp8	-0.703596	0.06	0.253	-0.193	4.12847e-08	0.00073722
6	mt-Nd1	-0.950394	0.208	0.395	-0.187	1.58403e-07	0.00282861
6	Gpx8	0.162117	0.181	0.069	0.112	2.81457e-07	0.00502598
6	mt-Co1	-1.26582	0.51	0.627	-0.117	1.27923e-06	0.0228431
6	mt-Nd2	-0.925818	0.275	0.437	-0.162	1.2871e-06	0.0229838
6	mt-Nd4l	-0.42432	0.06	0.22	-0.16	1.61019e-06	0.0287532
6	mt-Co3	-1.28004	0.738	0.785	-0.047	1.74874e-06	0.0312273
6	Nap1l4	0.144935	0.201	0.088	0.113	2.62725e-06	0.0469149
6	mt-Cytb	-1.12447	0.57	0.661	-0.091	3.22618e-06	0.0576099
6	Mlec	0.151298	0.181	0.078	0.103	5.26431e-06	0.0940049
6	Tmem33	0.12741	0.188	0.085	0.103	1.30579e-05	0.233175
6	Bccip	0.121468	0.174	0.077	0.097	1.76698e-05	0.31553
6	Rps28	0.155994	1	0.995	0.005	2.42481e-05	0.432999
6	Lamtor5	0.137331	0.255	0.133	0.122	2.57496e-05	0.45981
6	Cyc1	0.124857	0.195	0.093	0.102	3.5855e-05	0.640263
6	mt-Atp6	-1.26199	0.785	0.81	-0.025	4.26519e-05	0.761634
6	1110008P14Rik	0.14268	0.322	0.202	0.12	0.000359509	1
6	2200002D01Rik	0.132571	0.302	0.194	0.108	0.00116474	1
6	2410006H16Rik	0.154259	0.51	0.403	0.107	0.00474663	1
6	Arf5	0.110767	0.235	0.135	0.1	0.000726232	1
6	Arl2	0.122964	0.208	0.116	0.092	0.000605869	1
6	Atp5e	0.134044	0.537	0.411	0.126	0.00323759	1
6	Atp5k	0.137188	0.43	0.334	0.096	0.00955879	1
6	AW112010	0.109273	0.248	0.154	0.094	0.00203774	1
6	Bst2	0.204786	0.597	0.451	0.146	0.000243508	1
6	Ccdc85b	0.114649	0.181	0.088	0.093	0.0001164	1
6	Cct4	0.164753	0.369	0.254	0.115	0.00106509	1
6	Cd164	0.108948	0.255	0.171	0.084	0.00707188	1
6	Chmp5	0.105848	0.228	0.138	0.09	0.00223245	1
6	Cox7b	0.156578	0.49	0.328	0.162	0.000130183	1
6	Crip1	0.130091	0.779	0.712	0.067	0.00771945	1
6	Cul1	0.107983	0.154	0.069	0.085	6.92938e-05	1
6	Dctpp1	0.110734	0.161	0.079	0.082	0.000331454	1
6	Degs1	0.104056	0.195	0.119	0.076	0.00503325	1
6	Eif3g	0.143171	0.262	0.146	0.116	0.000100015	1
6	Elob	0.131555	0.577	0.467	0.11	0.00525324	1
6	Ercc1	0.118021	0.322	0.217	0.105	0.00267533	1
6	Exosc1	0.101318	0.114	0.045	0.069	7.40208e-05	1
6	Fah	0.114038	0.161	0.089	0.072	0.00227663	1
6	Fkbp3	0.113024	0.336	0.23	0.106	0.00338419	1
6	Grpel1	0.100019	0.221	0.139	0.082	0.00458254	1
6	H2-DMb1	0.104945	0.201	0.121	0.08	0.00317515	1
6	H2-T22	0.108728	0.248	0.146	0.102	0.000825059	1
6	Hdac1	0.108873	0.168	0.084	0.084	0.000387679	1
[truncated: 955 more rows]

## Sheet: S4C_Markers_EpCAM-Cd45-
cluster	gene	log2FC	pct.1	pct.2	pct.difference	pvalue	pvalue.adj
1	Col3a1	0.811142	0.979	0.535	0.444	0	0
1	Hba-a1	0.187981	0.997	0.355	0.642	0	0
1	Hba-a2	0.410041	0.998	0.366	0.632	0	0
1	Hbb-bs	0.83439	1	0.508	0.492	0	0
1	Hbb-bt	0.348688	0.97	0.303	0.667	0	0
1	Gapdh	-1.26417	0.144	0.537	-0.393	2.07401e-298	3.70355e-294
1	S100a4	-1.09101	0.063	0.444	-0.381	1.10282e-289	1.9693e-285
1	Rps8	-0.725105	0.987	0.942	0.045	1.66511e-262	2.97339e-258
1	Mif	-0.961536	0.085	0.444	-0.359	1.08785e-257	1.94258e-253
1	Tmsb4x	0.504205	0.951	0.619	0.332	1.97976e-253	3.53525e-249
1	Gm42418	0.14095	0.996	0.885	0.111	4.86089e-251	8.68009e-247
1	Dcn	0.360274	0.873	0.478	0.395	1.24592e-240	2.22484e-236
1	Rpl41	-0.766592	0.987	0.947	0.04	5.51911e-237	9.85548e-233
1	Rpl37	-0.817853	0.974	0.926	0.048	9.00149e-237	1.6074e-232
1	Gsn	0.3096	0.782	0.393	0.389	1.46859e-227	2.62246e-223
1	Rpl13	-0.648334	0.989	0.946	0.043	3.27068e-222	5.84046e-218
1	Pi16	0.290749	0.678	0.313	0.365	1.6626e-211	2.9689e-207
1	Cald1	-0.741987	0.111	0.443	-0.332	2.55912e-209	4.56981e-205
1	Fau	-0.749477	0.973	0.92	0.053	2.88325e-209	5.14862e-205
1	C3	0.402875	0.702	0.336	0.366	3.4375e-209	6.13834e-205
1	AY036118	0.651866	0.427	0.176	0.251	1.17237e-205	2.09349e-201
1	Rpl38	-0.699466	0.972	0.92	0.052	5.7987e-204	1.03547e-199
1	Actb	-0.720996	0.983	0.938	0.045	3.82232e-203	6.82552e-199
1	Pgk1	-0.721304	0.053	0.353	-0.3	1.78602e-199	3.1893e-195
1	Pkm	-0.694873	0.084	0.395	-0.311	4.42331e-199	7.8987e-195
1	Col1a1	0.298412	0.752	0.452	0.3	3.24232e-168	5.78981e-164
1	Lgals1	-0.805154	0.95	0.905	0.045	3.28202e-168	5.86071e-164
1	Fn1	0.526075	0.745	0.513	0.232	2.96657e-166	5.2974e-162
1	Rpl34	-0.659896	0.945	0.899	0.046	3.85865e-160	6.89038e-156
1	Hsp90aa1	-0.600025	0.172	0.467	-0.295	1.15502e-155	2.06252e-151
1	Fstl1	0.467523	0.564	0.287	0.277	1.70813e-154	3.05022e-150
1	Ly6a	0.371849	0.695	0.394	0.301	7.87866e-154	1.40689e-149
1	Rpsa	-0.581226	0.963	0.919	0.044	3.64115e-152	6.50201e-148
1	Aldoa	-0.579961	0.113	0.384	-0.271	1.0283e-150	1.83624e-146
1	Tpi1	-0.528071	0.066	0.321	-0.255	8.6107e-150	1.53761e-145
1	Pgam1	-0.543979	0.074	0.328	-0.254	1.12158e-147	2.00281e-143
1	Rbp1	-0.493269	0.029	0.259	-0.23	6.23914e-146	1.11412e-141
1	Ldha	-0.526718	0.095	0.351	-0.256	1.77754e-141	3.17415e-137
1	Clec3b	0.220428	0.548	0.262	0.286	1.85771e-136	3.31731e-132
1	Ly6c1	0.325392	0.542	0.27	0.272	2.26261e-135	4.04034e-131
1	Prdx1	-0.514155	0.166	0.434	-0.268	5.57466e-131	9.95468e-127
1	Sparc	0.308663	0.796	0.548	0.248	7.43738e-127	1.32809e-122
1	Lgals3	-0.454275	0.044	0.257	-0.213	8.68978e-125	1.55173e-120
1	Rpl8	-0.507473	0.908	0.873	0.035	9.16707e-121	1.63696e-116
1	Serbp1	-0.472604	0.139	0.387	-0.248	1.82931e-119	3.26659e-115
1	Rps12	-0.514621	0.982	0.925	0.057	4.91938e-117	8.78453e-113
1	Rpl36	-0.512268	0.921	0.874	0.047	4.78932e-112	8.55229e-108
1	Eif2s2	-0.398339	0.176	0.429	-0.253	4.47942e-108	7.9989e-104
1	Npm1	-0.479615	0.168	0.41	-0.242	1.36439e-106	2.43638e-102
1	Rpl28	-0.471475	0.933	0.886	0.047	2.46169e-106	4.39584e-102
1	Eif3h	-0.355492	0.066	0.27	-0.204	4.77155e-105	8.52055e-101
1	Tubb5	-0.44838	0.143	0.374	-0.231	1.69281e-104	3.02285e-100
1	Krt8	-0.391051	0.027	0.203	-0.176	2.20059e-104	3.9296e-100
1	Rpl30	-0.509134	0.94	0.875	0.065	1.74724e-103	3.12005e-99
1	Cd63	-0.431801	0.24	0.493	-0.253	5.78208e-103	1.03251e-98
1	Esd	-0.39258	0.067	0.264	-0.197	6.64801e-102	1.18713e-97
1	Rps15	-0.546503	0.93	0.881	0.049	1.13954e-99	2.03488e-95
1	Cp	-0.374621	0.032	0.206	-0.174	1.42679e-99	2.54782e-95
1	Tpm1	-0.345268	0.042	0.223	-0.181	4.05572e-99	7.24229e-95
1	Mt1	-0.729496	0.322	0.547	-0.225	4.64787e-99	8.2997e-95
1	Rpl32	-0.542129	0.972	0.902	0.07	7.43082e-99	1.32692e-94
1	Ncl	-0.445142	0.121	0.334	-0.213	3.22976e-98	5.76738e-94
1	Lbp	0.308798	0.385	0.195	0.19	5.55105e-98	9.91251e-94
1	Ybx1	-0.360294	0.165	0.401	-0.236	1.18057e-97	2.10814e-93
1	Rps29	-0.467492	0.99	0.933	0.057	6.06188e-97	1.08247e-92
1	Cfl1	-0.392341	0.159	0.388	-0.229	1.75749e-96	3.13834e-92
1	Hsp90ab1	-0.507959	0.77	0.799	-0.029	4.09865e-96	7.31896e-92
1	Rpl18a	-0.517225	0.949	0.886	0.063	1.02365e-95	1.82793e-91
1	Sars	-0.310281	0.032	0.201	-0.169	3.12979e-95	5.58886e-91
1	Vim	-0.464496	0.904	0.892	0.012	5.98675e-95	1.06905e-90
1	Crabp2	-0.291742	0.004	0.149	-0.145	9.03333e-95	1.61308e-90
1	Rpl23	-0.441874	0.985	0.931	0.054	1.2842e-93	2.29319e-89
1	Naca	-0.383271	0.211	0.452	-0.241	1.36506e-92	2.4376e-88
1	Fbn1	0.30774	0.483	0.271	0.212	3.05538e-92	5.45599e-88
1	Col1a2	0.209057	0.831	0.626	0.205	1.11192e-91	1.98555e-87
1	Hspb1	-0.383769	0.029	0.187	-0.158	1.48819e-90	2.65746e-86
1	Atp5g2	-0.32456	0.085	0.279	-0.194	2.94064e-90	5.2511e-86
1	Rpl6	-0.435369	0.96	0.9	0.06	4.63361e-90	8.27423e-86
1	Lmna	-0.337909	0.093	0.288	-0.195	1.7127e-89	3.05837e-85
1	Cnn2	-0.285593	0.024	0.175	-0.151	1.21104e-86	2.16256e-82
1	Dpt	0.281388	0.511	0.29	0.221	2.29398e-86	4.09636e-82
1	Rps26	-0.486139	0.958	0.895	0.063	2.72269e-86	4.86191e-82
1	Btf3	-0.350406	0.134	0.341	-0.207	3.24736e-86	5.79882e-82
1	Cst3	-0.502622	0.257	0.489	-0.232	6.27707e-86	1.1209e-81
1	Hint1	-0.321038	0.104	0.299	-0.195	3.28022e-85	5.85749e-81
1	St13	-0.276088	0.078	0.263	-0.185	1.35686e-84	2.42295e-80
1	Rhoc	-0.281352	0.08	0.266	-0.186	1.6467e-84	2.94051e-80
1	Igfbp5	0.122051	0.375	0.191	0.184	3.04352e-84	5.43481e-80
1	Nap1l1	-0.30829	0.083	0.263	-0.18	1.69913e-82	3.03414e-78
1	Rps19	-0.386689	0.949	0.878	0.071	3.81374e-81	6.8102e-77
1	Dstn	-0.308434	0.098	0.283	-0.185	6.198e-80	1.10678e-75
1	Rpl31	-0.284677	0.223	0.467	-0.244	2.09281e-79	3.73713e-75
1	2200002D01Rik	-0.225045	0.009	0.139	-0.13	5.93335e-79	1.05952e-74
1	Ifi27l2a	0.27435	0.413	0.234	0.179	2.31533e-78	4.13449e-74
1	Eef2	-0.332731	0.234	0.472	-0.238	2.52649e-78	4.51155e-74
1	Fth1	-0.539514	0.993	0.946	0.047	5.93792e-78	1.06033e-73
1	Myh9	-0.299719	0.057	0.218	-0.161	9.83093e-78	1.75551e-73
1	Nsa2	-0.264723	0.08	0.255	-0.175	2.31823e-77	4.13966e-73
1	Myl6	-0.337905	0.284	0.525	-0.241	4.38614e-77	7.83234e-73
1	Bsg	-0.312193	0.159	0.364	-0.205	4.54528e-77	8.1165e-73
1	Mfap5	0.293085	0.388	0.215	0.173	8.19252e-77	1.46294e-72
1	Myl12a	-0.319395	0.11	0.293	-0.183	5.36989e-76	9.58901e-72
1	Capg	-0.258641	0.04	0.187	-0.147	2.45772e-75	4.38875e-71
1	Rpl7a	-0.312115	0.264	0.504	-0.24	2.15402e-74	3.84644e-70
1	Pfn1	-0.316991	0.123	0.309	-0.186	3.95084e-74	7.05501e-70
1	Pebp1	-0.272013	0.084	0.254	-0.17	8.6489e-74	1.54443e-69
1	Csde1	-0.26036	0.071	0.234	-0.163	1.17614e-73	2.10024e-69
1	Rpl22l1	-0.314663	0.222	0.441	-0.219	1.49597e-73	2.67136e-69
1	Gpx4	-0.274982	0.111	0.293	-0.182	2.72461e-73	4.86533e-69
1	Rpl19	-0.398633	0.952	0.89	0.062	3.12887e-72	5.58723e-68
1	Eif3e	-0.24643	0.068	0.229	-0.161	3.4435e-72	6.14906e-68
1	Neat1	-0.461172	0.081	0.239	-0.158	3.44583e-72	6.15322e-68
1	Lgals7	-0.244732	0.016	0.141	-0.125	8.79495e-72	1.57051e-67
1	Rps27a	-0.392262	0.971	0.906	0.065	1.20844e-71	2.15792e-67
1	mt-Co2	-0.557994	0.973	0.904	0.069	1.87781e-71	3.35321e-67
1	Pdap1	-0.258542	0.064	0.22	-0.156	3.88989e-71	6.94617e-67
1	Psmb8	-0.261159	0.058	0.209	-0.151	4.18042e-71	7.46498e-67
1	Serping1	0.208569	0.477	0.274	0.203	4.25755e-71	7.6027e-67
1	Anxa2	-0.312239	0.219	0.432	-0.213	6.25707e-71	1.11733e-66
1	S100a6	-0.48447	0.992	0.931	0.061	7.82557e-71	1.39741e-66
1	Tspo	-0.284158	0.089	0.255	-0.166	8.01127e-71	1.43057e-66
1	Aprt	-0.24031	0.047	0.193	-0.146	1.12133e-70	2.00235e-66
1	mt-Co1	-0.888069	0.983	0.924	0.059	2.89921e-70	5.17712e-66
1	Atp5b	-0.300547	0.133	0.315	-0.182	4.09729e-70	7.31654e-66
1	Nmt1	-0.233463	0.037	0.174	-0.137	8.52785e-70	1.52282e-65
1	Cstb	-0.252071	0.06	0.211	-0.151	1.34258e-69	2.39745e-65
1	Set	-0.254428	0.059	0.209	-0.15	1.66016e-69	2.96454e-65
1	Rps28	-0.438012	0.979	0.898	0.081	6.16243e-69	1.10043e-64
1	Aimp1	-0.219853	0.035	0.169	-0.134	1.20038e-68	2.14352e-64
1	Nme2	-0.314192	0.261	0.478	-0.217	1.46049e-68	2.60799e-64
1	Eif4a1	-0.250092	0.103	0.275	-0.172	9.00308e-68	1.60768e-63
1	Rps21	-0.349971	0.95	0.896	0.054	9.2545e-68	1.65258e-63
1	Eef1g	-0.269845	0.133	0.315	-0.182	9.4477e-68	1.68708e-63
1	Rpl4	-0.266716	0.228	0.452	-0.224	1.35169e-67	2.41372e-63
1	Hspa9	-0.233453	0.033	0.162	-0.129	9.79596e-67	1.74926e-62
1	Atpif1	-0.255282	0.086	0.245	-0.159	2.04039e-66	3.64352e-62
1	Rpl36al	-0.264554	0.159	0.35	-0.191	2.19535e-66	3.92023e-62
1	Pdlim5	-0.231842	0.026	0.149	-0.123	2.91287e-66	5.20152e-62
1	Rps15a	-0.350161	0.95	0.887	0.063	2.93399e-66	5.23923e-62
1	Cct5	-0.222612	0.047	0.184	-0.137	3.55805e-65	6.35361e-61
1	Pabpc1	-0.287331	0.199	0.403	-0.204	4.30159e-65	7.68134e-61
1	Pcbp2	-0.239803	0.072	0.222	-0.15	8.28955e-65	1.48026e-60
1	Fam162a	-0.22165	0.029	0.153	-0.124	3.21625e-64	5.74326e-60
1	Rps20	-0.361187	0.979	0.917	0.062	5.05014e-64	9.01803e-60
1	Rarres2	0.221562	0.419	0.247	0.172	5.88149e-64	1.05026e-59
1	Sec61g	-0.272745	0.256	0.47	-0.214	1.25482e-63	2.24074e-59
1	Gm10076	-0.261979	0.058	0.197	-0.139	1.10802e-62	1.97859e-58
1	Psma7	-0.229098	0.092	0.25	-0.158	1.45982e-62	2.60681e-58
1	Dync1i2	-0.217292	0.06	0.201	-0.141	1.87061e-62	3.34034e-58
1	Gpi1	-0.223869	0.058	0.197	-0.139	2.29152e-62	4.09197e-58
1	Pfdn5	-0.234411	0.102	0.264	-0.162	3.81621e-62	6.81461e-58
1	Calm1	-0.248241	0.168	0.355	-0.187	5.3777e-62	9.60295e-58
1	Spp1	-0.619376	0.288	0.459	-0.171	2.67249e-61	4.77226e-57
1	Eif5a	-0.283264	0.14	0.31	-0.17	5.98414e-61	1.06859e-56
1	Tmsb10	-0.490691	0.932	0.858	0.074	1.01702e-60	1.81608e-56
1	Actg1	-0.434886	0.844	0.812	0.032	6.03308e-60	1.07733e-55
1	Pkn2	-0.211967	0.032	0.152	-0.12	6.1137e-60	1.09172e-55
1	Psme1	-0.223714	0.064	0.203	-0.139	6.9038e-60	1.23281e-55
1	Eef1a1	-0.31957	0.996	0.952	0.044	6.99156e-60	1.24848e-55
1	Myof	-0.210921	0.059	0.193	-0.134	2.22141e-59	3.96677e-55
1	Eif3a	-0.22616	0.059	0.194	-0.135	3.37148e-59	6.02044e-55
1	Cox7c	-0.213137	0.128	0.3	-0.172	3.94635e-59	7.04699e-55
1	S100a8	0.187362	0.101	0.031	0.07	1.20072e-58	2.14412e-54
1	Rps10	-0.36837	0.952	0.879	0.073	4.11704e-58	7.35179e-54
1	Cox8a	-0.253583	0.161	0.338	-0.177	4.82359e-58	8.61348e-54
1	Slc25a3	-0.227705	0.129	0.294	-0.165	3.73968e-57	6.67795e-53
1	Rpl22	-0.232678	0.305	0.535	-0.23	4.90965e-57	8.76716e-53
1	Hspa8	-0.26873	0.316	0.533	-0.217	6.42384e-57	1.1471e-52
1	Rpl36a	-0.34961	0.498	0.629	-0.131	1.03881e-56	1.855e-52
1	Emp3	-0.198755	0.11	0.268	-0.158	1.40125e-56	2.5022e-52
1	Snrpf	-0.217787	0.066	0.201	-0.135	1.82768e-56	3.26369e-52
1	Atp5f1	-0.227039	0.082	0.224	-0.142	2.11446e-56	3.77579e-52
1	Atp5md	-0.220997	0.078	0.216	-0.138	2.2773e-56	4.06658e-52
1	Wfdc2	-0.204555	0.029	0.14	-0.111	3.3115e-56	5.91334e-52
1	Hdgf	-0.195519	0.054	0.18	-0.126	8.90396e-56	1.58998e-51
1	Cox6c	-0.228195	0.194	0.381	-0.187	2.20404e-55	3.93576e-51
1	Ran	-0.232661	0.085	0.225	-0.14	7.58603e-55	1.35464e-50
1	Tomm20	-0.18775	0.039	0.155	-0.116	1.14701e-54	2.04822e-50
1	Tpm2	-0.162306	0.008	0.101	-0.093	1.39302e-54	2.48752e-50
1	Eno1	-0.204565	0.018	0.118	-0.1	1.5227e-54	2.71909e-50
1	Gnai2	-0.202632	0.125	0.286	-0.161	1.79485e-54	3.20507e-50
1	Fdps	-0.179558	0.011	0.105	-0.094	1.81817e-54	3.2467e-50
1	Tomm7	-0.200874	0.08	0.219	-0.139	4.05588e-54	7.24259e-50
1	Hspe1	-0.202388	0.064	0.193	-0.129	6.82909e-54	1.21947e-49
1	Cox5b	-0.178763	0.075	0.212	-0.137	1.05776e-53	1.88884e-49
1	Prelid1	-0.193146	0.056	0.181	-0.125	1.14803e-53	2.05003e-49
1	S100a10	-0.287929	0.334	0.532	-0.198	3.52989e-53	6.30332e-49
1	Rps23	-0.309848	0.938	0.862	0.076	4.2208e-53	7.53709e-49
1	Cxcl1	0.277729	0.313	0.191	0.122	6.37728e-53	1.13879e-48
1	Eef1d	-0.196192	0.088	0.227	-0.139	1.299e-52	2.31963e-48
1	Rpl27a	-0.321933	0.943	0.877	0.066	1.57623e-52	2.81468e-48
1	Elob	-0.205389	0.157	0.327	-0.17	3.5139e-52	6.27477e-48
1	Metap2	-0.195711	0.067	0.195	-0.128	4.2156e-52	7.5278e-48
1	Rps24	-0.305914	0.98	0.913	0.067	5.04367e-52	9.00648e-48
1	Gng11	-0.204884	0.032	0.139	-0.107	6.66472e-52	1.19012e-47
1	Ccnd1	-0.183225	0.025	0.127	-0.102	2.38743e-51	4.26323e-47
1	Slc25a4	-0.191216	0.142	0.304	-0.162	1.29795e-50	2.31775e-46
1	Eif4ebp1	-0.167435	0.031	0.136	-0.105	1.94109e-50	3.4662e-46
1	Hnrnpa1	-0.202664	0.076	0.204	-0.128	2.59348e-50	4.63117e-46
1	Uqcrh	-0.192699	0.107	0.253	-0.146	2.62737e-50	4.6917e-46
1	Tpm3	-0.167913	0.03	0.133	-0.103	3.94751e-50	7.04907e-46
1	Cox4i1	-0.232805	0.187	0.358	-0.171	9.9211e-50	1.77161e-45
1	Hcfc1r1	-0.171495	0.039	0.147	-0.108	1.67481e-49	2.99071e-45
1	Atp5h	-0.185876	0.099	0.239	-0.14	4.12745e-49	7.37039e-45
1	Slc38a2	-0.202506	0.07	0.194	-0.124	9.3204e-49	1.66434e-44
1	Tuba1b	-0.231422	0.141	0.293	-0.152	1.29853e-48	2.31879e-44
1	Higd1a	-0.19132	0.041	0.148	-0.107	1.85333e-48	3.30949e-44
1	Ero1l	-0.180772	0.013	0.101	-0.088	2.17757e-48	3.88848e-44
1	Cbx3	-0.185654	0.075	0.201	-0.126	3.20018e-48	5.71456e-44
1	Snrpg	-0.187134	0.106	0.246	-0.14	4.01807e-48	7.17507e-44
1	Ndufa2	-0.183573	0.081	0.209	-0.128	1.19568e-47	2.13512e-43
1	Gnas	-0.210907	0.293	0.495	-0.202	1.20557e-47	2.15279e-43
1	Clic1	-0.198065	0.094	0.227	-0.133	1.87821e-47	3.35392e-43
1	Col14a1	0.22202	0.373	0.23	0.143	2.83662e-47	5.06536e-43
1	Ptms	-0.202013	0.119	0.261	-0.142	5.91425e-47	1.05611e-42
1	Tpm4	-0.164481	0.051	0.162	-0.111	6.29152e-47	1.12348e-42
1	S100a9	0.197061	0.115	0.045	0.07	2.35642e-46	4.20786e-42
1	Psma5	-0.158868	0.039	0.141	-0.102	1.21786e-45	2.17473e-41
1	Atp5d	-0.170851	0.08	0.204	-0.124	1.96569e-45	3.51014e-41
1	Cav1	-0.143108	0.018	0.105	-0.087	2.35925e-45	4.21291e-41
1	Rps14	-0.357845	0.877	0.813	0.064	2.72434e-45	4.86486e-41
1	Gm10260	-0.173603	0.029	0.124	-0.095	3.40389e-45	6.07834e-41
1	Rps9	-0.284974	0.943	0.874	0.069	8.45773e-45	1.5103e-40
1	Tcp1	-0.157707	0.042	0.145	-0.103	9.72659e-45	1.73688e-40
1	Fos	0.194752	0.555	0.413	0.142	1.22225e-44	2.18257e-40
1	Rpl29	-0.180543	0.051	0.157	-0.106	1.8328e-44	3.27284e-40
1	Sfr1	-0.164543	0.074	0.193	-0.119	3.37767e-44	6.03151e-40
1	Rplp2	-0.286006	0.878	0.83	0.048	4.16816e-44	7.44308e-40
1	Arpc1b	-0.181661	0.196	0.366	-0.17	4.26589e-44	7.61761e-40
1	Cct2	-0.162036	0.045	0.148	-0.103	6.10338e-44	1.08988e-39
1	Rpl10a	-0.31583	0.792	0.784	0.008	1.59417e-43	2.84671e-39
1	Eif4b	-0.148547	0.035	0.13	-0.095	3.79418e-43	6.77527e-39
1	Cox5a	-0.155157	0.052	0.156	-0.104	1.25414e-42	2.23952e-38
1	Hk2	-0.225839	0.056	0.16	-0.104	1.41756e-42	2.53133e-38
1	mt-Co3	-0.504644	0.992	0.924	0.068	1.59878e-42	2.85495e-38
1	Txn1	-0.204702	0.165	0.312	-0.147	6.9888e-42	1.24799e-37
1	Sgk1	-0.169488	0.032	0.122	-0.09	8.21354e-42	1.46669e-37
1	Gpx3	0.154044	0.329	0.203	0.126	1.43429e-41	2.56122e-37
1	Cct6a	-0.152933	0.043	0.14	-0.097	2.08917e-41	3.73063e-37
1	Mt2	-0.325463	0.219	0.364	-0.145	4.43074e-41	7.91197e-37
1	Ftl1	-0.359457	0.898	0.855	0.043	4.51628e-41	8.06473e-37
1	Ywhae	-0.16284	0.11	0.239	-0.129	7.25106e-41	1.29482e-36
1	Tbca	-0.145347	0.076	0.191	-0.115	8.15926e-41	1.457e-36
1	Ptgs2	-0.247574	0.09	0.205	-0.115	1.20623e-40	2.15397e-36
1	Rpl24	-0.281574	0.85	0.814	0.036	2.20003e-40	3.9286e-36
1	Ndufa4	-0.180475	0.116	0.243	-0.127	3.23391e-40	5.7748e-36
1	Dbi	-0.161197	0.103	0.227	-0.124	4.27551e-40	7.63477e-36
1	Rps17	-0.22756	0.408	0.576	-0.168	4.57614e-40	8.17162e-36
1	Atp5j2	-0.160633	0.122	0.254	-0.132	6.57737e-40	1.17452e-35
1	Cox7b	-0.15719	0.096	0.216	-0.12	1.14907e-39	2.05189e-35
1	Nme1	-0.154483	0.047	0.143	-0.096	1.34786e-39	2.40687e-35
1	Rps27l	-0.163728	0.102	0.224	-0.122	1.5848e-39	2.82997e-35
1	Btg1	-0.226023	0.093	0.207	-0.114	1.86529e-39	3.33085e-35
1	Ybx3	-0.135581	0.077	0.189	-0.112	5.01929e-39	8.96295e-35
1	Cavin2	-0.143423	0.029	0.114	-0.085	8.76405e-39	1.565e-34
1	Atp5e	-0.157495	0.192	0.35	-0.158	9.64946e-39	1.7231e-34
1	Pomp	-0.142768	0.05	0.146	-0.096	9.82288e-39	1.75407e-34
1	Ube2s	-0.143327	0.044	0.137	-0.093	1.65823e-38	2.96109e-34
1	Uqcr11	-0.147088	0.077	0.187	-0.11	2.33306e-38	4.16614e-34
1	Rbm39	-0.14439	0.088	0.204	-0.116	2.70355e-38	4.82773e-34
1	Sem1	-0.139732	0.114	0.242	-0.128	3.79082e-38	6.76926e-34
1	Ywhaz	-0.142344	0.067	0.171	-0.104	4.92991e-38	8.80335e-34
1	Akr1a1	-0.142581	0.089	0.205	-0.116	5.06924e-38	9.05214e-34
1	Psmb1	-0.133069	0.07	0.176	-0.106	5.75853e-38	1.0283e-33
1	Gbp2	-0.134421	0.026	0.106	-0.08	6.80803e-38	1.21571e-33
1	Phlda1	-0.188673	0.076	0.181	-0.105	7.64648e-38	1.36543e-33
1	Postn	0.169253	0.308	0.201	0.107	8.41201e-38	1.50213e-33
1	Vdac1	-0.130945	0.047	0.14	-0.093	1.28043e-37	2.28647e-33
1	Ndufa6	-0.129893	0.046	0.138	-0.092	1.39467e-37	2.49047e-33
1	Arhgdia	-0.138742	0.082	0.192	-0.11	1.52094e-37	2.71595e-33
1	Uqcrq	-0.145178	0.089	0.203	-0.114	1.54996e-37	2.76776e-33
1	BC004004	-0.132294	0.078	0.187	-0.109	1.77657e-37	3.17242e-33
1	Cct7	-0.136975	0.043	0.134	-0.091	1.8307e-37	3.26908e-33
1	Cct4	-0.134472	0.041	0.13	-0.089	2.91007e-37	5.1965e-33
1	Hmgn1	-0.148847	0.094	0.209	-0.115	3.46994e-37	6.19627e-33
1	Plec	-0.142646	0.032	0.116	-0.084	3.52767e-37	6.29937e-33
1	Atp5mpl	-0.137808	0.084	0.194	-0.11	4.24967e-37	7.58864e-33
1	Cdk4	-0.129797	0.032	0.116	-0.084	4.56114e-37	8.14483e-33
1	Tcf25	-0.131842	0.057	0.154	-0.097	7.84308e-37	1.40054e-32
1	Mtdh	-0.133594	0.051	0.145	-0.094	1.31323e-36	2.34504e-32
1	Hspd1	-0.146553	0.073	0.175	-0.102	2.92209e-36	5.21797e-32
1	Tpt1	-0.297582	0.995	0.949	0.046	3.37984e-36	6.03537e-32
1	Ranbp1	-0.137462	0.047	0.138	-0.091	3.42803e-36	6.12143e-32
1	Eif1ax	-0.114249	0.024	0.102	-0.078	4.49169e-36	8.0208e-32
1	Rpl17	-0.273959	0.937	0.849	0.088	4.9941e-36	8.91796e-32
1	Eif5b	-0.129932	0.056	0.151	-0.095	5.43196e-36	9.69986e-32
1	Rpl13a	-0.307383	0.864	0.805	0.059	6.24298e-36	1.11481e-31
1	Ppp1ca	-0.147909	0.057	0.152	-0.095	1.79194e-35	3.19987e-31
1	Chchd2	-0.130039	0.119	0.242	-0.123	2.56145e-35	4.57398e-31
1	Hmgb1	-0.153563	0.122	0.244	-0.122	3.76713e-35	6.72697e-31
1	Scd2	-0.139719	0.053	0.145	-0.092	5.4495e-35	9.73118e-31
1	Flna	-0.14072	0.056	0.149	-0.093	6.04652e-35	1.07973e-30
1	Cox7a2	-0.133635	0.082	0.189	-0.107	6.22689e-35	1.11194e-30
1	Mdh2	-0.132809	0.045	0.132	-0.087	8.01512e-35	1.43126e-30
1	Spata7	-0.213824	0.032	0.11	-0.078	8.89523e-35	1.58842e-30
1	Ktn1	-0.123541	0.037	0.119	-0.082	9.33937e-35	1.66773e-30
1	2410006H16Rik	-0.155691	0.054	0.144	-0.09	1.09119e-34	1.94853e-30
1	Eif3c	-0.12688	0.073	0.174	-0.101	1.18697e-34	2.11958e-30
1	Ddx21	-0.132054	0.047	0.134	-0.087	1.58145e-34	2.82399e-30
1	Ly6e	-0.208917	0.273	0.43	-0.157	1.87766e-34	3.35294e-30
1	Sub1	-0.162926	0.088	0.191	-0.103	4.2713e-34	7.62725e-30
1	Tm4sf1	-0.129805	0.043	0.127	-0.084	1.29493e-33	2.31236e-29
1	Eif3i	-0.118811	0.048	0.134	-0.086	1.44538e-33	2.58101e-29
1	Nars	-0.128281	0.047	0.132	-0.085	1.95025e-33	3.48256e-29
1	Uba52	-0.187608	0.088	0.191	-0.103	4.08933e-33	7.30232e-29
1	Gabarap	-0.116499	0.161	0.3	-0.139	4.49847e-33	8.03291e-29
1	Tapbp	-0.123227	0.059	0.151	-0.092	6.30684e-33	1.12621e-28
1	1110038B12Rik	-0.120291	0.03	0.105	-0.075	1.1206e-32	2.00105e-28
1	Cox6b1	-0.125444	0.101	0.211	-0.11	1.53536e-32	2.74169e-28
1	Lum	0.197074	0.301	0.201	0.1	1.63017e-32	2.91099e-28
1	Anxa5	-0.145549	0.131	0.251	-0.12	2.15989e-32	3.85692e-28
1	Arpp19	-0.117785	0.042	0.123	-0.081	3.20132e-32	5.71659e-28
1	Ndufc1	-0.126003	0.058	0.146	-0.088	5.76125e-32	1.02879e-27
1	Efemp1	0.206939	0.315	0.21	0.105	5.79787e-32	1.03533e-27
1	Atp5l	-0.131072	0.147	0.272	-0.125	6.39939e-32	1.14274e-27
1	Dap	-0.117154	0.066	0.159	-0.093	6.96619e-32	1.24395e-27
1	Nudt4	-0.111118	0.039	0.118	-0.079	7.57528e-32	1.35272e-27
1	Pdcd5	-0.111843	0.036	0.114	-0.078	7.93163e-32	1.41635e-27
1	Emp1	-0.206882	0.17	0.296	-0.126	8.05086e-32	1.43764e-27
1	Prdx2	-0.138779	0.111	0.221	-0.11	1.04223e-31	1.8611e-27
1	Rps18	-0.268957	0.464	0.566	-0.102	1.60201e-31	2.86071e-27
1	Msn	-0.125628	0.053	0.138	-0.085	2.93018e-31	5.23243e-27
1	Ubxn1	-0.12273	0.038	0.115	-0.077	3.03853e-31	5.42591e-27
1	Rps16	-0.244926	0.944	0.867	0.077	3.58331e-31	6.39872e-27
1	Sf3b2	-0.108902	0.042	0.122	-0.08	7.52059e-31	1.34295e-26
1	Txndc17	-0.106667	0.062	0.15	-0.088	7.70384e-31	1.37567e-26
1	Capza2	-0.118473	0.038	0.115	-0.077	8.25177e-31	1.47352e-26
1	Psme2	-0.117064	0.041	0.119	-0.078	8.3309e-31	1.48765e-26
1	Krtcap2	-0.105087	0.105	0.213	-0.108	9.58116e-31	1.71091e-26
1	Ndufs6	-0.106541	0.036	0.111	-0.075	1.16931e-30	2.08803e-26
1	Csnk1a1	-0.1232	0.073	0.165	-0.092	1.44625e-30	2.58257e-26
1	Pgls	-0.113645	0.043	0.121	-0.078	1.59706e-30	2.85187e-26
1	Itgb1	-0.135613	0.122	0.234	-0.112	2.64184e-30	4.71754e-26
1	Snrpd3	-0.116218	0.049	0.129	-0.08	3.1481e-30	5.62156e-26
1	Ube2i	-0.10453	0.036	0.111	-0.075	3.92343e-30	7.00607e-26
1	Snrpd2	-0.111933	0.056	0.14	-0.084	5.6073e-30	1.0013e-25
1	Cycs	-0.108519	0.031	0.101	-0.07	5.80508e-30	1.03661e-25
1	Rbm3	-0.12606	0.108	0.214	-0.106	6.51511e-30	1.1634e-25
1	Psmd4	-0.102471	0.037	0.112	-0.075	7.25504e-30	1.29553e-25
1	Psmb5	-0.106683	0.039	0.115	-0.076	9.05225e-30	1.61646e-25
1	Rbm25	-0.118789	0.04	0.115	-0.075	1.13008e-29	2.01798e-25
1	mt-Atp8	-0.533889	0.151	0.255	-0.104	1.36247e-29	2.43296e-25
1	Ptx3	0.154989	0.187	0.11	0.077	2.21256e-29	3.95096e-25
1	H2-K1	-0.147557	0.159	0.282	-0.123	2.61147e-29	4.6633e-25
1	1810037I17Rik	-0.110543	0.046	0.123	-0.077	3.57521e-29	6.38424e-25
1	Arpc2	-0.116429	0.095	0.194	-0.099	5.8006e-29	1.03581e-24
1	Hnrnpab	-0.114956	0.052	0.132	-0.08	7.21974e-29	1.28923e-24
1	Ssr4	-0.101648	0.087	0.185	-0.098	7.27147e-29	1.29847e-24
1	Rpl37a	-0.241335	0.973	0.888	0.085	7.29904e-29	1.30339e-24
1	Hsp90b1	-0.158925	0.254	0.401	-0.147	7.99828e-29	1.42825e-24
1	Hnrnpm	-0.111234	0.055	0.135	-0.08	1.48051e-28	2.64374e-24
1	Atp5k	-0.107146	0.08	0.172	-0.092	1.63226e-28	2.91473e-24
1	S100a11	-0.18103	0.379	0.539	-0.16	3.971e-28	7.09101e-24
1	Mrfap1	-0.10267	0.081	0.172	-0.091	4.65358e-28	8.30989e-24
1	Camk2d	-0.105429	0.034	0.103	-0.069	5.70741e-28	1.01917e-23
1	Gja1	-0.113258	0.059	0.141	-0.082	5.82785e-28	1.04068e-23
1	Prdx4	-0.104166	0.038	0.109	-0.071	7.31435e-28	1.30612e-23
1	Atp5c1	-0.111575	0.077	0.166	-0.089	8.92004e-28	1.59285e-23
1	Hnrnpk	-0.105555	0.109	0.211	-0.102	1.00209e-27	1.78943e-23
1	Ptges3	-0.109755	0.051	0.128	-0.077	1.45787e-27	2.60332e-23
1	Snrpe	-0.10309	0.054	0.132	-0.078	7.92256e-27	1.41473e-22
1	Ppp1r14b	-0.103668	0.144	0.257	-0.113	2.21788e-26	3.96048e-22
1	P4hb	-0.111319	0.153	0.267	-0.114	2.51585e-26	4.49255e-22
1	Hnrnpu	-0.107986	0.092	0.184	-0.092	2.85555e-26	5.09916e-22
1	Gas5	-0.140827	0.124	0.225	-0.101	3.79424e-26	6.77538e-22
1	Eef1b2	-0.130264	0.306	0.47	-0.164	4.65403e-26	8.3107e-22
1	Srrm2	-0.10115	0.086	0.174	-0.088	1.29677e-25	2.31564e-21
1	Fndc1	0.200763	0.263	0.179	0.084	2.14009e-25	3.82155e-21
1	Prrc2c	-0.102465	0.074	0.157	-0.083	2.40019e-25	4.28602e-21
1	Rpl12	-0.256731	0.881	0.812	0.069	4.62619e-25	8.26099e-21
1	Cyb5r3	-0.110162	0.041	0.107	-0.066	4.7586e-25	8.49743e-21
1	Hnrnpa3	-0.124358	0.07	0.149	-0.079	7.20308e-25	1.28625e-20
1	Ndufb9	-0.10562	0.069	0.148	-0.079	9.1399e-25	1.63211e-20
1	Egr1	0.127492	0.404	0.308	0.096	1.98043e-24	3.53645e-20
1	Npc2	-0.106763	0.168	0.283	-0.115	2.6226e-24	4.68318e-20
1	Eif5	-0.10349	0.071	0.15	-0.079	2.79872e-24	4.99767e-20
1	Marcks	0.10983	0.347	0.241	0.106	3.0378e-24	5.42459e-20
1	mt-Atp6	-0.394415	0.985	0.911	0.074	5.12005e-24	9.14287e-20
1	Rpl26	-0.271615	0.597	0.633	-0.036	9.91047e-24	1.76971e-19
1	Malat1	-1.1724	0.998	0.87	0.128	1.65852e-23	2.96161e-19
1	C4b	0.169047	0.261	0.18	0.081	2.37696e-23	4.24453e-19
1	Cd9	-0.104469	0.068	0.144	-0.076	2.74039e-23	4.89352e-19
1	Mmp2	0.21826	0.305	0.226	0.079	3.1939e-23	5.70335e-19
1	Col5a2	0.195147	0.245	0.173	0.072	3.33426e-23	5.95399e-19
1	Klf6	-0.175346	0.155	0.251	-0.096	2.45738e-22	4.38814e-18
1	Rps4x	-0.226056	0.949	0.86	0.089	2.50883e-22	4.48003e-18
1	Col12a1	-0.112484	0.047	0.108	-0.061	2.52692e-21	4.51232e-17
1	Gm26917	0.346122	0.129	0.077	0.052	9.47406e-21	1.69178e-16
1	Rack1	-0.225819	0.707	0.707	0	2.25387e-20	4.02474e-16
1	Rpl5	-0.149194	0.467	0.589	-0.122	2.61076e-20	4.66204e-16
1	Nid1	0.142358	0.312	0.225	0.087	3.08053e-20	5.5009e-16
1	Zfp36	0.144828	0.195	0.131	0.064	5.65451e-20	1.00973e-15
1	Rpl18	-0.223953	0.784	0.745	0.039	6.46913e-20	1.15519e-15
1	Sat1	-0.117135	0.077	0.146	-0.069	3.60778e-19	6.44241e-15
1	Ubb	0.184973	0.614	0.533	0.081	4.0451e-19	7.22334e-15
1	mt-Nd4l	-0.105815	0.076	0.144	-0.068	5.0125e-19	8.95081e-15
1	Anp32b	-0.104229	0.065	0.13	-0.065	5.91595e-19	1.05641e-14
1	Rpl27	-0.242144	0.736	0.703	0.033	1.04842e-18	1.87217e-14
1	Ppia	-0.316913	0.811	0.737	0.074	1.28437e-18	2.2935e-14
1	Tnxb	0.124137	0.294	0.216	0.078	3.33391e-18	5.95336e-14
1	Ackr3	0.166384	0.227	0.162	0.065	3.58629e-18	6.40404e-14
1	Crip1	0.212352	0.43	0.377	0.053	9.83162e-18	1.75563e-13
1	mt-Nd5	-0.140641	0.148	0.232	-0.084	2.14544e-17	3.83111e-13
1	Sec61a1	0.146399	0.119	0.074	0.045	2.3162e-17	4.13604e-13
1	Rpl15	-0.210493	0.81	0.752	0.058	5.86858e-17	1.04795e-12
1	Ahnak	-0.145564	0.368	0.486	-0.118	7.34676e-17	1.31191e-12
1	Rps11	-0.170842	0.903	0.82	0.083	2.91678e-16	5.2085e-12
1	Rps7	-0.188391	0.921	0.828	0.093	6.212e-16	1.10928e-11
1	Rpl21	-0.234622	0.757	0.709	0.048	1.24199e-15	2.21782e-11
1	Ier3	-0.122726	0.131	0.205	-0.074	1.26802e-15	2.2643e-11
1	Rpl14	-0.195795	0.71	0.691	0.019	1.35872e-15	2.42627e-11
1	Itih5	0.179579	0.239	0.18	0.059	1.59892e-15	2.8552e-11
1	Rps25	-0.158382	0.701	0.709	-0.008	1.90556e-15	3.40277e-11
1	Htra3	0.143839	0.263	0.199	0.064	2.15157e-15	3.84206e-11
1	Rpl23a	-0.191499	0.851	0.781	0.07	3.10884e-15	5.55146e-11
1	Ccl11	0.158706	0.221	0.163	0.058	3.86478e-15	6.90134e-11
1	Junb	0.164876	0.319	0.26	0.059	4.36969e-15	7.80296e-11
1	Rps3a1	-0.172402	0.955	0.869	0.086	7.07347e-15	1.26311e-10
1	Rplp1	-0.155484	0.988	0.929	0.059	2.99111e-14	5.34123e-10
1	Rpl35a	-0.167614	0.911	0.825	0.086	4.27134e-14	7.62733e-10
1	Tgfbr2	0.166562	0.274	0.218	0.056	5.0741e-14	9.06081e-10
1	Ifitm3	0.167821	0.566	0.526	0.04	7.67073e-14	1.36976e-09
1	Loxl1	0.165048	0.258	0.202	0.056	4.92727e-13	8.79863e-09
1	Rpl3	-0.207232	0.782	0.732	0.05	6.90203e-13	1.2325e-08
1	Ccn1	0.133535	0.264	0.213	0.051	4.15333e-12	7.41661e-08
1	Gpx1	-0.114133	0.137	0.204	-0.067	4.63119e-12	8.26992e-08
1	Cxcl12	0.110494	0.159	0.115	0.044	4.9409e-12	8.82297e-08
1	Col6a3	0.134492	0.224	0.176	0.048	7.28914e-12	1.30162e-07
1	H3f3b	-0.250412	0.597	0.58	0.017	1.51803e-11	2.71075e-07
1	Rnase4	0.121409	0.305	0.244	0.061	1.99238e-11	3.5578e-07
1	Rps13	-0.168404	0.87	0.787	0.083	2.50599e-11	4.47495e-07
1	Tnfaip6	0.104923	0.136	0.097	0.039	6.4999e-11	1.16069e-06
1	Rplp0	-0.166492	0.96	0.882	0.078	1.31386e-10	2.34616e-06
1	Cd34	0.127822	0.242	0.191	0.051	1.37486e-10	2.45509e-06
1	C1s1	0.166524	0.227	0.185	0.042	1.43202e-10	2.55717e-06
1	Rps5	-0.165406	0.921	0.823	0.098	3.82172e-10	6.82444e-06
1	Serpina3n	0.105717	0.177	0.134	0.043	4.17771e-10	7.46014e-06
1	mt-Nd4	-0.115927	0.402	0.511	-0.109	7.75678e-10	1.38513e-05
1	Plac8	0.126722	0.213	0.171	0.042	1.01051e-09	1.80447e-05
1	Pcolce2	0.118645	0.204	0.161	0.043	5.93093e-09	0.000105909
1	mt-Nd1	-0.176581	0.526	0.591	-0.065	7.15183e-09	0.00012771
1	Thy1	0.133003	0.16	0.126	0.034	1.36368e-08	0.000243512
1	Lsp1	0.146296	0.169	0.137	0.032	3.66665e-08	0.000654754
1	Rps27	-0.142693	0.952	0.849	0.103	3.86686e-08	0.000690505
1	Ifitm2	0.184069	0.343	0.324	0.019	5.29657e-08	0.000945809
1	Adamts5	0.120709	0.226	0.189	0.037	6.46146e-08	0.00115382
1	Rpl10	-0.189406	0.594	0.59	0.004	7.33315e-08	0.00130948
1	Rpl35	-0.202277	0.657	0.624	0.033	8.6666e-08	0.00154759
1	Cd248	0.121225	0.216	0.18	0.036	2.9576e-07	0.00528139
1	Col5a1	0.153481	0.222	0.193	0.029	3.65794e-07	0.00653199
1	Rps2	-0.178074	0.691	0.664	0.027	5.21591e-07	0.00931405
1	Rpl11	-0.1204	0.899	0.804	0.095	1.11551e-06	0.0199197
1	Ctsh	0.113029	0.106	0.081	0.025	1.45489e-06	0.02598
1	Bgn	-0.115407	0.137	0.179	-0.042	3.06747e-06	0.0547758
1	Xist	-0.12701	0.106	0.141	-0.035	3.0919e-06	0.0552121
1	Nfkbia	0.145813	0.262	0.241	0.021	1.07282e-05	0.191573
1	Ptma	-0.167028	0.764	0.689	0.075	1.4636e-05	0.261355
1	Dpp4	0.116992	0.153	0.129	0.024	2.93106e-05	0.523399
1	Anxa3	0.138059	0.261	0.241	0.02	3.9273e-05	0.701297
1	Cd55	0.102893	0.147	0.125	0.022	0.000182068	1
1	Fosb	-0.242051	0.274	0.31	-0.036	0.000230948	1
1	Mgst1	0.127732	0.172	0.156	0.016	0.000438229	1
1	Prss23	0.100627	0.189	0.169	0.02	0.000324706	1
1	Sod3	0.110415	0.174	0.153	0.021	0.000154093	1
2	Dcn	0.71617	0.924	0.49	0.434	0	0
2	Col3a1	0.779835	0.936	0.563	0.373	1.42407e-277	2.54297e-273
2	Sparc	0.729102	0.852	0.552	0.3	5.54672e-234	9.90478e-230
2	C3	0.665513	0.732	0.35	0.382	8.97885e-228	1.60335e-223
2	Pi16	0.623181	0.698	0.328	0.37	2.46569e-225	4.40298e-221
2	Dpt	0.64911	0.645	0.28	0.365	8.40133e-224	1.50023e-219
2	Gm42418	-2.71415	0.945	0.898	0.047	9.8778e-224	1.76388e-219
2	Ly6a	0.66232	0.761	0.399	0.362	2.90755e-222	5.192e-218
2	Hba-a1	-3.60956	0.182	0.515	-0.333	4.29966e-216	7.6779e-212
2	Gsn	0.560362	0.785	0.412	0.373	1.36308e-215	2.43405e-211
2	Col1a2	0.661165	0.874	0.63	0.244	6.74844e-204	1.20507e-199
2	Hbb-bt	-2.78115	0.136	0.467	-0.331	3.60832e-200	6.44338e-196
2	Hba-a2	-3.4113	0.219	0.52	-0.301	2.29947e-196	4.10617e-192
2	Malat1	0.317769	0.988	0.878	0.11	1.31615e-184	2.35025e-180
2	Fbn1	0.571842	0.556	0.27	0.286	7.10868e-155	1.2694e-150
2	Serping1	0.526888	0.573	0.27	0.303	5.366e-154	9.58207e-150
2	Tmsb4x	0.448523	0.906	0.642	0.264	4.1497e-137	7.41013e-133
2	Fn1	0.571036	0.747	0.524	0.223	1.87627e-123	3.35045e-119
2	Spp1	-0.926616	0.2	0.465	-0.265	2.64662e-121	4.72606e-117
2	Ly6c1	0.370081	0.564	0.28	0.284	6.21414e-121	1.10966e-116
2	Fstl1	0.48981	0.571	0.3	0.271	3.27032e-120	5.83981e-116
2	Hbb-bs	-3.78217	0.543	0.604	-0.061	7.21371e-113	1.28815e-108
2	Gapdh	-0.925293	0.27	0.497	-0.227	7.59277e-106	1.35584e-101
2	Marcks	0.425413	0.463	0.228	0.235	9.22336e-106	1.64701e-101
2	Col14a1	0.438566	0.448	0.226	0.222	2.76105e-100	4.9304e-96
2	Rarres2	0.39069	0.468	0.248	0.22	5.30085e-89	9.46572e-85
2	Pkm	-0.523312	0.145	0.37	-0.225	1.05565e-87	1.88508e-83
2	Col1a1	0.316359	0.695	0.476	0.219	2.43267e-86	4.34402e-82
2	Plpp3	0.381167	0.457	0.251	0.206	8.73386e-85	1.55961e-80
2	Nid1	0.402397	0.412	0.213	0.199	1.93249e-84	3.45085e-80
2	Ifi27l2a	0.433688	0.434	0.24	0.194	1.17129e-83	2.09157e-79
2	Pgk1	-0.547117	0.12	0.327	-0.207	2.23275e-82	3.98702e-78
2	Cald1	-0.555651	0.194	0.413	-0.219	7.86397e-82	1.40427e-77
2	S100a4	-0.70734	0.2	0.404	-0.204	1.37003e-80	2.44646e-76
2	Igfbp5	0.428881	0.38	0.2	0.18	5.26199e-78	9.39633e-74
2	Clec3b	0.145933	0.528	0.279	0.249	1.71999e-77	3.07139e-73
2	AY036118	-0.502609	0.065	0.245	-0.18	1.46367e-75	2.61368e-71
2	Ldha	-0.42356	0.13	0.332	-0.202	1.74872e-73	3.12269e-69
2	Mif	-0.607297	0.211	0.406	-0.195	1.18614e-72	2.1181e-68
2	Tnxb	0.332734	0.385	0.205	0.18	3.47053e-72	6.19732e-68
2	Smpd3	0.406289	0.234	0.102	0.132	3.81261e-71	6.80817e-67
2	Lars2	-0.567673	0.087	0.262	-0.175	5.58715e-70	9.97698e-66
2	Rnase4	0.359842	0.407	0.231	0.176	3.13471e-67	5.59765e-63
2	Pgam1	-0.411012	0.121	0.308	-0.187	2.6414e-66	4.71674e-62
2	Rbp1	-0.369442	0.073	0.241	-0.168	3.66378e-64	6.54242e-60
2	Lbp	0.35884	0.37	0.207	0.163	9.80888e-63	1.75157e-58
2	Tpi1	-0.378903	0.118	0.3	-0.182	1.01689e-62	1.81587e-58
2	Timp2	0.422129	0.547	0.395	0.152	3.3032e-62	5.89853e-58
2	Mfap5	0.346372	0.39	0.223	0.167	1.21846e-60	2.1758e-56
2	Fos	0.390831	0.566	0.418	0.148	4.18307e-55	7.46971e-51
2	Efemp1	0.302138	0.365	0.207	0.158	3.68326e-54	6.5772e-50
2	Hsp90aa1	-0.402384	0.25	0.44	-0.19	1.12835e-53	2.0149e-49
2	Krt8	-0.319577	0.051	0.191	-0.14	3.07281e-53	5.48711e-49
2	Ogn	0.357226	0.466	0.309	0.157	1.32799e-52	2.37139e-48
2	Aldoa	-0.381747	0.187	0.359	-0.172	3.90398e-51	6.97134e-47
2	Klf4	0.320254	0.391	0.245	0.146	6.5855e-51	1.17597e-46
2	Gpx3	0.281238	0.356	0.205	0.151	1.0023e-50	1.7898e-46
2	Htra3	0.311519	0.329	0.192	0.137	4.23753e-50	7.56696e-46
2	mt-Atp8	-0.75179	0.114	0.256	-0.142	4.81363e-50	8.5957e-46
2	Fau	-0.461239	0.965	0.924	0.041	1.50662e-49	2.69037e-45
2	Rpl41	-0.438095	0.989	0.948	0.041	7.55412e-49	1.34894e-44
2	Tpm1	-0.262794	0.072	0.209	-0.137	2.43486e-46	4.34793e-42
2	Capg	-0.228943	0.052	0.177	-0.125	1.56695e-45	2.79811e-41
2	2200002D01Rik	-0.185964	0.021	0.13	-0.109	2.39661e-45	4.27962e-41
2	Igfbp6	0.328346	0.502	0.37	0.132	2.6145e-45	4.66871e-41
2	Serpinh1	0.337113	0.462	0.332	0.13	2.98699e-45	5.33386e-41
2	Cp	-0.290879	0.065	0.192	-0.127	1.83567e-44	3.27796e-40
2	Cnn2	-0.223132	0.044	0.165	-0.121	1.93496e-44	3.45526e-40
2	Lgals7	-0.210838	0.026	0.133	-0.107	7.9464e-43	1.41899e-38
2	Npm1	-0.348429	0.223	0.389	-0.166	1.0395e-42	1.85624e-38
2	Ncl	-0.334187	0.162	0.317	-0.155	1.25579e-42	2.24247e-38
2	Aprt	-0.210018	0.061	0.184	-0.123	7.59518e-41	1.35627e-36
2	Sars	-0.219243	0.064	0.188	-0.124	1.06396e-40	1.89992e-36
2	Tmsb10	-0.450697	0.895	0.867	0.028	2.61009e-40	4.66084e-36
2	Serpina3n	0.26417	0.232	0.128	0.104	4.24672e-40	7.58337e-36
2	Itih5	0.273482	0.293	0.175	0.118	5.71614e-40	1.02073e-35
2	Loxl1	0.265621	0.319	0.196	0.123	3.04508e-39	5.43759e-35
2	Apod	0.237989	0.266	0.157	0.109	3.4242e-38	6.1146e-34
2	Tubb5	-0.296108	0.201	0.354	-0.153	3.04599e-37	5.43922e-33
2	Cpxm1	0.431163	0.25	0.149	0.101	1.02254e-36	1.82594e-32
2	Aebp1	0.271944	0.503	0.374	0.129	1.25915e-36	2.24847e-32
2	mt-Co1	-0.955285	0.979	0.927	0.052	1.81806e-36	3.24652e-32
2	Wfdc2	-0.194243	0.035	0.134	-0.099	2.21198e-36	3.94994e-32
2	Lgals1	-0.506488	0.942	0.909	0.033	3.36402e-36	6.00713e-32
2	Serbp1	-0.290116	0.213	0.363	-0.15	6.73109e-36	1.20197e-31
2	Myh9	-0.234596	0.087	0.206	-0.119	9.14156e-36	1.63241e-31
2	Ccnd1	-0.177594	0.028	0.122	-0.094	1.96997e-35	3.51777e-31
2	Ahnak	0.332636	0.533	0.454	0.079	7.37952e-35	1.31776e-30
2	Prdx2	-0.201242	0.096	0.218	-0.122	2.1426e-34	3.82604e-30
2	Tgfbr2	0.28186	0.324	0.213	0.111	3.03624e-34	5.42182e-30
2	Actb	-0.381177	0.98	0.94	0.04	1.41956e-33	2.53491e-29
2	Esd	-0.240282	0.12	0.246	-0.126	1.73378e-33	3.09602e-29
2	Psmb8	-0.192496	0.083	0.198	-0.115	5.27048e-33	9.4115e-29
2	Eef1g	-0.199704	0.16	0.301	-0.141	6.74053e-33	1.20366e-28
2	Eif4a1	-0.187008	0.13	0.262	-0.132	1.17872e-32	2.10484e-28
2	Cd248	0.270536	0.273	0.173	0.1	1.69305e-32	3.02329e-28
2	Atp5f1	-0.19963	0.097	0.215	-0.118	1.92885e-32	3.44434e-28
2	Adamts5	0.242578	0.285	0.181	0.104	1.2319e-31	2.1998e-27
2	Mgp	-0.466355	0.052	0.145	-0.093	1.68191e-31	3.00338e-27
2	Meg3	0.177564	0.244	0.146	0.098	1.6837e-31	3.00658e-27
2	Eno1	-0.172684	0.027	0.112	-0.085	1.72959e-31	3.08853e-27
2	Egr1	0.25318	0.423	0.31	0.113	3.19216e-31	5.70024e-27
2	Hspa9	-0.179415	0.056	0.152	-0.096	1.73302e-30	3.09466e-26
2	Bsg	-0.215275	0.203	0.347	-0.144	2.25098e-30	4.01958e-26
2	Gpi1	-0.176023	0.081	0.187	-0.106	5.50307e-30	9.82683e-26
2	Rps8	-0.293138	0.983	0.945	0.038	9.67879e-30	1.72834e-25
2	Prdx1	-0.247243	0.259	0.406	-0.147	9.93576e-30	1.77423e-25
2	Ifitm3	0.291243	0.598	0.523	0.075	4.80441e-29	8.57923e-25
2	Nap1l1	-0.187729	0.127	0.247	-0.12	5.28352e-29	9.43478e-25
2	Pcolce2	0.226511	0.251	0.156	0.095	7.27767e-29	1.29957e-24
2	Gng11	-0.170291	0.044	0.132	-0.088	8.09373e-29	1.4453e-24
2	Eif3h	-0.19188	0.13	0.25	-0.12	9.24268e-29	1.65047e-24
2	Edn1	0.194833	0.14	0.071	0.069	3.98449e-28	7.11511e-24
2	Mmp2	0.234537	0.329	0.226	0.103	4.07346e-28	7.27398e-24
2	Lmna	-0.19441	0.148	0.269	-0.121	5.75646e-28	1.02793e-23
2	Rhoc	-0.174744	0.13	0.249	-0.119	5.98416e-28	1.06859e-23
2	Crabp2	-0.169061	0.048	0.135	-0.087	6.73027e-28	1.20182e-23
2	Atpif1	-0.185346	0.118	0.232	-0.114	6.75244e-28	1.20578e-23
2	Eef2	-0.224365	0.291	0.452	-0.161	1.21595e-27	2.17132e-23
2	Metap2	-0.165448	0.085	0.186	-0.101	1.86422e-27	3.32894e-23
2	Tomm20	-0.143826	0.056	0.147	-0.091	2.21847e-27	3.96152e-23
2	Pdlim5	-0.158173	0.052	0.139	-0.087	4.93954e-27	8.82053e-23
2	Pebp1	-0.174257	0.125	0.239	-0.114	5.94738e-27	1.06202e-22
2	Serpinf1	0.211991	0.32	0.216	0.104	7.3134e-27	1.30595e-22
2	Csde1	-0.16578	0.11	0.22	-0.11	8.01162e-27	1.43063e-22
2	Cd34	0.226252	0.285	0.187	0.098	1.00954e-26	1.80273e-22
2	Snrpf	-0.170116	0.089	0.191	-0.102	1.01404e-26	1.81077e-22
2	Gpx4	-0.172343	0.155	0.277	-0.122	3.18366e-26	5.68506e-22
2	Lsp1	0.235614	0.211	0.132	0.079	3.54474e-26	6.32985e-22
2	Hmgb1	-0.170852	0.126	0.238	-0.112	4.04333e-26	7.22018e-22
2	Pfn1	-0.195414	0.168	0.293	-0.125	4.0857e-26	7.29583e-22
2	Set	-0.165995	0.094	0.196	-0.102	4.71937e-26	8.42738e-22
2	Lgals3	-0.230404	0.127	0.233	-0.106	6.21724e-26	1.11021e-21
2	Hdgf	-0.14009	0.075	0.171	-0.096	8.42999e-26	1.50534e-21
2	Psme1	-0.152254	0.09	0.192	-0.102	1.22341e-25	2.18464e-21
2	Fndc1	0.193007	0.28	0.181	0.099	1.2704e-25	2.26854e-21
2	Sec61g	-0.183077	0.295	0.453	-0.158	1.79239e-25	3.20067e-21
2	Lum	0.180025	0.307	0.205	0.102	2.45407e-25	4.38224e-21
2	Timp3	0.215462	0.223	0.139	0.084	2.54237e-25	4.53991e-21
2	Hsp90ab1	-0.318642	0.779	0.796	-0.017	2.57666e-25	4.60115e-21
2	Pcbp2	-0.164911	0.106	0.209	-0.103	2.75425e-25	4.91826e-21
2	Clic1	-0.16447	0.111	0.218	-0.107	2.92175e-25	5.21736e-21
2	Fam162a	-0.141565	0.057	0.143	-0.086	4.0019e-25	7.1462e-21
2	Hspb1	-0.246941	0.082	0.171	-0.089	1.20529e-24	2.15229e-20
2	Naca	-0.185519	0.28	0.429	-0.149	1.9617e-24	3.50301e-20
2	Rpsa	-0.285828	0.957	0.922	0.035	2.17749e-24	3.88835e-20
2	Jun	0.194023	0.521	0.426	0.095	2.59104e-24	4.62682e-20
2	Myl12a	-0.18677	0.16	0.276	-0.116	3.12635e-24	5.58272e-20
2	Aimp1	-0.135521	0.069	0.157	-0.088	3.80519e-24	6.79493e-20
2	Cd63	-0.199209	0.318	0.468	-0.15	4.46372e-24	7.97086e-20
2	Ebf1	0.183375	0.26	0.172	0.088	8.68084e-24	1.55014e-19
2	Rps2	-0.28551	0.629	0.675	-0.046	9.987e-24	1.78338e-19
2	Pabpc1	-0.180369	0.246	0.386	-0.14	1.00523e-23	1.79504e-19
2	Tm4sf1	-0.132744	0.046	0.123	-0.077	1.15431e-23	2.06126e-19
2	Rpl19	-0.264338	0.932	0.896	0.036	1.38039e-23	2.46496e-19
2	Tspo	-0.180044	0.134	0.24	-0.106	1.45483e-23	2.59788e-19
2	Zbtb20	0.234016	0.273	0.187	0.086	1.96725e-23	3.51292e-19
2	Eif5a	-0.187371	0.18	0.295	-0.115	2.77439e-23	4.95423e-19
2	Vim	-0.26319	0.907	0.892	0.015	2.98785e-23	5.33541e-19
2	Rpl13	-0.257902	0.986	0.949	0.037	3.79377e-23	6.77454e-19
2	Rpl37	-0.376179	0.972	0.929	0.043	5.99041e-23	1.06971e-18
2	Cct5	-0.133599	0.082	0.172	-0.09	6.4859e-23	1.15819e-18
2	Pkn2	-0.139713	0.06	0.142	-0.082	6.98244e-23	1.24686e-18
2	Higd1a	-0.14228	0.059	0.14	-0.081	9.82574e-23	1.75458e-18
2	Psma7	-0.154719	0.131	0.236	-0.105	1.44384e-22	2.57827e-18
2	Spata7	-0.205068	0.037	0.106	-0.069	1.74489e-22	3.11585e-18
2	Cfl1	-0.180207	0.234	0.364	-0.13	1.9478e-22	3.47819e-18
2	mt-Nd5	-0.295393	0.135	0.23	-0.095	2.25232e-22	4.02196e-18
2	Plac8	0.209809	0.249	0.168	0.081	3.86802e-22	6.90713e-18
2	Ybx1	-0.149491	0.242	0.377	-0.135	6.27057e-22	1.11974e-17
2	Hint1	-0.160709	0.168	0.28	-0.112	7.32984e-22	1.30889e-17
2	Fosb	0.127674	0.385	0.29	0.095	1.33843e-21	2.39003e-17
2	Hnrnpa1	-0.142914	0.101	0.193	-0.092	2.27511e-21	4.06266e-17
2	Hspe1	-0.125508	0.092	0.182	-0.09	2.28694e-21	4.08378e-17
2	Rpl36	-0.274953	0.91	0.878	0.032	2.62386e-21	4.68543e-17
2	Ccdc80	0.193436	0.2	0.127	0.073	3.7943e-21	6.77548e-17
2	Atp5b	-0.170733	0.184	0.298	-0.114	4.91234e-21	8.77196e-17
2	Eif3a	-0.151115	0.094	0.182	-0.088	5.78831e-21	1.03362e-16
2	Oaz1	-0.116113	0.214	0.347	-0.133	6.58281e-21	1.17549e-16
2	Crip1	0.341887	0.435	0.378	0.057	9.25266e-21	1.65225e-16
2	Rps15	-0.31682	0.902	0.888	0.014	1.23611e-20	2.20732e-16
2	Rpl8	-0.254618	0.895	0.876	0.019	1.43392e-20	2.56055e-16
2	Hspd1	-0.137456	0.085	0.168	-0.083	1.47652e-20	2.63663e-16
2	Ranbp1	-0.122627	0.057	0.131	-0.074	1.92927e-20	3.4451e-16
2	Cstb	-0.132998	0.105	0.196	-0.091	2.17008e-20	3.87512e-16
2	Col12a1	-0.141269	0.041	0.106	-0.065	3.43708e-20	6.1376e-16
2	Slfn5	0.22251	0.209	0.14	0.069	4.44203e-20	7.93214e-16
2	Msn	-0.12073	0.059	0.133	-0.074	4.47107e-20	7.98399e-16
2	C1s1	0.195305	0.261	0.182	0.079	5.27633e-20	9.42195e-16
2	Tpm4	-0.114256	0.073	0.153	-0.08	8.65238e-20	1.54506e-15
2	Tcp1	-0.117463	0.062	0.136	-0.074	9.17025e-20	1.63753e-15
2	Sfrp4	0.175571	0.223	0.148	0.075	1.4197e-19	2.53516e-15
2	Prelid1	-0.114912	0.087	0.17	-0.083	1.48934e-19	2.65951e-15
2	Rpl29	-0.128033	0.072	0.148	-0.076	2.23242e-19	3.98643e-15
2	Col6a3	0.180399	0.25	0.174	0.076	2.99033e-19	5.33984e-15
2	Cygb	0.156714	0.174	0.109	0.065	4.22589e-19	7.54617e-15
2	Tshz2	0.170784	0.143	0.085	0.058	4.2445e-19	7.5794e-15
2	Eif3c	-0.111811	0.086	0.167	-0.081	4.59114e-19	8.1984e-15
2	Igfbp4	0.276066	0.342	0.268	0.074	7.74707e-19	1.38339e-14
2	Ptms	-0.128284	0.149	0.249	-0.1	8.46309e-19	1.51125e-14
2	Pdap1	-0.124986	0.114	0.205	-0.091	8.60464e-19	1.53653e-14
2	Gpx1	-0.180544	0.115	0.205	-0.09	9.42195e-19	1.68248e-14
2	Hnrnpa3	-0.126314	0.07	0.145	-0.075	1.1072e-18	1.97713e-14
2	Ktn1	-0.114222	0.048	0.113	-0.065	1.11546e-18	1.99187e-14
2	Atp5md	-0.125889	0.114	0.204	-0.09	1.15851e-18	2.06875e-14
2	Btf3	-0.150916	0.209	0.319	-0.11	1.41318e-18	2.52351e-14
2	Atp5h	-0.111801	0.131	0.227	-0.096	1.67076e-18	2.98348e-14
2	Rpl18a	-0.28864	0.931	0.892	0.039	1.85353e-18	3.30984e-14
2	Rpl28	-0.242465	0.914	0.891	0.023	1.95903e-18	3.49824e-14
2	Eif4ebp1	-0.100695	0.057	0.126	-0.069	3.8859e-18	6.93906e-14
2	Bnip3l	-0.116189	0.068	0.139	-0.071	5.16239e-18	9.21848e-14
2	Cst3	-0.279016	0.341	0.464	-0.123	5.97272e-18	1.06655e-13
2	Ube2s	-0.110243	0.06	0.13	-0.07	6.0858e-18	1.08674e-13
2	Nudt4	-0.104252	0.049	0.113	-0.064	6.78172e-18	1.21101e-13
2	Psma5	-0.105307	0.062	0.132	-0.07	1.08719e-17	1.9414e-13
2	Basp1	0.203182	0.199	0.137	0.062	1.56029e-17	2.78621e-13
2	Rpl39	0.118753	0.972	0.892	0.08	2.22784e-17	3.97825e-13
2	Arhgdia	-0.108564	0.102	0.183	-0.081	2.3367e-17	4.17265e-13
2	Rpl30	-0.258145	0.906	0.884	0.022	3.04518e-17	5.43778e-13
2	Cox4i1	-0.124435	0.229	0.343	-0.114	3.37025e-17	6.01826e-13
2	Lpl	0.171228	0.225	0.156	0.069	4.51634e-17	8.06484e-13
2	Sod3	0.170983	0.212	0.148	0.064	2.24806e-16	4.01436e-12
2	Rbm3	-0.107911	0.121	0.207	-0.086	2.8454e-16	5.08102e-12
2	Postn	0.168542	0.285	0.21	0.075	4.50513e-16	8.04482e-12
2	Sgk1	-0.110812	0.054	0.114	-0.06	7.40395e-16	1.32212e-11
2	Nme1	-0.105069	0.069	0.135	-0.066	8.78608e-16	1.56893e-11
2	Creb5	0.15141	0.179	0.12	0.059	1.05623e-15	1.8861e-11
2	Actg1	-0.256288	0.826	0.816	0.01	1.25946e-15	2.24902e-11
2	Ptx3	0.144925	0.176	0.116	0.06	1.65173e-15	2.94949e-11
2	Ran	-0.127139	0.129	0.211	-0.082	1.96483e-15	3.5086e-11
2	Pla1a	0.177132	0.192	0.132	0.06	2.00161e-15	3.57427e-11
2	Atp5g2	-0.118645	0.166	0.257	-0.091	3.40708e-15	6.08403e-11
2	Prelp	0.164236	0.156	0.102	0.054	3.47692e-15	6.20873e-11
2	Rps19	-0.185888	0.92	0.886	0.034	3.55848e-15	6.35438e-11
2	mt-Nd4	-0.322104	0.402	0.505	-0.103	3.73736e-15	6.6738e-11
2	Itgb1	-0.120676	0.142	0.225	-0.083	3.99595e-15	7.13557e-11
2	Lrp1	0.212156	0.303	0.242	0.061	4.94529e-15	8.83081e-11
2	Heg1	0.181043	0.195	0.136	0.059	5.18281e-15	9.25495e-11
2	Tuba1b	-0.139865	0.186	0.278	-0.092	7.35999e-15	1.31427e-10
2	Rpl4	-0.108887	0.303	0.429	-0.126	8.39423e-15	1.49896e-10
2	mt-Atp6	-0.492528	0.976	0.916	0.06	1.18436e-14	2.11492e-10
2	Rpl22l1	-0.11926	0.296	0.418	-0.122	1.72139e-14	3.07389e-10
2	Sema3c	0.179632	0.253	0.188	0.065	1.75475e-14	3.13347e-10
2	H2-K1	-0.1119	0.179	0.273	-0.094	2.82678e-14	5.04778e-10
2	2410006H16Rik	-0.112602	0.074	0.137	-0.063	3.21188e-14	5.73546e-10
2	Cmah	0.137182	0.136	0.087	0.049	4.18821e-14	7.47888e-10
2	Tmem100	0.160082	0.164	0.11	0.054	4.32381e-14	7.72102e-10
2	Rpl10a	-0.201684	0.773	0.787	-0.014	4.77712e-14	8.53051e-10
2	Abi3bp	0.15121	0.138	0.09	0.048	1.04136e-13	1.85955e-09
2	mt-Co3	-0.545754	0.982	0.929	0.053	1.14207e-13	2.03939e-09
2	Gfpt2	0.150265	0.17	0.116	0.054	1.24915e-13	2.23061e-09
2	Col5a1	0.182832	0.248	0.191	0.057	2.70336e-13	4.8274e-09
2	Nme2	-0.128787	0.334	0.456	-0.122	4.47292e-13	7.98728e-09
2	Emilin2	0.187438	0.179	0.129	0.05	4.99723e-13	8.92355e-09
2	Rpl32	-0.275876	0.953	0.908	0.045	6.96712e-13	1.24412e-08
2	Ptgs2	-0.142072	0.123	0.194	-0.071	8.58856e-13	1.53366e-08
2	Rpl34	-0.279853	0.951	0.9	0.051	1.28677e-12	2.29779e-08
2	Rplp2	-0.175341	0.852	0.836	0.016	2.28896e-12	4.0874e-08
2	Rpl21	-0.191398	0.707	0.72	-0.013	2.33638e-12	4.17207e-08
2	Thbd	0.135666	0.159	0.109	0.05	3.01574e-12	5.3852e-08
2	Anp32b	-0.114597	0.07	0.126	-0.056	3.05325e-12	5.4522e-08
2	C4b	0.117104	0.252	0.186	0.066	3.31557e-12	5.92061e-08
2	Rps26	-0.250658	0.937	0.901	0.036	3.4596e-12	6.1778e-08
2	Laptm4a	0.201513	0.286	0.237	0.049	3.74122e-12	6.68069e-08
2	Scara3	0.157207	0.158	0.112	0.046	4.27201e-12	7.62853e-08
2	Thy1	0.16071	0.175	0.125	0.05	4.55317e-12	8.13059e-08
2	Rpl7a	-0.101841	0.358	0.477	-0.119	5.20036e-12	9.28629e-08
2	Nucb2	0.126736	0.111	0.071	0.04	7.38681e-12	1.31906e-07
2	Cxcl1	0.14769	0.264	0.204	0.06	7.74119e-12	1.38234e-07
2	Myl6	-0.120717	0.379	0.499	-0.12	1.1161e-11	1.99301e-07
2	Eif1	0.165811	0.529	0.465	0.064	1.28091e-11	2.28732e-07
2	Ackr3	0.137618	0.224	0.166	0.058	1.8535e-11	3.3098e-07
2	Rps27a	-0.194683	0.956	0.912	0.044	2.07891e-11	3.71232e-07
2	Mmp3	0.114362	0.141	0.097	0.044	1.37816e-10	2.46098e-06
2	S100a16	0.16777	0.176	0.133	0.043	1.55769e-10	2.78157e-06
2	Col5a2	0.145038	0.232	0.179	0.053	1.74192e-10	3.11055e-06
2	Cd55	0.137722	0.169	0.123	0.046	1.97165e-10	3.52077e-06
2	Rps18	-0.208645	0.521	0.552	-0.031	2.18747e-10	3.90616e-06
2	Ptma	-0.209276	0.701	0.703	-0.002	2.59534e-10	4.63449e-06
2	Gas7	0.157711	0.172	0.127	0.045	3.77264e-10	6.7368e-06
2	Csrp2	0.137471	0.155	0.112	0.043	7.99064e-10	1.42689e-05
2	Rpl38	-0.231142	0.969	0.923	0.046	8.34892e-10	1.49087e-05
2	Zfp36l1	0.18601	0.242	0.198	0.044	9.76136e-10	1.74309e-05
2	Adgrd1	0.131468	0.145	0.104	0.041	1.07456e-09	1.91884e-05
2	Cebpd	0.124354	0.167	0.123	0.044	1.51595e-09	2.70703e-05
2	Ccl11	0.119135	0.219	0.167	0.052	1.53114e-09	2.73415e-05
2	Itm2b	0.201914	0.444	0.422	0.022	2.14306e-09	3.82686e-05
2	Tnfaip6	0.121094	0.14	0.098	0.042	2.59409e-09	4.63227e-05
2	Mmp14	0.16427	0.189	0.149	0.04	2.69247e-09	4.80794e-05
2	Emp1	-0.110605	0.209	0.284	-0.075	3.37231e-09	6.02194e-05
2	Eef1a1	-0.145159	0.992	0.955	0.037	4.56205e-09	8.14646e-05
2	Cfb	0.136361	0.166	0.125	0.041	4.66176e-09	8.3245e-05
2	Fxyd1	0.133478	0.135	0.099	0.036	4.68926e-09	8.37362e-05
2	Scn7a	0.117293	0.142	0.102	0.04	4.9087e-09	8.76547e-05
2	Uba52	-0.184964	0.134	0.179	-0.045	1.53349e-08	0.000273835
2	Dusp1	0.173693	0.298	0.256	0.042	1.67092e-08	0.000298377
2	Rpl3	-0.16051	0.737	0.742	-0.005	1.98965e-08	0.000355292
2	Aspn	0.106544	0.116	0.081	0.035	2.07549e-08	0.000370621
2	Hspa5	0.19712	0.386	0.364	0.022	2.3934e-08	0.00042739
2	Nmt2	0.117005	0.105	0.072	0.033	2.51847e-08	0.000449724
2	Rps10	-0.17742	0.926	0.887	0.039	4.30176e-08	0.000768166
2	Rpl23	-0.187605	0.98	0.934	0.046	4.3375e-08	0.000774547
2	Man2a1	0.132365	0.155	0.118	0.037	4.47139e-08	0.000798456
2	Uap1	0.113867	0.112	0.079	0.033	4.86028e-08	0.0008679
2	Flrt2	0.120868	0.14	0.104	0.036	5.18434e-08	0.000925768
2	Dpp4	0.137703	0.166	0.129	0.037	5.73106e-08	0.0010234
2	Eln	0.116775	0.149	0.111	0.038	7.27837e-08	0.0012997
2	Fbln1	0.120095	0.167	0.128	0.039	7.45987e-08	0.00133211
2	Hspa8	-0.173078	0.456	0.5	-0.044	7.91907e-08	0.00141411
2	Rpl26	-0.184202	0.604	0.63	-0.026	8.21547e-08	0.00146704
2	Scara5	0.118131	0.141	0.106	0.035	9.21735e-08	0.00164594
2	Prss23	0.141882	0.206	0.167	0.039	1.65794e-07	0.00296058
2	Rpl12	-0.151392	0.839	0.822	0.017	2.56624e-07	0.00458253
2	Ap2a2	0.117968	0.128	0.096	0.032	3.56882e-07	0.00637283
2	Dync1i2	0.159273	0.204	0.172	0.032	4.00948e-07	0.00715973
2	Nfix	0.161169	0.187	0.156	0.031	4.10005e-07	0.00732146
2	Ftl1	-0.185079	0.873	0.861	0.012	8.39175e-07	0.0149851
2	S100a13	0.153612	0.182	0.15	0.032	8.50706e-07	0.0151911
2	Rpl13a	-0.156098	0.829	0.814	0.015	8.70675e-07	0.0155476
2	Gda	0.105994	0.129	0.098	0.031	1.09755e-06	0.019599
2	Plat	0.12778	0.174	0.141	0.033	1.26241e-06	0.0225428
2	Rnd3	0.103249	0.111	0.082	0.029	1.78872e-06	0.0319412
2	Sptbn1	0.150318	0.255	0.226	0.029	4.01623e-06	0.0717178
2	Plxdc2	0.103628	0.109	0.082	0.027	4.96855e-06	0.0887233
2	Serf2	0.197823	0.391	0.395	-0.004	7.16609e-06	0.127965
2	Vcan	0.128237	0.16	0.13	0.03	7.681e-06	0.13716
2	Cxcl12	0.102244	0.15	0.118	0.032	7.7574e-06	0.138524
2	Fth1	-0.258182	0.985	0.95	0.035	1.05022e-05	0.187538
2	Tgfbr3	0.101916	0.127	0.099	0.028	1.21786e-05	0.217473
2	Klf6	0.119742	0.259	0.23	0.029	2.43062e-05	0.434035
2	Ctsl	0.152176	0.45	0.446	0.004	2.54601e-05	0.45464
2	Adamts2	0.104567	0.145	0.117	0.028	2.57767e-05	0.460295
2	Rpl36a	-0.12426	0.591	0.608	-0.017	2.96328e-05	0.529154
2	Ugdh	0.102985	0.154	0.126	0.028	3.11847e-05	0.556865
2	Anxa3	0.121622	0.263	0.241	0.022	0.000625635	1
2	Axl	0.121347	0.193	0.167	0.026	8.64622e-05	1
2	Bmp1	0.100265	0.128	0.107	0.021	0.000412845	1
2	Cyb5a	0.119862	0.176	0.161	0.015	0.00260062	1
2	Ddr2	0.11636	0.176	0.157	0.019	0.00126115	1
2	Gng12	0.101622	0.139	0.113	0.026	6.03443e-05	1
2	Ier2	0.108499	0.221	0.205	0.016	0.00517888	1
2	Ifi202b	0.100385	0.137	0.121	0.016	0.0035282	1
2	Junb	0.133087	0.288	0.267	0.021	0.00020551	1
2	Jund	0.135777	0.285	0.269	0.016	0.000542413	1
2	Lama4	0.10801	0.134	0.11	0.024	7.34841e-05	1
2	Lamp2	0.124605	0.158	0.136	0.022	0.000151981	1
2	Mndal	0.101847	0.129	0.106	0.023	0.000182442	1
2	mt-Co2	-0.334108	0.971	0.907	0.064	0.00446433	1
2	mt-Nd2	-0.228748	0.464	0.515	-0.051	0.00668159	1
2	Neat1	-0.160541	0.179	0.216	-0.037	0.000717467	1
2	Nfe2l2	0.105888	0.1	0.078	0.022	9.92551e-05	1
2	Nfkbia	0.129487	0.263	0.241	0.022	0.000258548	1
2	Pdpn	0.128319	0.203	0.179	0.024	0.000157055	1
2	Prrx1	0.109695	0.191	0.168	0.023	0.000388869	1
2	Rcn3	0.114619	0.156	0.132	0.024	0.000117277	1
2	Rpl10	-0.145613	0.601	0.589	0.012	0.0010896	1
2	Rplp0	-0.109304	0.943	0.888	0.055	0.000578221	1
2	Rps9	-0.100797	0.917	0.882	0.035	0.00012489	1
2	Tuba1a	0.13717	0.295	0.28	0.015	0.000603895	1
3	Gm42418	2.45552	0.999	0.892	0.107	0	0
3	Lars2	0.98751	0.607	0.19	0.417	0	0
3	Dcn	-1.99345	0.147	0.601	-0.454	3.9538e-292	7.06029e-288
3	Rps15	0.999359	0.978	0.878	0.1	4.06937e-286	7.26668e-282
3	Col3a1	-2.20605	0.283	0.657	-0.374	1.90482e-275	3.40144e-271
3	Gsn	-1.79486	0.067	0.514	-0.447	4.84721e-261	8.65567e-257
3	Sparc	-1.44977	0.237	0.639	-0.402	1.17721e-251	2.10214e-247
3	C3	-1.52696	0.027	0.45	-0.423	2.00756e-237	3.58489e-233
3	Ly6a	-1.40045	0.074	0.496	-0.422	4.45691e-237	7.9587e-233
3	Pi16	-1.52009	0.016	0.426	-0.41	1.37633e-227	2.45771e-223
3	Dpt	-1.10849	0.005	0.372	-0.367	1.92809e-195	3.44299e-191
3	Clec3b	-1.24817	0.005	0.353	-0.348	4.98395e-182	8.89985e-178
3	Serping1	-1.04665	0.004	0.351	-0.347	1.05563e-180	1.88504e-176
3	Ly6c1	-1.11112	0.011	0.358	-0.347	1.52018e-180	2.71458e-176
3	Fbn1	-0.958434	0.017	0.347	-0.33	7.1539e-167	1.27747e-162
3	Fstl1	-1.01218	0.042	0.375	-0.333	3.43473e-166	6.13339e-162
3	Lyz2	0.245653	0.138	0.019	0.119	2.20487e-152	3.93723e-148
3	Col1a1	-1.29197	0.243	0.54	-0.297	2.04873e-149	3.65842e-145
3	Actb	0.513384	0.996	0.939	0.057	7.11312e-149	1.27019e-144
3	Ifitm3	-0.796613	0.249	0.57	-0.321	2.19674e-148	3.92271e-144
3	Rarres2	-0.869434	0.016	0.312	-0.296	1.08639e-144	1.93997e-140
3	mt-Nd2	-0.933536	0.216	0.546	-0.33	9.44949e-144	1.6874e-139
3	Col14a1	-0.794355	0.003	0.289	-0.286	3.67845e-140	6.56862e-136
3	mt-Cytb	-0.78928	0.599	0.814	-0.215	9.10284e-139	1.62549e-134
3	Rps29	-0.656684	0.944	0.943	0.001	4.74719e-136	8.47706e-132
3	Rpl13a	0.620462	0.903	0.804	0.099	1.42087e-133	2.53726e-129
3	Mfap5	-0.777161	0.006	0.277	-0.271	3.08699e-131	5.51243e-127
3	Col1a2	-1.09294	0.483	0.686	-0.203	1.30786e-128	2.33545e-124
3	Nid1	-0.690403	0.007	0.271	-0.264	7.08811e-126	1.26572e-121
3	Lbp	-0.730695	0.002	0.259	-0.257	2.55559e-123	4.56352e-119
3	Hbb-bt	-2.68033	0.208	0.45	-0.242	3.42049e-123	6.10797e-119
3	Tnxb	-0.674956	0.003	0.259	-0.256	2.00545e-122	3.58113e-118
3	Fn1	-0.937975	0.332	0.583	-0.251	8.15322e-122	1.45592e-117
3	Marcks	-0.771467	0.029	0.29	-0.261	4.94955e-120	8.83841e-116
3	Efemp1	-0.648078	0.006	0.258	-0.252	1.4767e-119	2.63695e-115
3	Rpl39	-0.584204	0.857	0.908	-0.051	6.68574e-118	1.19387e-113
3	Igfbp5	-0.895664	0.006	0.253	-0.247	1.84149e-116	3.28835e-112
3	Gpx3	-0.717172	0.007	0.254	-0.247	2.94856e-116	5.26525e-112
3	Serpinf1	-0.590612	0.012	0.259	-0.247	3.40178e-114	6.07456e-110
3	mt-Nd1	-0.725419	0.336	0.611	-0.275	9.24459e-114	1.65081e-109
3	Fos	-0.874334	0.204	0.469	-0.265	5.95127e-112	1.06272e-107
3	Aebp1	-0.70565	0.153	0.423	-0.27	4.84027e-111	8.64327e-107
3	Ifi27l2a	-0.754533	0.045	0.295	-0.25	1.74252e-110	3.11161e-106
3	Htra3	-0.573831	0.003	0.238	-0.235	3.09773e-110	5.53161e-106
3	Loxl1	-0.541294	0.006	0.239	-0.233	1.48568e-108	2.65298e-104
3	Mmp2	-0.561085	0.026	0.268	-0.242	1.66261e-107	2.96892e-103
3	Lum	-0.619276	0.013	0.245	-0.232	2.52678e-105	4.51207e-101
3	Serpinh1	-0.598742	0.116	0.38	-0.264	4.14816e-104	7.40737e-100
3	Fndc1	-0.543576	0.002	0.219	-0.217	6.60335e-101	1.17916e-96
3	Itih5	-0.49229	0.001	0.215	-0.214	9.03662e-100	1.61367e-95
3	Cd34	-0.512444	0.007	0.226	-0.219	9.64619e-100	1.72252e-95
3	C4b	-0.52654	0.003	0.219	-0.216	1.59647e-99	2.85082e-95
3	Rps28	-0.5675	0.876	0.918	-0.042	6.48003e-97	1.15714e-92
3	Jun	-0.823512	0.224	0.467	-0.243	2.03549e-96	3.63477e-92
3	Hba-a2	-3.23434	0.343	0.497	-0.154	2.33609e-96	4.17155e-92
3	Hba-a1	-3.42024	0.333	0.488	-0.155	3.98532e-96	7.11659e-92
3	Ifitm2	-0.502923	0.107	0.356	-0.249	1.54153e-94	2.75271e-90
3	Rnase4	-0.592016	0.055	0.281	-0.226	6.9777e-94	1.24601e-89
3	C1s1	-0.443898	0.008	0.217	-0.209	2.04655e-93	3.65453e-89
3	Klf4	-0.624754	0.062	0.291	-0.229	1.17953e-92	2.10628e-88
3	AY036118	0.458042	0.411	0.196	0.215	2.76201e-92	4.93211e-88
3	Serf2	-0.486759	0.164	0.424	-0.26	1.294e-91	2.3107e-87
3	Cd248	-0.448285	0.008	0.21	-0.202	1.65542e-90	2.95609e-86
3	Ccl11	-0.454716	0.001	0.196	-0.195	3.1503e-89	5.62548e-85
3	Plpp3	-0.708796	0.083	0.305	-0.222	6.05031e-89	1.0804e-84
3	Col6a3	-0.457617	0.008	0.207	-0.199	6.61332e-89	1.18094e-84
3	Tgfbr2	-0.491008	0.04	0.253	-0.213	1.21222e-87	2.16466e-83
3	Egr1	-0.68645	0.123	0.352	-0.229	1.02259e-86	1.82605e-82
3	mt-Nd4	-0.652136	0.259	0.522	-0.263	1.84233e-86	3.28985e-82
3	Pcolce2	-0.43791	0.001	0.19	-0.189	7.51945e-86	1.34275e-81
3	Rpsa	0.417439	0.979	0.92	0.059	6.5546e-85	1.17046e-80
3	Apod	-0.526975	0.004	0.194	-0.19	9.45131e-85	1.68772e-80
3	Fosb	-0.703509	0.104	0.329	-0.225	2.52652e-84	4.51161e-80
3	Timp2	-0.593397	0.208	0.442	-0.234	2.8682e-84	5.12175e-80
3	Ubb	-0.471341	0.333	0.576	-0.243	3.6525e-84	6.52227e-80
3	Col5a2	-0.432838	0.013	0.208	-0.195	4.39084e-84	7.84072e-80
3	S100a6	-0.562014	0.948	0.941	0.007	2.72082e-83	4.85857e-79
3	Adamts5	-0.46405	0.022	0.218	-0.196	9.06166e-83	1.61814e-78
3	mt-Atp6	-0.630271	0.874	0.931	-0.057	2.08949e-82	3.7312e-78
3	Ebf1	-0.472793	0.015	0.206	-0.191	2.37466e-82	4.24042e-78
3	Hsp90aa1	0.462492	0.588	0.392	0.196	1.85677e-80	3.31564e-76
3	Itm2b	-0.485947	0.211	0.453	-0.242	5.77672e-80	1.03155e-75
3	Laptm4a	-0.394051	0.058	0.268	-0.21	6.56714e-80	1.17269e-75
3	Tpt1	-0.467215	0.956	0.958	-0.002	1.01409e-79	1.81085e-75
3	Sfrp4	-0.420374	0.001	0.178	-0.177	1.64131e-79	2.93088e-75
3	Sod3	-0.365348	0.001	0.177	-0.176	1.24888e-78	2.23013e-74
3	Ackr3	-0.429372	0.012	0.195	-0.183	1.80904e-78	3.2304e-74
3	mt-Co2	-0.615305	0.857	0.924	-0.067	2.94422e-78	5.2575e-74
3	Meg3	-0.555835	0.004	0.179	-0.175	1.69029e-77	3.01835e-73
3	Igfbp6	-0.634392	0.197	0.413	-0.216	2.06181e-75	3.68178e-71
3	Plac8	-0.413137	0.019	0.2	-0.181	6.3198e-75	1.12853e-70
3	Crip1	-0.541297	0.188	0.412	-0.224	8.89059e-75	1.58759e-70
3	Cp	0.324199	0.329	0.155	0.174	3.12801e-73	5.5857e-69
3	Anxa1	-0.458698	0.139	0.359	-0.22	3.74196e-73	6.68202e-69
3	Zbtb20	-0.429065	0.035	0.22	-0.185	4.14652e-73	7.40445e-69
3	Igfbp7	-0.518944	0.064	0.261	-0.197	1.06098e-72	1.89459e-68
3	Timp3	-0.41945	0.005	0.169	-0.164	1.89102e-71	3.37679e-67
3	Lpl	-0.488297	0.015	0.185	-0.17	3.39765e-71	6.06718e-67
3	Fau	0.353321	0.984	0.922	0.062	4.3988e-71	7.85493e-67
3	Top2a	0.214812	0.161	0.05	0.111	4.74879e-71	8.47992e-67
3	Ogn	-0.577486	0.15	0.353	-0.203	1.49548e-70	2.67047e-66
3	Hist1h1e	0.179019	0.118	0.03	0.088	2.25597e-69	4.02849e-65
3	Postn	-0.53981	0.057	0.242	-0.185	2.37654e-69	4.2438e-65
3	Cpxm1	-0.495335	0.016	0.182	-0.166	3.59306e-69	6.41613e-65
3	Pcolce	-0.38502	0.089	0.288	-0.199	2.0372e-68	3.63783e-64
3	Serpina3n	-0.360908	0.003	0.16	-0.157	4.08905e-68	7.30181e-64
3	Ctsl	-0.435867	0.25	0.473	-0.223	3.80592e-67	6.79622e-63
3	Heg1	-0.317196	0.006	0.162	-0.156	7.16605e-67	1.27964e-62
3	Col5a1	-0.359896	0.042	0.219	-0.177	3.89632e-66	6.95766e-62
3	S100a11	-0.451281	0.318	0.536	-0.218	6.76582e-66	1.20817e-61
3	Rpl18	-0.411666	0.618	0.769	-0.151	8.45568e-66	1.50993e-61
3	Dpp4	-0.304427	0.001	0.151	-0.15	8.47446e-66	1.51328e-61
3	Rpl13	0.32207	0.997	0.948	0.049	1.46268e-65	2.61191e-61
3	Slfn5	-0.323429	0.01	0.167	-0.157	1.66705e-65	2.97685e-61
3	Anxa3	-0.400197	0.08	0.266	-0.186	2.54361e-64	4.54212e-60
3	Col6a1	-0.358272	0.067	0.252	-0.185	8.03349e-64	1.43454e-59
3	Thy1	-0.306245	0.002	0.149	-0.147	1.02525e-63	1.8308e-59
3	Spp1	0.208715	0.63	0.403	0.227	1.29065e-63	2.30471e-59
3	Pla1a	-0.315153	0.008	0.158	-0.15	6.15288e-63	1.09872e-58
3	Mgst1	-0.298014	0.019	0.177	-0.158	1.37313e-62	2.452e-58
3	Cd55	-0.304037	0.002	0.146	-0.144	1.38741e-62	2.4775e-58
3	Fbln1	-0.313365	0.005	0.15	-0.145	2.94418e-62	5.25742e-58
3	Rps3	-0.353329	0.604	0.767	-0.163	6.27892e-62	1.12123e-57
3	Igfbp4	-0.469242	0.112	0.3	-0.188	7.93173e-62	1.41637e-57
3	Cfb	-0.288656	0.004	0.147	-0.143	2.8491e-61	5.08764e-57
3	Pcbp2	0.375359	0.326	0.178	0.148	1.27092e-60	2.26948e-56
3	Gfpt2	-0.289569	0.001	0.14	-0.139	2.88819e-60	5.15744e-56
3	Prss23	-0.335857	0.032	0.19	-0.158	5.09084e-60	9.09072e-56
3	Lrp1	-0.364239	0.09	0.271	-0.181	8.21279e-60	1.46656e-55
3	Hbb-bs	-3.67043	0.608	0.594	0.014	2.97156e-59	5.30631e-55
3	Junb	-0.488923	0.107	0.291	-0.184	6.70932e-59	1.19808e-54
3	Rpl37a	-0.3932	0.887	0.906	-0.019	1.1781e-58	2.10373e-54
3	Rpl9	-0.337251	0.544	0.713	-0.169	1.46847e-58	2.62225e-54
3	Rcn3	-0.260398	0.01	0.152	-0.142	1.46928e-58	2.6237e-54
3	Rpl41	0.344362	0.994	0.949	0.045	3.71662e-58	6.63676e-54
3	Ccdc80	-0.334722	0.012	0.153	-0.141	4.33942e-58	7.74889e-54
3	Cxcl12	-0.32725	0.003	0.138	-0.135	1.32731e-57	2.37018e-53
3	Cebpd	-0.308627	0.008	0.145	-0.137	1.7511e-57	3.12695e-53
3	Plat	-0.268048	0.017	0.162	-0.145	3.48571e-57	6.22443e-53
3	Smpd3	-0.377357	0.002	0.135	-0.133	4.77651e-57	8.52942e-53
3	Rpl15	-0.37308	0.636	0.778	-0.142	5.08024e-57	9.07178e-53
3	Ccnd1	0.261523	0.219	0.095	0.124	6.49906e-57	1.16054e-52
3	Cxcl1	-0.426961	0.066	0.232	-0.166	7.20388e-57	1.2864e-52
3	Tuba1a	-0.354931	0.119	0.303	-0.184	2.32452e-56	4.15089e-52
3	S100a16	-0.261648	0.015	0.155	-0.14	7.7656e-56	1.3867e-51
3	Lsp1	-0.292685	0.017	0.159	-0.142	1.19195e-55	2.12846e-51
3	Cygb	-0.276117	0.003	0.133	-0.13	5.76902e-55	1.03017e-50
3	Eln	-0.307789	0.003	0.131	-0.128	1.97971e-54	3.53518e-50
3	Creb5	-0.289748	0.01	0.143	-0.133	4.81438e-54	8.59704e-50
3	Gstm1	-0.293295	0.058	0.218	-0.16	5.15317e-54	9.20202e-50
3	Rps5	-0.353599	0.772	0.85	-0.078	1.57852e-53	2.81877e-49
3	Rpl6	-0.413212	0.901	0.912	-0.011	1.67183e-53	2.98539e-49
3	Adgrd1	-0.228276	0.001	0.124	-0.123	2.15212e-53	3.84304e-49
3	Prrx1	-0.286752	0.04	0.189	-0.149	3.14575e-53	5.61737e-49
3	Csrp2	-0.250753	0.006	0.133	-0.127	5.05912e-53	9.03407e-49
3	Adamts2	-0.244466	0.008	0.136	-0.128	1.13663e-52	2.02969e-48
3	Islr	-0.232098	0.001	0.123	-0.122	1.52576e-52	2.72454e-48
3	Col6a2	-0.304698	0.05	0.202	-0.152	1.92387e-52	3.43545e-48
3	Scara3	-0.237988	0.006	0.133	-0.127	2.57136e-52	4.59168e-48
3	Ppic	-0.228843	0.003	0.125	-0.122	6.78089e-52	1.21086e-47
3	Lamc1	-0.256844	0.024	0.162	-0.138	7.55912e-52	1.34983e-47
3	Emilin2	-0.261081	0.018	0.151	-0.133	7.87725e-52	1.40664e-47
3	Cyb5a	-0.237497	0.035	0.18	-0.145	1.08794e-51	1.94273e-47
3	Prelp	-0.235347	0.002	0.123	-0.121	1.20898e-51	2.15887e-47
3	Scn7a	-0.232841	0.001	0.121	-0.12	1.44839e-51	2.5864e-47
3	Cnn2	0.311787	0.262	0.134	0.128	2.266e-51	4.0464e-47
3	Gng5	-0.271114	0.045	0.194	-0.149	3.64897e-51	6.51597e-47
3	Ptx3	-0.342805	0.012	0.139	-0.127	4.6111e-51	8.23404e-47
3	Selenom	-0.243527	0.041	0.188	-0.147	4.89132e-51	8.73443e-47
3	Gas7	-0.286301	0.017	0.148	-0.131	4.96519e-51	8.86635e-47
3	Steap3	-0.222981	0.005	0.126	-0.121	6.14974e-51	1.09816e-46
3	Tmem100	-0.268258	0.008	0.132	-0.124	7.68616e-51	1.37252e-46
3	C1ra	-0.253444	0.024	0.161	-0.137	9.22528e-51	1.64736e-46
3	Pdlim5	0.258277	0.236	0.113	0.123	2.96938e-50	5.30243e-46
3	Gpc3	-0.234417	0.002	0.12	-0.118	5.76246e-50	1.029e-45
3	Jund	-0.386315	0.121	0.291	-0.17	1.10891e-49	1.98019e-45
3	Tnfaip6	-0.278617	0.001	0.117	-0.116	1.20311e-49	2.14839e-45
3	Lama4	-0.223473	0.006	0.127	-0.121	1.21439e-49	2.16853e-45
3	Fxyd1	-0.202023	0.001	0.117	-0.116	1.54965e-49	2.76721e-45
3	Ldha	0.328851	0.449	0.286	0.163	2.58844e-49	4.62218e-45
3	Hspa9	0.294787	0.25	0.125	0.125	5.86224e-49	1.04682e-44
3	Thbd	-0.267587	0.01	0.13	-0.12	1.43193e-48	2.55701e-44
3	Arf4	-0.26417	0.077	0.235	-0.158	2.25568e-48	4.02796e-44
3	Malat1	-1.37902	0.982	0.881	0.101	2.52791e-48	4.51409e-44
3	Ace	-0.215106	0.003	0.117	-0.114	3.93693e-48	7.03017e-44
3	Man1a	-0.221466	0.008	0.126	-0.118	5.93848e-48	1.06043e-43
3	Nbl1	-0.232247	0.018	0.144	-0.126	6.57228e-48	1.17361e-43
3	Scara5	-0.226727	0.007	0.124	-0.117	7.01958e-48	1.25349e-43
3	Axl	-0.262937	0.045	0.187	-0.142	9.10813e-48	1.62644e-43
3	Ppib	-0.282444	0.133	0.306	-0.173	3.2032e-47	5.71996e-43
3	mt-Co3	-0.52893	0.911	0.94	-0.029	7.1808e-47	1.28228e-42
3	Ccn1	-0.362143	0.091	0.239	-0.148	1.4129e-44	2.52302e-40
3	Zfp36	-0.302478	0.032	0.157	-0.125	3.27904e-44	5.85538e-40
3	Il11ra1	-0.211433	0.009	0.119	-0.11	6.37004e-44	1.1375e-39
3	Lrrn4cl	-0.184579	0.001	0.102	-0.101	2.14989e-43	3.83906e-39
3	Dusp1	-0.345693	0.123	0.28	-0.157	2.58395e-43	4.61416e-39
3	Cmah	-0.195707	0.002	0.105	-0.103	3.50066e-43	6.25114e-39
3	Tshz2	-0.190174	0.002	0.105	-0.103	5.63571e-43	1.00637e-38
3	Abi3bp	-0.208866	0.005	0.109	-0.104	9.55888e-43	1.70693e-38
3	Scd2	0.25287	0.229	0.116	0.113	1.43691e-42	2.56588e-38
3	Nfix	-0.214733	0.044	0.175	-0.131	1.58752e-42	2.83483e-38
3	Antxr1	-0.18863	0.007	0.112	-0.105	2.69253e-42	4.80805e-38
3	Rpl7a	-0.306832	0.291	0.483	-0.192	3.692e-42	6.5928e-38
3	Il1rl1	0.18189	0.151	0.063	0.088	9.29941e-42	1.6606e-37
3	Ier2	-0.326125	0.083	0.223	-0.14	2.61988e-41	4.67832e-37
3	Basp1	-0.233711	0.037	0.159	-0.122	2.84133e-41	5.07377e-37
3	Eif1	-0.275213	0.3	0.496	-0.196	8.21389e-41	1.46675e-36
3	Sned1	-0.213499	0.002	0.1	-0.098	8.26256e-41	1.47545e-36
3	Cd47	-0.242405	0.073	0.211	-0.138	9.67419e-41	1.72752e-36
3	Xist	-0.320953	0.032	0.148	-0.116	1.97788e-40	3.53189e-36
3	Bicc1	-0.190483	0.01	0.112	-0.102	4.67101e-40	8.34103e-36
3	Cavin3	-0.217035	0.06	0.191	-0.131	5.12543e-40	9.15248e-36
3	Rplp0	-0.316823	0.871	0.899	-0.028	9.32688e-40	1.6655e-35
3	Mmp14	-0.220818	0.045	0.168	-0.123	1.6679e-39	2.97836e-35
3	Rps3a1	-0.307526	0.849	0.889	-0.04	2.18724e-39	3.90576e-35
3	Selenop	-0.18588	0.009	0.108	-0.099	2.59765e-39	4.63862e-35
3	Selenof	-0.203465	0.05	0.174	-0.124	1.13515e-38	2.02704e-34
3	Atf3	-0.225961	0.015	0.117	-0.102	3.63309e-38	6.4876e-34
3	Cd81	-0.198466	0.042	0.162	-0.12	4.22149e-38	7.53832e-34
3	Cox8a	-0.268465	0.163	0.325	-0.162	5.38363e-38	9.61354e-34
3	Ifi211	-0.173768	0.01	0.109	-0.099	5.86354e-38	1.04705e-33
3	Map1lc3b	-0.203133	0.052	0.176	-0.124	9.73114e-38	1.73769e-33
3	Oaz1	-0.249029	0.182	0.348	-0.166	2.56101e-37	4.5732e-33
3	Bmp1	-0.178007	0.019	0.121	-0.102	2.67958e-37	4.78492e-33
3	Col4a1	-0.298274	0.02	0.123	-0.103	2.91354e-37	5.20271e-33
3	Sptbn1	-0.263395	0.108	0.246	-0.138	4.51236e-37	8.05772e-33
3	S100a13	-0.205083	0.049	0.168	-0.119	6.14179e-37	1.09674e-32
3	Thbs2	-0.205744	0.023	0.127	-0.104	1.43508e-36	2.56262e-32
3	Iqgap1	0.211044	0.188	0.093	0.095	1.75048e-36	3.12584e-32
3	Ecm1	-0.235209	0.087	0.221	-0.134	2.36729e-36	4.22727e-32
3	Cox6c	-0.255326	0.202	0.366	-0.164	3.0393e-36	5.42728e-32
3	Calr	-0.260878	0.176	0.337	-0.161	3.84321e-36	6.86281e-32
3	Rps8	0.237963	0.992	0.944	0.048	5.02558e-36	8.97418e-32
3	Sema3c	-0.307762	0.086	0.211	-0.125	1.13172e-35	2.02091e-31
3	H3f3a	-0.23275	0.111	0.254	-0.143	1.31819e-35	2.3539e-31
3	Fcgrt	-0.165031	0.015	0.111	-0.096	2.06693e-35	3.69092e-31
3	Ftl1	-0.322523	0.774	0.874	-0.1	3.61015e-35	6.44664e-31
3	Ddr2	-0.212289	0.056	0.173	-0.117	3.67629e-35	6.56475e-31
3	Mmp3	-0.310743	0.018	0.114	-0.096	3.98183e-35	7.11036e-31
3	Rpl36	0.221032	0.929	0.877	0.052	1.11369e-34	1.98872e-30
3	Eef1b2	-0.281744	0.29	0.46	-0.17	1.93292e-34	3.45162e-30
3	Fkbp9	-0.164862	0.019	0.114	-0.095	3.50489e-34	6.25868e-30
3	Rps13	-0.277261	0.721	0.812	-0.091	5.75475e-34	1.02763e-29
3	Rps11	-0.280829	0.769	0.843	-0.074	7.34535e-34	1.31166e-29
3	Rps7	-0.287176	0.791	0.852	-0.061	1.00366e-33	1.79224e-29
3	Rhoj	-0.167288	0.021	0.116	-0.095	2.64633e-33	4.72555e-29
3	S100a9	0.151877	0.121	0.049	0.072	5.28038e-33	9.42917e-29
3	Pdpn	-0.209343	0.077	0.196	-0.119	5.82949e-33	1.04097e-28
3	Txndc5	-0.157311	0.027	0.124	-0.097	3.04546e-32	5.43827e-28
3	Tgfbr3	-0.169073	0.022	0.114	-0.092	3.13233e-32	5.5934e-28
3	Sec62	-0.188226	0.069	0.185	-0.116	4.34298e-32	7.75526e-28
3	Gda	-0.170066	0.021	0.112	-0.091	5.85551e-32	1.04562e-27
3	Sem1	-0.194845	0.104	0.234	-0.13	1.0059e-31	1.79624e-27
3	Cox6a1	-0.18287	0.058	0.169	-0.111	1.05105e-31	1.87685e-27
3	Rpl28	0.230766	0.945	0.888	0.057	1.44637e-31	2.58279e-27
3	Pnp	-0.162461	0.015	0.1	-0.085	1.77893e-31	3.17664e-27
3	Vmp1	0.170696	0.144	0.066	0.078	2.1203e-31	3.78623e-27
3	Fxyd5	0.190082	0.148	0.069	0.079	3.67504e-31	6.56253e-27
3	Ssr4	-0.174899	0.066	0.18	-0.114	6.74096e-31	1.20373e-26
3	S100a4	0.113787	0.528	0.356	0.172	1.40348e-30	2.50619e-26
3	Rrbp1	-0.232892	0.154	0.289	-0.135	1.53028e-30	2.73263e-26
3	Adamts1	-0.21633	0.038	0.134	-0.096	1.84474e-30	3.29415e-26
3	Bst2	-0.188323	0.04	0.139	-0.099	1.93908e-30	3.46262e-26
3	Tmed3	-0.155398	0.027	0.118	-0.091	6.68557e-30	1.19384e-25
3	Ost4	-0.172224	0.064	0.172	-0.108	1.10912e-29	1.98055e-25
3	H3f3b	0.23527	0.673	0.571	0.102	1.34808e-29	2.40726e-25
3	Ppia	-0.322555	0.653	0.763	-0.11	1.39364e-29	2.48862e-25
3	Rpl11	-0.243091	0.745	0.831	-0.086	3.93189e-29	7.02118e-25
3	Rps27	-0.263711	0.839	0.871	-0.032	4.17122e-29	7.44855e-25
3	Sec61b	-0.18317	0.077	0.19	-0.113	4.56674e-29	8.15482e-25
3	Rhoa	-0.18478	0.106	0.227	-0.121	1.25453e-28	2.24022e-24
3	Flrt2	-0.161714	0.03	0.119	-0.089	1.36638e-28	2.43995e-24
3	Ywhaz	0.235313	0.236	0.142	0.094	1.4338e-28	2.56033e-24
3	Nfkbia	-0.266854	0.137	0.258	-0.121	3.36597e-28	6.01061e-24
3	Ppp1ca	0.228502	0.215	0.124	0.091	4.91575e-28	8.77806e-24
3	Pdgfra	-0.166043	0.035	0.125	-0.09	6.38778e-28	1.14067e-23
3	Serpinb6a	-0.226221	0.244	0.388	-0.144	1.27501e-27	2.27679e-23
3	Prdx5	-0.173641	0.067	0.172	-0.105	1.33248e-27	2.37941e-23
3	Arpc5	0.192951	0.185	0.101	0.084	1.4142e-27	2.52533e-23
3	Morf4l1	-0.166028	0.091	0.205	-0.114	1.80727e-27	3.22724e-23
3	Mndal	-0.174586	0.033	0.119	-0.086	2.20913e-27	3.94485e-23
3	Klf9	-0.149801	0.025	0.108	-0.083	4.09837e-27	7.31845e-23
3	Rps19	0.250672	0.931	0.885	0.046	1.18852e-26	2.12234e-22
3	Emp3	-0.196337	0.133	0.253	-0.12	1.87642e-26	3.35073e-22
3	Anxa2	-0.249224	0.269	0.411	-0.142	2.1498e-26	3.83889e-22
3	Ifi204	-0.149899	0.029	0.112	-0.083	2.26968e-26	4.05297e-22
3	Bgn	-0.29001	0.082	0.183	-0.101	2.90321e-26	5.18426e-22
3	Fgfr1	-0.158421	0.055	0.149	-0.094	9.3791e-26	1.67483e-21
3	Rpl22	-0.225748	0.36	0.512	-0.152	9.66944e-26	1.72667e-21
3	Hspg2	-0.145637	0.029	0.111	-0.082	1.35679e-25	2.42282e-21
3	Rpl10	-0.259687	0.472	0.606	-0.134	2.03193e-25	3.62842e-21
3	Gng12	-0.160842	0.041	0.126	-0.085	4.93481e-25	8.8121e-21
3	Ptges3	0.19987	0.184	0.105	0.079	6.88725e-25	1.22986e-20
3	Tes	0.150532	0.136	0.068	0.068	7.12659e-25	1.2726e-20
3	Twist1	-0.123315	0.023	0.1	-0.077	8.91722e-25	1.59235e-20
3	Atf5	-0.13851	0.031	0.111	-0.08	1.11707e-24	1.99474e-20
3	Fkbp1a	-0.157853	0.08	0.181	-0.101	1.18284e-24	2.1122e-20
3	Lima1	-0.15374	0.059	0.151	-0.092	1.50014e-24	2.6788e-20
3	Csde1	0.243243	0.287	0.194	0.093	1.66649e-24	2.97584e-20
3	mt-Nd3	-0.21671	0.094	0.196	-0.102	2.17496e-24	3.88383e-20
3	Eif3f	-0.144362	0.085	0.188	-0.103	2.92937e-24	5.23098e-20
3	Cald1	0.19128	0.489	0.37	0.119	3.13715e-24	5.60201e-20
3	Lamp2	-0.147835	0.058	0.15	-0.092	3.6152e-24	6.45566e-20
3	Il6st	-0.13241	0.026	0.101	-0.075	4.75706e-24	8.49469e-20
3	Nme2	-0.241962	0.318	0.455	-0.137	5.57462e-24	9.95461e-20
3	Elob	-0.182007	0.184	0.311	-0.127	5.79456e-24	1.03473e-19
3	Tomm7	-0.170508	0.1	0.206	-0.106	5.97881e-24	1.06764e-19
3	Dad1	-0.135656	0.044	0.13	-0.086	6.28582e-24	1.12246e-19
3	Rpl36al	-0.184646	0.202	0.331	-0.129	8.56766e-24	1.52993e-19
3	Man2a1	-0.153156	0.048	0.133	-0.085	8.79051e-24	1.56972e-19
3	Gm10076	0.215902	0.254	0.162	0.092	1.20632e-23	2.15412e-19
3	Htra1	-0.165085	0.112	0.222	-0.11	1.41059e-23	2.51889e-19
3	Pmp22	-0.124103	0.029	0.105	-0.076	1.42133e-23	2.53808e-19
3	Rpl8	0.197326	0.926	0.873	0.053	2.2341e-23	3.98943e-19
3	Tcp1	0.191171	0.197	0.117	0.08	3.2589e-23	5.81941e-19
3	Krtcap2	-0.147661	0.101	0.206	-0.105	3.87585e-23	6.92111e-19
3	Pgk1	0.156505	0.407	0.285	0.122	5.10024e-23	9.1075e-19
3	Slc25a3	-0.163244	0.157	0.278	-0.121	8.3549e-23	1.49193e-18
3	Tmem59	-0.126307	0.035	0.114	-0.079	9.06375e-23	1.61851e-18
3	Dynll1	-0.162537	0.182	0.307	-0.125	1.29199e-22	2.30711e-18
3	Cox6b1	-0.143241	0.1	0.204	-0.104	1.78977e-22	3.19599e-18
3	Klf6	-0.247406	0.14	0.246	-0.106	2.02124e-22	3.60933e-18
3	Cd164	-0.137524	0.036	0.112	-0.076	2.74121e-22	4.89498e-18
3	Prdx2	-0.175294	0.11	0.214	-0.104	3.37598e-22	6.02849e-18
3	Csf1	-0.143814	0.063	0.151	-0.088	3.99964e-22	7.14216e-18
3	Capza2	0.179777	0.164	0.093	0.071	5.39518e-22	9.63418e-18
3	Smc4	0.131075	0.117	0.057	0.06	1.00217e-21	1.78957e-17
3	Ppp1r14b	-0.168427	0.141	0.249	-0.108	1.35001e-21	2.41071e-17
3	Dstn	-0.207448	0.155	0.263	-0.108	1.40233e-21	2.50415e-17
3	Nisch	-0.146955	0.068	0.155	-0.087	1.95449e-21	3.49013e-17
3	Romo1	-0.12534	0.042	0.12	-0.078	2.96804e-21	5.30002e-17
3	Aldh2	-0.128104	0.051	0.129	-0.078	9.10489e-21	1.62586e-16
3	Gstm2	-0.118663	0.049	0.128	-0.079	1.04491e-20	1.86589e-16
3	Larp4	0.109535	0.101	0.048	0.053	1.52578e-20	2.72458e-16
3	Cox7c	-0.16267	0.168	0.283	-0.115	2.15935e-20	3.85595e-16
3	Ndufb1-ps	-0.135866	0.066	0.15	-0.084	2.48769e-20	4.44227e-16
3	H2-D1	-0.234256	0.671	0.757	-0.086	3.08209e-20	5.5037e-16
3	Cnbp	0.174027	0.195	0.12	0.075	4.26717e-20	7.61988e-16
3	Tmsb4x	-0.421051	0.679	0.678	0.001	4.40572e-20	7.86729e-16
3	Phlda1	0.150795	0.237	0.152	0.085	4.63984e-20	8.28536e-16
3	Tmem258	-0.125421	0.067	0.152	-0.085	6.84347e-20	1.22204e-15
3	Arpc2	0.214656	0.245	0.167	0.078	8.65471e-20	1.54547e-15
3	Atp5mpl	-0.137902	0.094	0.185	-0.091	9.84356e-20	1.75776e-15
3	Ddost	-0.12303	0.059	0.137	-0.078	2.01153e-19	3.59198e-15
3	Sat1	-0.183794	0.064	0.143	-0.079	2.19038e-19	3.91136e-15
3	Ptgs2	0.149412	0.261	0.174	0.087	2.2419e-19	4.00336e-15
3	Cltc	0.14852	0.152	0.087	0.065	2.93685e-19	5.24433e-15
3	Rpl10a	0.207735	0.818	0.781	0.037	3.52974e-19	6.30306e-15
3	Gpx8	-0.102487	0.046	0.119	-0.073	7.52243e-19	1.34328e-14
3	Vcp	0.177274	0.199	0.126	0.073	7.65005e-19	1.36607e-14
3	Mtch1	-0.116951	0.065	0.145	-0.08	7.83676e-19	1.39941e-14
3	Cpq	-0.108807	0.044	0.116	-0.072	8.51089e-19	1.51979e-14
3	Mrpl33	-0.122584	0.068	0.148	-0.08	1.0172e-18	1.81642e-14
3	Mbnl1	0.139624	0.143	0.081	0.062	1.06566e-18	1.90294e-14
3	Nenf	-0.127839	0.095	0.184	-0.089	1.14218e-18	2.03958e-14
3	Cox7b	-0.136597	0.112	0.205	-0.093	1.57519e-18	2.81281e-14
3	Rpl35a	-0.197382	0.809	0.845	-0.036	1.5888e-18	2.83712e-14
3	mt-Nd4l	-0.1731	0.065	0.141	-0.076	1.75433e-18	3.1327e-14
3	Gas5	-0.160658	0.122	0.218	-0.096	1.90268e-18	3.39761e-14
3	Pkm	0.151125	0.437	0.326	0.111	3.06212e-18	5.46802e-14
3	Pgam1	0.194585	0.366	0.272	0.094	5.57379e-18	9.95311e-14
3	Snrpg	-0.144957	0.135	0.233	-0.098	7.63577e-18	1.36352e-13
3	Hk2	-0.198432	0.074	0.15	-0.076	8.92472e-18	1.59369e-13
3	Usp14	0.116845	0.103	0.053	0.05	1.01555e-17	1.81346e-13
3	Nfkbiz	-0.122272	0.037	0.101	-0.064	1.20998e-17	2.16067e-13
3	Npc2	-0.145921	0.17	0.274	-0.104	1.24757e-17	2.22778e-13
3	Ugdh	-0.150941	0.065	0.139	-0.074	1.80198e-17	3.2178e-13
3	Rps4x	-0.226964	0.865	0.877	-0.012	1.89868e-17	3.39048e-13
3	Atp5j	-0.108484	0.076	0.156	-0.08	3.10529e-17	5.54511e-13
3	Tmed9	-0.115874	0.066	0.141	-0.075	3.39774e-17	6.06735e-13
3	Ostc	-0.110191	0.069	0.144	-0.075	4.42204e-17	7.89643e-13
3	Slc25a24	0.121068	0.112	0.06	0.052	4.76706e-17	8.51254e-13
3	Gnb2	-0.105204	0.095	0.181	-0.086	4.86216e-17	8.68236e-13
3	Zeb2	-0.124535	0.062	0.134	-0.072	8.37885e-17	1.49621e-12
3	Selenow	-0.121661	0.171	0.274	-0.103	9.2217e-17	1.64672e-12
3	Rps14	-0.221921	0.772	0.831	-0.059	1.01849e-16	1.81872e-12
3	Pdia3	-0.126786	0.181	0.288	-0.107	1.05308e-16	1.88048e-12
3	Ndufa7	-0.107009	0.064	0.137	-0.073	1.32804e-16	2.37148e-12
3	B2m	-0.196056	0.75	0.814	-0.064	1.34613e-16	2.40379e-12
3	Rock2	-0.112241	0.058	0.127	-0.069	1.44747e-16	2.58475e-12
3	Actg1	0.134291	0.868	0.811	0.057	1.67831e-16	2.99695e-12
3	Rps16	-0.203336	0.878	0.882	-0.004	1.7248e-16	3.07997e-12
3	Psap	-0.133869	0.154	0.251	-0.097	1.83446e-16	3.2758e-12
3	Rplp1	-0.192059	0.958	0.937	0.021	2.21519e-16	3.95567e-12
3	Txn1	-0.146291	0.194	0.297	-0.103	2.41096e-16	4.30525e-12
3	Ndufb9	-0.107513	0.068	0.142	-0.074	2.77909e-16	4.96262e-12
3	Rhob	-0.121332	0.045	0.108	-0.063	3.15049e-16	5.62583e-12
3	Uqcrb	-0.114136	0.084	0.163	-0.079	3.15579e-16	5.63529e-12
3	Rpl27a	-0.199736	0.878	0.89	-0.012	3.29193e-16	5.8784e-12
3	Ndufa13	-0.110177	0.086	0.164	-0.078	4.38738e-16	7.83454e-12
3	Atp5j2	-0.136617	0.149	0.241	-0.092	4.88272e-16	8.71908e-12
3	Rack1	-0.191711	0.622	0.718	-0.096	5.13578e-16	9.17097e-12
3	Pdia6	-0.117546	0.115	0.201	-0.086	6.99654e-16	1.24937e-11
3	Manf	-0.116717	0.078	0.152	-0.074	7.68355e-16	1.37205e-11
3	Add3	-0.100844	0.043	0.105	-0.062	1.08257e-15	1.93314e-11
3	Mrfap1	-0.111271	0.088	0.165	-0.077	1.61304e-15	2.88041e-11
3	Tle5	-0.112636	0.112	0.194	-0.082	3.5393e-15	6.32013e-11
3	Ero1l	0.114227	0.134	0.079	0.055	3.70686e-15	6.61934e-11
3	Tspo	-0.15011	0.148	0.235	-0.087	3.80717e-15	6.79846e-11
3	Dbi	-0.122805	0.128	0.215	-0.087	4.12425e-15	7.36468e-11
3	Sri	-0.102468	0.054	0.118	-0.064	4.24736e-15	7.58452e-11
3	Pbrm1	0.11221	0.121	0.069	0.052	7.3652e-15	1.3152e-10
3	Csnk1a1	0.170214	0.205	0.141	0.064	9.00846e-15	1.60864e-10
3	mt-Nd5	-0.246974	0.145	0.227	-0.082	1.49386e-14	2.66759e-10
3	Tapbp	0.187359	0.188	0.128	0.06	1.94845e-14	3.47936e-10
3	Hmga2	0.110234	0.111	0.063	0.048	2.54621e-14	4.54677e-10
3	Dnaja1	-0.121761	0.126	0.206	-0.08	2.94727e-14	5.26294e-10
3	Lamp1	-0.102663	0.123	0.206	-0.083	3.93755e-14	7.03128e-10
3	Il33	-0.139356	0.086	0.154	-0.068	4.00005e-14	7.14289e-10
3	Chchd2	-0.113953	0.144	0.229	-0.085	4.57831e-14	8.17549e-10
3	Nupr1	-0.111681	0.063	0.128	-0.065	4.61719e-14	8.24492e-10
3	Npm3	0.113871	0.116	0.067	0.049	5.24106e-14	9.35896e-10
3	Eif3e	0.191585	0.258	0.192	0.066	5.28126e-14	9.43075e-10
3	Nap1l1	0.180595	0.294	0.223	0.071	5.55287e-14	9.91576e-10
3	Bsg	0.189445	0.391	0.319	0.072	5.90911e-14	1.05519e-09
3	Errfi1	-0.114965	0.062	0.125	-0.063	6.70933e-14	1.19808e-09
3	Zfp36l1	-0.164947	0.136	0.213	-0.077	8.53203e-14	1.52357e-09
3	Tubb5	0.150917	0.405	0.323	0.082	9.00371e-14	1.60779e-09
3	Gnas	-0.151603	0.364	0.471	-0.107	1.14224e-13	2.0397e-09
3	Rpl22l1	-0.149499	0.307	0.414	-0.107	1.14674e-13	2.04773e-09
3	Atp5g2	-0.133231	0.169	0.254	-0.085	1.63795e-13	2.92488e-09
3	Hspa5	-0.162116	0.279	0.378	-0.099	2.02744e-13	3.6204e-09
3	Rps18	-0.171678	0.453	0.56	-0.107	2.53211e-13	4.5216e-09
3	Flna	0.148358	0.184	0.125	0.059	2.71633e-13	4.85056e-09
3	Gpx1	-0.16292	0.124	0.201	-0.077	3.78541e-13	6.7596e-09
3	Lamb1	-0.10004	0.07	0.133	-0.063	5.03042e-13	8.98282e-09
3	Rpl27	-0.173838	0.631	0.719	-0.088	5.14469e-13	9.18688e-09
3	Rps10	-0.212941	0.887	0.893	-0.006	5.77763e-13	1.03171e-08
3	Atp5md	-0.11739	0.124	0.2	-0.076	6.13535e-13	1.09559e-08
3	Mgp	-0.41127	0.079	0.139	-0.06	6.29157e-13	1.12349e-08
3	Nedd4	-0.110274	0.188	0.278	-0.09	6.87321e-13	1.22735e-08
3	Plod2	0.105214	0.134	0.083	0.051	1.01823e-12	1.81826e-08
3	Rps21	-0.177015	0.901	0.906	-0.005	1.30843e-12	2.33647e-08
3	Atox1	-0.101936	0.108	0.179	-0.071	1.38461e-12	2.4725e-08
3	Vapa	0.106147	0.122	0.074	0.048	2.15168e-12	3.84226e-08
3	Rps24	-0.193162	0.953	0.922	0.031	3.77549e-12	6.74189e-08
3	Myl12a	-0.137616	0.187	0.27	-0.083	3.93024e-12	7.01824e-08
3	Prpf40a	0.117172	0.113	0.069	0.044	4.48223e-12	8.00392e-08
3	Slc25a4	-0.111188	0.198	0.285	-0.087	4.61393e-12	8.23909e-08
3	Etf1	0.101302	0.103	0.06	0.043	5.3559e-12	9.56403e-08
3	Son	-0.100313	0.094	0.158	-0.064	8.80219e-12	1.57181e-07
3	Kif5b	0.119263	0.133	0.085	0.048	1.05672e-11	1.88699e-07
3	Pa2g4	0.102722	0.114	0.07	0.044	1.62278e-11	2.89779e-07
3	Ccnl1	-0.125069	0.091	0.152	-0.061	2.41324e-11	4.30933e-07
3	Rpl32	-0.265901	0.936	0.911	0.025	5.00583e-11	8.9389e-07
3	Eif6	0.109385	0.114	0.071	0.043	5.1791e-11	9.24832e-07
3	Eif4a1	0.180539	0.294	0.238	0.056	1.18889e-10	2.123e-06
3	Rps20	-0.17628	0.951	0.925	0.026	1.78654e-10	3.19022e-06
3	Myh9	0.124854	0.241	0.183	0.058	2.46921e-10	4.40927e-06
3	S100a10	-0.132436	0.415	0.507	-0.092	2.84353e-10	5.07769e-06
3	Canx	0.154747	0.23	0.177	0.053	4.05719e-10	7.24492e-06
3	Ly6e	-0.1539	0.329	0.412	-0.083	6.64556e-10	1.1867e-05
3	Rps17	-0.105584	0.45	0.559	-0.109	6.84806e-10	1.22286e-05
3	Rps12	-0.193965	0.964	0.932	0.032	7.84802e-10	1.40142e-05
3	mt-Co1	-0.414328	0.913	0.937	-0.024	1.63371e-09	2.91731e-05
3	Rpl7	-0.114053	0.665	0.741	-0.076	1.86659e-09	3.33317e-05
3	Ncl	0.13182	0.349	0.289	0.06	2.55271e-09	4.55837e-05
3	Tpi1	0.124961	0.333	0.268	0.065	2.56606e-09	4.58221e-05
3	Ubc	-0.112233	0.172	0.24	-0.068	3.30255e-09	5.89736e-05
3	Psma7	0.150807	0.269	0.215	0.054	3.5207e-09	6.28691e-05
3	Rps23	-0.151973	0.874	0.876	-0.002	4.61446e-09	8.24004e-05
3	Ckap4	0.1206	0.169	0.122	0.047	4.64915e-09	8.30199e-05
3	Ier3	-0.129173	0.139	0.198	-0.059	4.98312e-09	8.89836e-05
3	Prdx1	0.134007	0.436	0.38	0.056	7.45152e-09	0.000133062
3	Ddx5	-0.117228	0.297	0.381	-0.084	1.20843e-08	0.00021579
3	Mtdh	0.12579	0.168	0.123	0.045	1.56193e-08	0.000278914
3	Pkn2	0.124826	0.17	0.125	0.045	2.09791e-08	0.000374623
3	Rplp2	0.114138	0.852	0.837	0.015	2.52682e-08	0.000451215
3	Fth1	-0.272366	0.971	0.953	0.018	9.01614e-08	0.00161001
3	Fbln2	-0.121824	0.191	0.252	-0.061	1.22234e-07	0.00218273
3	Eif3a	0.119087	0.21	0.165	0.045	1.24891e-07	0.00223018
3	Cfl1	0.109152	0.393	0.341	0.052	1.90524e-07	0.00340218
3	Eif2s2	-0.10747	0.318	0.392	-0.074	2.01215e-07	0.00359311
3	Ktn1	0.105474	0.138	0.1	0.038	2.42056e-07	0.0043224
3	Mt2	-0.187552	0.288	0.345	-0.057	5.8844e-07	0.0105078
3	Btg1	-0.123166	0.143	0.192	-0.049	6.29892e-07	0.011248
3	Hnrnpu	0.130172	0.203	0.163	0.04	6.70285e-07	0.0119693
3	Slc38a2	-0.100142	0.129	0.177	-0.048	8.36318e-07	0.0149341
3	Ndufs6	0.10037	0.128	0.094	0.034	1.03391e-06	0.0184625
3	Ndufa2	0.142621	0.222	0.182	0.04	1.28762e-06	0.022993
3	Uqcrq	0.128818	0.213	0.179	0.034	9.92691e-06	0.177265
3	Cct6a	0.104411	0.152	0.119	0.033	1.04519e-05	0.186639
3	Rpl31	0.18711	0.429	0.423	0.006	1.20452e-05	0.215091
3	Rpl23	-0.170583	0.967	0.937	0.03	1.4437e-05	0.257801
3	Myl6	0.140741	0.501	0.48	0.021	1.82426e-05	0.325758
3	Arhgdia	0.127978	0.201	0.169	0.032	2.50757e-05	0.447777
3	Ahnak	-0.123841	0.414	0.472	-0.058	2.99182e-05	0.534249
3	Tcf25	0.101015	0.164	0.133	0.031	5.44e-05	0.97142
3	Capg	0.113422	0.188	0.157	0.031	9.07176e-05	1
3	Ccl2	-0.109176	0.102	0.13	-0.028	0.000721917	1
3	Cst3	-0.167148	0.394	0.454	-0.06	0.000105949	1
3	Eef1g	0.128487	0.308	0.279	0.029	9.67317e-05	1
3	Eif4g2	0.112941	0.216	0.186	0.03	0.000140833	1
3	Gdi2	0.100982	0.145	0.119	0.026	0.000205218	1
3	Grn	0.116314	0.138	0.114	0.024	0.000510423	1
3	Itgb1	0.108834	0.241	0.21	0.031	0.000256972	1
3	Neat1	-0.201816	0.19	0.214	-0.024	0.00873439	1
3	Pabpc1	0.120017	0.38	0.365	0.015	0.00156689	1
3	Rpl17	-0.11517	0.863	0.865	-0.002	0.000230254	1
3	Rpl24	-0.113726	0.796	0.824	-0.028	9.43663e-05	1
4	Col3a1	-2.34529	0.229	0.663	-0.434	0	0
4	Gapdh	0.982502	0.855	0.417	0.438	0	0
4	Gm42418	-2.75034	0.607	0.943	-0.336	0	0
4	Mif	0.926075	0.767	0.33	0.437	0	0
4	Rpl37	0.749646	0.987	0.928	0.059	9.7619e-254	1.74318e-249
4	Dcn	-1.87343	0.187	0.595	-0.408	3.08706e-253	5.51257e-249
4	Hbb-bs	-4.14073	0.261	0.639	-0.378	5.19498e-230	9.27667e-226
4	Rpl34	0.695832	0.974	0.898	0.076	4.22124e-228	7.53787e-224
4	Lgals1	0.822175	0.978	0.905	0.073	1.3636e-226	2.43497e-222
4	C3	-1.48309	0.04	0.448	-0.408	1.74611e-221	3.11803e-217
4	Rpl32	0.702385	0.976	0.906	0.07	6.02989e-217	1.07676e-212
4	S100a4	0.747991	0.704	0.334	0.37	1.20502e-204	2.1518e-200
4	Pi16	-1.47248	0.04	0.422	-0.382	1.145e-202	2.04463e-198
4	Rpl18a	0.653981	0.971	0.888	0.083	2.99006e-200	5.33935e-196
4	Gsn	-1.66594	0.143	0.503	-0.36	3.05259e-200	5.45102e-196
4	Hba-a2	-3.53062	0.165	0.519	-0.354	2.58114e-197	4.60914e-193
4	Hsp90ab1	0.681458	0.918	0.778	0.14	3.8477e-193	6.87085e-189
4	Krt8	0.600613	0.422	0.14	0.282	5.45132e-193	9.73443e-189
4	Hba-a1	-3.65795	0.161	0.509	-0.348	9.43496e-192	1.6848e-187
4	Col1a1	-1.44286	0.203	0.545	-0.342	2.93552e-191	5.24195e-187
4	Col1a2	-1.26947	0.423	0.694	-0.271	4.0847e-188	7.29404e-184
4	Fstl1	-1.0715	0.017	0.377	-0.36	5.0726e-186	9.05815e-182
4	Hbb-bt	-2.83101	0.12	0.461	-0.341	1.48522e-178	2.65216e-174
4	Dpt	-1.06826	0.023	0.369	-0.346	1.94282e-175	3.46929e-171
4	Pkm	0.590811	0.637	0.301	0.336	1.25956e-172	2.2492e-168
4	Rpl8	0.576316	0.956	0.869	0.087	3.93239e-172	7.02206e-168
4	Clec3b	-1.23178	0.012	0.351	-0.339	4.88975e-172	8.73163e-168
4	Rpl38	0.592383	0.988	0.922	0.066	1.37624e-171	2.45756e-167
4	Fau	0.604183	0.986	0.922	0.064	1.49483e-171	2.66933e-167
4	Rps14	0.612558	0.933	0.81	0.123	8.88566e-171	1.58671e-166
4	Pgk1	0.591383	0.582	0.263	0.319	1.75261e-165	3.12964e-161
4	Ly6c1	-1.07884	0.026	0.356	-0.33	8.06384e-164	1.43996e-159
4	Fbn1	-0.957879	0.018	0.346	-0.328	5.7919e-163	1.03426e-158
4	Rpl6	0.586034	0.971	0.903	0.068	1.0497e-162	1.87444e-158
4	Npm1	0.658762	0.642	0.331	0.311	4.35838e-162	7.78275e-158
4	Tmsb4x	-0.741882	0.428	0.71	-0.282	2.43628e-161	4.35047e-157
4	Rpl30	0.577396	0.963	0.877	0.086	3.78827e-161	6.76471e-157
4	Esd	0.530606	0.485	0.196	0.289	2.47427e-160	4.4183e-156
4	Serbp1	0.632873	0.609	0.308	0.301	3.88071e-159	6.92978e-155
4	Sparc	-1.21761	0.366	0.622	-0.256	5.43046e-159	9.69717e-155
4	Ppia	0.613195	0.893	0.732	0.161	1.41056e-158	2.51884e-154
4	Rps8	0.516403	0.991	0.944	0.047	3.55979e-156	6.35671e-152
4	Serping1	-0.9871	0.028	0.347	-0.319	2.44738e-155	4.37029e-151
4	Aldoa	0.581385	0.614	0.3	0.314	1.16014e-154	2.07166e-150
4	Ly6a	-1.19467	0.18	0.482	-0.302	9.72638e-152	1.73684e-147
4	Rps26	0.5904	0.973	0.898	0.075	2.38772e-151	4.26375e-147
4	Tpi1	0.518034	0.542	0.241	0.301	1.78656e-150	3.19025e-146
4	Fn1	-1.04546	0.312	0.585	-0.273	3.86072e-150	6.89409e-146
4	Pgam1	0.538301	0.541	0.25	0.291	2.67539e-144	4.77744e-140
4	Rpl23	0.519238	0.987	0.934	0.053	6.07649e-140	1.08508e-135
4	Rps28	0.52868	0.979	0.904	0.075	6.18271e-140	1.10405e-135
4	Rpl27	0.549637	0.862	0.689	0.173	6.11464e-139	1.09189e-134
4	Rps10	0.560971	0.964	0.883	0.081	1.31066e-137	2.34044e-133
4	Rps27a	0.531987	0.97	0.911	0.059	5.85829e-135	1.04611e-130
4	Rarres2	-0.839791	0.024	0.31	-0.286	7.73697e-134	1.38159e-129
4	Rpl18	0.533459	0.883	0.735	0.148	3.88816e-133	6.94309e-129
4	Rps12	0.544148	0.985	0.929	0.056	3.82197e-130	6.82489e-126
4	Col14a1	-0.780948	0.012	0.287	-0.275	6.21271e-130	1.1094e-125
4	Rpl19	0.508632	0.959	0.894	0.065	1.08694e-129	1.94094e-125
4	Lgals3	0.50395	0.443	0.19	0.253	1.94229e-128	3.46836e-124
4	S100a6	0.539314	0.985	0.937	0.048	1.75707e-125	3.1376e-121
4	Actg1	0.580673	0.913	0.805	0.108	1.832e-125	3.2714e-121
4	Sars	0.406343	0.376	0.145	0.231	4.03417e-125	7.20381e-121
4	Eif3h	0.432791	0.464	0.204	0.26	1.70498e-124	3.04459e-120
4	Mfap5	-0.765562	0.011	0.276	-0.265	8.20153e-124	1.46455e-119
4	Marcks	-0.785747	0.024	0.29	-0.266	2.57371e-122	4.59587e-118
4	Aprt	0.380378	0.367	0.142	0.225	4.67912e-122	8.35551e-118
4	Nid1	-0.68698	0.009	0.27	-0.261	2.03078e-121	3.62636e-117
4	Crabp2	0.333955	0.3	0.101	0.199	1.74733e-120	3.12021e-116
4	Ifi27l2a	-0.778389	0.032	0.296	-0.264	3.91409e-119	6.98939e-115
4	Rps16	0.469344	0.951	0.872	0.079	6.87787e-118	1.22818e-113
4	Ran	0.393097	0.414	0.173	0.241	6.05083e-117	1.0805e-112
4	Lbp	-0.716466	0.009	0.257	-0.248	3.72004e-114	6.64288e-110
4	Efemp1	-0.639339	0.009	0.257	-0.248	7.26098e-114	1.29659e-109
4	Snrpf	0.385304	0.374	0.152	0.222	2.07717e-113	3.7092e-109
4	Rpl15	0.494736	0.884	0.746	0.138	2.4802e-113	4.4289e-109
4	Rpl12	0.500109	0.912	0.813	0.099	6.63483e-113	1.18478e-108
4	Plpp3	-0.787663	0.052	0.308	-0.256	7.92186e-113	1.41461e-108
4	Rack1	0.499735	0.846	0.689	0.157	9.10223e-112	1.62539e-107
4	Rps29	0.454244	0.987	0.938	0.049	3.36637e-111	6.01133e-107
4	Tnxb	-0.648933	0.014	0.257	-0.243	1.70675e-110	3.04774e-106
4	Rps13	0.473848	0.902	0.789	0.113	8.58016e-110	1.53216e-105
4	Cald1	0.512803	0.621	0.353	0.268	2.48265e-108	4.43327e-104
4	Igfbp5	-0.853588	0.015	0.251	-0.236	1.85308e-105	3.30904e-101
4	Vim	0.45935	0.952	0.886	0.066	4.6704e-105	8.33993e-101
4	Rnase4	-0.629624	0.041	0.282	-0.241	2.71916e-104	4.85561e-100
4	Lum	-0.621172	0.012	0.245	-0.233	3.57861e-104	6.39032e-100
4	Rpl3	0.449145	0.871	0.724	0.147	5.04211e-104	9.00369e-100
4	Rpl41	0.426618	0.989	0.949	0.04	1.85953e-103	3.32057e-99
4	Rps23	0.445843	0.945	0.867	0.078	7.37672e-103	1.31726e-98
4	Gpx3	-0.67412	0.019	0.252	-0.233	2.11653e-102	3.77949e-98
4	Htra3	-0.558803	0.009	0.236	-0.227	5.78067e-102	1.03226e-97
4	Rpl13	0.437595	0.991	0.949	0.042	8.84838e-102	1.58006e-97
4	Pdap1	0.369064	0.386	0.168	0.218	3.25427e-101	5.81115e-97
4	Rbp1	0.37744	0.421	0.192	0.229	4.76198e-100	8.50347e-96
4	Ptma	0.479258	0.84	0.685	0.155	1.1731e-99	2.0948e-95
4	Naca	0.467122	0.627	0.381	0.246	4.65307e-99	8.309e-95
4	H3f3b	0.574824	0.74	0.563	0.177	1.02663e-98	1.83325e-94
4	Ftl1	0.539383	0.927	0.855	0.072	2.37592e-98	4.24268e-94
4	Mmp2	-0.554454	0.037	0.266	-0.229	2.9647e-98	5.29406e-94
4	Loxl1	-0.524404	0.016	0.237	-0.221	8.86711e-98	1.5834e-93
4	Rps15a	0.414902	0.951	0.892	0.059	1.51807e-97	2.71082e-93
4	Ldha	0.442581	0.524	0.277	0.247	1.61164e-97	2.8779e-93
4	Atp5md	0.367009	0.379	0.168	0.211	2.22431e-97	3.97195e-93
4	Rpl27a	0.450235	0.946	0.881	0.065	2.7432e-97	4.89853e-93
4	Psmb8	0.347092	0.367	0.158	0.209	6.03221e-97	1.07717e-92
4	Nmt1	0.31571	0.32	0.128	0.192	1.25394e-96	2.23917e-92
4	Cstb	0.347185	0.369	0.16	0.209	3.61707e-96	6.459e-92
4	Atp5f1	0.370578	0.388	0.175	0.213	6.92329e-96	1.23629e-91
4	Hint1	0.408331	0.469	0.239	0.23	7.50839e-96	1.34077e-91
4	Atp5g2	0.392285	0.444	0.219	0.225	2.03944e-94	3.64183e-90
4	Cd34	-0.505613	0.011	0.225	-0.214	4.00393e-94	7.14981e-90
4	Dynap	0.249481	0.19	0.055	0.135	1.68262e-93	3.00465e-89
4	Rpl36	0.423289	0.945	0.875	0.07	4.35684e-93	7.78e-89
4	Fth1	0.55642	0.985	0.951	0.034	4.45183e-93	7.94964e-89
4	Fndc1	-0.530431	0.01	0.218	-0.208	7.25714e-92	1.29591e-87
4	Spp1	0.540304	0.651	0.4	0.251	2.48591e-91	4.43909e-87
4	Itih5	-0.47645	0.008	0.214	-0.206	3.22889e-91	5.76583e-87
4	Postn	-0.606893	0.03	0.245	-0.215	1.93334e-90	3.45237e-86
4	Prdx1	0.476449	0.595	0.359	0.236	2.40398e-90	4.29279e-86
4	C4b	-0.504208	0.011	0.218	-0.207	2.69969e-90	4.82084e-86
4	Rpl24	0.43262	0.912	0.809	0.103	9.33528e-90	1.667e-85
4	Psma5	0.278045	0.274	0.103	0.171	9.75497e-90	1.74195e-85
4	Slc25a3	0.38514	0.461	0.239	0.222	1.05191e-89	1.8784e-85
4	Hspb1	0.47894	0.325	0.137	0.188	1.86937e-89	3.33813e-85
4	Rps5	0.435063	0.923	0.83	0.093	2.52337e-89	4.50599e-85
4	Ncl	0.423372	0.499	0.27	0.229	6.52165e-88	1.16457e-83
4	Atpif1	0.357912	0.405	0.193	0.212	1.61886e-87	2.8908e-83
4	Fam162a	0.300589	0.284	0.112	0.172	2.31115e-87	4.12702e-83
4	Dstn	0.408965	0.441	0.226	0.215	3.35838e-87	5.99705e-83
4	Eif4ebp1	0.276958	0.262	0.098	0.164	3.92557e-87	7.00989e-83
4	Tspo	0.368043	0.414	0.201	0.213	1.82198e-86	3.25351e-82
4	Col5a2	-0.446884	0.009	0.208	-0.199	2.22978e-86	3.98171e-82
4	Serpinf1	-0.529864	0.043	0.254	-0.211	2.69677e-86	4.81563e-82
4	Tpm1	0.333848	0.37	0.168	0.202	3.47559e-86	6.20636e-82
4	Rpl23a	0.422286	0.887	0.782	0.105	3.6682e-86	6.55031e-82
4	Eif5a	0.423212	0.472	0.255	0.217	1.95882e-85	3.49786e-81
4	Rpsa	0.405929	0.975	0.92	0.055	9.26574e-85	1.65458e-80
4	Rps11	0.403441	0.921	0.824	0.097	1.26155e-84	2.25275e-80
4	Myl12a	0.34401	0.46	0.235	0.225	1.37046e-84	2.44723e-80
4	Col6a3	-0.455424	0.011	0.206	-0.195	2.44864e-84	4.37255e-80
4	Cd63	0.469295	0.637	0.424	0.213	1.81093e-83	3.23377e-79
4	Rpl28	0.392219	0.953	0.887	0.066	2.60361e-83	4.64926e-79
4	Ccl11	-0.441666	0.006	0.195	-0.189	1.41781e-82	2.53179e-78
4	Rplp2	0.367059	0.922	0.828	0.094	3.68657e-82	6.58311e-78
4	Capg	0.286549	0.324	0.139	0.185	4.76753e-82	8.51338e-78
4	Spata7	0.427862	0.225	0.08	0.145	1.20404e-81	2.15005e-77
4	Atp5b	0.382294	0.479	0.258	0.221	1.25927e-81	2.24868e-77
4	Hdgf	0.286105	0.319	0.137	0.182	1.37018e-81	2.44673e-77
4	Adamts5	-0.467676	0.023	0.218	-0.195	2.34948e-81	4.19546e-77
4	Rps7	0.426878	0.915	0.836	0.079	3.00823e-81	5.3718e-77
4	Psme1	0.318099	0.346	0.156	0.19	5.42221e-81	9.68244e-77
4	Pcolce2	-0.430462	0.005	0.19	-0.185	5.79018e-81	1.03395e-76
4	Rps20	0.400832	0.976	0.922	0.054	1.92718e-80	3.44137e-76
4	Cox8a	0.399583	0.499	0.282	0.217	3.43058e-80	6.12598e-76
4	Hsp90aa1	0.4579	0.609	0.39	0.219	4.37103e-80	7.80535e-76
4	Cd248	-0.427771	0.018	0.208	-0.19	8.38537e-80	1.49738e-75
4	Hspe1	0.31871	0.331	0.149	0.182	1.59115e-79	2.84131e-75
4	C1s1	-0.420623	0.023	0.214	-0.191	3.64564e-79	6.51003e-75
4	Rpl11	0.390263	0.909	0.81	0.099	3.74289e-79	6.68367e-75
4	Tomm20	0.273896	0.282	0.116	0.166	6.93989e-79	1.23926e-74
4	Tgfbr2	-0.483193	0.053	0.25	-0.197	4.86801e-78	8.6928e-74
4	Mt1	0.716293	0.671	0.486	0.185	5.80649e-78	1.03686e-73
4	Cox5a	0.265866	0.286	0.119	0.167	1.032e-77	1.84284e-73
4	Lpl	-0.509682	0.007	0.186	-0.179	1.50041e-77	2.67927e-73
4	Apod	-0.514697	0.011	0.192	-0.181	2.17346e-77	3.88115e-73
4	Set	0.314232	0.348	0.161	0.187	6.64892e-77	1.1873e-72
4	Sub1	0.34581	0.331	0.152	0.179	1.92117e-76	3.43064e-72
4	Eif2s2	0.429027	0.568	0.36	0.208	2.27488e-76	4.06225e-72
4	Pebp1	0.319693	0.398	0.202	0.196	1.44404e-74	2.57862e-70
4	Rps3a1	0.371312	0.953	0.876	0.077	2.30301e-74	4.11249e-70
4	Col5a1	-0.40459	0.034	0.219	-0.185	1.11494e-73	1.99094e-69
4	Lmna	0.315706	0.439	0.229	0.21	1.16298e-73	2.07672e-69
4	Rpl22l1	0.424579	0.583	0.379	0.204	6.86816e-73	1.22645e-68
4	Ackr3	-0.423398	0.018	0.194	-0.176	1.07511e-72	1.91982e-68
4	Sfrp4	-0.406441	0.008	0.177	-0.169	4.35467e-72	7.77613e-68
4	Ogn	-0.58748	0.149	0.353	-0.204	4.5933e-72	8.20225e-68
4	Pfn1	0.392208	0.454	0.254	0.2	8.66144e-72	1.54667e-67
4	Timp3	-0.422137	0.004	0.169	-0.165	1.55588e-71	2.77833e-67
4	Actb	0.372913	0.98	0.941	0.039	1.56549e-71	2.7955e-67
4	Sod3	-0.3524	0.008	0.175	-0.167	3.38402e-71	6.04285e-67
4	Rps6	0.39951	0.765	0.613	0.152	3.7867e-71	6.76191e-67
4	Rps19	0.339462	0.944	0.883	0.061	1.16595e-70	2.08203e-66
4	Slfn5	-0.340939	0.004	0.167	-0.163	3.13398e-70	5.59634e-66
4	Ebf1	-0.454853	0.028	0.204	-0.176	3.47684e-70	6.20859e-66
4	Nme2	0.440356	0.61	0.418	0.192	3.57199e-70	6.3785e-66
4	Rplp0	0.372856	0.953	0.888	0.065	8.79843e-70	1.57113e-65
4	Tpt1	0.378679	0.988	0.954	0.034	1.46715e-69	2.6199e-65
4	Cpxm1	-0.495533	0.014	0.182	-0.168	1.4896e-69	2.65997e-65
4	Zbtb20	-0.429386	0.04	0.219	-0.179	2.11269e-69	3.77263e-65
4	Hspd1	0.289339	0.303	0.138	0.165	5.08043e-69	9.07212e-65
4	Meg3	-0.532563	0.012	0.178	-0.166	1.64369e-68	2.93513e-64
4	Rps21	0.37407	0.955	0.899	0.056	3.25994e-68	5.82128e-64
4	Cfl1	0.392683	0.529	0.323	0.206	5.08025e-68	9.0718e-64
4	Tubb5	0.4289	0.509	0.31	0.199	5.49428e-68	9.81114e-64
4	Rpl14	0.383536	0.812	0.68	0.132	2.78566e-67	4.97435e-63
4	Tbca	0.259167	0.322	0.151	0.171	3.10843e-67	5.55072e-63
4	Btf3	0.345915	0.488	0.281	0.207	4.00494e-67	7.15163e-63
4	Wfdc2	0.249346	0.25	0.104	0.146	4.11006e-67	7.33933e-63
4	St13	0.311167	0.395	0.208	0.187	4.65512e-67	8.31265e-63
4	Hnrnpa1	0.283685	0.334	0.161	0.173	2.10573e-66	3.76021e-62
4	Rpl5	0.385094	0.736	0.545	0.191	3.00046e-66	5.35792e-62
4	Cct5	0.250103	0.307	0.141	0.166	3.98414e-66	7.11448e-62
4	Rpl4	0.389373	0.59	0.389	0.201	4.64172e-66	8.28873e-62
4	Rps17	0.390059	0.701	0.526	0.175	1.98005e-65	3.53578e-61
4	Nap1l1	0.30215	0.398	0.21	0.188	5.57856e-65	9.96163e-61
4	Eny2	0.204133	0.202	0.076	0.126	2.63509e-64	4.70547e-60
4	Snrpg	0.310148	0.381	0.201	0.18	3.00237e-64	5.36134e-60
4	Rpl36al	0.340237	0.488	0.294	0.194	3.07823e-64	5.49679e-60
4	Clic1	0.28552	0.361	0.183	0.178	4.39706e-64	7.85183e-60
4	Txn1	0.326834	0.459	0.263	0.196	1.46261e-63	2.61179e-59
4	Serpina3n	-0.35257	0.008	0.159	-0.151	4.07715e-63	7.28057e-59
4	Areg	0.196995	0.118	0.032	0.086	7.00558e-63	1.25099e-58
4	Dpp4	-0.299985	0.003	0.15	-0.147	7.5577e-63	1.34958e-58
4	Eef1g	0.32456	0.451	0.261	0.19	2.10871e-62	3.76552e-58
4	Rpl10a	0.333668	0.882	0.773	0.109	2.55161e-62	4.55641e-58
4	Heg1	-0.307912	0.01	0.161	-0.151	2.58541e-62	4.61676e-58
4	Ywhae	0.287108	0.373	0.196	0.177	3.88356e-62	6.93487e-58
4	Rhoc	0.30533	0.39	0.212	0.178	4.32185e-62	7.71752e-58
4	Rps4x	0.361485	0.937	0.868	0.069	7.66531e-62	1.36879e-57
4	Psma7	0.270205	0.386	0.2	0.186	1.15857e-61	2.06886e-57
4	Rars	0.15325	0.144	0.045	0.099	3.31684e-61	5.92288e-57
4	1810037I17Rik	0.218395	0.228	0.095	0.133	3.7871e-61	6.76262e-57
4	Anxa2	0.362278	0.566	0.372	0.194	5.66202e-61	1.01107e-56
4	Aimp1	0.251643	0.278	0.128	0.15	1.04667e-60	1.86903e-56
4	Lars2	-0.554882	0.085	0.257	-0.172	5.45123e-60	9.73425e-56
4	AY036118	-0.488187	0.07	0.24	-0.17	1.56609e-59	2.79657e-55
4	Fbln1	-0.308806	0.007	0.149	-0.142	2.2406e-59	4.00104e-55
4	1110038B12Rik	0.221784	0.199	0.078	0.121	3.18044e-59	5.6793e-55
4	C1ra	-0.287728	0.014	0.161	-0.147	3.26236e-59	5.82559e-55
4	Rps24	0.350359	0.969	0.92	0.049	1.08594e-58	1.93917e-54
4	Rps9	0.312795	0.942	0.879	0.063	2.07994e-58	3.71415e-54
4	Rpl7a	0.376195	0.627	0.44	0.187	2.41394e-58	4.31057e-54
4	Fxr1	0.175092	0.188	0.071	0.117	2.46098e-58	4.39457e-54
4	Klf4	-0.526658	0.11	0.284	-0.174	2.53806e-58	4.53222e-54
4	Higd1a	0.259944	0.252	0.114	0.138	3.7679e-58	6.72834e-54
4	Rps3	0.324393	0.851	0.735	0.116	4.78605e-58	8.54645e-54
4	Nme1	0.230619	0.248	0.11	0.138	1.241e-57	2.21606e-53
4	Psmb6	0.19992	0.216	0.089	0.127	1.76834e-57	3.15772e-53
4	2200002D01Rik	0.213048	0.232	0.101	0.131	2.2223e-57	3.96837e-53
4	Metap2	0.247805	0.312	0.155	0.157	2.79562e-57	4.99214e-53
4	Rpl17	0.326983	0.925	0.857	0.068	3.24813e-57	5.80018e-53
4	Cd55	-0.295802	0.007	0.145	-0.138	8.3185e-57	1.48543e-52
4	Thy1	-0.293332	0.009	0.148	-0.139	1.01651e-56	1.81518e-52
4	Emilin2	-0.276537	0.011	0.152	-0.141	1.20139e-56	2.14531e-52
4	Tomm7	0.284971	0.335	0.176	0.159	1.46395e-56	2.61417e-52
4	Cox7b	0.274271	0.338	0.176	0.162	2.15754e-56	3.85273e-52
4	Ccdc80	-0.33266	0.012	0.153	-0.141	2.60496e-56	4.65168e-52
4	Cbx3	0.292188	0.316	0.161	0.155	3.62176e-56	6.46738e-52
4	Ybx1	0.332261	0.52	0.338	0.182	3.76019e-56	6.71457e-52
4	Cox7a2	0.252232	0.305	0.152	0.153	1.52856e-55	2.72954e-51
4	Vdac2	0.187296	0.2	0.081	0.119	1.64034e-55	2.92916e-51
4	Cycs	0.177624	0.192	0.076	0.116	3.47757e-55	6.2099e-51
4	Ptx3	-0.356467	0.007	0.139	-0.132	1.43763e-54	2.56717e-50
4	2410006H16Rik	0.23817	0.248	0.113	0.135	1.57268e-54	2.80834e-50
4	Gfpt2	-0.279515	0.007	0.139	-0.132	2.09288e-54	3.73725e-50
4	Cygb	-0.276332	0.003	0.133	-0.13	2.44771e-54	4.37088e-50
4	Sema3c	-0.393669	0.059	0.214	-0.155	3.58096e-54	6.39453e-50
4	Avpi1	0.164564	0.164	0.06	0.104	7.45289e-54	1.33086e-49
4	Plat	-0.268586	0.021	0.161	-0.14	2.19029e-53	3.9112e-49
4	Emp3	0.290641	0.387	0.221	0.166	2.22097e-53	3.96599e-49
4	Adamts2	-0.252043	0.006	0.136	-0.13	2.23388e-53	3.98904e-49
4	Cfb	-0.269212	0.012	0.146	-0.134	3.64908e-53	6.51617e-49
4	Smpd3	-0.369954	0.006	0.134	-0.128	7.46513e-53	1.33305e-48
4	Ddx21	0.212819	0.233	0.104	0.129	8.13077e-53	1.45191e-48
4	Prelid1	0.229212	0.289	0.142	0.147	8.37498e-53	1.49552e-48
4	Lsp1	-0.295864	0.021	0.158	-0.137	1.3479e-52	2.40695e-48
4	Cxcl12	-0.313363	0.008	0.137	-0.129	4.1795e-52	7.46333e-48
4	Eln	-0.302346	0.005	0.13	-0.125	1.08188e-51	1.93191e-47
4	Gpi1	0.24775	0.304	0.156	0.148	1.1561e-51	2.06444e-47
4	Xist	-0.32078	0.015	0.15	-0.135	1.25592e-51	2.24269e-47
4	Man1a	-0.23471	0.004	0.127	-0.123	3.31719e-51	5.9235e-47
4	Lamc1	-0.268094	0.025	0.162	-0.137	5.10639e-51	9.11848e-47
4	Prss23	-0.329331	0.044	0.188	-0.144	5.49725e-51	9.81644e-47
4	Rps27l	0.267687	0.339	0.184	0.155	1.29075e-50	2.30489e-46
4	Pla1a	-0.293764	0.022	0.156	-0.134	1.3438e-50	2.39963e-46
4	Atp5c1	0.215276	0.274	0.134	0.14	1.43089e-50	2.55513e-46
4	Scara3	-0.236281	0.008	0.132	-0.124	3.01616e-50	5.38596e-46
4	Rps25	0.334131	0.805	0.695	0.11	3.3071e-50	5.90549e-46
4	Gas7	-0.292298	0.017	0.148	-0.131	3.49912e-50	6.24838e-46
4	Fos	-0.570225	0.303	0.456	-0.153	5.14689e-50	9.19079e-46
4	Egr1	-0.551117	0.181	0.344	-0.163	6.82708e-50	1.21911e-45
4	Timp2	-0.484556	0.277	0.433	-0.156	9.50891e-50	1.69801e-45
4	Adgrd1	-0.222088	0.004	0.123	-0.119	1.1282e-49	2.01464e-45
4	Cdk4	0.179017	0.204	0.088	0.116	1.40686e-49	2.51224e-45
4	Atp5h	0.261018	0.353	0.196	0.157	1.60037e-49	2.85778e-45
4	Dut	0.169851	0.168	0.066	0.102	1.72824e-49	3.08612e-45
4	Ppic	-0.227284	0.005	0.125	-0.12	2.08364e-49	3.72076e-45
4	Gpx4	0.289134	0.406	0.242	0.164	3.8971e-49	6.95906e-45
4	Hnrnpm	0.1968	0.232	0.106	0.126	4.8004e-49	8.57207e-45
4	Thbd	-0.271374	0.008	0.13	-0.122	5.03083e-49	8.98355e-45
4	Gpc3	-0.233824	0.003	0.12	-0.117	1.72568e-48	3.08155e-44
4	Tuba1c	0.173376	0.156	0.059	0.097	1.90827e-48	3.4076e-44
4	Lama4	-0.220854	0.007	0.126	-0.119	4.78591e-48	8.54619e-44
4	Chchd2	0.262223	0.358	0.202	0.156	4.9963e-48	8.92189e-44
4	Fxyd1	-0.200581	0.002	0.117	-0.115	5.07361e-48	9.05995e-44
4	Mgst1	-0.272877	0.038	0.174	-0.136	7.13689e-48	1.27443e-43
4	Scn7a	-0.224734	0.004	0.121	-0.117	8.38979e-48	1.49816e-43
4	Plac8	-0.349812	0.054	0.195	-0.141	1.00868e-47	1.80121e-43
4	Ube2i	0.177501	0.197	0.085	0.112	1.0821e-47	1.9323e-43
4	Eif3c	0.220553	0.278	0.141	0.137	1.73353e-47	3.09557e-43
4	Snrpd1	0.162324	0.168	0.067	0.101	3.48904e-47	6.23037e-43
4	Rpl22	0.328823	0.647	0.475	0.172	3.90487e-47	6.97293e-43
4	Fdps	0.195534	0.182	0.076	0.106	4.53201e-47	8.09281e-43
4	Phb2	0.16518	0.184	0.077	0.107	4.65154e-47	8.30626e-43
4	Cct2	0.183028	0.243	0.115	0.128	4.90416e-47	8.75736e-43
4	Sptbn1	-0.310394	0.093	0.248	-0.155	5.69674e-47	1.01727e-42
4	Eno3	0.119589	0.103	0.031	0.072	5.88186e-47	1.05032e-42
4	Prelp	-0.225341	0.007	0.123	-0.116	6.926e-47	1.23678e-42
4	Islr	-0.221179	0.007	0.122	-0.115	8.60332e-47	1.53629e-42
4	Bex3	0.163044	0.159	0.062	0.097	1.48078e-46	2.64422e-42
4	Tnfaip6	-0.271395	0.004	0.117	-0.113	1.72297e-46	3.07671e-42
4	Slc2a1	0.153671	0.137	0.049	0.088	4.74811e-46	8.4787e-42
4	Gsta4	0.163159	0.143	0.053	0.09	5.6246e-46	1.00439e-41
4	Bnip3	0.165536	0.158	0.062	0.096	5.72019e-46	1.02146e-41
4	Aebp1	-0.501292	0.264	0.408	-0.144	6.0999e-46	1.08926e-41
4	Rpl35a	0.296533	0.903	0.832	0.071	6.25127e-46	1.11629e-41
4	Lgals7	0.198901	0.225	0.105	0.12	7.25054e-46	1.29473e-41
4	Psma2	0.180841	0.209	0.094	0.115	8.34984e-46	1.49103e-41
4	Atp5d	0.230892	0.306	0.166	0.14	1.28581e-45	2.29607e-41
4	Ndufb9	0.207559	0.245	0.12	0.125	2.09071e-45	3.73339e-41
4	Nars	0.206091	0.22	0.103	0.117	3.75808e-45	6.71081e-41
4	Cox6c	0.296118	0.496	0.329	0.167	5.42388e-45	9.68541e-41
4	Mdh2	0.183521	0.222	0.103	0.119	5.94333e-45	1.0613e-40
4	Man2a1	-0.234282	0.018	0.137	-0.119	8.60917e-45	1.53734e-40
4	Rpl36a	0.314988	0.729	0.59	0.139	9.5535e-45	1.70597e-40
4	Snrpe	0.189703	0.223	0.105	0.118	1.08501e-44	1.9375e-40
4	Il11ra1	-0.218089	0.007	0.119	-0.112	1.30252e-44	2.32592e-40
4	Csrp2	-0.234104	0.015	0.131	-0.116	1.62428e-44	2.90047e-40
4	Creb5	-0.270198	0.021	0.142	-0.121	1.73311e-44	3.09481e-40
4	Rpl26	0.330181	0.735	0.613	0.122	1.75343e-44	3.1311e-40
4	Cox7c	0.266997	0.411	0.252	0.159	1.94384e-44	3.47112e-40
4	Gsto1	0.141771	0.142	0.053	0.089	2.41719e-44	4.31638e-40
4	Prrx1	-0.277427	0.053	0.187	-0.134	3.78939e-44	6.76671e-40
4	Axl	-0.273734	0.052	0.185	-0.133	5.58816e-44	9.97879e-40
4	Scara5	-0.219388	0.011	0.123	-0.112	7.77884e-44	1.38907e-39
4	Sem1	0.249374	0.35	0.203	0.147	8.92207e-44	1.59321e-39
4	Cebpd	-0.279904	0.024	0.143	-0.119	1.51293e-43	2.70163e-39
4	Rbm8a	0.156162	0.174	0.074	0.1	1.99783e-43	3.56752e-39
4	Psmb5	0.16598	0.198	0.089	0.109	2.62582e-43	4.68892e-39
4	Tes	0.152989	0.16	0.065	0.095	2.66917e-43	4.76633e-39
4	Tm4sf1	0.175055	0.213	0.099	0.114	4.81202e-43	8.59283e-39
4	Ace	-0.206034	0.008	0.116	-0.108	1.1976e-42	2.13855e-38
4	Rcn3	-0.227086	0.028	0.149	-0.121	1.26629e-42	2.26121e-38
4	Bicc1	-0.197276	0.006	0.112	-0.106	1.38425e-42	2.47186e-38
4	Steap3	-0.201711	0.014	0.125	-0.111	3.80309e-42	6.79118e-38
4	Gda	-0.203314	0.008	0.114	-0.106	4.42264e-42	7.89752e-38
4	Pomp	0.198476	0.233	0.116	0.117	8.99047e-42	1.60543e-37
4	Thbs2	-0.224698	0.016	0.127	-0.111	1.09538e-41	1.95601e-37
4	Pdcd5	0.170344	0.194	0.088	0.106	1.5154e-41	2.70606e-37
4	Tshz2	-0.18776	0.003	0.105	-0.102	1.53023e-41	2.73254e-37
4	Ccn1	-0.35753	0.098	0.238	-0.14	1.57834e-41	2.81844e-37
4	Phgdh	0.134042	0.13	0.048	0.082	1.74579e-41	3.11745e-37
4	U2af1	0.138853	0.146	0.058	0.088	1.85404e-41	3.31075e-37
4	S100a10	0.33433	0.628	0.48	0.148	1.91057e-41	3.41171e-37
4	Cacybp	0.153852	0.167	0.071	0.096	2.07501e-41	3.70535e-37
4	Eef1d	0.221532	0.328	0.186	0.142	2.69723e-41	4.81645e-37
4	Atp5mpl	0.21107	0.293	0.16	0.133	2.71482e-41	4.84785e-37
4	Psmb4	0.195172	0.25	0.128	0.122	5.12764e-41	9.15642e-37
4	Cct8	0.159377	0.19	0.086	0.104	6.80242e-41	1.21471e-36
4	Eif4a1	0.242899	0.375	0.227	0.148	1.19094e-40	2.12667e-36
4	Eef1b2	0.304882	0.583	0.422	0.161	1.25354e-40	2.23845e-36
4	Ywhaq	0.182716	0.241	0.121	0.12	1.50064e-40	2.6797e-36
4	Ranbp1	0.199782	0.222	0.109	0.113	1.56861e-40	2.80107e-36
4	Col6a2	-0.279371	0.068	0.2	-0.132	1.94122e-40	3.46645e-36
4	Lrrn4cl	-0.17941	0.003	0.102	-0.099	1.98149e-40	3.53834e-36
4	Rps18	0.298815	0.667	0.532	0.135	2.43258e-40	4.34386e-36
4	Psmb10	0.169301	0.171	0.074	0.097	2.58275e-40	4.61201e-36
4	Rbx1	0.184481	0.243	0.123	0.12	2.79937e-40	4.99883e-36
4	Sfr1	0.211175	0.287	0.157	0.13	3.59089e-40	6.41225e-36
4	Elob	0.269815	0.429	0.28	0.149	3.65407e-40	6.52508e-36
4	Col4a1	-0.308838	0.016	0.123	-0.107	4.98758e-40	8.90632e-36
4	Tmem100	-0.246924	0.021	0.13	-0.109	6.11976e-40	1.0928e-35
4	Cmah	-0.191393	0.005	0.105	-0.1	7.81759e-40	1.39599e-35
4	Antxr1	-0.185106	0.009	0.111	-0.102	1.80336e-39	3.22026e-35
4	Cct3	0.163485	0.18	0.081	0.099	3.22316e-39	5.7556e-35
4	Cct7	0.160284	0.216	0.105	0.111	4.59224e-39	8.20037e-35
4	Rpl21	0.283527	0.802	0.707	0.095	6.49477e-39	1.15977e-34
4	Cryab	0.172861	0.131	0.051	0.08	7.45199e-39	1.3307e-34
4	Eif3i	0.171096	0.216	0.106	0.11	7.53361e-39	1.34528e-34
4	Hspa8	0.277945	0.645	0.475	0.17	1.01213e-38	1.80737e-34
4	Igfbp6	-0.522164	0.274	0.402	-0.128	1.5972e-38	2.85212e-34
4	Cct4	0.173214	0.209	0.102	0.107	1.63276e-38	2.91562e-34
4	Sned1	-0.20821	0.004	0.1	-0.096	2.14775e-38	3.83524e-34
4	Cks1b	0.122837	0.126	0.048	0.078	2.30156e-38	4.1099e-34
4	Gng11	0.198786	0.218	0.108	0.11	2.35381e-38	4.20321e-34
4	Pdgfra	-0.204576	0.021	0.127	-0.106	8.66439e-38	1.5472e-33
4	Psmd4	0.156155	0.187	0.087	0.1	1.27573e-37	2.27808e-33
4	Eif3a	0.2109	0.283	0.155	0.128	1.62287e-37	2.89796e-33
4	Serpinh1	-0.421843	0.238	0.364	-0.126	1.65768e-37	2.96011e-33
4	Cdc37	0.149518	0.18	0.083	0.097	2.00212e-37	3.57518e-33
4	Txnl1	0.143924	0.177	0.08	0.097	2.41451e-37	4.31159e-33
4	Ndufa4	0.242507	0.339	0.205	0.134	2.84394e-37	5.07842e-33
4	Lyar	0.126292	0.136	0.055	0.081	4.64837e-37	8.3006e-33
4	Cox5b	0.217313	0.299	0.173	0.126	5.27429e-37	9.4183e-33
4	Vdac1	0.155746	0.221	0.111	0.11	1.00072e-36	1.78699e-32
4	Cdv3	0.128326	0.158	0.068	0.09	1.57535e-36	2.8131e-32
4	Selenop	-0.181363	0.011	0.108	-0.097	1.5791e-36	2.81979e-32
4	Sec61g	0.289395	0.563	0.415	0.148	1.93717e-36	3.45921e-32
4	Btg1	0.30157	0.295	0.172	0.123	1.94103e-36	3.46609e-32
4	Ube2s	0.176492	0.216	0.108	0.108	2.65643e-36	4.74358e-32
4	Abi3bp	-0.187589	0.011	0.108	-0.097	2.67289e-36	4.77297e-32
4	Pabpc1	0.267246	0.505	0.349	0.156	3.19428e-36	5.70403e-32
4	Ndufa6	0.172679	0.216	0.11	0.106	3.63236e-36	6.4863e-32
4	Eif3e	0.199478	0.318	0.185	0.133	3.71105e-36	6.62682e-32
4	Uqcrh	0.240945	0.345	0.211	0.134	4.73767e-36	8.46006e-32
4	Ifi211	-0.177617	0.012	0.108	-0.096	4.94308e-36	8.82687e-32
4	Ddr2	-0.233266	0.056	0.173	-0.117	5.14004e-36	9.17857e-32
4	Snu13	0.169737	0.191	0.092	0.099	5.19252e-36	9.27229e-32
4	Tkt	0.136633	0.168	0.076	0.092	8.66287e-36	1.54693e-31
4	Rpl7	0.269505	0.813	0.722	0.091	9.41518e-36	1.68127e-31
4	Bmp1	-0.188832	0.021	0.121	-0.1	1.08233e-35	1.93271e-31
4	Mrpl13	0.134025	0.172	0.078	0.094	1.12679e-35	2.01211e-31
4	Col6a1	-0.285853	0.113	0.245	-0.132	1.46288e-35	2.61227e-31
4	Gtf2b	0.102614	0.106	0.038	0.068	1.53789e-35	2.74622e-31
4	Cox4i1	0.258238	0.46	0.311	0.149	2.4945e-35	4.45442e-31
4	Dync1i2	0.187222	0.286	0.162	0.124	4.22801e-35	7.54996e-31
4	Ero1l	0.185963	0.164	0.075	0.089	5.38289e-35	9.61222e-31
4	Laptm4a	-0.287651	0.13	0.259	-0.129	6.88807e-35	1.23e-30
4	Slc16a3	0.145566	0.139	0.059	0.08	6.9017e-35	1.23244e-30
4	Fkbp3	0.135188	0.148	0.064	0.084	8.71881e-35	1.55692e-30
4	Maf	-0.18536	0.018	0.114	-0.096	9.18467e-35	1.64011e-30
4	Banf1	0.121227	0.146	0.063	0.083	1.29304e-34	2.30897e-30
4	Ubxn1	0.143891	0.187	0.09	0.097	2.04623e-34	3.65396e-30
4	Ciao2b	0.105637	0.109	0.041	0.068	2.35404e-34	4.20361e-30
4	Ndufb8	0.142183	0.19	0.092	0.098	3.59133e-34	6.41303e-30
4	Llph	0.14645	0.153	0.069	0.084	3.75616e-34	6.70738e-30
4	Hmga2	0.122708	0.14	0.059	0.081	4.00612e-34	7.15372e-30
4	Fcgrt	-0.162228	0.016	0.11	-0.094	5.13201e-34	9.16423e-30
4	S100a16	-0.209336	0.043	0.151	-0.108	6.44026e-34	1.15004e-29
4	Cct6a	0.151522	0.216	0.111	0.105	1.09592e-33	1.95699e-29
4	Psme2	0.159783	0.191	0.094	0.097	1.21112e-33	2.1627e-29
4	Rhoj	-0.171621	0.02	0.116	-0.096	2.09416e-33	3.73954e-29
4	Flrt2	-0.192151	0.024	0.12	-0.096	2.29939e-33	4.10602e-29
4	Atp6v1f	0.133841	0.165	0.077	0.088	2.3745e-33	4.24014e-29
4	Bcas2	0.126351	0.14	0.06	0.08	2.41469e-33	4.31192e-29
4	Basp1	-0.224493	0.05	0.157	-0.107	3.5155e-33	6.27763e-29
4	Igfbp4	-0.370019	0.164	0.293	-0.129	3.91056e-33	6.98309e-29
4	Eif3d	0.128493	0.152	0.068	0.084	4.13144e-33	7.37751e-29
4	Rps2	0.274256	0.752	0.658	0.094	5.64195e-33	1.00748e-28
4	Myof	0.208046	0.271	0.156	0.115	6.06064e-33	1.08225e-28
4	Nudt4	0.136019	0.19	0.093	0.097	8.52032e-33	1.52147e-28
4	Nsa2	0.216729	0.337	0.209	0.128	9.48428e-33	1.69361e-28
4	Polr1d	0.142419	0.185	0.091	0.094	1.06391e-32	1.89982e-28
4	Psmb1	0.180004	0.257	0.144	0.113	1.31304e-32	2.3447e-28
4	Celf2	-0.169699	0.015	0.105	-0.09	1.44644e-32	2.58291e-28
4	Cd9	0.179359	0.223	0.119	0.104	1.66749e-32	2.97763e-28
4	Psmb3	0.147491	0.2	0.102	0.098	2.11981e-32	3.78535e-28
4	Ube2n	0.109706	0.129	0.054	0.075	2.44709e-32	4.36977e-28
4	Ndufa7	0.173445	0.22	0.117	0.103	2.84232e-32	5.07553e-28
4	Mt2	0.350282	0.452	0.324	0.128	4.70827e-32	8.40756e-28
4	Dap	0.173306	0.238	0.13	0.108	5.7124e-32	1.02006e-27
4	Prmt1	0.122838	0.142	0.063	0.079	6.93314e-32	1.23805e-27
4	Mmp3	-0.285633	0.021	0.113	-0.092	7.70419e-32	1.37574e-27
4	Rrp1	0.132934	0.152	0.07	0.082	8.45276e-32	1.50941e-27
4	Snrnp27	0.144211	0.161	0.076	0.085	8.66155e-32	1.54669e-27
4	Eif1ax	0.134949	0.164	0.078	0.086	1.17042e-31	2.09001e-27
4	Gars	0.120908	0.124	0.052	0.072	1.24691e-31	2.2266e-27
4	Sin3b	0.12633	0.134	0.058	0.076	1.27309e-31	2.27336e-27
4	Msln	0.130305	0.153	0.071	0.082	1.41653e-31	2.5295e-27
4	Hbegf	0.124145	0.115	0.046	0.069	1.6846e-31	3.00819e-27
4	Galk1	0.110188	0.123	0.051	0.072	2.93243e-31	5.23644e-27
4	Arpp19	0.148903	0.192	0.098	0.094	3.35726e-31	5.99505e-27
4	Sarnp	0.126786	0.159	0.074	0.085	4.29278e-31	7.66561e-27
4	Hcfc1r1	0.162263	0.217	0.117	0.1	5.24388e-31	9.36399e-27
4	Gas5	0.219861	0.314	0.194	0.12	7.01811e-31	1.25322e-26
4	Uqcrb	0.162229	0.252	0.142	0.11	8.23498e-31	1.47052e-26
4	Psmd12	0.101773	0.123	0.052	0.071	8.43055e-31	1.50544e-26
4	Tuba1b	0.270142	0.377	0.252	0.125	9.19968e-31	1.64279e-26
4	Cks2	0.121363	0.111	0.045	0.066	1.0468e-30	1.86927e-26
4	Lrp1	-0.286468	0.143	0.264	-0.121	1.10969e-30	1.98158e-26
4	Hspa9	0.155475	0.233	0.127	0.106	1.1135e-30	1.98839e-26
4	H2afz	0.172356	0.205	0.108	0.097	1.16384e-30	2.07827e-26
4	Jund	-0.316413	0.158	0.285	-0.127	1.279e-30	2.28391e-26
4	Hmgb2	0.164875	0.164	0.079	0.085	1.39044e-30	2.4829e-26
4	Cfdp1	0.133769	0.164	0.079	0.085	1.47991e-30	2.64267e-26
4	Tmsb10	0.23916	0.909	0.866	0.043	1.55075e-30	2.76917e-26
4	Myl6	0.269454	0.605	0.467	0.138	1.839e-30	3.2839e-26
4	Calm1	0.246755	0.439	0.307	0.132	1.95521e-30	3.49142e-26
4	Trmt112	0.113462	0.127	0.055	0.072	2.52513e-30	4.50912e-26
4	Lamtor5	0.12005	0.122	0.052	0.07	3.22055e-30	5.75094e-26
4	C1qbp	0.120279	0.134	0.06	0.074	3.23261e-30	5.77247e-26
4	Zcrb1	0.114431	0.143	0.065	0.078	3.76879e-30	6.72992e-26
4	Cd47	-0.227053	0.093	0.208	-0.115	3.8978e-30	6.96029e-26
4	Zfp36l1	-0.255329	0.102	0.217	-0.115	4.88338e-30	8.72026e-26
4	Atp5k	0.159343	0.252	0.143	0.109	5.32381e-30	9.50672e-26
4	Snrpc	0.102995	0.116	0.048	0.068	5.39507e-30	9.63398e-26
4	Uqcr11	0.176809	0.266	0.155	0.111	5.59375e-30	9.98876e-26
4	Ndufa5	0.139134	0.18	0.09	0.09	9.19918e-30	1.6427e-25
4	Zfp36	-0.257865	0.053	0.154	-0.101	1.05331e-29	1.88089e-25
4	Tpm3	0.153755	0.198	0.104	0.094	1.07688e-29	1.92299e-25
4	Nbl1	-0.193561	0.043	0.14	-0.097	1.57289e-29	2.80872e-25
4	Psma3	0.158828	0.227	0.126	0.101	1.65447e-29	2.95438e-25
4	Plin2	0.113342	0.124	0.054	0.07	1.73541e-29	3.09893e-25
4	Mrpl30	0.120985	0.139	0.063	0.076	1.77253e-29	3.16521e-25
4	Cdk2ap2	0.105194	0.111	0.046	0.065	2.02912e-29	3.62339e-25
4	Atp5j2	0.208544	0.339	0.217	0.122	2.42173e-29	4.32449e-25
4	Lamp2	-0.176043	0.05	0.151	-0.101	2.95235e-29	5.27201e-25
4	Rpl37a	0.234361	0.947	0.898	0.049	3.77045e-29	6.73289e-25
4	Pfdn1	0.122383	0.147	0.069	0.078	4.89893e-29	8.74801e-25
4	Jpt1	0.136253	0.172	0.086	0.086	6.39897e-29	1.14266e-24
4	Ccnd1	0.141278	0.19	0.099	0.091	8.03156e-29	1.43419e-24
4	Tgfbr3	-0.158665	0.025	0.113	-0.088	9.06728e-29	1.61914e-24
4	Sumo2	0.152288	0.232	0.129	0.103	9.81173e-29	1.75208e-24
4	Il1rl1	0.153816	0.139	0.064	0.075	1.16216e-28	2.07526e-24
4	Psmb9	0.109831	0.117	0.05	0.067	1.40193e-28	2.50343e-24
4	Ankrd1	0.132441	0.116	0.05	0.066	1.9796e-28	3.53497e-24
4	Dnajc8	0.117054	0.139	0.064	0.075	2.08319e-28	3.71995e-24
4	Tma7	0.1399	0.215	0.117	0.098	2.22699e-28	3.97674e-24
4	Nras	0.109241	0.139	0.064	0.075	2.3887e-28	4.2655e-24
4	Tcp1	0.131592	0.213	0.115	0.098	3.24415e-28	5.79308e-24
4	Prkg2	0.101398	0.118	0.051	0.067	4.75129e-28	8.48438e-24
4	Eif4b	0.13905	0.194	0.103	0.091	5.24023e-28	9.35749e-24
4	Ndufab1	0.107833	0.123	0.054	0.069	8.19203e-28	1.46285e-23
4	Sdc4	0.126841	0.166	0.083	0.083	1.18597e-27	2.11779e-23
4	Psmb2	0.123666	0.171	0.087	0.084	1.78674e-27	3.19058e-23
4	Ndufs2	0.113706	0.131	0.06	0.071	1.87682e-27	3.35144e-23
4	Hmgn1	0.170232	0.288	0.175	0.113	2.51609e-27	4.49297e-23
4	Il6st	-0.149482	0.021	0.102	-0.081	3.41984e-27	6.1068e-23
4	Sms	0.106787	0.121	0.054	0.067	3.56469e-27	6.36546e-23
4	S100a11	0.244511	0.63	0.495	0.135	3.62378e-27	6.47099e-23
4	Snrpd3	0.130742	0.195	0.105	0.09	4.07715e-27	7.28056e-23
4	Dynll1	0.208144	0.403	0.278	0.125	6.13374e-27	1.0953e-22
4	Slc25a4	0.221313	0.38	0.261	0.119	7.96594e-27	1.42248e-22
4	Zc3h15	0.114149	0.148	0.071	0.077	8.49376e-27	1.51673e-22
4	Nop58	0.106175	0.136	0.063	0.073	1.00618e-26	1.79673e-22
4	Plaat3	0.102668	0.11	0.047	0.063	1.13193e-26	2.02129e-22
4	Lsm7	0.103508	0.118	0.052	0.066	1.19838e-26	2.13995e-22
4	Prdx4	0.134	0.169	0.087	0.082	1.22722e-26	2.19145e-22
4	Egln1	0.116631	0.13	0.061	0.069	1.29535e-26	2.3131e-22
4	Cnn2	0.14571	0.238	0.137	0.101	1.32389e-26	2.36407e-22
4	Rbis	0.120506	0.154	0.076	0.078	1.34556e-26	2.40276e-22
4	Eif3m	0.1171	0.156	0.078	0.078	1.73677e-26	3.10135e-22
4	Eef2	0.216506	0.556	0.414	0.142	1.83456e-26	3.27597e-22
4	Ndufs5	0.142296	0.173	0.091	0.082	2.03395e-26	3.63203e-22
4	Ndufc1	0.148792	0.213	0.119	0.094	2.57972e-26	4.60661e-22
4	Cox17	0.119261	0.139	0.066	0.073	2.60162e-26	4.64571e-22
4	H2-K1	0.212641	0.37	0.246	0.124	4.17541e-26	7.45604e-22
4	B2m	0.240851	0.848	0.801	0.047	4.65478e-26	8.31204e-22
4	Bax	0.108906	0.148	0.072	0.076	6.09325e-26	1.08807e-21
4	Tpm2	0.123494	0.152	0.076	0.076	9.50637e-26	1.69755e-21
4	Hnrnpf	0.129276	0.184	0.098	0.086	1.19753e-25	2.13843e-21
4	Bri3	0.110081	0.15	0.074	0.076	1.24823e-25	2.22897e-21
4	App	-0.189413	0.091	0.195	-0.104	1.45211e-25	2.59303e-21
4	Sh3bgrl3	0.139638	0.193	0.105	0.088	1.55181e-25	2.77107e-21
4	Hnrnpa0	0.145065	0.251	0.15	0.101	2.51353e-25	4.48842e-21
4	Slc48a1	0.110901	0.134	0.064	0.07	2.9975e-25	5.35263e-21
4	Fam104a	0.107327	0.14	0.068	0.072	3.69094e-25	6.59091e-21
4	Rpl31	0.226042	0.537	0.409	0.128	5.88702e-25	1.05124e-20
4	Ugdh	-0.199817	0.052	0.14	-0.088	6.08327e-25	1.08629e-20
4	Crip1	-0.333984	0.29	0.398	-0.108	7.48143e-25	1.33596e-20
4	Pkn2	0.1283	0.213	0.12	0.093	9.48452e-25	1.69365e-20
4	Ndufa12	0.128261	0.158	0.082	0.076	1.18523e-24	2.11647e-20
4	Rbm3	0.16217	0.291	0.183	0.108	1.22999e-24	2.19639e-20
4	Strap	0.102499	0.128	0.061	0.067	1.34031e-24	2.39339e-20
4	Eif3g	0.107788	0.115	0.052	0.063	1.34903e-24	2.40897e-20
4	Atp5l	0.191798	0.35	0.237	0.113	1.49325e-24	2.6665e-20
4	Npm3	0.101576	0.134	0.065	0.069	1.50005e-24	2.67864e-20
4	Akr1a1	0.155636	0.278	0.172	0.106	1.62926e-24	2.90937e-20
4	Rpl13a	0.164819	0.861	0.81	0.051	3.56165e-24	6.36004e-20
4	Snrpd2	0.127237	0.204	0.115	0.089	5.65087e-24	1.00908e-19
4	Ubl5	0.134763	0.206	0.117	0.089	5.8937e-24	1.05244e-19
4	Uqcrq	0.15359	0.275	0.171	0.104	6.39651e-24	1.14222e-19
4	Eif3k	0.12916	0.205	0.116	0.089	6.43481e-24	1.14906e-19
4	Mmp14	-0.191174	0.073	0.165	-0.092	9.15324e-24	1.63449e-19
4	Ssb	0.121909	0.18	0.098	0.082	1.09335e-23	1.9524e-19
4	Ndufb1-ps	0.153974	0.221	0.13	0.091	1.25068e-23	2.23334e-19
4	Rock2	-0.162154	0.046	0.129	-0.083	1.2881e-23	2.30015e-19
4	Smdt1	0.135149	0.191	0.108	0.083	1.88824e-23	3.37184e-19
4	Drap1	0.132273	0.2	0.114	0.086	2.23047e-23	3.98294e-19
4	Prkar1a	0.123869	0.178	0.097	0.081	4.12239e-23	7.36135e-19
4	Ifitm2	-0.285965	0.239	0.339	-0.1	5.23861e-23	9.35458e-19
4	Swi5	0.146248	0.227	0.136	0.091	6.04815e-23	1.08002e-18
4	Rtraf	0.11948	0.168	0.091	0.077	6.95204e-23	1.24143e-18
4	Ctsb	-0.251119	0.24	0.346	-0.106	9.07682e-23	1.62085e-18
4	Medag	-0.16313	0.069	0.158	-0.089	1.04089e-22	1.85872e-18
4	Ndrg1	0.128989	0.14	0.072	0.068	1.25025e-22	2.23257e-18
4	Pdpn	-0.193978	0.098	0.193	-0.095	1.46784e-22	2.62113e-18
4	H2-D1	0.242078	0.789	0.741	0.048	1.75177e-22	3.12814e-18
4	Snrpb	0.119329	0.169	0.093	0.076	2.65331e-22	4.73802e-18
4	Hspg2	-0.144941	0.034	0.11	-0.076	2.84108e-22	5.07332e-18
4	Rpl35	0.240895	0.693	0.622	0.071	4.11629e-22	7.35047e-18
4	Nedd8	0.138909	0.193	0.111	0.082	6.90377e-22	1.23281e-17
4	Cox6b1	0.156139	0.28	0.18	0.1	8.56104e-22	1.52875e-17
4	Cxcl1	-0.309466	0.131	0.223	-0.092	1.25179e-21	2.23531e-17
4	Pabpn1	0.109016	0.145	0.076	0.069	1.44594e-21	2.58201e-17
4	Nfe2l1	0.100584	0.132	0.066	0.066	1.82012e-21	3.25018e-17
4	Arf1	0.149363	0.242	0.152	0.09	2.07639e-21	3.70781e-17
4	Slpi	0.125338	0.135	0.069	0.066	2.57935e-21	4.60594e-17
4	Hmgb1	0.194511	0.311	0.211	0.1	2.8464e-21	5.08282e-17
4	Prdx2	0.149879	0.29	0.19	0.1	2.93209e-21	5.23584e-17
4	Gnai2	0.175533	0.352	0.245	0.107	3.36401e-21	6.00711e-17
4	Psma4	0.110989	0.168	0.093	0.075	3.61883e-21	6.46214e-17
4	Selenom	-0.164701	0.091	0.182	-0.091	4.33425e-21	7.73967e-17
4	Anxa5	0.158152	0.324	0.217	0.107	4.45102e-21	7.94818e-17
4	Ifi204	-0.136586	0.037	0.11	-0.073	7.73361e-21	1.38099e-16
4	Lamb1	-0.155684	0.056	0.135	-0.079	7.91422e-21	1.41324e-16
4	Gja1	0.126009	0.199	0.117	0.082	8.11224e-21	1.4486e-16
4	Polr2f	0.104148	0.141	0.074	0.067	8.16894e-21	1.45873e-16
4	Hnrnpk	0.135844	0.281	0.182	0.099	8.7135e-21	1.55597e-16
4	Rwdd1	0.112949	0.153	0.084	0.069	1.72349e-20	3.07763e-16
4	Rac1	0.116538	0.201	0.119	0.082	2.02115e-20	3.60917e-16
4	Rpl9	0.193433	0.771	0.684	0.087	2.71542e-20	4.84893e-16
4	Myh9	0.125909	0.278	0.178	0.1	4.15238e-20	7.4149e-16
4	Sgk1	0.123771	0.172	0.098	0.074	4.28475e-20	7.65129e-16
4	Fbln2	-0.244687	0.16	0.255	-0.095	6.0594e-20	1.08203e-15
4	Csde1	0.135268	0.294	0.193	0.101	6.26047e-20	1.11793e-15
4	Rps27	0.19247	0.91	0.862	0.048	7.35267e-20	1.31297e-15
4	Bzw1	0.112562	0.187	0.109	0.078	9.90643e-20	1.76899e-15
4	Cav1	0.106934	0.149	0.082	0.067	1.34402e-19	2.40002e-15
4	Anxa3	-0.25888	0.166	0.255	-0.089	1.56763e-19	2.79932e-15
4	Cst3	0.212304	0.539	0.436	0.103	1.59044e-19	2.84005e-15
4	Pfdn5	0.17064	0.322	0.224	0.098	2.22806e-19	3.97865e-15
4	Pgls	0.108255	0.171	0.099	0.072	3.18155e-19	5.68129e-15
4	Atf3	-0.175483	0.043	0.113	-0.07	3.43256e-19	6.12952e-15
4	Eef1a1	0.162503	0.99	0.956	0.034	3.4809e-19	6.21585e-15
4	Mrfap1	0.146186	0.23	0.147	0.083	4.24367e-19	7.57793e-15
4	Tbrg1	0.114119	0.168	0.097	0.071	4.87988e-19	8.71401e-15
4	Cyb5a	-0.156506	0.089	0.173	-0.084	6.42323e-19	1.147e-14
4	Lima1	-0.15021	0.072	0.15	-0.078	9.5109e-19	1.69836e-14
4	S100a13	-0.15214	0.082	0.164	-0.082	1.03414e-18	1.84666e-14
4	Mndal	-0.150324	0.047	0.117	-0.07	1.19692e-18	2.13734e-14
4	Cnn3	0.106167	0.174	0.102	0.072	1.28724e-18	2.29862e-14
4	Adamts1	-0.178748	0.058	0.132	-0.074	1.66294e-18	2.96952e-14
4	Ndufb4	0.10111	0.142	0.078	0.064	1.99534e-18	3.56307e-14
4	Krtcap2	0.137188	0.274	0.184	0.09	2.34402e-18	4.18572e-14
4	Eif5b	0.131114	0.203	0.125	0.078	2.46091e-18	4.39446e-14
4	Cavin2	0.107982	0.159	0.091	0.068	2.79038e-18	4.98279e-14
4	Pmp22	-0.118975	0.037	0.103	-0.066	3.30931e-18	5.90944e-14
4	Dbi	0.154486	0.286	0.195	0.091	3.5778e-18	6.38887e-14
4	Vcan	-0.161772	0.068	0.143	-0.075	4.74056e-18	8.46522e-14
4	Tmed3	-0.128465	0.047	0.115	-0.068	5.91844e-18	1.05686e-13
4	Park7	0.102769	0.164	0.095	0.069	7.63915e-18	1.36412e-13
4	Plau	-0.122905	0.037	0.102	-0.065	8.00933e-18	1.43023e-13
4	Uqcr10	0.11732	0.197	0.122	0.075	1.33468e-17	2.38333e-13
4	Csf1	-0.147068	0.074	0.149	-0.075	1.39879e-17	2.49782e-13
4	Slc38a2	0.164007	0.243	0.162	0.081	1.96886e-17	3.5158e-13
4	Calm2	0.132268	0.23	0.148	0.082	2.92234e-17	5.21842e-13
4	Sf3b2	0.104117	0.168	0.1	0.068	3.31674e-17	5.92269e-13
4	Add3	-0.112468	0.04	0.105	-0.065	3.77416e-17	6.73952e-13
4	Rpl39	0.169314	0.95	0.897	0.053	4.48379e-17	8.00671e-13
4	Gng12	-0.136527	0.056	0.124	-0.068	6.82736e-17	1.21916e-12
4	Tpm4	0.126159	0.21	0.133	0.077	7.77396e-17	1.3882e-12
4	Nfix	-0.148941	0.091	0.169	-0.078	1.12919e-16	2.0164e-12
4	Ifitm3	-0.315064	0.501	0.538	-0.037	1.44937e-16	2.58814e-12
4	Prdx6	0.111779	0.225	0.146	0.079	2.19061e-16	3.91177e-12
4	Rplp1	0.165747	0.973	0.935	0.038	3.82559e-16	6.83135e-12
4	Cd81	-0.137574	0.082	0.156	-0.074	4.32024e-16	7.71466e-12
4	Ndufa11	0.101167	0.14	0.081	0.059	4.94681e-16	8.83352e-12
4	Uba52	0.122112	0.248	0.163	0.085	6.83673e-16	1.22083e-11
4	mt-Co1	-0.753689	0.902	0.938	-0.036	7.08479e-16	1.26513e-11
4	Sri	0.111415	0.169	0.104	0.065	9.76003e-16	1.74285e-11
4	Atp5j	0.106565	0.213	0.138	0.075	2.81302e-15	5.02322e-11
4	Zeb2	-0.13827	0.066	0.133	-0.067	3.17453e-15	5.66876e-11
4	Jun	-0.295184	0.368	0.448	-0.08	3.36718e-15	6.01277e-11
4	Pmepa1	-0.163025	0.094	0.165	-0.071	4.02243e-15	7.18285e-11
4	Anp32b	0.112314	0.177	0.111	0.066	4.40535e-15	7.86663e-11
4	Arpc1b	0.164746	0.416	0.325	0.091	5.82209e-15	1.03965e-10
4	Txndc17	0.108796	0.197	0.127	0.07	6.00168e-15	1.07172e-10
4	Cp	0.120767	0.247	0.166	0.081	6.19366e-15	1.106e-10
4	Fkbp9	-0.113463	0.049	0.11	-0.061	7.02261e-15	1.25403e-10
4	Ssr4	0.126308	0.233	0.159	0.074	7.48527e-15	1.33664e-10
4	Nedd4	-0.176323	0.195	0.277	-0.082	8.75522e-15	1.56342e-10
4	Nptn	-0.116024	0.049	0.108	-0.059	1.76528e-14	3.15227e-10
4	Hnrnpa3	0.116278	0.197	0.127	0.07	2.12698e-14	3.79814e-10
4	Oaz1	0.172007	0.404	0.319	0.085	2.12801e-14	3.8e-10
4	Ndufa2	0.110828	0.257	0.177	0.08	2.77272e-14	4.95125e-10
4	Klf9	-0.124669	0.047	0.105	-0.058	3.34528e-14	5.97367e-10
4	Gstm1	-0.155175	0.132	0.208	-0.076	4.25195e-14	7.59271e-10
4	Rtn4	0.106119	0.222	0.149	0.073	5.0411e-14	9.0019e-10
4	Fgfr1	-0.116644	0.079	0.145	-0.066	6.84249e-14	1.22186e-09
4	Atp5g1	0.102243	0.152	0.094	0.058	1.13331e-13	2.02376e-09
4	Cfh	-0.118455	0.055	0.114	-0.059	1.21384e-13	2.16755e-09
4	Ppp1r14b	0.133105	0.311	0.227	0.084	1.24883e-13	2.23004e-09
4	Atp5a1	0.100297	0.197	0.13	0.067	1.74244e-13	3.11147e-09
4	Pcolce	-0.17937	0.197	0.274	-0.077	2.86443e-13	5.11501e-09
[truncated: 15,212 more rows]
