# Supplementary material for: Age-dependent differences in breast tumor microenvironment: challenges and opportunities for efficacy studies in preclinical models
Source: Cell Death Differ. 2025 Jan 27;32(6):1000–13. doi: 10.1038/s41418-025-01447-1 (PMC12162869; doi:10.1038/s41418-025-01447-1)
Supplement: Supplementary file 6 — Suppl. Tab 5 [file 41418_2025_1447_MOESM6_ESM.xlsx]

## Sheet: S5A_PropTest_EpCAM-Cd45+_Age
cluster	adult	young	obs_log2FD	pvalue	FDR	boot_mean_log2FD	boot_CI_2.5	boot_CI_97.5	significance
B_Memory.8	0.35865	0	Inf	0.000999001	0.0013986	NA	NA	NA	FDR < 0.05 & abs(Log2FD) > 0.58
Low-quality.17	0.105485	0.00249931	5.39937	0.000999001	0.0013986	5.48997	4.57058	6.80151	FDR < 0.05 & abs(Log2FD) > 0.58
B_Immature.10	0.133615	0.0299917	2.15544	0.000999001	0.0013986	2.15529	1.80477	2.52492	FDR < 0.05 & abs(Log2FD) > 0.58
B_Naive.9	0.113924	0.0383227	1.5718	0.000999001	0.0013986	1.56705	1.18554	1.94196	FDR < 0.05 & abs(Log2FD) > 0.58
pDC.15	0.0464135	0.0227715	1.02732	0.000999001	0.0013986	1.01476	0.395152	1.57499	FDR < 0.05 & abs(Log2FD) > 0.58
mMDCs.3	0.104079	0.0797001	0.385023	0.026973	0.0298123	0.376585	-0.00130761	0.729403	n.s.
Macrophages.6	0.0562588	0.0638711	-0.183086	0.272727	0.286364	-0.180878	-0.686103	0.274095	n.s.
B_Plasma_cells.21	0.00281294	0.00361011	-0.359964	0.534466	0.534466	-0.30933	-1.82945	1.34048	n.s.
Macrophages.11	0.0182841	0.0422105	-1.20701	0.001998	0.00246812	-1.28858	-2.29376	-0.497304	FDR < 0.05 & abs(Log2FD) > 0.58
Low-quality.4	0.0295359	0.0763677	-1.37049	0.000999001	0.0013986	-1.41138	-2.16866	-0.81263	FDR < 0.05 & abs(Log2FD) > 0.58
T_CD4+_Regulatory.12	0.0126582	0.0374896	-1.56641	0.000999001	0.0013986	-1.69054	-3.07456	-0.763741	FDR < 0.05 & abs(Log2FD) > 0.58
cDC.18	0.00562588	0.0216606	-1.94493	0.002997	0.0034965	-2.10421	-4.03456	-0.782906	FDR < 0.05 & abs(Log2FD) > 0.58
T_CD4+_Memory.13	0.00703235	0.038045	-2.43563	0.000999001	0.0013986	-2.55943	-3.95734	-1.46325	FDR < 0.05 & abs(Log2FD) > 0.58
T_Gamma-delta.16	0.00140647	0.0272147	-4.27423	0.000999001	0.0013986	-3.71255	-4.5175	-2.39759	FDR < 0.05 & abs(Log2FD) > 0.58
T_CD8+_Stem-like_Precursors.7	0.00281294	0.070536	-4.64821	0.000999001	0.0013986	-4.64808	-5.76805	-3.34644	FDR < 0.05 & abs(Log2FD) > 0.58
T_CD8+_Effector.14	0.00140647	0.0383227	-4.76805	0.000999001	0.0013986	-4.27982	-4.94493	-3.03021	FDR < 0.05 & abs(Log2FD) > 0.58
B_Naive.1	0	0.163288	-Inf	0.000999001	0.0013986	NA	NA	NA	FDR < 0.05 & abs(Log2FD) > 0.58
NK.20	0	0.0113857	-Inf	0.001998	0.00246812	NA	NA	NA	FDR < 0.05 & abs(Log2FD) > 0.58
T_Activated.19	0	0.0197167	-Inf	0.000999001	0.0013986	NA	NA	NA	FDR < 0.05 & abs(Log2FD) > 0.58
T_CD4+_Stem-like_Precursors.2	0	0.137184	-Inf	0.000999001	0.0013986	NA	NA	NA	FDR < 0.05 & abs(Log2FD) > 0.58
T_CD4+_Stem-like_Precursors.5	0	0.0758123	-Inf	0.000999001	0.0013986	NA	NA	NA	FDR < 0.05 & abs(Log2FD) > 0.58

## Sheet: S5B_PropTest_EpCAM-Cd45+_Tm
cluster	triple_treated	untreated	obs_log2FD	pvalue	FDR	boot_mean_log2FD	boot_CI_2.5	boot_CI_97.5	significance
Low-quality.17	0.102564	0.00438476	4.54788	0.000999001	0.0014985	4.58792	3.84375	5.46087	FDR < 0.05 & abs(Log2FD) > 0.58
T_CD4+_Memory.13	0.156863	0.0104138	3.91293	0.000999001	0.0014985	3.93421	3.44464	4.51321	FDR < 0.05 & abs(Log2FD) > 0.58
Low-quality.4	0.239819	0.0375445	2.67527	0.000999001	0.0014985	2.67729	2.36354	2.97728	FDR < 0.05 & abs(Log2FD) > 0.58
Macrophages.6	0.140271	0.0485064	1.53197	0.000999001	0.0014985	1.53147	1.18737	1.87131	FDR < 0.05 & abs(Log2FD) > 0.58
B_Naive.9	0.0965309	0.0424774	1.1843	0.000999001	0.0014985	1.18264	0.782264	1.56906	FDR < 0.05 & abs(Log2FD) > 0.58
pDC.15	0.0422323	0.0238421	0.824832	0.00899101	0.0118007	0.810867	0.152975	1.38494	FDR < 0.05 & abs(Log2FD) > 0.58
B_Immature.10	0.0437406	0.0476843	-0.124542	0.392607	0.392607	-0.136613	-0.733382	0.375455	n.s.
T_CD4+_Stem-like_Precursors.5	0.0497738	0.0657714	-0.402076	0.0789211	0.0872286	-0.414409	-0.910878	0.0518503	n.s.
T_CD8+_Stem-like_Precursors.7	0.0452489	0.0619348	-0.452868	0.038961	0.0454545	-0.473826	-1.06931	0.027461	n.s.
T_CD4+_Regulatory.12	0.0196078	0.0359002	-0.872563	0.022977	0.0283834	-0.939451	-1.85117	-0.193261	FDR < 0.05 & abs(Log2FD) > 0.58
mMDCs.3	0.0437406	0.0909838	-1.05664	0.000999001	0.0014985	-1.09241	-1.72739	-0.586189	FDR < 0.05 & abs(Log2FD) > 0.58
cDC.18	0.00301659	0.0219238	-2.86151	0.000999001	0.0014985	-2.85293	-4.04737	-1.43921	FDR < 0.05 & abs(Log2FD) > 0.58
Macrophages.11	0.00301659	0.0446698	-3.88831	0.000999001	0.0014985	-3.95797	-5.05528	-2.48444	FDR < 0.05 & abs(Log2FD) > 0.58
B_Memory.8	0.00452489	0.06906	-3.9319	0.000999001	0.0014985	-4.08143	-5.60715	-2.73475	FDR < 0.05 & abs(Log2FD) > 0.58
B_Naive.1	0.00754148	0.15977	-4.405	0.000999001	0.0014985	-4.54498	-6.67144	-3.49778	FDR < 0.05 & abs(Log2FD) > 0.58
T_CD4+_Stem-like_Precursors.2	0.0015083	0.135106	-6.48502	0.000999001	0.0014985	-5.9915	-6.58977	-4.5466	FDR < 0.05 & abs(Log2FD) > 0.58
B_Plasma_cells.21	0	0.00411072	-Inf	0.0879121	0.0923077	NA	NA	NA	n.s.
NK.20	0	0.011236	-Inf	0.001998	0.0027972	NA	NA	NA	FDR < 0.05 & abs(Log2FD) > 0.58
T_Activated.19	0	0.0194574	-Inf	0.000999001	0.0014985	NA	NA	NA	FDR < 0.05 & abs(Log2FD) > 0.58
T_CD8+_Effector.14	0	0.0380926	-Inf	0.000999001	0.0014985	NA	NA	NA	FDR < 0.05 & abs(Log2FD) > 0.58
T_Gamma-delta.16	0	0.0271307	-Inf	0.000999001	0.0014985	NA	NA	NA	FDR < 0.05 & abs(Log2FD) > 0.58

## Sheet: S5C_PropTest_EpCAM-Cd45-_Age
cluster	adult	young	obs_log2FD	pvalue	FDR	boot_mean_log2FD	boot_CI_2.5	boot_CI_97.5	significance
Stromal_Pro-inflammatory.8	0.0807375	0.000645745	6.96613	0.000999001	0.00129282	7.13352	6.00995	9.25102	FDR < 0.05 & abs(Log2FD) > 0.58
Stromal_Pro-inflammatory.3	0.237184	0.00271213	6.45044	0.000999001	0.00129282	6.49038	5.89967	7.17439	FDR < 0.05 & abs(Log2FD) > 0.58
Stromal_Pro-inflammatory.7	0.131862	0.00297042	5.47222	0.000999001	0.00129282	5.49892	4.95191	6.17641	FDR < 0.05 & abs(Log2FD) > 0.58
CAFs_Vascular.20	0.0153653	0.000387447	5.30953	0.000999001	0.00129282	5.46569	4.12745	7.032	FDR < 0.05 & abs(Log2FD) > 0.58
Myofibroblasts.9	0.0592261	0.00154979	5.25609	0.000999001	0.00129282	5.32978	4.56911	6.2798	FDR < 0.05 & abs(Log2FD) > 0.58
Stromal_Pro-inflammatory.16	0.023886	0.00271213	3.13867	0.000999001	0.00129282	3.16673	2.53912	3.89477	FDR < 0.05 & abs(Log2FD) > 0.58
CAFs_Matrix.2	0.24347	0.0356451	2.77197	0.000999001	0.00129282	2.77589	2.60924	2.95531	FDR < 0.05 & abs(Log2FD) > 0.58
Smooth_Muscle.10	0.02654	0.0227302	0.223559	0.0709291	0.078022	0.218847	-0.088879	0.502075	n.s.
Stromal_Pro-inflammatory.17	0.0120129	0.0134315	-0.16104	0.260739	0.260739	-0.164595	-0.576979	0.273048	n.s.
CAFs_Matrix.18	0.00963822	0.0108485	-0.170658	0.228771	0.239665	-0.186265	-0.652644	0.254566	n.s.
Endothelial.19	0.00838106	0.0111068	-0.40624	0.0629371	0.0728745	-0.419021	-0.91877	0.061326	n.s.
Stromal_Pro-inflammatory.4	0.0882805	0.136381	-0.627479	0.000999001	0.00129282	-0.631489	-0.75707	-0.492647	FDR < 0.05 & abs(Log2FD) > 0.58
Contaminated.15	0.00782232	0.0196306	-1.32744	0.000999001	0.00129282	-1.33236	-1.75479	-0.908313	FDR < 0.05 & abs(Log2FD) > 0.58
Granulocytes.22	0.000838106	0.00284128	-1.76133	0.002997	0.003663	-1.86508	-3.38937	-0.562338	FDR < 0.05 & abs(Log2FD) > 0.58
CAFs_Matrix.5	0.021232	0.137802	-2.69828	0.000999001	0.00129282	-2.70332	-2.95757	-2.4548	FDR < 0.05 & abs(Log2FD) > 0.58
Erythrocytes.11	0.00433021	0.033837	-2.96609	0.000999001	0.00129282	-2.99179	-3.63582	-2.45899	FDR < 0.05 & abs(Log2FD) > 0.58
CAFs_Matrix.1	0.0251432	0.320548	-3.6723	0.000999001	0.00129282	-3.67868	-3.89962	-3.46775	FDR < 0.05 & abs(Log2FD) > 0.58
CAFs_Matrix.12	0.00223495	0.0306083	-3.77561	0.000999001	0.00129282	-3.8227	-4.60939	-3.12463	FDR < 0.05 & abs(Log2FD) > 0.58
Erythrocytes.21	0.000419053	0.0102028	-4.60568	0.000999001	0.00129282	-4.71787	-6.32981	-3.36304	FDR < 0.05 & abs(Log2FD) > 0.58
CAFs_Matrix.14	0.000279369	0.0293168	-6.71341	0.000999001	0.00129282	-6.71562	-7.85265	-5.25832	FDR < 0.05 & abs(Log2FD) > 0.58
CAFs_Matrix.6	0.00111747	0.14258	-6.99539	0.000999001	0.00129282	-7.09353	-8.41607	-6.20457	FDR < 0.05 & abs(Log2FD) > 0.58
Contaminated.13	0	0.0315123	-Inf	0.000999001	0.00129282	NA	NA	NA	FDR < 0.05 & abs(Log2FD) > 0.58

## Sheet: S5D_PropTest_EpCAM-Cd45-_Tm
cluster	triple_treated	untreated	obs_log2FD	pvalue	FDR	boot_mean_log2FD	boot_CI_2.5	boot_CI_97.5	significance
Stromal_Pro-inflammatory.8	0.260336	0.00078734	8.36917	0.000999001	0.001221	8.44805	7.64567	9.68606	FDR < 0.05 & abs(Log2FD) > 0.58
Stromal_Pro-inflammatory.4	0.37483	0.0679474	2.46374	0.000999001	0.001221	2.46775	2.35172	2.58646	FDR < 0.05 & abs(Log2FD) > 0.58
Smooth_Muscle.10	0.0572467	0.0188961	1.5991	0.000999001	0.001221	1.5958	1.27448	1.89134	FDR < 0.05 & abs(Log2FD) > 0.58
CAFs_Matrix.18	0.0195366	0.00866074	1.17362	0.000999001	0.001221	1.16948	0.666215	1.66382	FDR < 0.05 & abs(Log2FD) > 0.58
Stromal_Pro-inflammatory.17	0.0213539	0.011259	0.923429	0.000999001	0.001221	0.910245	0.422454	1.35879	FDR < 0.05 & abs(Log2FD) > 0.58
Endothelial.19	0.0131758	0.00921187	0.516327	0.0529471	0.0582418	0.482519	-0.145106	1.04879	n.s.
Myofibroblasts.9	0.030895	0.0289741	0.0926119	0.314685	0.32967	0.0909413	-0.275051	0.442318	n.s.
Granulocytes.22	0.00181736	0.00188961	-0.0562515	0.575425	0.575425	-0.20421	-2.22618	1.2486	n.s.
CAFs_Matrix.5	0.0608814	0.0854263	-0.488679	0.000999001	0.001221	-0.486408	-0.718783	-0.245566	n.s.
Stromal_Pro-inflammatory.16	0.00863244	0.013621	-0.65799	0.036963	0.0427993	-0.697676	-1.45484	-0.0560436	FDR < 0.05 & abs(Log2FD) > 0.58
CAFs_Matrix.2	0.0699682	0.146839	-1.06946	0.000999001	0.001221	-1.07583	-1.32166	-0.865546	FDR < 0.05 & abs(Log2FD) > 0.58
Contaminated.15	0.00590641	0.0153531	-1.37818	0.000999001	0.001221	-1.43189	-2.43215	-0.693552	FDR < 0.05 & abs(Log2FD) > 0.58
CAFs_Matrix.12	0.00545207	0.0189749	-1.79922	0.000999001	0.001221	-1.8818	-2.86946	-1.09114	FDR < 0.05 & abs(Log2FD) > 0.58
CAFs_Matrix.1	0.0499773	0.200929	-2.00734	0.000999001	0.001221	-2.01486	-2.29096	-1.76543	FDR < 0.05 & abs(Log2FD) > 0.58
CAFs_Vascular.20	0.00181736	0.008582	-2.23947	0.000999001	0.001221	-2.39411	-4.32927	-1.1359	FDR < 0.05 & abs(Log2FD) > 0.58
Stromal_Pro-inflammatory.7	0.00681508	0.0749547	-3.45922	0.000999001	0.001221	-3.51266	-4.32312	-2.84859	FDR < 0.05 & abs(Log2FD) > 0.58
Stromal_Pro-inflammatory.3	0.00954112	0.13369	-3.80859	0.000999001	0.001221	-3.84322	-4.59903	-3.30584	FDR < 0.05 & abs(Log2FD) > 0.58
Erythrocytes.11	0.00136302	0.0228328	-4.06624	0.000999001	0.001221	-4.2328	-5.73808	-2.83323	FDR < 0.05 & abs(Log2FD) > 0.58
CAFs_Matrix.14	0.000454339	0.0179513	-5.30418	0.000999001	0.001221	-4.7727	-5.45428	-3.31016	FDR < 0.05 & abs(Log2FD) > 0.58
CAFs_Matrix.6	0	0.0875522	-Inf	0.000999001	0.001221	NA	NA	NA	FDR < 0.05 & abs(Log2FD) > 0.58
Contaminated.13	0	0.0192111	-Inf	0.000999001	0.001221	NA	NA	NA	FDR < 0.05 & abs(Log2FD) > 0.58
Erythrocytes.21	0	0.00645618	-Inf	0.000999001	0.001221	NA	NA	NA	FDR < 0.05 & abs(Log2FD) > 0.58

## Sheet: S5E_PropTest_EpCAM+Cd45-_Age
cluster	adult	young	obs_log2FD	pvalue	FDR	boot_mean_log2FD	boot_CI_2.5	boot_CI_97.5	significance
Cancer.5	0.0850526	0.0152019	2.4841	0.000999001	0.0021645	2.50376	2.0064	3.05076	FDR < 0.05 & abs(Log2FD) > 0.58
Cancer.3	0.148211	0.072209	1.0374	0.000999001	0.0021645	1.03978	0.777216	1.29761	FDR < 0.05 & abs(Log2FD) > 0.58
Cancer.4	0.0833684	0.0456057	0.870287	0.000999001	0.0021645	0.879526	0.539865	1.21136	FDR < 0.05 & abs(Log2FD) > 0.58
Cancer.8	0.0202105	0.0152019	0.410855	0.111888	0.145455	0.424606	-0.242862	1.09438	n.s.
Cancer.2	0.157474	0.120665	0.384102	0.000999001	0.0021645	0.385009	0.172631	0.608914	n.s.
Cancer.12	0.00968421	0.00950119	0.0275266	0.537463	0.537463	0.0325918	-0.862163	0.96363	n.s.
Cancer.7	0.0176842	0.0190024	-0.103718	0.394605	0.427489	-0.10015	-0.704801	0.54215	n.s.
Cancer.6	0.0277895	0.0394299	-0.504753	0.014985	0.0278293	-0.495141	-0.947511	-0.0759998	n.s.
Cancer.13	0.00631579	0.00902613	-0.515144	0.212787	0.251476	-0.514349	-1.56642	0.563409	n.s.
Cancer.1	0.413474	0.595249	-0.525699	0.000999001	0.0021645	-0.527151	-0.611028	-0.444448	n.s.
Cancer.11	0.00842105	0.0137767	-0.71016	0.04995	0.0721501	-0.737921	-1.62499	0.101731	n.s.
Cancer.10	0.0113684	0.0194774	-0.776772	0.020979	0.0340909	-0.784229	-1.48257	-0.126761	FDR < 0.05 & abs(Log2FD) > 0.58
Cancer.9	0.0109474	0.0256532	-1.22856	0.000999001	0.0021645	-1.23646	-2.01385	-0.577055	FDR < 0.05 & abs(Log2FD) > 0.58

## Sheet: S5F_PropTest_EpCAM+Cd45-_Tm
cluster	triple_treated	untreated	obs_log2FD	pvalue	FDR	boot_mean_log2FD	boot_CI_2.5	boot_CI_97.5	significance
Cancer.3	0.906977	0.104801	3.11342	0.000999001	0.00649351	3.11066	2.93277	3.28843	FDR < 0.05 & abs(Log2FD) > 0.58
Cancer.9	0.0232558	0.0178048	0.385323	0.536464	0.697403	0.891939	0.134515	2.20798	n.s.
Cancer.2	0.0465116	0.141086	-1.60091	0.048951	0.159091	-1.5514	-2.67284	-0.222587	n.s.
Cancer.1	0.0232558	0.503493	-4.43631	0.000999001	0.00649351	-3.90952	-4.46761	-2.45683	FDR < 0.05 & abs(Log2FD) > 0.58
Cancer.10	0	0.0153257	-Inf	0.503497	0.697403	NA	NA	NA	n.s.
Cancer.11	0	0.0110435	-Inf	0.641359	0.709957	NA	NA	NA	n.s.
Cancer.12	0	0.00969123	-Inf	0.655345	0.709957	NA	NA	NA	n.s.
Cancer.13	0	0.00766284	-Inf	0.735265	0.735265	NA	NA	NA	n.s.
Cancer.4	0	0.066261	-Inf	0.048951	0.159091	NA	NA	NA	n.s.
Cancer.5	0	0.0527383	-Inf	0.104895	0.272727	NA	NA	NA	n.s.
Cancer.6	0	0.0335812	-Inf	0.221778	0.480519	NA	NA	NA	n.s.
Cancer.7	0	0.018481	-Inf	0.448551	0.697403	NA	NA	NA	n.s.
Cancer.8	0	0.0180302	-Inf	0.475524	0.697403	NA	NA	NA	n.s.
