# Supplementary material for: Age-dependent differences in breast tumor microenvironment: challenges and opportunities for efficacy studies in preclinical models
Source: Cell Death Differ. 2025 Jan 27;32(6):1000–13. doi: 10.1038/s41418-025-01447-1 (PMC12162869; doi:10.1038/s41418-025-01447-1)
Supplement: Supplementary file 7 — Suppl. Tab 6 [file 41418_2025_1447_MOESM7_ESM.xlsx]

## Sheet: S6A_Markers
Cell-type	Regulation_adult-vs-young	Gene_symbol
B_Immature	down	Col3a1
B_Naive	up	1810026B05Rik
B_Naive	up	4932438A13Rik
B_Naive	up	9930111J21Rik2
B_Naive	up	Ablim1
B_Naive	up	AC160336.1
B_Naive	up	Acin1
B_Naive	up	Actb
B_Naive	up	Actr2
B_Naive	up	Akap13
B_Naive	up	Ankrd12
B_Naive	up	Ankrd17
B_Naive	up	Arap2
B_Naive	up	Arglu1
B_Naive	up	Arid4b
B_Naive	up	Atf4
B_Naive	up	Atp2b1
B_Naive	up	Atrx
B_Naive	up	AY036118
B_Naive	up	B930036N10Rik
B_Naive	up	Baz1a
B_Naive	up	Baz2b
B_Naive	up	BC005537
B_Naive	up	Bclaf1
B_Naive	up	Bhlhe40
B_Naive	up	Bptf
B_Naive	up	Brd2
B_Naive	up	Caprin1
B_Naive	up	Ccnl1
B_Naive	up	Ccnt1
B_Naive	up	Cd180
B_Naive	up	Cd274
B_Naive	up	Cd2ap
B_Naive	up	Cdk13
B_Naive	up	Celf2
B_Naive	up	Chd2
B_Naive	up	Chd4
B_Naive	up	Clint1
B_Naive	up	Clk1
B_Naive	up	Cmah
B_Naive	up	Cnot6l
B_Naive	up	Csde1
B_Naive	up	Csnk1a1
B_Naive	up	Cybb
B_Naive	up	Ddx17
B_Naive	up	Ddx21
B_Naive	up	Ddx3x
B_Naive	up	Ddx5
B_Naive	up	Ddx6
B_Naive	up	Dek
B_Naive	up	Dennd1b
B_Naive	up	Dennd5b
B_Naive	up	Dhx9
B_Naive	up	Dmxl1
B_Naive	up	Dock10
B_Naive	up	Dock2
B_Naive	up	Egr1
B_Naive	up	Egr3
B_Naive	up	Eif3a
B_Naive	up	Eif4g2
B_Naive	up	Eif5
B_Naive	up	Elmsan1
B_Naive	up	Fubp1
B_Naive	up	Fus
B_Naive	up	Ggnbp2
B_Naive	up	Gls
B_Naive	up	Gm26917
B_Naive	up	Gm42418
B_Naive	up	Gm47283
B_Naive	up	Gnl3
B_Naive	up	Grb2
B_Naive	up	Grip2
B_Naive	up	H2afy
B_Naive	up	Herc1
B_Naive	up	Hmgb2
B_Naive	up	Hnrnpa0
B_Naive	up	Hnrnpa2b1
B_Naive	up	Hnrnpc
B_Naive	up	Hnrnpd
B_Naive	up	Hnrnph1
B_Naive	up	Hnrnpm
B_Naive	up	Hnrnpu
B_Naive	up	Hsp90aa1
B_Naive	up	Hsp90ab1
B_Naive	up	Hsp90b1
B_Naive	up	Hspa5
B_Naive	up	Huwe1
B_Naive	up	Ifrd1
B_Naive	up	Ighg1
B_Naive	up	Iqgap1
B_Naive	up	Irf2bp2
B_Naive	up	Irf4
B_Naive	up	Irs2
B_Naive	up	Itpr2
B_Naive	up	Jarid2
B_Naive	up	Jmjd1c
B_Naive	up	Kdm5a
B_Naive	up	Kdm6b
B_Naive	up	Klf4
B_Naive	up	Kmt2a
B_Naive	up	Kmt2d
B_Naive	up	Kmt2e
B_Naive	up	Laptm5
B_Naive	up	Lars2
B_Naive	up	Lnpep
B_Naive	up	Luc7l2
B_Naive	up	Macf1
B_Naive	up	Mafk
B_Naive	up	Malt1
B_Naive	up	Man1a
B_Naive	up	March7
B_Naive	up	Mbnl1
B_Naive	up	Mcl1
B_Naive	up	Med13
B_Naive	up	Mkln1
B_Naive	up	mt-Atp8
B_Naive	up	mt-Co1
B_Naive	up	mt-Nd2
B_Naive	up	mt-Nd4l
B_Naive	up	mt-Nd5
B_Naive	up	Mycbp2
B_Naive	up	Myh9
B_Naive	up	Naa15
B_Naive	up	Ncl
B_Naive	up	Ncor1
B_Naive	up	Nfatc1
B_Naive	up	Nfkb1
B_Naive	up	Nfkbiz
B_Naive	up	Nktr
B_Naive	up	Nsa2
B_Naive	up	Nsd3
B_Naive	up	Nub1
B_Naive	up	Nucks1
B_Naive	up	Odc1
B_Naive	up	Otulin
B_Naive	up	Pabpn1
B_Naive	up	Pafah1b1
B_Naive	up	Pdcd4
B_Naive	up	Phf20l1
B_Naive	up	Phip
B_Naive	up	Picalm
B_Naive	up	Plek
B_Naive	up	Pnisr
B_Naive	up	Ppp1r12a
B_Naive	up	Prpf38b
B_Naive	up	Prpf39
B_Naive	up	Prrc2c
B_Naive	up	Ptbp3
B_Naive	up	Ptp4a2
B_Naive	up	Ptprc
B_Naive	up	Purb
B_Naive	up	Ranbp2
B_Naive	up	Rasgef1b
B_Naive	up	Rbm25
B_Naive	up	Rel
B_Naive	up	Rock1
B_Naive	up	Rock2
B_Naive	up	Rpl10-ps3
B_Naive	up	Rpl5
B_Naive	up	Rpl9-ps6
B_Naive	up	Rps21
B_Naive	up	Rps27rt
B_Naive	up	Rrbp1
B_Naive	up	Rsrc2
B_Naive	up	Safb
B_Naive	up	Scaf11
B_Naive	up	Sec61a1
B_Naive	up	Serinc3
B_Naive	up	Set
B_Naive	up	Setd2
B_Naive	up	Sf1
B_Naive	up	Sf3b1
B_Naive	up	Sfpq
B_Naive	up	Skil
B_Naive	up	Slc38a2
B_Naive	up	Smarca5
B_Naive	up	Smc4
B_Naive	up	Smg1
B_Naive	up	Sod1
B_Naive	up	Son
B_Naive	up	Srrm1
B_Naive	up	Srrm2
B_Naive	up	Srsf10
B_Naive	up	Stat3
B_Naive	up	Suco
B_Naive	up	Taf1d
B_Naive	up	Tank
B_Naive	up	Tax1bp1
B_Naive	up	Tcea1
B_Naive	up	Tcerg1
B_Naive	up	Tcf4
B_Naive	up	Thrap3
B_Naive	up	Tln1
B_Naive	up	Tmem131l
B_Naive	up	Tmem245
B_Naive	up	Tnks2
B_Naive	up	Tnrc6b
B_Naive	up	Top1
B_Naive	up	Tpm3
B_Naive	up	Tpr
B_Naive	up	Tpt1
B_Naive	up	Tra2a
B_Naive	up	Tra2b
B_Naive	up	Trip12
B_Naive	up	Tut4
B_Naive	up	Ubc
B_Naive	up	Usp7
B_Naive	up	Wnk1
B_Naive	up	Xrn2
B_Naive	up	Ythdc1
B_Naive	up	Ywhaz
B_Naive	up	Zbtb20
B_Naive	up	Zcchc7
B_Naive	up	Zfand5
B_Naive	up	Zfp292
B_Naive	up	Zfp36l1
B_Naive	up	Zfp91
B_Naive	down	Arhgdib
B_Naive	down	B2m
B_Naive	down	Ccr7
B_Naive	down	Cd37
B_Naive	down	Cd52
B_Naive	down	Cd74
B_Naive	down	Cd79a
B_Naive	down	Cd79b
B_Naive	down	Cfl1
B_Naive	down	Eef1g
B_Naive	down	Eef2
B_Naive	down	Eif1
B_Naive	down	Eif3f
B_Naive	down	Fau
B_Naive	down	Fcmr
B_Naive	down	Fos
B_Naive	down	Fth1
B_Naive	down	Ftl1
B_Naive	down	Gm10076
B_Naive	down	Gm10260
B_Naive	down	Gm20513
B_Naive	down	Gm31243
B_Naive	down	H2-Aa
B_Naive	down	H2-Ab1
B_Naive	down	H2-D1
B_Naive	down	H2-DMa
B_Naive	down	H2-DMb2
B_Naive	down	H2-Eb1
B_Naive	down	H2-Oa
B_Naive	down	H3f3a
B_Naive	down	Igkc
B_Naive	down	Iglc2
B_Naive	down	Iglc3
B_Naive	down	Il2rg
B_Naive	down	Junb
B_Naive	down	Jund
B_Naive	down	Klf2
B_Naive	down	Ltb
B_Naive	down	mt-Nd1
B_Naive	down	Oaz1
B_Naive	down	Pfdn5
B_Naive	down	Pfn1
B_Naive	down	Ppia
B_Naive	down	Ptprcap
B_Naive	down	Rac2
B_Naive	down	Rpl10
B_Naive	down	Rpl10a
B_Naive	down	Rpl11
B_Naive	down	Rpl13
B_Naive	down	Rpl13a
B_Naive	down	Rpl14
B_Naive	down	Rpl15
B_Naive	down	Rpl17
B_Naive	down	Rpl18a
B_Naive	down	Rpl19
B_Naive	down	Rpl21
B_Naive	down	Rpl22l1
B_Naive	down	Rpl23a
B_Naive	down	Rpl26
B_Naive	down	Rpl27
B_Naive	down	Rpl29
B_Naive	down	Rpl3
B_Naive	down	Rpl31
B_Naive	down	Rpl32
B_Naive	down	Rpl34
B_Naive	down	Rpl35
B_Naive	down	Rpl35a
B_Naive	down	Rpl36
B_Naive	down	Rpl36a
B_Naive	down	Rpl37
B_Naive	down	Rpl37a
B_Naive	down	Rpl4
B_Naive	down	Rpl6
B_Naive	down	Rpl8
B_Naive	down	Rpl9
B_Naive	down	Rplp0
B_Naive	down	Rplp2
B_Naive	down	Rps11
B_Naive	down	Rps13
B_Naive	down	Rps14
B_Naive	down	Rps15
B_Naive	down	Rps15a
B_Naive	down	Rps16
B_Naive	down	Rps17
B_Naive	down	Rps19
B_Naive	down	Rps2
B_Naive	down	Rps23
B_Naive	down	Rps25
B_Naive	down	Rps27
B_Naive	down	Rps27a
B_Naive	down	Rps28
B_Naive	down	Rps29
B_Naive	down	Rps3
B_Naive	down	Rps3a1
B_Naive	down	Rps4x
B_Naive	down	Rps5
B_Naive	down	Rps6
B_Naive	down	Rps7
B_Naive	down	Rps9
B_Naive	down	Selenow
B_Naive	down	Serf2
B_Naive	down	Sh3bgrl3
B_Naive	down	Shisa5
B_Naive	down	Smim14
B_Naive	down	Tmsb10
B_Naive	down	Tmsb4x
B_Naive	down	Tsc22d3
B_Naive	down	Uba52
B_Naive	down	Ubb
B_Naive	down	Vpreb3
Macrophages	up	Actb
Macrophages	up	Ahnak
Macrophages	up	AY036118
Macrophages	up	Clec4d
Macrophages	up	Cyfip1
Macrophages	up	Dync1i2
Macrophages	up	Flna
Macrophages	up	Gm42418
Macrophages	up	Gpr137b
Macrophages	up	Irf2bp2
Macrophages	up	Itgb1
Macrophages	up	Jun
Macrophages	up	Lars2
Macrophages	up	Lrp1
Macrophages	up	Maf
Macrophages	up	Mef2a
Macrophages	up	Ms4a7
Macrophages	up	S100a4
Macrophages	up	S100a6
Macrophages	up	Scaf11
Macrophages	up	Sec62
Macrophages	up	Tnfaip2
Macrophages	up	Tpm3
Macrophages	up	Tpp1
Macrophages	up	Tuba1c
Macrophages	up	Ubc
Macrophages	up	Vim
Macrophages	up	Zeb2
Macrophages	down	B2m
Macrophages	down	Cd74
Macrophages	down	Gm10076
Macrophages	down	Gm10260
Macrophages	down	H2-Aa
Macrophages	down	H2-Ab1
Macrophages	down	H2-Eb1
Macrophages	down	Rpl10
Macrophages	down	Rpl13
Macrophages	down	Rpl13a
Macrophages	down	Rpl14
Macrophages	down	Rpl15
Macrophages	down	Rpl17
Macrophages	down	Rpl18a
Macrophages	down	Rpl23a
Macrophages	down	Rpl35
Macrophages	down	Rpl4
Macrophages	down	Rpl7
Macrophages	down	Rpl9
Macrophages	down	Rplp0
Macrophages	down	Rps11
Macrophages	down	Rps15a
Macrophages	down	Rps23
Macrophages	down	Rps27
Macrophages	down	Rps3
Macrophages	down	Rps4x
Macrophages	down	Rps5
Macrophages	down	Rps6
T_CD4+_Memory	up	2900097C17Rik
T_CD4+_Memory	up	Actr1b
T_CD4+_Memory	up	Adam15
T_CD4+_Memory	up	Ahnak
T_CD4+_Memory	up	Akt1
T_CD4+_Memory	up	Ap2b1
T_CD4+_Memory	up	App
T_CD4+_Memory	up	Armc10
T_CD4+_Memory	up	Atp2b1
T_CD4+_Memory	up	Atp6v1a
T_CD4+_Memory	up	BC018473
T_CD4+_Memory	up	Bhlhe40
T_CD4+_Memory	up	Btbd7
T_CD4+_Memory	up	C5ar1
T_CD4+_Memory	up	Cadm1
T_CD4+_Memory	up	Cct6a
T_CD4+_Memory	up	Cd44
T_CD4+_Memory	up	Cd86
T_CD4+_Memory	up	Cdc14a
T_CD4+_Memory	up	Ckap4
T_CD4+_Memory	up	Cldnd1
T_CD4+_Memory	up	Clec2d
T_CD4+_Memory	up	Ctla4
T_CD4+_Memory	up	Ctnna1
T_CD4+_Memory	up	Cyfip1
T_CD4+_Memory	up	Diaph2
T_CD4+_Memory	up	Dnmt3a
T_CD4+_Memory	up	Dot1l
T_CD4+_Memory	up	Dstn
T_CD4+_Memory	up	Dynlt3
T_CD4+_Memory	up	E2f2
T_CD4+_Memory	up	Ebf1
T_CD4+_Memory	up	Eea1
T_CD4+_Memory	up	Egr2
T_CD4+_Memory	up	Elk3
T_CD4+_Memory	up	Fam43a
T_CD4+_Memory	up	Fcrl1
T_CD4+_Memory	up	Gclc
T_CD4+_Memory	up	Gcnt1
T_CD4+_Memory	up	Gmps
T_CD4+_Memory	up	Gng2
T_CD4+_Memory	up	Grk2
T_CD4+_Memory	up	Gsk3b
T_CD4+_Memory	up	H1f0
T_CD4+_Memory	up	H2-Ab1
T_CD4+_Memory	up	Hipk3
T_CD4+_Memory	up	Ift140
T_CD4+_Memory	up	Ift52
T_CD4+_Memory	up	Ighg1
T_CD4+_Memory	up	Irak4
T_CD4+_Memory	up	Irf2bp2
T_CD4+_Memory	up	Itprid2
T_CD4+_Memory	up	Kars
T_CD4+_Memory	up	Klf4
T_CD4+_Memory	up	Lamp1
T_CD4+_Memory	up	Leprot
T_CD4+_Memory	up	Lilrb4a
T_CD4+_Memory	up	Lrp10
T_CD4+_Memory	up	Map3k1
T_CD4+_Memory	up	Mbd5
T_CD4+_Memory	up	Mc1r
T_CD4+_Memory	up	Mef2c
T_CD4+_Memory	up	Myo5a
T_CD4+_Memory	up	Myo9b
T_CD4+_Memory	up	Nampt
T_CD4+_Memory	up	Ncoa5
T_CD4+_Memory	up	Nedd4
T_CD4+_Memory	up	Nfkbiz
T_CD4+_Memory	up	Nrbp1
T_CD4+_Memory	up	Paxbp1
T_CD4+_Memory	up	Pfkl
T_CD4+_Memory	up	Plek
T_CD4+_Memory	up	Plekho1
T_CD4+_Memory	up	Pnpla7
T_CD4+_Memory	up	Pou2f2
T_CD4+_Memory	up	Ppp1cb
T_CD4+_Memory	up	Psme4
T_CD4+_Memory	up	Rab5b
T_CD4+_Memory	up	Racgap1
T_CD4+_Memory	up	Rap1gds1
T_CD4+_Memory	up	Rnf44
T_CD4+_Memory	up	Rtn3
T_CD4+_Memory	up	Samd8
T_CD4+_Memory	up	Sar1a
T_CD4+_Memory	up	Scaf4
T_CD4+_Memory	up	Sec13
T_CD4+_Memory	up	Sept11
T_CD4+_Memory	up	Sfmbt1
T_CD4+_Memory	up	Sfr1
T_CD4+_Memory	up	Sfswap
T_CD4+_Memory	up	Sirpa
T_CD4+_Memory	up	Slc38a10
T_CD4+_Memory	up	Slc4a7
T_CD4+_Memory	up	Smad4
T_CD4+_Memory	up	Snd1
T_CD4+_Memory	up	Sod1
T_CD4+_Memory	up	Sqstm1
T_CD4+_Memory	up	Ssr3
T_CD4+_Memory	up	St3gal1
T_CD4+_Memory	up	Taok2
T_CD4+_Memory	up	Tbc1d4
T_CD4+_Memory	up	Tcf4
T_CD4+_Memory	up	Tgfb1
T_CD4+_Memory	up	Tlk2
T_CD4+_Memory	up	Tmem167b
T_CD4+_Memory	up	Tmem30a
T_CD4+_Memory	up	Tnrc18
T_CD4+_Memory	up	Tpd52
T_CD4+_Memory	up	Trem1
T_CD4+_Memory	up	Trim2
T_CD4+_Memory	up	Tsc22d2
T_CD4+_Memory	up	Tspan31
T_CD4+_Memory	up	Ubash3b
T_CD4+_Memory	up	Ube2r2
T_CD4+_Memory	up	Washc2
T_CD4+_Memory	up	Wfdc21
T_CD4+_Memory	up	Ypel5
T_CD4+_Memory	up	Zdhhc5
T_CD4+_Memory	up	Zmym2
T_CD4+_Regulatory	up	9930111J21Rik2
T_CD4+_Regulatory	up	Arglu1
T_CD4+_Regulatory	up	Atp2b1
T_CD4+_Regulatory	up	AY036118
T_CD4+_Regulatory	up	Bcl6
T_CD4+_Regulatory	up	Ccser2
T_CD4+_Regulatory	up	Cpd
T_CD4+_Regulatory	up	Cul3
T_CD4+_Regulatory	up	Cyld
T_CD4+_Regulatory	up	D10Wsu102e
T_CD4+_Regulatory	up	Dcaf8
T_CD4+_Regulatory	up	Ddx6
T_CD4+_Regulatory	up	Exoc4
T_CD4+_Regulatory	up	Gm42418
T_CD4+_Regulatory	up	Gnptab
T_CD4+_Regulatory	up	Hnrnpa0
T_CD4+_Regulatory	up	Ighg1
T_CD4+_Regulatory	up	Irf2bp2
T_CD4+_Regulatory	up	Lars2
T_CD4+_Regulatory	up	Ly6c2
T_CD4+_Regulatory	up	Map4k4
T_CD4+_Regulatory	up	Med13
T_CD4+_Regulatory	up	Naa35
T_CD4+_Regulatory	up	Nr2c2
T_CD4+_Regulatory	up	Nr4a3
T_CD4+_Regulatory	up	Pde6a
T_CD4+_Regulatory	up	Prdm2
T_CD4+_Regulatory	up	Rabgap1l
T_CD4+_Regulatory	up	Rev3l
T_CD4+_Regulatory	up	Sart3
T_CD4+_Regulatory	up	Scaf11
T_CD4+_Regulatory	up	Scaper
T_CD4+_Regulatory	up	Sec61a1
T_CD4+_Regulatory	up	Slc9a8
T_CD4+_Regulatory	up	Slmap
T_CD4+_Regulatory	up	Slx1b
T_CD4+_Regulatory	up	Smg1
T_CD4+_Regulatory	up	Stat5b
T_CD4+_Regulatory	up	Suco
T_CD4+_Regulatory	up	Thap12
T_CD4+_Regulatory	up	Themis
T_CD4+_Regulatory	up	Trim44
T_CD4+_Regulatory	up	Ythdc1
T_CD4+_Regulatory	up	Zfp91
cDC	up	Aff1
cDC	up	Ap2b1
cDC	up	Bcl2
cDC	up	Carnmt1
cDC	up	Cd24a
cDC	up	Chuk
cDC	up	Cnot6
cDC	up	Csrnp1
cDC	up	Eif4ebp2
cDC	up	Ets1
cDC	up	Gm20594
cDC	up	Ighg1
cDC	up	Lin7c
cDC	up	Mtch1
cDC	up	Myef2
cDC	up	Myo5a
cDC	up	Ppp1r12c
cDC	up	Rab11fip1
cDC	up	Skap1
cDC	up	Sla
cDC	up	Smarca5
cDC	up	Stk17b
cDC	up	Synrg
cDC	up	Timm17a
cDC	up	Tnks2
MDSCs	up	4932438A13Rik
MDSCs	up	Actb
MDSCs	up	Arhgef1
MDSCs	up	Arid4b
MDSCs	up	Atg2a
MDSCs	up	Atrx
MDSCs	up	AY036118
MDSCs	up	Camp
MDSCs	up	Ccnl1
MDSCs	up	Cdkn1b
MDSCs	up	Chd1
MDSCs	up	Chd7
MDSCs	up	Ckap4
MDSCs	up	Clk1
MDSCs	up	Cltc
MDSCs	up	Csde1
MDSCs	up	Cybb
MDSCs	up	Ddx3x
MDSCs	up	Ddx6
MDSCs	up	Eif3a
MDSCs	up	Gm26917
MDSCs	up	Gm42418
MDSCs	up	Grk2
MDSCs	up	Hnrnph1
MDSCs	up	Hsp90ab1
MDSCs	up	Ighg1
MDSCs	up	Igkc
MDSCs	up	Iqgap1
MDSCs	up	Iqsec1
MDSCs	up	Itgam
MDSCs	up	Itsn2
MDSCs	up	Jmjd1c
MDSCs	up	Kctd12
MDSCs	up	Kdm7a
MDSCs	up	Lars2
MDSCs	up	Lilr4b
MDSCs	up	Lilrb4a
MDSCs	up	Lnpep
MDSCs	up	Luc7l2
MDSCs	up	Ly6c2
MDSCs	up	Lyst
MDSCs	up	Macf1
MDSCs	up	Mbnl1
MDSCs	up	Mcl1
MDSCs	up	mt-Atp8
MDSCs	up	Myh9
MDSCs	up	Ncor1
MDSCs	up	Neat1
MDSCs	up	Nfkbiz
MDSCs	up	Nktr
MDSCs	up	Pabpc1
MDSCs	up	Picalm
MDSCs	up	Ppp1r12a
MDSCs	up	Ppp2r5a
MDSCs	up	Prpf38b
MDSCs	up	Ptprc
MDSCs	up	Qk
MDSCs	up	Rel
MDSCs	up	Rpl9-ps6
MDSCs	up	Scaf11
MDSCs	up	Sec61a1
MDSCs	up	Serinc3
MDSCs	up	Serpinb1a
MDSCs	up	Sf3b1
MDSCs	up	Sik1
MDSCs	up	Sorl1
MDSCs	up	Spag9
MDSCs	up	Srrm2
MDSCs	up	Suco
MDSCs	up	Syne1
MDSCs	up	Tacc1
MDSCs	up	Trip12
MDSCs	up	Tut7
MDSCs	up	Wdr26
MDSCs	up	Ywhaz
MDSCs	up	Zfp36
MDSCs	down	Aldoa
MDSCs	down	Apoe
MDSCs	down	Atox1
MDSCs	down	Atp5l
MDSCs	down	Atp6v0b
MDSCs	down	Atp6v0c
MDSCs	down	Atp6v0e
MDSCs	down	Atp6v1g1
MDSCs	down	B2m
MDSCs	down	Bnip3
MDSCs	down	Bri3
MDSCs	down	Brk1
MDSCs	down	Card19
MDSCs	down	Cd14
MDSCs	down	Cd9
MDSCs	down	Cdk2ap2
MDSCs	down	Cebpb
MDSCs	down	Cfl1
MDSCs	down	Clec4n
MDSCs	down	Cox8a
MDSCs	down	Cst3
MDSCs	down	Cstb
MDSCs	down	Ctsz
MDSCs	down	Cxcl2
MDSCs	down	Cyba
MDSCs	down	D8Ertd738e
MDSCs	down	Eif1
MDSCs	down	Eif4ebp1
MDSCs	down	Eif5a
MDSCs	down	Elob
MDSCs	down	Eno1
MDSCs	down	Fau
MDSCs	down	Fcer1g
MDSCs	down	Fcgr3
MDSCs	down	Fth1
MDSCs	down	Ftl1
MDSCs	down	Fxyd5
MDSCs	down	G0s2
MDSCs	down	Gabarap
MDSCs	down	Gm10076
MDSCs	down	Gm5150
MDSCs	down	Gnb2
MDSCs	down	Gng5
MDSCs	down	H2-D1
MDSCs	down	H2afj
MDSCs	down	H3f3b
MDSCs	down	Igfbp6
MDSCs	down	Il1b
MDSCs	down	Ldha
MDSCs	down	Litaf
MDSCs	down	Lst1
MDSCs	down	Ltb
MDSCs	down	Maff
MDSCs	down	Map1lc3b
MDSCs	down	Marcksl1
MDSCs	down	Mif
MDSCs	down	Msrb1
MDSCs	down	Ninj1
MDSCs	down	Oaz1
MDSCs	down	Oser1
MDSCs	down	Ostf1
MDSCs	down	Pfn1
MDSCs	down	Pkm
MDSCs	down	Pnrc1
MDSCs	down	Ppp1r15a
MDSCs	down	Prdx5
MDSCs	down	Rab20
MDSCs	down	Rab7
MDSCs	down	Rabac1
MDSCs	down	Rac1
MDSCs	down	Rpl10
MDSCs	down	Rps27
MDSCs	down	Rps9
MDSCs	down	Rtp4
MDSCs	down	Sdcbp
MDSCs	down	Selplg
MDSCs	down	Sirpb1c
MDSCs	down	Snap23
MDSCs	down	Snx20
MDSCs	down	Tmsb4x
MDSCs	down	Tomm6
MDSCs	down	Tpm3-rs7
MDSCs	down	Tyrobp
MDSCs	down	Ubb
MDSCs	down	Ube2b
MDSCs	down	Upp1
MDSCs	down	Vamp8
MDSCs	down	Ypel3
pDC	up	Actb
pDC	up	Arhgap45
pDC	up	AY036118
pDC	up	Brd2
pDC	up	C130026I21Rik
pDC	up	Cic
pDC	up	Csnk1a1
pDC	up	Ddx17
pDC	up	Ddx3x
pDC	up	Ddx6
pDC	up	Dock10
pDC	up	Etnk1
pDC	up	Gm20274
pDC	up	Gm42418
pDC	up	Gm49359
pDC	up	Hist1h1c
pDC	up	Hnrnpul1
pDC	up	Hsp90aa1
pDC	up	Hsp90ab1
pDC	up	Hspa5
pDC	up	Hyou1
pDC	up	Irf2bp2
pDC	up	Irs2
pDC	up	Jun
pDC	up	Kdm6b
pDC	up	Kmt2e
pDC	up	Lars2
pDC	up	Ncor1
pDC	up	Nsa2
pDC	up	Picalm
pDC	up	Prrc2c
pDC	up	Ptbp3
pDC	up	Rai1
pDC	up	Rbm5
pDC	up	Rpl10-ps3
pDC	up	Rpl9-ps6
pDC	up	Rps21
pDC	up	Rps27rt
pDC	up	Scaf11
pDC	up	Sec61a1
pDC	up	Sf3b1
pDC	up	Sik1
pDC	up	Strbp
pDC	up	Tcf4
pDC	up	Tnfaip3
pDC	up	Tpt1
pDC	up	Ubc
pDC	up	Ybx3
pDC	up	Ywhaz
pDC	up	Zc3h12c
pDC	up	Zfand5
pDC	down	Arhgdib
pDC	down	Bloc1s2
pDC	down	Bmyc
pDC	down	Cd74
pDC	down	Cox6a2
pDC	down	Eif1
pDC	down	Eif3f
pDC	down	Fcrla
pDC	down	Fth1
pDC	down	Ftl1
pDC	down	Gltp
pDC	down	Gm10076
pDC	down	Gm10260
pDC	down	Gng10
pDC	down	Gpx1
pDC	down	Grn
pDC	down	Iglc3
pDC	down	Ly6c1
pDC	down	mt-Nd1
pDC	down	Napsa
pDC	down	Oaz1
pDC	down	Pfdn5
pDC	down	Pgls
pDC	down	Pir
pDC	down	Plac8
pDC	down	Ppia
pDC	down	Prr13
pDC	down	Ptprcap
pDC	down	Rnase6
pDC	down	Rpl10
pDC	down	Rpl13
pDC	down	Rpl13a
pDC	down	Rpl14
pDC	down	Rpl15
pDC	down	Rpl18a
pDC	down	Rpl23a
pDC	down	Rpl29
pDC	down	Rpl3
pDC	down	Rpl31
pDC	down	Rpl32
pDC	down	Rpl35
pDC	down	Rpl36
pDC	down	Rpl36a
pDC	down	Rpl4
pDC	down	Rpl9
pDC	down	Rplp0
pDC	down	Rplp2
pDC	down	Rps11
pDC	down	Rps17
pDC	down	Rps19
pDC	down	Rps23
pDC	down	Rps27
pDC	down	Rps3
pDC	down	Rps4x
pDC	down	Rps5
pDC	down	Rps6
pDC	down	Rps7
pDC	down	Sec61b
pDC	down	Sec61g
pDC	down	Selplg
pDC	down	Serf2
pDC	down	Sh3bgr
pDC	down	Slamf9
pDC	down	Spcs2
pDC	down	Spns3
pDC	down	Syngr2
pDC	down	Tmed2
pDC	down	Tmsb4x
pDC	down	Tspan13
pDC	down	Tyrobp
pDC	down	Ubb

## Sheet: S6B_GSEA
Set	Ontology	Term	Overlap	P.value	Adjusted.P.value	Odds.Ratio	Combined.Score	Genes
B_Naive_up	KEGG_2019_Mouse	Spliceosome	12/132	1.59954e-08	2.89517e-06	9.88392	177.426	TCERG1;HNRNPM;DDX5;PRPF38B;RBM25;TRA2B;TRA2A;HNRNPU;ACIN1;HNRNPC;SF3B1;SRSF10
B_Naive_up	KEGG_2019_Mouse	Proteoglycans in cancer	10/203	6.16606e-05	0.00558028	5.05143	48.9679	DDX5;PPP1R12A;ROCK1;ROCK2;STAT3;PDCD4;ITPR2;GRB2;IQGAP1;ACTB
B_Naive_up	KEGG_2019_Mouse	Transcriptional misregulation in cancer	9/183	0.000145696	0.00754298	5.02262	44.3698	DDX5;NCOR1;CCNT1;KMT2A;FUS;NFKBIZ;REL;JMJD1C;NFKB1
B_Naive_up	KEGG_2019_Mouse	Viral carcinogenesis	10/229	0.000166696	0.00754298	4.44581	38.6756	USP7;EGR3;DDX3X;STAT3;REL;GRB2;CHD4;YWHAZ;NFKB1;ATF4
B_Naive_up	KEGG_2019_Mouse	Hepatitis B	8/163	0.000345059	0.0101571	4.99196	39.7949	EGR3;DDX3X;STAT3;NFATC1;GRB2;YWHAZ;NFKB1;ATF4
B_Naive_up	KEGG_2019_Mouse	Protein processing in endoplasmic reticulum	8/163	0.000345059	0.0101571	4.99196	39.7949	SEC61A1;MAN1A;HSP90AA1;HSP90AB1;HSPA5;RRBP1;ATF4;HSP90B1
B_Naive_up	KEGG_2019_Mouse	Lysine degradation	5/59	0.000392818	0.0101571	8.87046	69.5636	KMT2E;NSD3;KMT2D;SETD2;KMT2A
B_Naive_up	KEGG_2019_Mouse	cGMP-PKG signaling pathway	8/172	0.000493958	0.0111758	4.71585	35.902	PPP1R12A;ROCK1;ROCK2;ITPR2;IRS2;NFATC1;ATP2B1;ATF4
B_Naive_up	KEGG_2019_Mouse	Prostate cancer	6/97	0.00057154	0.0114943	6.33546	47.308	HSP90AA1;HSP90AB1;GRB2;NFKB1;ATF4;HSP90B1
B_Naive_up	KEGG_2019_Mouse	Th17 cell differentiation	6/102	0.000745677	0.0134968	6.00396	43.2358	HSP90AA1;HSP90AB1;IRF4;STAT3;NFATC1;NFKB1
B_Naive_up	KEGG_2019_Mouse	Human cytomegalovirus infection	9/255	0.00159684	0.0262753	3.53954	22.7937	AKAP13;ROCK1;ROCK2;STAT3;ITPR2;NFATC1;GRB2;NFKB1;ATF4
B_Naive_up	KEGG_2019_Mouse	RNA transport	7/167	0.00201014	0.0296241	4.20965	26.14	RANBP2;EIF5;TPR;ACIN1;EIF4G2;EIF3A;SRRM1
B_Naive_up	KEGG_2019_Mouse	Platelet activation	6/125	0.0021277	0.0296241	4.83788	29.7661	PPP1R12A;ROCK1;ROCK2;ITPR2;TLN1;ACTB
B_Naive_up	KEGG_2019_Mouse	Estrogen signaling pathway	6/134	0.00301215	0.0389427	4.49566	26.0977	HSP90AA1;HSP90AB1;ITPR2;GRB2;ATF4;HSP90B1
B_Naive_up	KEGG_2019_Mouse	AGE-RAGE signaling pathway in diabetic complications	5/101	0.00435309	0.0492444	4.97901	27.0703	EGR1;STAT3;CYBB;NFATC1;NFKB1
B_Naive_up	KEGG_2019_Mouse	T cell receptor signaling pathway	5/101	0.00435309	0.0492444	4.97901	27.0703	PTPRC;NFATC1;GRB2;NFKB1;MALT1
B_Naive_up	KEGG_2019_Mouse	Prion diseases	3/34	0.00544444	0.0579672	9.19262	47.9226	EGR1;HSPA5;SOD1
B_Naive_up	KEGG_2019_Mouse	Oxytocin signaling pathway	6/154	0.00592847	0.059614	3.88418	19.918	PPP1R12A;ROCK1;ROCK2;ITPR2;NFATC1;ACTB
B_Naive_up	KEGG_2019_Mouse	C-type lectin receptor signaling pathway	5/112	0.00672043	0.0640209	4.46466	22.3349	EGR3;ITPR2;NFATC1;NFKB1;MALT1
B_Naive_up	KEGG_2019_Mouse	B cell receptor signaling pathway	4/72	0.00708124	0.0640489	5.60415	27.7423	NFATC1;GRB2;MALT1;NFKB1
B_Naive_up	KEGG_2019_Mouse	Thyroid hormone synthesis	4/73	0.00743109	0.0640489	5.52265	27.0725	HSPA5;ITPR2;ATF4;HSP90B1
B_Naive_up	KEGG_2019_Mouse	Salmonella infection	4/78	0.00935125	0.0769353	5.14819	24.0536	ROCK1;ROCK2;ACTB;NFKB1
B_Naive_up	KEGG_2019_Mouse	MicroRNAs in cancer	8/281	0.0101562	0.0799252	2.81723	12.9301	ROCK1;STAT3;PDCD4;GRB2;IRS2;NFKB1;GLS;MCL1
B_Naive_up	KEGG_2019_Mouse	RNA degradation	4/83	0.0115685	0.0872459	4.82113	21.4997	ZCCHC7;DDX6;CNOT6L;XRN2
B_Naive_up	KEGG_2019_Mouse	Signaling pathways regulating pluripotency of stem cells	5/137	0.0151766	0.105729	3.61448	15.1375	STAT3;GRB2;JARID2;KLF4;SKIL
B_Naive_up	KEGG_2019_Mouse	GnRH signaling pathway	4/90	0.0152006	0.105729	4.42714	18.5339	EGR1;ITPR2;GRB2;ATF4
B_Naive_up	KEGG_2019_Mouse	IL-17 signaling pathway	4/91	0.0157717	0.105729	4.37603	18.1585	HSP90AA1;HSP90AB1;NFKB1;HSP90B1
B_Naive_up	KEGG_2019_Mouse	Apoptosis	5/141	0.0169858	0.108599	3.50746	14.2942	ITPR2;ACTB;NFKB1;ATF4;MCL1
B_Naive_up	KEGG_2019_Mouse	Fluid shear stress and atherosclerosis	5/143	0.0179419	0.108599	3.45628	13.8964	HSP90AA1;HSP90AB1;ACTB;NFKB1;HSP90B1
B_Naive_up	KEGG_2019_Mouse	Chemokine signaling pathway	6/197	0.0183673	0.108599	3.00314	12.0041	ROCK1;ROCK2;STAT3;GRB2;DOCK2;NFKB1
B_Naive_up	KEGG_2019_Mouse	mRNA surveillance pathway	4/96	0.0188284	0.108599	4.13716	16.4344	SMG1;PABPN1;ACIN1;SRRM1
B_Naive_up	KEGG_2019_Mouse	Focal adhesion	6/199	0.0191999	0.108599	2.97172	11.7468	PPP1R12A;ROCK1;ROCK2;GRB2;TLN1;ACTB
B_Naive_up	KEGG_2019_Mouse	NOD-like receptor signaling pathway	6/205	0.0218516	0.119853	2.88124	11.0163	HSP90AA1;HSP90AB1;CYBB;ITPR2;TANK;NFKB1
B_Naive_up	KEGG_2019_Mouse	Longevity regulating pathway	4/102	0.0229506	0.122178	3.88268	14.6548	IRS2;NFKB1;ATF4;SOD1
B_Naive_up	KEGG_2019_Mouse	Inflammatory bowel disease (IBD)	3/59	0.0244227	0.12439	5.08233	18.8668	STAT3;NFATC1;NFKB1
B_Naive_up	KEGG_2019_Mouse	cAMP signaling pathway	6/211	0.0247405	0.12439	2.79605	10.3435	PPP1R12A;ROCK1;ROCK2;NFATC1;ATP2B1;NFKB1
B_Naive_up	KEGG_2019_Mouse	Parathyroid hormone synthesis, secretion and action	4/107	0.0267739	0.130975	3.69326	13.3708	EGR1;AKAP13;ITPR2;ATF4
B_Naive_up	KEGG_2019_Mouse	Regulation of actin cytoskeleton	6/217	0.0278745	0.132771	2.71571	9.72236	PPP1R12A;ROCK1;ROCK2;MYH9;IQGAP1;ACTB
B_Naive_up	KEGG_2019_Mouse	Tight junction	5/167	0.0322575	0.149708	2.94064	10.0982	ACTR2;ROCK1;ROCK2;MYH9;ACTB
B_Naive_up	KEGG_2019_Mouse	Leukocyte transendothelial migration	4/115	0.0336411	0.150089	3.42569	11.62	ROCK1;ROCK2;CYBB;ACTB
B_Naive_up	KEGG_2019_Mouse	RIG-I-like receptor signaling pathway	3/68	0.0351644	0.150089	4.37663	14.6517	DDX3X;TANK;NFKB1
B_Naive_up	KEGG_2019_Mouse	PI3K-Akt signaling pathway	8/357	0.0361645	0.150089	2.19515	7.2872	HSP90AA1;HSP90AB1;GRB2;YWHAZ;NFKB1;ATF4;HSP90B1;MCL1
B_Naive_up	KEGG_2019_Mouse	Acute myeloid leukemia	3/69	0.0364857	0.150089	4.3101	14.27	STAT3;GRB2;NFKB1
B_Naive_up	KEGG_2019_Mouse	Necroptosis	5/176	0.039053	0.154258	2.78459	9.02997	HSP90AA1;HSP90AB1;H2AFY;STAT3;CYBB
B_Naive_up	KEGG_2019_Mouse	Adipocytokine signaling pathway	3/71	0.0392037	0.154258	4.1829	13.5484	STAT3;IRS2;NFKB1
B_Naive_up	KEGG_2019_Mouse	Prolactin signaling pathway	3/72	0.0406004	0.156355	4.12207	13.207	STAT3;GRB2;NFKB1
B_Naive_up	KEGG_2019_Mouse	FoxO signaling pathway	4/132	0.0513468	0.19362	2.96815	8.81288	USP7;STAT3;IRS2;GRB2
B_Naive_up	KEGG_2019_Mouse	Pathways in cancer	10/535	0.0580421	0.210113	1.82554	5.19655	HSP90AA1;HSP90AB1;ROCK1;TPM3;ROCK2;STAT3;TPR;GRB2;NFKB1;HSP90B1
B_Naive_up	KEGG_2019_Mouse	Vascular smooth muscle contraction	4/140	0.0611412	0.216991	2.79241	7.80359	PPP1R12A;ROCK1;ROCK2;ITPR2
B_Naive_up	KEGG_2019_Mouse	Antigen processing and presentation	3/90	0.0698597	0.243165	3.26625	8.69235	HSP90AA1;HSP90AB1;HSPA5
B_Naive_up	KEGG_2019_Mouse	Cushing syndrome	4/159	0.0880308	0.299998	2.44775	5.94819	KMT2D;KMT2A;ITPR2;ATF4
B_Naive_up	KEGG_2019_Mouse	Hepatitis C	4/160	0.0895824	0.299998	2.43193	5.86728	STAT3;GRB2;YWHAZ;NFKB1
B_Naive_up	KEGG_2019_Mouse	Aldosterone synthesis and secretion	3/102	0.0933749	0.301801	2.86859	6.80181	ITPR2;ATP2B1;ATF4
B_Naive_up	KEGG_2019_Mouse	HIF-1 signaling pathway	3/104	0.0975753	0.309844	2.8115	6.54273	STAT3;CYBB;NFKB1
B_Naive_up	KEGG_2019_Mouse	Insulin resistance	3/110	0.110622	0.345217	2.65304	5.84102	STAT3;IRS2;NFKB1
B_Naive_up	KEGG_2019_Mouse	Human T-cell leukemia virus 1 infection	5/245	0.118138	0.361011	1.97704	4.22277	EGR1;NFATC1;TLN1;NFKB1;ATF4
B_Naive_up	KEGG_2019_Mouse	Glutamatergic synapse	3/114	0.119672	0.361011	2.55691	5.42832	ITPR2;SLC38A2;GLS
B_Naive_up	KEGG_2019_Mouse	Thyroid hormone signaling pathway	3/115	0.121977	0.361931	2.53395	5.33125	MED13;NCOR1;ACTB
B_Naive_up	KEGG_2019_Mouse	Cellular senescence	4/185	0.132425	0.38046	2.09336	4.23223	ITPR2;NFATC1;NFKB1;ZFP36L1
B_Naive_up	KEGG_2019_Mouse	Neurotrophin signaling pathway	3/121	0.136136	0.38501	2.40438	4.79457	GRB2;NFKB1;ATF4
B_Naive_up	KEGG_2019_Mouse	Sphingolipid signaling pathway	3/124	0.143419	0.393315	2.34441	4.55281	ROCK1;ROCK2;NFKB1
B_Naive_up	KEGG_2019_Mouse	Osteoclast differentiation	3/128	0.153324	0.407153	2.26892	4.25468	NFATC1;GRB2;NFKB1
B_Naive_up	KEGG_2019_Mouse	Relaxin signaling pathway	3/131	0.160892	0.410161	2.21541	4.0476	GRB2;NFKB1;ATF4
B_Naive_up	KEGG_2019_Mouse	Ubiquitin mediated proteolysis	3/138	0.178971	0.431843	2.09979	3.61275	HERC1;HUWE1;TRIP12
B_Naive_up	KEGG_2019_Mouse	Kaposi sarcoma-associated herpesvirus infection	4/216	0.194771	0.440668	1.78443	2.91921	STAT3;ITPR2;NFATC1;NFKB1
B_Naive_up	KEGG_2019_Mouse	Adrenergic signaling in cardiomyocytes	3/148	0.205686	0.454013	1.95398	3.09003	TPM3;ATP2B1;ATF4
B_Naive_up	KEGG_2019_Mouse	Non-alcoholic fatty liver disease (NAFLD)	3/151	0.213873	0.460846	1.91408	2.95222	IRS2;NFKB1;ATF4
B_Naive_up	KEGG_2019_Mouse	Wnt signaling pathway	3/160	0.238827	0.477834	1.80353	2.58268	ROCK2;CSNK1A1;NFATC1
B_Naive_up	KEGG_2019_Mouse	JAK-STAT signaling pathway	3/164	0.250075	0.481528	1.75836	2.43708	STAT3;GRB2;MCL1
B_Naive_up	KEGG_2019_Mouse	Influenza A	3/168	0.261402	0.498039	1.71538	2.30153	PABPN1;ACTB;NFKB1
B_Naive_up	KEGG_2019_Mouse	Hepatocellular carcinoma	3/171	0.26994	0.508848	1.6845	2.20594	CSNK1A1;GRB2;ACTB
B_Naive_up	KEGG_2019_Mouse	Axon guidance	3/180	0.295722	0.529958	1.59811	1.94703	ABLIM1;ROCK1;ROCK2
B_Naive_up	KEGG_2019_Mouse	Phagosome	3/180	0.295722	0.529958	1.59811	1.94703	SEC61A1;CYBB;ACTB
B_Naive_up	KEGG_2019_Mouse	Alcoholism	3/199	0.350478	0.566398	1.44179	1.51166	H2AFY;GRB2;ATF4
B_Naive_up	KEGG_2019_Mouse	MAPK signaling pathway	4/294	0.375807	0.586388	1.29928	1.27158	NFATC1;GRB2;NFKB1;ATF4
B_Naive_up	KEGG_2019_Mouse	Epstein-Barr virus infection	3/229	0.435637	0.625796	1.24849	1.03743	USP7;STAT3;NFKB1
B_Naive_up	KEGG_2019_Mouse	Ras signaling pathway	3/233	0.446716	0.62669	1.22653	0.988375	REL;GRB2;NFKB1
B_Naive_up	KEGG_2019_Mouse	Human immunodeficiency virus 1 infection	3/238	0.460442	0.626922	1.20012	0.930776	ITPR2;NFATC1;NFKB1
B_Naive_up	KEGG_2019_Mouse	Human papillomavirus infection	4/360	0.528444	0.664224	1.05482	0.672786	CSNK1A1;GRB2;CHD4;NFKB1
B_Naive_up	MSigDB_Hallmark_2020	TNF-alpha Signaling via NF-kB	13/200	2.16782e-07	2.89043e-06	6.88235	105.605	KDM6B;EGR1;EGR3;PLEK;IRS2;ATP2B1;KLF4;TANK;NFKB1;BHLHE40;REL;CCNL1;MCL1
B_Naive_up	MSigDB_Hallmark_2020	G2-M Checkpoint	13/200	2.16782e-07	2.89043e-06	6.88235	105.605	CCNT1;YTHDC1;ODC1;ATRX;HNRNPU;SMC4;SFPQ;NCL;TRA2B;HNRNPD;TOP1;SRSF10;PAFAH1B1
B_Naive_up	MSigDB_Hallmark_2020	Myc Targets V1	13/200	2.16782e-07	2.89043e-06	6.88235	105.605	SET;HSP90AB1;IFRD1;ODC1;HNRNPU;DDX21;DEK;GNL3;TRA2B;HNRNPA2B1;HNRNPD;HNRNPC;EIF4G2
B_Naive_up	MSigDB_Hallmark_2020	UV Response Dn	7/144	0.000854616	0.00854616	4.92214	34.7742	YTHDC1;CELF2;BHLHE40;ATRX;ATP2B1;CDK13;NFKB1
B_Naive_up	MSigDB_Hallmark_2020	Mitotic Spindle	7/199	0.0052875	0.0418284	3.50232	18.3606	AKAP13;ROCK1;MYH9;DOCK2;SMC4;CD2AP;PAFAH1B1
B_Naive_up	MSigDB_Hallmark_2020	Unfolded Protein Response	5/113	0.00697269	0.0418284	4.42309	21.964	HSPA5;FUS;YWHAZ;ATF4;HSP90B1
B_Naive_up	MSigDB_Hallmark_2020	Apoptosis	6/161	0.00731998	0.0418284	3.70744	18.23	EGR3;ROCK1;HMGB2;PDCD4;MCL1;SOD1
B_Naive_up	MSigDB_Hallmark_2020	mTORC1 Signaling	6/200	0.0196257	0.0981287	2.95625	11.6208	ACTR2;HSPA5;IFRD1;BHLHE40;TCEA1;HSP90B1
B_Naive_up	MSigDB_Hallmark_2020	PI3K/AKT/mTOR Signaling	4/105	0.0252018	0.112008	3.76678	13.8649	ACTR2;ITPR2;GRB2;HSP90B1
B_Naive_up	MSigDB_Hallmark_2020	IL-2/STAT5 Signaling	5/199	0.060131	0.203899	2.45158	6.89196	IRF4;ODC1;BHLHE40;NFKBIZ;HUWE1
B_Naive_up	MSigDB_Hallmark_2020	Myogenesis	5/200	0.0611696	0.203899	2.43888	6.8145	ABLIM1;TPM3;IFRD1;BHLHE40;MYH9
B_Naive_up	MSigDB_Hallmark_2020	E2F Targets	5/200	0.0611696	0.203899	2.43888	6.8145	TRA2B;HNRNPD;HMGB2;DEK;SMC4
B_Naive_up	MSigDB_Hallmark_2020	UV Response Up	4/158	0.0864926	0.266131	2.46377	6.03056	EIF5;HNRNPU;DDX21;GLS
B_Naive_up	MSigDB_Hallmark_2020	Hypoxia	4/200	0.161487	0.307594	1.93168	3.52209	HSPA5;BHLHE40;MYH9;IRS2
B_Naive_up	MSigDB_Hallmark_2020	Adipogenesis	4/200	0.161487	0.307594	1.93168	3.52209	UBC;PDCD4;TANK;SOD1
B_Naive_up	MSigDB_Hallmark_2020	Estrogen Response Early	4/200	0.161487	0.307594	1.93168	3.52209	ABLIM1;EGR3;BHLHE40;KLF4
B_Naive_up	MSigDB_Hallmark_2020	Interferon Gamma Response	4/200	0.161487	0.307594	1.93168	3.52209	CD274;IRF4;STAT3;NFKB1
B_Naive_up	MSigDB_Hallmark_2020	Apical Junction	4/200	0.161487	0.307594	1.93168	3.52209	CD274;PTPRC;MYH9;ACTB
B_Naive_up	MSigDB_Hallmark_2020	Complement	4/200	0.161487	0.307594	1.93168	3.52209	DOCK10;HSPA5;PLEK;GRB2
B_Naive_up	MSigDB_Hallmark_2020	heme Metabolism	4/200	0.161487	0.307594	1.93168	3.52209	TCEA1;TOP1;PICALM;TNRC6B
B_Naive_up	MSigDB_Hallmark_2020	Estrogen Response Late	3/200	0.353357	0.487388	1.4344	1.49218	EGR3;PDCD4;KLF4
B_Naive_up	MSigDB_Hallmark_2020	Inflammatory Response	3/200	0.353357	0.487388	1.4344	1.49218	CYBB;ATP2B1;NFKB1
B_Naive_up	MSigDB_Hallmark_2020	Glycolysis	3/200	0.353357	0.487388	1.4344	1.49218	HSPA5;IRS2;SOD1
B_Naive_up	MSigDB_Hallmark_2020	p53 Pathway	3/200	0.353357	0.487388	1.4344	1.49218	SEC61A1;KLF4;ZFP36L1
B_Naive_up	MSigDB_Hallmark_2020	Allograft Rejection	3/200	0.353357	0.487388	1.4344	1.49218	PTPRC;IRF4;EIF3A
B_Naive_up	MSigDB_Hallmark_2020	KRAS Signaling Up	3/200	0.353357	0.487388	1.4344	1.49218	LAPTM5;DOCK2;KLF4
B_Naive_up	Reactome_2022	mRNA Splicing - Major Pathway R-HSA-72163	17/181	8.83813e-12	5.06585e-09	10.4861	266.891	SRRM2;DDX5;DHX9;FUS;HNRNPU;SRRM1;HNRNPM;PABPN1;HNRNPH1;TRA2B;HNRNPA2B1;HNRNPD;HNRNPC;SF3B1;SRSF10;SF1;HNRNPA0
B_Naive_up	Reactome_2022	Processing Of Capped Intron-Containing Pre-mRNA R-HSA-72203	19/242	1.21511e-11	5.06585e-09	8.6826	218.225	SRRM2;RANBP2;DDX5;DHX9;FUS;HNRNPU;SRRM1;HNRNPM;PABPN1;HNRNPH1;TRA2B;HNRNPA2B1;TPR;HNRNPD;HNRNPC;SF3B1;SRSF10;SF1;HNRNPA0
B_Naive_up	Reactome_2022	mRNA Splicing R-HSA-72172	17/189	1.77127e-11	5.06585e-09	9.99428	247.426	SRRM2;DDX5;DHX9;FUS;HNRNPU;SRRM1;HNRNPM;PABPN1;HNRNPH1;TRA2B;HNRNPA2B1;HNRNPD;HNRNPC;SF3B1;SRSF10;SF1;HNRNPA0
B_Naive_up	Reactome_2022	Metabolism Of RNA R-HSA-8953854	29/666	9.89285e-11	2.12202e-08	4.79073	110.362	DDX6;SMG1;DDX5;SET;DHX9;TUT4;HNRNPU;ZFP36L1;PABPN1;TRA2B;TPR;UBC;SF3B1;SRSF10;HNRNPA0;SRRM2;RANBP2;CNOT6L;FUS;YWHAZ;SRRM1;GNL3;HNRNPM;HNRNPH1;XRN2;HNRNPA2B1;HNRNPD;HNRNPC;SF1
B_Naive_up	Reactome_2022	RHOBTB GTPase Cycle R-HSA-9706574	8/35	2.47587e-09	4.2486e-07	28.8444	571.599	HSP90AA1;HSP90AB1;ROCK1;ROCK2;TRA2B;PHIP;HNRNPC;SRRM1
B_Naive_up	Reactome_2022	Signaling By Rho GTPases R-HSA-194315	24/644	8.93971e-08	1.27838e-05	3.96805	64.4022	RANBP2;ACTR2;PRPF38B;HSP90AA1;HSP90AB1;PPP1R12A;ROCK1;TPM3;ROCK2;ARAP2;CYBB;IQGAP1;YWHAZ;SRRM1;DOCK10;AKAP13;TRA2B;MYH9;GRB2;PHIP;HNRNPC;DOCK2;PAFAH1B1;PICALM
B_Naive_up	Reactome_2022	RHOBTB2 GTPase Cycle R-HSA-9013418	6/23	1.11593e-07	1.36781e-05	34.0407	544.938	HSP90AA1;HSP90AB1;TRA2B;PHIP;HNRNPC;SRRM1
B_Naive_up	Reactome_2022	Signaling By Rho GTPases, Miro GTPases And RHOBTB3 R-HSA-9716542	24/660	1.40553e-07	1.50743e-05	3.865	60.9807	RANBP2;ACTR2;PRPF38B;HSP90AA1;HSP90AB1;PPP1R12A;ROCK1;TPM3;ROCK2;ARAP2;CYBB;IQGAP1;YWHAZ;SRRM1;DOCK10;AKAP13;TRA2B;MYH9;GRB2;PHIP;HNRNPC;DOCK2;PAFAH1B1;PICALM
B_Naive_up	Reactome_2022	Immune System R-HSA-168256	44/1943	8.5196e-07	8.12202e-05	2.48211	34.6893	CD274;DDX3X;HSP90AB1;ROCK1;DHX9;ITPR2;IRS2;IQGAP1;TANK;MALT1;HSP90B1;SEC61A1;HERC1;TPR;UBC;MCL1;RANBP2;EGR1;ACTR2;HSP90AA1;HSPA5;STAT3;CD180;HUWE1;CYBB;LNPEP;NFATC1;YWHAZ;NFKB1;GNL3;SOD1;PTPRC;IRF4;HNRNPA2B1;REL;TAX1BP1;PDCD4;MYH9;GRB2;TRIP12;HNRNPC;CDK13;DOCK2;EIF4G2
B_Naive_up	Reactome_2022	RHO GTPase Cycle R-HSA-9012999	18/441	1.10545e-06	9.48474e-05	4.26987	58.5624	PRPF38B;HSP90AA1;HSP90AB1;ROCK1;TPM3;ROCK2;ARAP2;CYBB;IQGAP1;SRRM1;DOCK10;AKAP13;TRA2B;GRB2;PHIP;HNRNPC;DOCK2;PICALM
B_Naive_up	Reactome_2022	Signaling By ALK Fusions And Activated Point Mutants R-HSA-9725370	7/55	1.73921e-06	0.000135658	14.1122	187.158	RANBP2;TPM3;TPR;STAT3;MYH9;RRBP1;GRB2
B_Naive_up	Reactome_2022	Signal Transduction R-HSA-162582	50/2465	3.29599e-06	0.000235663	2.23422	28.2022	HSP90AB1;CCNT1;IRS2;CHD4;DOCK10;AKAP13;ACTR2;USP7;HSP90AA1;CNOT6L;PPP1R12A;TPM3;ARAP2;CYBB;YWHAZ;SRRM1;NCOR1;HNRNPH1;TAX1BP1;MYH9;PHIP;TLN1;DOCK2;PAFAH1B1;CD274;KMT2D;DDX5;ROCK1;ROCK2;ITPR2;IQGAP1;TANK;TNKS2;TRA2B;UBC;SKIL;RANBP2;EGR1;PRPF38B;EGR3;CSNK1A1;STAT3;NFATC1;NFKB1;HNRNPM;OTULIN;GRB2;HNRNPC;PICALM;TNRC6B
B_Naive_up	Reactome_2022	RHOBTB1 GTPase Cycle R-HSA-9013422	5/23	3.59254e-06	0.000237108	26.6599	334.226	ROCK1;ROCK2;TRA2B;HNRNPC;SRRM1
B_Naive_up	Reactome_2022	Semaphorin Interactions R-HSA-373755	7/64	4.91358e-06	0.000301132	11.8786	145.198	HSP90AA1;HSP90AB1;PTPRC;ROCK1;ROCK2;MYH9;TLN1
B_Naive_up	Reactome_2022	PKMTs Methylate Histone Lysines R-HSA-3214841	6/47	9.61289e-06	0.000549857	14.0973	162.858	KMT2E;NSD3;KMT2D;SETD2;KMT2A;NFKB1
B_Naive_up	Reactome_2022	RHO GTPases Activate ROCKs R-HSA-5627117	4/19	4.12123e-05	0.00221001	25.4738	257.203	PPP1R12A;ROCK1;ROCK2;MYH9
B_Naive_up	Reactome_2022	Diseases Of Signal Transduction By Growth Factor Receptors And Second Messengers R-HSA-5663202	15/424	4.7082e-05	0.00225775	3.62632	36.1312	RANBP2;HSP90AA1;CSNK1A1;TPM3;STAT3;IRS2;RRBP1;IQGAP1;NCOR1;TNKS2;TPR;UBC;MYH9;GRB2;TLN1
B_Naive_up	Reactome_2022	Chromatin Modifying Enzymes R-HSA-3247509	11/238	4.73654e-05	0.00225775	4.73969	47.196	NSD3;KMT2E;KDM5A;KDM6B;KMT2D;SETD2;NCOR1;KMT2A;ARID4B;CHD4;NFKB1
B_Naive_up	Reactome_2022	Potential Therapeutics For SARS R-HSA-9679191	7/97	7.57588e-05	0.00336861	7.51051	71.2594	HSP90AA1;HSP90AB1;ROCK1;ROCK2;ARID4B;GRB2;CHD4
B_Naive_up	Reactome_2022	Signaling By Receptor Tyrosine Kinases R-HSA-9006934	16/496	7.85225e-05	0.00336861	3.30068	31.1985	EGR1;CD274;HSP90AA1;EGR3;ROCK1;ROCK2;STAT3;CYBB;ITPR2;IRS2;CHD4;HNRNPM;NCOR1;HNRNPH1;UBC;GRB2
B_Naive_up	Reactome_2022	ATF6 (ATF6-alpha) Activates Chaperone Genes R-HSA-381183	3/9	9.279e-05	0.00379114	47.5553	441.559	HSPA5;ATF4;HSP90B1
B_Naive_up	Reactome_2022	RHO GTPase Effectors R-HSA-195258	11/269	0.000140987	0.00549851	4.16359	36.9178	RANBP2;ACTR2;PPP1R12A;ROCK1;ROCK2;CYBB;MYH9;GRB2;IQGAP1;YWHAZ;PAFAH1B1
B_Naive_up	Reactome_2022	SARS-CoV Infections R-HSA-9679506	13/369	0.00015771	0.00564762	3.584	31.377	RANBP2;DDX5;HSP90AA1;HSP90AB1;ROCK1;CSNK1A1;ROCK2;ARID4B;CHD4;YWHAZ;TPR;UBC;GRB2
B_Naive_up	Reactome_2022	Signaling By B Cell Receptor (BCR) R-HSA-983705	7/109	0.000157975	0.00564762	6.62289	57.9706	UBC;REL;ITPR2;NFATC1;GRB2;NFKB1;MALT1
B_Naive_up	Reactome_2022	Cytokine Signaling In Immune System R-HSA-1280215	19/702	0.000171341	0.00588042	2.76823	24.0056	RANBP2;EGR1;HSP90AA1;STAT3;IRS2;TANK;YWHAZ;NFKB1;GNL3;HSP90B1;SOD1;IRF4;HNRNPA2B1;TPR;UBC;PDCD4;GRB2;EIF4G2;MCL1
B_Naive_up	Reactome_2022	ATF6 (ATF6-alpha) Activates Chaperones R-HSA-381033	3/11	0.000179443	0.00592163	35.6629	307.615	HSPA5;ATF4;HSP90B1
B_Naive_up	Reactome_2022	DDX58/IFIH1-mediated Induction Of Interferon-Alpha/Beta R-HSA-168928	6/81	0.000215787	0.00665247	7.69327	64.9406	HSP90AA1;HSP90AB1;UBC;TAX1BP1;TANK;NFKB1
B_Naive_up	Reactome_2022	Infectious Disease R-HSA-5663205	23/961	0.000217097	0.00665247	2.45868	20.7394	RANBP2;ACTR2;DDX5;HSP90AA1;HSP90AB1;CCNT1;ROCK1;CSNK1A1;ROCK2;ITPR2;ARID4B;CHD4;YWHAZ;NFKB1;GNL3;NCOR1;PABPN1;TPR;UBC;TCEA1;MYH9;GRB2;DOCK2
B_Naive_up	Reactome_2022	Epigenetic Regulation Of Gene Expression R-HSA-212165	7/116	0.00023234	0.00687405	6.19536	51.8385	TAF1D;SMARCA5;ARID4B;CHD4;DEK;JARID2;SF3B1
B_Naive_up	Reactome_2022	Innate Immune System R-HSA-168249	24/1035	0.000251582	0.00719524	2.38379	19.7562	ACTR2;HSP90AA1;DDX3X;HSP90AB1;ROCK1;DHX9;CD180;HUWE1;CYBB;ITPR2;NFATC1;IQGAP1;TANK;NFKB1;MALT1;HSP90B1;PTPRC;UBC;TAX1BP1;MYH9;GRB2;HNRNPC;CDK13;DOCK2
B_Naive_up	Reactome_2022	RIPK1-mediated Regulated Necrosis R-HSA-5213460	4/31	0.000302983	0.00838578	14.1435	114.588	HSP90AA1;UBC;TANK;GNL3
B_Naive_up	Reactome_2022	Fcgamma Receptor (FCGR) Dependent Phagocytosis R-HSA-2029480	6/87	0.000318646	0.00854371	7.12123	57.3361	ACTR2;HSP90AA1;HSP90AB1;MYH9;ITPR2;GRB2
B_Naive_up	Reactome_2022	Signaling By Interleukins R-HSA-449147	14/453	0.000340417	0.00885083	3.13241	25.0133	HSP90AA1;STAT3;IRS2;TANK;YWHAZ;NFKB1;HSP90B1;SOD1;IRF4;HNRNPA2B1;UBC;PDCD4;GRB2;MCL1
B_Naive_up	Reactome_2022	Programmed Cell Death R-HSA-5357801	9/208	0.00037714	0.00951724	4.38604	34.5747	HSP90AA1;ROCK1;STAT3;UBC;HMGB2;ACIN1;TANK;YWHAZ;GNL3
B_Naive_up	Reactome_2022	EPHA-mediated Growth Cone Collapse R-HSA-3928663	3/15	0.000479641	0.0114769	23.7704	181.665	ROCK1;ROCK2;MYH9
B_Naive_up	Reactome_2022	Regulation Of TNFR1 Signaling R-HSA-5357905	4/35	0.000487837	0.0114769	12.316	93.9163	UBC;OTULIN;TAX1BP1;TANK
B_Naive_up	Reactome_2022	Regulation Of Actin Dynamics For Phagocytic Cup Formation R-HSA-2029482	5/62	0.000494926	0.0114769	8.40232	63.9509	ACTR2;HSP90AA1;HSP90AB1;MYH9;GRB2
B_Naive_up	Reactome_2022	Gene Expression (Transcription) R-HSA-74160	29/1449	0.000653642	0.0147585	2.06122	15.1148	KMT2E;KMT2D;CCNT1;KMT2A;ARID4B;CHD4;TAF1D;MED13;PABPN1;TPR;UBC;JARID2;SF3B1;SKIL;RANBP2;BRD2;USP7;HSP90AA1;CNOT6L;SMARCA5;DEK;KLF4;YWHAZ;NFKB1;SRRM1;NCOR1;TCEA1;CDK13;TNRC6B
B_Naive_up	Reactome_2022	Death Receptor Signaling R-HSA-73887	7/139	0.000693672	0.0148793	5.10989	37.1668	AKAP13;PRPF38B;UBC;OTULIN;TAX1BP1;TANK;NFKB1
B_Naive_up	Reactome_2022	PTEN Regulation R-HSA-6807070	7/139	0.000693672	0.0148793	5.10989	37.1668	EGR1;USP7;CNOT6L;TNKS2;UBC;CHD4;TNRC6B
B_Naive_up	Reactome_2022	Constitutive Signaling By Ligand-Responsive EGFR Cancer Variants R-HSA-1236382	3/18	0.000840346	0.0175858	19.0135	134.648	HSP90AA1;UBC;GRB2
B_Naive_up	Reactome_2022	RHOA GTPase Cycle R-HSA-8980692	7/147	0.00096448	0.0196443	4.81593	33.4415	AKAP13;PRPF38B;ROCK1;ROCK2;ARAP2;IQGAP1;DOCK2
B_Naive_up	Reactome_2022	NS1 Mediated Effects On Host Pathways R-HSA-168276	4/42	0.000984503	0.0196443	10.0437	69.5365	RANBP2;PABPN1;TPR;GNL3
B_Naive_up	Reactome_2022	Positive Epigenetic Regulation Of rRNA Expression R-HSA-5250913	5/74	0.00111254	0.0206959	6.93682	47.1781	TAF1D;SMARCA5;CHD4;DEK;SF3B1
B_Naive_up	Reactome_2022	Chaperone Mediated Autophagy R-HSA-9613829	3/20	0.00115591	0.0206959	16.7749	113.446	HSP90AA1;HSP90AB1;UBC
B_Naive_up	Reactome_2022	Sema4D Induced Cell Migration And Growth-Cone Collapse R-HSA-416572	3/20	0.00115591	0.0206959	16.7749	113.446	ROCK1;ROCK2;MYH9
B_Naive_up	Reactome_2022	TNF Signaling R-HSA-75893	4/44	0.00117457	0.0206959	9.54058	64.3689	UBC;OTULIN;TAX1BP1;TANK
B_Naive_up	Reactome_2022	ISG15 Antiviral Mechanism R-HSA-1169408	5/75	0.00118193	0.0206959	6.83738	46.0881	RANBP2;TPR;UBC;EIF4G2;GNL3
B_Naive_up	Reactome_2022	Signaling By NTRK1 (TRKA) R-HSA-187037	6/114	0.00133072	0.0226689	5.3336	35.3193	EGR1;EGR3;STAT3;IRS2;GRB2;CHD4
B_Naive_up	Reactome_2022	Disease R-HSA-1643685	32/1736	0.00134745	0.0226689	1.89734	12.5406	DDX5;HSP90AB1;CCNT1;ROCK1;ROCK2;ITPR2;ARID4B;IRS2;CHD4;RRBP1;IQGAP1;TANK;PABPN1;TNKS2;TPR;UBC;RANBP2;ACTR2;HSP90AA1;CSNK1A1;TPM3;STAT3;ATRX;YWHAZ;NFKB1;GNL3;NCOR1;TCEA1;MYH9;GRB2;TLN1;DOCK2
B_Naive_up	Reactome_2022	Downstream Signaling Events Of B Cell Receptor (BCR) R-HSA-1168372	5/79	0.00149188	0.024616	6.46648	42.082	UBC;REL;NFATC1;MALT1;NFKB1
B_Naive_up	Reactome_2022	Intracellular Signaling By Second Messengers R-HSA-9006925	10/306	0.0015832	0.0247579	3.27635	21.1269	EGR1;USP7;CNOT6L;TNKS2;UBC;ITPR2;GRB2;IRS2;CHD4;TNRC6B
B_Naive_up	Reactome_2022	Cellular Responses To Stress R-HSA-2262752	17/722	0.00174677	0.0262935	2.37207	15.0626	RANBP2;KDM6B;HSP90AA1;HSP90AB1;HSPA5;STAT3;CYBB;NFKB1;HSP90B1;SOD1;NCOR1;TPR;UBC;MAFK;TLN1;ATF4;TNRC6B
B_Naive_up	Reactome_2022	Antiviral Mechanism By IFN-stimulated Genes R-HSA-1169410	5/83	0.00185787	0.0274837	6.13362	38.5702	RANBP2;TPR;UBC;EIF4G2;GNL3
B_Naive_up	Reactome_2022	Transcriptional Regulation Of White Adipocyte Differentiation R-HSA-381340	5/84	0.0019588	0.0278702	6.05567	37.7597	MED13;NCOR1;THRAP3;KLF4;NFKB1
B_Naive_up	Reactome_2022	Sema4D In Semaphorin Signaling R-HSA-400685	3/24	0.00198953	0.0278702	13.5769	84.4465	ROCK1;ROCK2;MYH9
B_Naive_up	Reactome_2022	Signaling By EGFR In Cancer R-HSA-1643713	3/24	0.00198953	0.0278702	13.5769	84.4465	HSP90AA1;UBC;GRB2
B_Naive_up	Reactome_2022	Transcriptional Activity Of SMAD2/SMAD3:SMAD4 Heterotrimer R-HSA-2173793	4/51	0.00204161	0.0278702	8.11676	50.2754	NCOR1;CCNT1;UBC;SKIL
B_Naive_up	Reactome_2022	Adaptive Immune System R-HSA-1280218	17/733	0.00204641	0.0278702	2.33428	14.4531	CD274;HSPA5;HUWE1;CYBB;ITPR2;LNPEP;NFATC1;YWHAZ;NFKB1;MALT1;SEC61A1;PTPRC;HERC1;UBC;REL;GRB2;TRIP12
B_Naive_up	Reactome_2022	SUMO E3 Ligases SUMOylate Target Proteins R-HSA-3108232	7/168	0.00207918	0.027874	4.18329	25.8351	DDX17;RANBP2;DDX5;TPR;HNRNPC;TOP1;SAFB
B_Naive_up	Reactome_2022	Cellular Responses To Stimuli R-HSA-8953897	17/736	0.00213526	0.0281854	2.32418	14.2917	RANBP2;KDM6B;HSP90AA1;HSP90AB1;HSPA5;STAT3;CYBB;NFKB1;HSP90B1;SOD1;NCOR1;TPR;UBC;MAFK;TLN1;ATF4;TNRC6B
B_Naive_up	Reactome_2022	PIP3 Activates AKT Signaling R-HSA-1257604	9/268	0.00223857	0.0287694	3.35965	20.5003	EGR1;USP7;CNOT6L;TNKS2;UBC;GRB2;IRS2;CHD4;TNRC6B
B_Naive_up	Reactome_2022	Regulation Of mRNA Stability By Proteins That Bind AU-rich Elements R-HSA-450531	5/88	0.0024029	0.0303189	5.76266	34.7551	SET;UBC;HNRNPD;YWHAZ;ZFP36L1
B_Naive_up	Reactome_2022	Interleukin-12 Family Signaling R-HSA-447115	4/54	0.002521	0.031044	7.6286	45.6427	STAT3;HNRNPA2B1;PDCD4;SOD1
B_Naive_up	Reactome_2022	SUMOylation R-HSA-2990846	7/174	0.00253272	0.031044	4.03176	24.1037	DDX17;RANBP2;DDX5;TPR;HNRNPC;TOP1;SAFB
B_Naive_up	Reactome_2022	Fc Epsilon Receptor (FCERI) Signaling R-HSA-2454202	6/130	0.00259051	0.0313051	4.64162	27.645	UBC;ITPR2;NFATC1;GRB2;NFKB1;MALT1
B_Naive_up	Reactome_2022	Signaling By NTRKs R-HSA-166520	6/132	0.00279538	0.0333116	4.56748	26.8558	EGR1;EGR3;STAT3;IRS2;GRB2;CHD4
B_Naive_up	Reactome_2022	Apoptosis R-HSA-109581	7/178	0.00287497	0.0337907	3.93665	23.0361	ROCK1;UBC;STAT3;HMGB2;ACIN1;YWHAZ;TANK
B_Naive_up	Reactome_2022	VEGFA-VEGFR2 Pathway R-HSA-4420097	5/93	0.00305576	0.0351496	5.43386	31.466	HSP90AA1;ROCK1;ROCK2;CYBB;ITPR2
B_Naive_up	Reactome_2022	Regulated Necrosis R-HSA-5218859	4/57	0.00307252	0.0351496	7.1957	41.629	HSP90AA1;UBC;TANK;GNL3
B_Naive_up	Reactome_2022	Cellular Response To Chemical Stress R-HSA-9711123	7/182	0.00325161	0.036709	3.84588	22.0315	NCOR1;UBC;STAT3;CYBB;MAFK;ATF4;SOD1
B_Naive_up	Reactome_2022	FCERI Mediated Ca+2 Mobilization R-HSA-2871809	3/29	0.00345539	0.0378252	10.9632	62.1375	ITPR2;NFATC1;GRB2
B_Naive_up	Reactome_2022	Regulation Of Necroptotic Cell Death R-HSA-5675482	3/29	0.00345539	0.0378252	10.9632	62.1375	HSP90AA1;UBC;TANK
B_Naive_up	Reactome_2022	B-WICH Complex Positively Regulates rRNA Expression R-HSA-5250924	4/59	0.00348274	0.0378252	6.93333	39.2422	TAF1D;SMARCA5;DEK;SF3B1
B_Naive_up	Reactome_2022	Signaling By CSF3 (G-CSF) R-HSA-9674555	3/30	0.00380976	0.0398631	10.5566	58.8024	UBC;STAT3;GRB2
B_Naive_up	Reactome_2022	Synthesis Of Active Ubiquitin: Roles Of E1 And E2 Enzymes R-HSA-8866652	3/30	0.00380976	0.0398631	10.5566	58.8024	USP7;UBC;OTULIN
B_Naive_up	Reactome_2022	CLEC7A (Dectin-1) Signaling R-HSA-5607764	5/99	0.00399759	0.0408325	5.08547	28.0823	UBC;ITPR2;NFATC1;NFKB1;MALT1
B_Naive_up	Reactome_2022	Cellular Response To Heat Stress R-HSA-3371556	5/99	0.00399759	0.0408325	5.08547	28.0823	RANBP2;HSP90AA1;HSP90AB1;HSPA5;TPR
B_Naive_up	Reactome_2022	Downregulation Of SMAD2/3:SMAD4 Transcriptional Activity R-HSA-2173795	3/31	0.00418549	0.0419569	10.1791	55.742	NCOR1;UBC;SKIL
B_Naive_up	Reactome_2022	Neutrophil Degranulation R-HSA-6798695	12/468	0.00420547	0.0419569	2.5566	13.9881	ACTR2;HSP90AA1;PTPRC;DDX3X;HSP90AB1;ROCK1;HUWE1;CYBB;IQGAP1;CDK13;DOCK2;NFKB1
B_Naive_up	Reactome_2022	Signaling By VEGF R-HSA-194138	5/102	0.00453904	0.0444524	4.92743	26.5837	HSP90AA1;ROCK1;ROCK2;CYBB;ITPR2
B_Naive_up	Reactome_2022	Developmental Biology R-HSA-1266738	21/1073	0.00480838	0.0448434	1.96857	10.507	KMT2D;ACTR2;HSP90AA1;HSP90AB1;KMT2A;ROCK1;ROCK2;STAT3;IRS2;DEK;KLF4;NFKB1;ABLIM1;MED13;NCOR1;PTPRC;THRAP3;UBC;MYH9;GRB2;TLN1
B_Naive_up	Reactome_2022	Activation Of NF-kappaB In B Cells R-HSA-1169091	4/66	0.00520903	0.0475462	6.14836	32.3241	UBC;REL;MALT1;NFKB1
B_Naive_up	Reactome_2022	RUNX1 Regulates Genes Involved In Megakaryocyte Differentiation And Platelet Function R-HSA-8936459	4/66	0.00520903	0.0475462	6.14836	32.3241	KMT2E;KMT2D;KMT2A;TNRC6B
B_Naive_up	Reactome_2022	Interferon Signaling R-HSA-913531	7/200	0.00543154	0.0481362	3.484	18.1709	RANBP2;EGR1;IRF4;TPR;UBC;EIF4G2;GNL3
B_Naive_up	Reactome_2022	EPHB-mediated Forward Signaling R-HSA-3928662	3/34	0.00544444	0.0481362	9.19262	47.9226	ACTR2;ROCK1;ROCK2
B_Naive_up	Reactome_2022	Interleukin-4 And Interleukin-13 Signaling R-HSA-6785807	5/107	0.00555437	0.0481362	4.6847	24.3285	HSP90AA1;IRF4;STAT3;HSP90B1;MCL1
B_Naive_up	Reactome_2022	Gene And Protein Expression By JAK-STAT Signaling After Interleukin-12 Stimulation R-HSA-8950505	3/35	0.00590912	0.0482859	8.9049	45.6933	HNRNPA2B1;PDCD4;SOD1
B_Naive_up	Reactome_2022	NEP/NS2 Interacts With Cellular Export Machinery R-HSA-168333	3/35	0.00590912	0.0482859	8.9049	45.6933	RANBP2;TPR;GNL3
B_Naive_up	Reactome_2022	Transport Of Ribonucleoproteins Into Host Nucleus R-HSA-168271	3/35	0.00590912	0.0482859	8.9049	45.6933	RANBP2;TPR;GNL3
B_Naive_up	Reactome_2022	RHOB GTPase Cycle R-HSA-9013026	4/69	0.00609742	0.0493546	5.86369	29.9042	AKAP13;PRPF38B;ROCK1;ROCK2
B_Naive_up	Reactome_2022	Export Of Viral Ribonucleoproteins From Nucleus R-HSA-168274	3/36	0.00639683	0.0512942	8.63462	43.6217	RANBP2;TPR;GNL3
B_Naive_up	Reactome_2022	Signaling By FGFR2 R-HSA-5654738	4/72	0.00708124	0.0557404	5.60415	27.7423	HNRNPM;HNRNPH1;UBC;GRB2
B_Naive_up	Reactome_2022	RHOC GTPase Cycle R-HSA-9013106	4/73	0.00743109	0.0579625	5.52265	27.0725	AKAP13;ROCK1;ROCK2;IQGAP1
B_Naive_up	Reactome_2022	NGF-stimulated Transcription R-HSA-9031628	3/39	0.00800085	0.0607718	7.91386	38.2098	EGR1;EGR3;CHD4
B_Naive_up	Reactome_2022	Estrogen-dependent Gene Expression R-HSA-9018519	5/119	0.00862669	0.0649272	4.18902	19.91	DDX5;HSP90AA1;HSP90AB1;CCNT1;TNRC6B
B_Naive_up	Reactome_2022	Axon Guidance R-HSA-422475	12/519	0.00928245	0.0679947	2.29336	10.7321	ACTR2;HSP90AA1;ABLIM1;PTPRC;HSP90AB1;ROCK1;ROCK2;UBC;MYH9;GRB2;IRS2;TLN1
B_Naive_up	Reactome_2022	G Alpha (12/13) Signaling Events R-HSA-416482	4/78	0.00935125	0.0679947	5.14819	24.0536	AKAP13;PRPF38B;ROCK1;ROCK2
B_Naive_up	Reactome_2022	Deactivation Of Beta-Catenin Transactivating Complex R-HSA-3769402	3/42	0.00982124	0.070812	7.30399	33.7679	KMT2D;UBC;YWHAZ
B_Naive_up	Reactome_2022	SUMOylation Of Transcription Cofactors R-HSA-3899300	3/43	0.0104771	0.0735259	7.12103	32.4617	DDX17;DDX5;SAFB
B_Naive_up	Reactome_2022	SARS-CoV-2 Infection R-HSA-9694516	8/283	0.0105688	0.0735259	2.79645	12.7234	RANBP2;DDX5;HSP90AA1;HSP90AB1;CSNK1A1;TPR;UBC;YWHAZ
B_Naive_up	Reactome_2022	Interleukin-12 Signaling R-HSA-9020591	3/44	0.0111578	0.0765869	6.947	31.2311	HNRNPA2B1;PDCD4;SOD1
B_Naive_up	Reactome_2022	SUMOylation Of DNA Replication Proteins R-HSA-4615885	3/45	0.0118634	0.078393	6.78125	30.0701	RANBP2;TPR;TOP1
B_Naive_up	Reactome_2022	TAK1-dependent IKK And NF-kappa-B Activation R-HSA-445989	3/45	0.0118634	0.078393	6.78125	30.0701	UBC;TANK;NFKB1
B_Naive_up	Reactome_2022	Host Interactions Of HIV Factors R-HSA-162909	5/130	0.0123298	0.0795409	3.81825	16.784	RANBP2;CCNT1;TPR;UBC;DOCK2
B_Naive_up	Reactome_2022	Signaling By FGFR R-HSA-190236	4/86	0.0130479	0.0808809	4.64404	20.1511	HNRNPM;HNRNPH1;UBC;GRB2
B_Naive_up	Reactome_2022	Signaling By WNT R-HSA-195721	8/294	0.0130633	0.0808809	2.68738	11.6577	KMT2D;TNKS2;CSNK1A1;UBC;ITPR2;NFATC1;YWHAZ;TNRC6B
B_Naive_up	Reactome_2022	Transcriptional Regulation By TP53 R-HSA-3700989	9/354	0.0131414	0.0808809	2.51106	10.8779	USP7;CNOT6L;CCNT1;UBC;TCEA1;CHD4;CDK13;YWHAZ;TNRC6B
B_Naive_up	Reactome_2022	Nervous System Development R-HSA-9675108	12/545	0.0132652	0.0808809	2.17855	9.41702	ACTR2;HSP90AA1;ABLIM1;PTPRC;HSP90AB1;ROCK1;ROCK2;UBC;MYH9;GRB2;IRS2;TLN1
B_Naive_up	Reactome_2022	SUMOylation Of RNA Binding Proteins R-HSA-4570464	3/47	0.0133502	0.0808809	6.47236	27.9361	RANBP2;TPR;HNRNPC
B_Naive_up	Reactome_2022	Viral Messenger RNA Synthesis R-HSA-168325	3/47	0.0133502	0.0808809	6.47236	27.9361	RANBP2;TPR;GNL3
B_Naive_up	Reactome_2022	RAC2 GTPase Cycle R-HSA-9013404	4/87	0.0135666	0.0808809	4.58786	19.7285	DOCK10;CYBB;IQGAP1;DOCK2
B_Naive_up	Reactome_2022	Regulation Of PLK1 Activity At G2/M Transition R-HSA-2565942	4/87	0.0135666	0.0808809	4.58786	19.7285	HSP90AA1;PPP1R12A;UBC;PAFAH1B1
B_Naive_up	Reactome_2022	Unfolded Protein Response (UPR) R-HSA-381119	4/89	0.0146429	0.0866453	4.47945	18.9203	HSPA5;TLN1;ATF4;HSP90B1
B_Naive_up	Reactome_2022	Late Phase Of HIV Life Cycle R-HSA-162599	5/136	0.0147453	0.0866541	3.64226	15.3588	RANBP2;CCNT1;TPR;UBC;TCEA1
B_Naive_up	Reactome_2022	Signaling By ERBB2 R-HSA-1227986	3/49	0.0149385	0.0871921	6.19032	26.023	HSP90AA1;UBC;GRB2
B_Naive_up	Reactome_2022	EPH-Ephrin Signaling R-HSA-2682334	4/91	0.0157717	0.090214	4.37603	18.1585	ACTR2;ROCK1;ROCK2;MYH9
B_Naive_up	Reactome_2022	Signaling By TGF-beta Receptor Complex R-HSA-170834	4/91	0.0157717	0.090214	4.37603	18.1585	NCOR1;CCNT1;UBC;SKIL
B_Naive_up	Reactome_2022	Translocation Of SLC2A4 (GLUT4) To Plasma Membrane R-HSA-1445148	3/51	0.016629	0.0931841	5.93179	24.3002	MYH9;LNPEP;YWHAZ
B_Naive_up	Reactome_2022	C-type Lectin Receptors (CLRs) R-HSA-5621481	5/141	0.0169858	0.093422	3.50746	14.2942	UBC;ITPR2;NFATC1;NFKB1;MALT1
B_Naive_up	Reactome_2022	Apoptotic Execution Phase R-HSA-75153	3/52	0.0175128	0.0951014	5.81044	23.5022	ROCK1;HMGB2;ACIN1
B_Naive_up	Reactome_2022	Formation Of TC-NER Pre-Incision Complex R-HSA-6781823	3/52	0.0175128	0.0951014	5.81044	23.5022	USP7;UBC;TCEA1
B_Naive_up	Reactome_2022	Vesicle-mediated Transport R-HSA-5653656	13/637	0.0179954	0.0971072	2.01652	8.10165	DENND1B;ACTR2;HSP90AA1;DENND5B;LNPEP;CLINT1;YWHAZ;HSP90B1;UBC;MYH9;GRB2;PAFAH1B1;PICALM
B_Naive_up	Reactome_2022	P75 NTR Receptor-Mediated Signaling R-HSA-193704	4/95	0.0181899	0.0975434	4.18283	16.7601	AKAP13;PRPF38B;UBC;NFKB1
B_Naive_up	Reactome_2022	Platelet Activation, Signaling And Aggregation R-HSA-76002	7/254	0.018499	0.098585	2.71481	10.8322	HSPA5;PLEK;ITPR2;GRB2;TLN1;YWHAZ;SOD1
B_Naive_up	Reactome_2022	HCMV Early Events R-HSA-9609690	4/96	0.0188284	0.0997209	4.13716	16.4344	RANBP2;NCOR1;TPR;NFKB1
B_Naive_up	Reactome_2022	Hemostasis R-HSA-109582	12/576	0.0195924	0.103131	2.05549	8.08345	DOCK10;HSPA5;PLEK;JMJD1C;ITPR2;GRB2;MAFK;ATP2B1;TLN1;DOCK2;YWHAZ;SOD1
B_Naive_up	Reactome_2022	HIV Life Cycle R-HSA-162587	5/149	0.0210214	0.106724	3.31125	12.7888	RANBP2;CCNT1;TPR;UBC;TCEA1
B_Naive_up	Reactome_2022	Deadenylation-dependent mRNA Decay R-HSA-429914	3/56	0.0213061	0.107533	5.37083	20.671	DDX6;CNOT6L;TUT4
B_Naive_up	Reactome_2022	Cytoprotection By HMOX1 R-HSA-9707564	3/57	0.0223191	0.110692	5.2711	20.0424	NCOR1;STAT3;MAFK
B_Naive_up	Reactome_2022	Signaling By ERBB4 R-HSA-1236394	3/57	0.0223191	0.110692	5.2711	20.0424	NCOR1;UBC;GRB2
B_Naive_up	Reactome_2022	Role Of GTSE1 In G2/M Progression After G2 Checkpoint R-HSA-8852276	3/59	0.0244227	0.119131	5.08233	18.8668	HSP90AA1;HSP90AB1;UBC
B_Naive_up	Reactome_2022	Transcriptional Regulation Of Granulopoiesis R-HSA-9616222	3/59	0.0244227	0.119131	5.08233	18.8668	KMT2A;STAT3;DEK
B_Naive_up	Reactome_2022	Antigen processing-Cross Presentation R-HSA-1236975	4/104	0.0244371	0.119131	3.80464	14.1215	SEC61A1;UBC;CYBB;LNPEP
B_Naive_up	Reactome_2022	FCGR3A-mediated Phagocytosis R-HSA-9664422	3/60	0.0255133	0.122885	4.99291	18.3168	ACTR2;MYH9;GRB2
B_Naive_up	Reactome_2022	HDACs Deacetylate Histones R-HSA-3214815	3/60	0.0255133	0.122885	4.99291	18.3168	NCOR1;ARID4B;CHD4
B_Naive_up	Reactome_2022	Influenza Infection R-HSA-168255	5/157	0.0256368	0.122885	3.1357	11.4883	RANBP2;HSP90AA1;PABPN1;TPR;GNL3
B_Naive_up	Reactome_2022	Ca2+ Pathway R-HSA-4086398	3/61	0.0266297	0.123504	4.90658	17.7899	ITPR2;NFATC1;TNRC6B
B_Naive_up	Reactome_2022	Nuclear Events (Kinase And Transcription Factor Activation) R-HSA-198725	3/61	0.0266297	0.123504	4.90658	17.7899	EGR1;EGR3;CHD4
B_Naive_up	Reactome_2022	Gene Silencing By RNA R-HSA-211000	4/108	0.0275816	0.125338	3.65756	13.1329	RANBP2;HSP90AA1;TPR;TNRC6B
B_Naive_up	Reactome_2022	RHO GTPases Activate PKNs R-HSA-5625740	3/62	0.027772	0.125338	4.82317	17.2849	PPP1R12A;MYH9;YWHAZ
B_Naive_up	Reactome_2022	TP53 Regulates Transcription Of DNA Repair Genes R-HSA-6796648	3/62	0.027772	0.125338	4.82317	17.2849	CCNT1;TCEA1;CDK13
B_Naive_up	Reactome_2022	Toll-like Receptor Cascades R-HSA-168898	5/162	0.0288266	0.126043	3.03506	10.7637	CD180;UBC;TANK;NFKB1;HSP90B1
B_Naive_up	Reactome_2022	Cytosolic Sensors Of Pathogen-Associated DNA R-HSA-1834949	3/63	0.02894	0.126043	4.74255	16.8006	DHX9;UBC;NFKB1
B_Naive_up	Reactome_2022	Signaling By MET R-HSA-6806834	3/63	0.02894	0.126043	4.74255	16.8006	UBC;STAT3;GRB2
B_Naive_up	Reactome_2022	Gap-filling DNA Repair Synthesis And Ligation In TC-NER R-HSA-6782210	3/64	0.0301337	0.128877	4.66456	16.3358	USP7;UBC;TCEA1
B_Naive_up	Reactome_2022	Cellular Senescence R-HSA-2559583	5/165	0.0308559	0.129566	2.9777	10.3577	KDM6B;UBC;STAT3;NFKB1;TNRC6B
B_Naive_up	Reactome_2022	Mitotic Prophase R-HSA-68875	4/112	0.0309568	0.129566	3.52138	12.2374	RANBP2;SET;TPR;SMC4
B_Naive_up	Reactome_2022	Dual Incision In TC-NER R-HSA-6782135	3/65	0.0313531	0.130587	4.5891	15.8895	USP7;UBC;TCEA1
B_Naive_up	Reactome_2022	TCR Signaling R-HSA-202403	4/116	0.0345651	0.141899	3.39493	11.4236	PTPRC;UBC;NFKB1;MALT1
B_Naive_up	Reactome_2022	HIV Infection R-HSA-162906	6/229	0.0349049	0.14225	2.568	8.61596	RANBP2;CCNT1;TPR;UBC;TCEA1;DOCK2
B_Naive_up	Reactome_2022	Circadian Clock R-HSA-400253	3/69	0.0364857	0.147297	4.3101	14.27	NCOR1;UBC;BHLHE40
B_Naive_up	Reactome_2022	RNA Polymerase II Transcription R-HSA-73857	21/1312	0.0372862	0.147297	1.58367	5.2089	KMT2E;BRD2;KMT2D;USP7;CNOT6L;CCNT1;KMT2A;CHD4;DEK;KLF4;YWHAZ;NFKB1;SRRM1;MED13;NCOR1;PABPN1;UBC;TCEA1;CDK13;SKIL;TNRC6B
B_Naive_up	Reactome_2022	Signaling By TGFB Family Members R-HSA-9006936	4/119	0.0374251	0.147297	3.30586	10.8611	NCOR1;CCNT1;UBC;SKIL
B_Naive_up	Reactome_2022	HCMV Infection R-HSA-9609646	4/121	0.0394052	0.153477	3.24902	10.5069	RANBP2;NCOR1;TPR;NFKB1
B_Naive_up	Reactome_2022	SARS-CoV-2 Activates/Modulates Innate And Adaptive Immune Responses R-HSA-9705671	4/121	0.0394052	0.153477	3.24902	10.5069	RANBP2;HSP90AA1;HSP90AB1;TPR
B_Naive_up	Reactome_2022	RAC1 GTPase Cycle R-HSA-9013149	5/178	0.0406729	0.15649	2.75212	8.81282	DOCK10;ARAP2;CYBB;IQGAP1;DOCK2
B_Naive_up	Reactome_2022	Cell Death Signaling Via NRAGE, NRIF And NADE R-HSA-204998	3/74	0.0434682	0.16103	4.00555	12.5603	AKAP13;PRPF38B;UBC
B_Naive_up	Reactome_2022	NoRC Negatively Regulates rRNA Expression R-HSA-427413	3/74	0.0434682	0.16103	4.00555	12.5603	TAF1D;SMARCA5;ARID4B
B_Naive_up	Reactome_2022	Transport Of Mature mRNA Derived From An Intron-Containing Transcript R-HSA-159236	3/74	0.0434682	0.16103	4.00555	12.5603	RANBP2;TPR;SRRM1
B_Naive_up	Reactome_2022	Platelet Degranulation R-HSA-114608	4/125	0.043542	0.16103	3.14097	9.84391	HSPA5;PLEK;TLN1;SOD1
B_Naive_up	Reactome_2022	G2/M Transition R-HSA-69275	5/182	0.0440337	0.16215	2.68938	8.39838	HSP90AA1;HSP90AB1;PPP1R12A;UBC;PAFAH1B1
B_Naive_up	Reactome_2022	Cell Cycle R-HSA-1640170	12/654	0.0451689	0.164216	1.79843	5.57036	RANBP2;HSP90AA1;SET;HSP90AB1;PPP1R12A;TPR;UBC;ATRX;SMARCA5;SMC4;YWHAZ;PAFAH1B1
B_Naive_up	Reactome_2022	Mitotic G2-G2/M Phases R-HSA-453274	5/184	0.0457748	0.165716	2.65906	8.20058	HSP90AA1;HSP90AB1;PPP1R12A;UBC;PAFAH1B1
B_Naive_up	Reactome_2022	Protein Ubiquitination R-HSA-8852135	3/76	0.0464347	0.165908	3.89542	11.9578	USP7;UBC;OTULIN
B_Naive_up	Reactome_2022	Generic Transcription Pathway R-HSA-212436	19/1190	0.0472913	0.165908	1.57336	4.801	KMT2E;BRD2;KMT2D;USP7;CNOT6L;CCNT1;KMT2A;CHD4;DEK;KLF4;YWHAZ;NFKB1;MED13;NCOR1;UBC;TCEA1;CDK13;SKIL;TNRC6B
B_Naive_up	Reactome_2022	Leishmania Infection R-HSA-9658195	6/247	0.0474396	0.165908	2.37401	7.23669	ACTR2;HSP90AB1;ITPR2;MYH9;GRB2;NFKB1
B_Naive_up	Reactome_2022	Class I MHC Mediated Antigen Processing And Presentation R-HSA-983169	8/378	0.047798	0.165908	2.06833	6.28931	SEC61A1;HERC1;HSPA5;UBC;HUWE1;CYBB;LNPEP;TRIP12
B_Naive_up	Reactome_2022	Negative Epigenetic Regulation Of rRNA Expression R-HSA-5250941	3/77	0.0479546	0.165908	3.84258	11.6718	TAF1D;SMARCA5;ARID4B
B_Naive_up	Reactome_2022	Transcription-Coupled Nucleotide Excision Repair (TC-NER) R-HSA-6781827	3/77	0.0479546	0.165908	3.84258	11.6718	USP7;UBC;TCEA1
B_Naive_up	Reactome_2022	Response To Elevated Platelet Cytosolic Ca2+ R-HSA-76005	4/130	0.0490435	0.167685	3.01557	9.09207	HSPA5;PLEK;TLN1;SOD1
B_Naive_up	Reactome_2022	ESR-mediated Signaling R-HSA-8939211	5/188	0.049379	0.167685	2.6004	7.82261	DDX5;HSP90AA1;HSP90AB1;CCNT1;TNRC6B
B_Naive_up	Reactome_2022	FCERI Mediated NF-kB Activation R-HSA-2871837	3/78	0.0494988	0.167685	3.79115	11.3955	UBC;MALT1;NFKB1
B_Naive_up	Reactome_2022	Nuclear Events Mediated By NFE2L2 R-HSA-9759194	3/78	0.0494988	0.167685	3.79115	11.3955	UBC;MAFK;ATF4
B_Naive_up	Reactome_2022	Membrane Trafficking R-HSA-199991	11/599	0.0534846	0.169787	1.79601	5.25937	DENND1B;ACTR2;DENND5B;UBC;MYH9;LNPEP;GRB2;CLINT1;YWHAZ;PAFAH1B1;PICALM
B_Naive_up	Reactome_2022	Regulation Of HSF1-mediated Heat Shock Response R-HSA-3371453	3/81	0.0542751	0.169787	3.64479	10.6198	RANBP2;HSPA5;TPR
B_Naive_up	Reactome_2022	Senescence-Associated Secretory Phenotype (SASP) R-HSA-2559582	3/81	0.0542751	0.169787	3.64479	10.6198	UBC;STAT3;NFKB1
B_Naive_up	Reactome_2022	Factors Involved In Megakaryocyte Development And Platelet Production R-HSA-983231	4/136	0.0561281	0.171993	2.87762	8.28788	DOCK10;JMJD1C;MAFK;DOCK2
B_Naive_up	Reactome_2022	SARS-CoV-2-host Interactions R-HSA-9705683	5/196	0.0570763	0.172279	2.49047	7.13112	RANBP2;HSP90AA1;HSP90AB1;TPR;YWHAZ
B_Naive_up	Reactome_2022	Influenza Viral RNA Transcription And Replication R-HSA-168273	4/137	0.0573597	0.172279	2.85584	8.16316	RANBP2;HSP90AA1;TPR;GNL3
B_Naive_up	Reactome_2022	Transport Of Mature Transcript To Cytoplasm R-HSA-72202	3/83	0.0575776	0.172279	3.55331	10.1433	RANBP2;TPR;SRRM1
B_Naive_up	Reactome_2022	Signaling By Nuclear Receptors R-HSA-9006931	6/260	0.0580288	0.172279	2.25101	6.40821	DDX5;HSP90AA1;NCOR1;HSP90AB1;CCNT1;TNRC6B
B_Naive_up	Reactome_2022	TCF Dependent Signaling In Response To WNT R-HSA-201681	5/198	0.0591026	0.174604	2.46441	6.97053	KMT2D;TNKS2;CSNK1A1;UBC;YWHAZ
B_Naive_up	Reactome_2022	Toll Like Receptor 4 (TLR4) Cascade R-HSA-166016	4/140	0.0611412	0.174604	2.79241	7.80359	CD180;UBC;TANK;NFKB1
B_Naive_up	Reactome_2022	Beta-catenin Independent WNT Signaling R-HSA-3858494	4/142	0.0637339	0.17697	2.75166	7.57543	UBC;ITPR2;NFATC1;TNRC6B
B_Naive_up	Reactome_2022	Clathrin-mediated Endocytosis R-HSA-8856828	4/142	0.0637339	0.17697	2.75166	7.57543	ACTR2;UBC;GRB2;PICALM
B_Naive_up	Reactome_2022	Transcriptional Regulation By RUNX1 R-HSA-8878171	5/204	0.0654256	0.181081	2.38937	6.51544	KMT2E;KMT2D;KMT2A;UBC;TNRC6B
B_Naive_up	Reactome_2022	Oxidative Stress Induced Senescence R-HSA-2559580	3/93	0.0754564	0.193303	3.15689	8.15804	KDM6B;UBC;TNRC6B
B_Naive_up	Reactome_2022	RAC3 GTPase Cycle R-HSA-9013423	3/93	0.0754564	0.193303	3.15689	8.15804	DOCK10;ARAP2;CYBB
B_Naive_up	Reactome_2022	Downstream TCR Signaling R-HSA-202424	3/94	0.077365	0.197428	3.12204	7.99	UBC;MALT1;NFKB1
B_Naive_up	Reactome_2022	Interleukin-1 Family Signaling R-HSA-446652	4/152	0.0775446	0.197428	2.56443	6.55701	UBC;STAT3;TANK;NFKB1
B_Naive_up	Reactome_2022	MyD88 Cascade Initiated On Plasma Membrane R-HSA-975871	3/96	0.0812451	0.200702	3.05459	7.66789	UBC;TANK;NFKB1
B_Naive_up	Reactome_2022	KEAP1-NFE2L2 Pathway R-HSA-9755511	3/100	0.0892518	0.210587	2.92803	7.07499	UBC;MAFK;ATF4
B_Naive_up	Reactome_2022	TRAF6 Mediated Induction Of NFkB And MAP Kinases Upon TLR7/8 Or 9 Activation R-HSA-975138	3/101	0.0913036	0.210587	2.89801	6.93657	UBC;TANK;NFKB1
B_Naive_up	Reactome_2022	MyD88 Dependent Cascade Initiated On Endosome R-HSA-975155	3/102	0.0933749	0.214787	2.86859	6.80181	UBC;TANK;NFKB1
B_Naive_up	Reactome_2022	Toll Like Receptor 3 (TLR3) Cascade R-HSA-168164	3/103	0.0954655	0.217266	2.83976	6.67057	UBC;TANK;NFKB1
B_Naive_up	Reactome_2022	Toll Like Receptor 7/8 (TLR7/8) Cascade R-HSA-168181	3/103	0.0954655	0.217266	2.83976	6.67057	UBC;TANK;NFKB1
B_Naive_up	Reactome_2022	Cargo Recognition For Clathrin-Mediated Endocytosis R-HSA-8856825	3/104	0.0975753	0.221132	2.8115	6.54273	UBC;GRB2;PICALM
B_Naive_up	Reactome_2022	Toll Like Receptor 9 (TLR9) Cascade R-HSA-168138	3/106	0.101851	0.224649	2.75663	6.29681	UBC;TANK;NFKB1
B_Naive_up	Reactome_2022	Cell Cycle, Mitotic R-HSA-69278	9/523	0.103195	0.226041	1.67079	3.79459	RANBP2;HSP90AA1;SET;HSP90AB1;PPP1R12A;TPR;UBC;SMC4;PAFAH1B1
B_Naive_up	Reactome_2022	MyD88-independent TLR4 Cascade R-HSA-166166	3/107	0.104017	0.226041	2.72998	6.1785	UBC;TANK;NFKB1
B_Naive_up	Reactome_2022	Nucleotide Excision Repair R-HSA-5696398	3/108	0.106201	0.226627	2.70385	6.06317	USP7;UBC;TCEA1
B_Naive_up	Reactome_2022	M Phase R-HSA-68886	7/380	0.108496	0.226627	1.78615	3.96712	RANBP2;HSP90AA1;SET;TPR;UBC;SMC4;PAFAH1B1
B_Naive_up	Reactome_2022	MyD88:MAL(TIRAP) Cascade Initiated On Plasma Membrane R-HSA-166058	3/112	0.115113	0.234045	2.60409	5.62963	UBC;TANK;NFKB1
B_Naive_up	Reactome_2022	Interleukin-1 Signaling R-HSA-9020702	3/114	0.119672	0.238234	2.55691	5.42832	UBC;TANK;NFKB1
B_Naive_up	Reactome_2022	MAPK Family Signaling Cascades R-HSA-5683057	6/318	0.121094	0.238998	1.82711	3.85738	UBC;GRB2;IRS2;IQGAP1;TLN1;TNRC6B
B_Naive_up	Reactome_2022	PPARA Activates Gene Expression R-HSA-1989781	3/116	0.124297	0.242698	2.5114	5.23647	MED13;NCOR1;THRAP3
B_Naive_up	Reactome_2022	Regulation Of Lipid Metabolism By PPARalpha R-HSA-400206	3/118	0.128986	0.242698	2.46747	5.05351	MED13;NCOR1;THRAP3
B_Naive_up	Reactome_2022	Cell-Cell Communication R-HSA-1500931	3/120	0.133738	0.249993	2.42505	4.8789	GRB2;IQGAP1;CD2AP
B_Naive_up	Reactome_2022	Mitotic Prometaphase R-HSA-68877	4/186	0.13429	0.250481	2.08175	4.17964	RANBP2;HSP90AA1;SMC4;PAFAH1B1
B_Naive_up	Reactome_2022	Autophagy R-HSA-9612973	3/128	0.153324	0.269	2.26892	4.25468	HSP90AA1;HSP90AB1;UBC
B_Naive_up	Reactome_2022	Muscle Contraction R-HSA-397014	4/196	0.153518	0.269	1.97232	3.69601	TPM3;ITPR2;ATP2B1;TLN1
B_Naive_up	Reactome_2022	RAF/MAP Kinase Cascade R-HSA-5673001	5/271	0.159404	0.271798	1.78143	3.27125	UBC;GRB2;IRS2;IQGAP1;TLN1
B_Naive_up	Reactome_2022	Ub-specific Processing Proteases R-HSA-5689880	4/201	0.163502	0.271798	1.92177	3.48019	USP7;TNKS2;UBC;TANK
B_Naive_up	Reactome_2022	Signaling By NOTCH R-HSA-157118	4/203	0.167561	0.275416	1.90226	3.39822	NCOR1;UBC;YWHAZ;TNRC6B
B_Naive_up	Reactome_2022	MAPK1/MAPK3 Signaling R-HSA-5684996	5/277	0.169674	0.278357	1.74159	3.08937	UBC;GRB2;IRS2;IQGAP1;TLN1
B_Naive_up	Reactome_2022	CDC42 GTPase Cycle R-HSA-9013148	3/149	0.208407	0.309901	1.9405	3.04321	DOCK10;ARAP2;IQGAP1
B_Naive_up	Reactome_2022	Antigen Processing: Ubiquitination And Proteasome Degradation R-HSA-983168	5/307	0.224525	0.325323	1.56618	2.33951	HERC1;UBC;HUWE1;LNPEP;TRIP12
B_Naive_up	Reactome_2022	Regulation Of TP53 Activity R-HSA-5633007	3/157	0.23045	0.332313	1.83894	2.69906	USP7;UBC;CHD4
B_Naive_up	Reactome_2022	Separation Of Sister Chromatids R-HSA-2467813	3/170	0.26709	0.360887	1.69467	2.23725	RANBP2;UBC;PAFAH1B1
B_Naive_up	Reactome_2022	Ion Channel Transport R-HSA-983712	3/175	0.281372	0.369705	1.64499	2.08597	WNK1;UBC;ATP2B1
B_Naive_up	Reactome_2022	Disorders Of Transmembrane Transporters R-HSA-5619115	3/176	0.284238	0.372247	1.63539	2.05723	RANBP2;TPR;UBC
B_Naive_up	Reactome_2022	Cell Cycle Checkpoints R-HSA-69620	4/271	0.320818	0.407192	1.41287	1.60627	RANBP2;UBC;YWHAZ;PAFAH1B1
B_Naive_up	Reactome_2022	Deubiquitination R-HSA-5688426	4/279	0.33992	0.423297	1.37121	1.47959	USP7;TNKS2;UBC;TANK
B_Naive_up	Reactome_2022	Translation R-HSA-72766	4/281	0.344704	0.428632	1.36117	1.44974	LARS2;SEC61A1;EIF5;EIF3A
B_Naive_up	Reactome_2022	Metabolism Of Proteins R-HSA-392499	22/1890	0.346028	0.429656	1.11673	1.18511	DDX17;RANBP2;USP7;DDX5;STAT3;SAFB;KLF4;TANK;HSP90B1;LARS2;SEC61A1;PTP4A2;NUB1;EIF5;TNKS2;XRN2;OTULIN;TPR;UBC;HNRNPC;TOP1;EIF3A
B_Naive_up	Reactome_2022	DNA Repair R-HSA-73894	4/310	0.413902	0.493233	1.23034	1.08531	USP7;UBC;SMARCA5;TCEA1
B_Naive_up	Reactome_2022	Mitotic Anaphase R-HSA-68882	3/232	0.443954	0.514052	1.23194	1.00038	RANBP2;UBC;PAFAH1B1
B_Naive_up	Reactome_2022	Mitotic Metaphase And Anaphase R-HSA-2555396	3/233	0.446716	0.516553	1.22653	0.988375	RANBP2;UBC;PAFAH1B1
B_Naive_up	Reactome_2022	Post-translational Protein Modification R-HSA-597592	15/1383	0.494422	0.553082	1.03053	0.725873	DDX17;RANBP2;USP7;DDX5;SAFB;TANK;HSP90B1;PTP4A2;NUB1;TNKS2;OTULIN;TPR;UBC;HNRNPC;TOP1
B_Naive_up	Reactome_2022	Organelle Biogenesis And Maintenance R-HSA-1852241	3/275	0.556865	0.606333	1.03491	0.605869	HSP90AA1;NCOR1;PAFAH1B1
B_Naive_up	Reactome_2022	Metabolism Of Carbohydrates R-HSA-71387	3/285	0.58112	0.625398	0.997698	0.541548	RANBP2;TPR;UBC
B_Naive_up	Reactome_2022	GPCR Downstream Signaling R-HSA-388396	6/619	0.640012	0.674607	0.915577	0.408593	AKAP13;PRPF38B;ROCK1;ROCK2;ITPR2;GRB2
B_Naive_up	Reactome_2022	Signaling By GPCR R-HSA-372790	6/689	0.738411	0.75966	0.818741	0.248287	AKAP13;PRPF38B;ROCK1;ROCK2;ITPR2;GRB2
B_Naive_up	Reactome_2022	Transport Of Small Molecules R-HSA-382551	4/706	0.942877	0.949517	0.5254	0.0309039	WNK1;UBC;ATP2B1;SLC38A2
B_Naive_up	Reactome_2022	Metabolism Of Lipids R-HSA-556833	3/732	0.984673	0.986974	0.377097	0.00582441	MED13;NCOR1;THRAP3
B_Naive_up	Reactome_2022	Metabolism R-HSA-1430728	11/2049	0.997057	0.997057	0.479051	0.001412	RANBP2;HSP90AA1;MED13;NCOR1;HSP90AB1;THRAP3;TPR;UBC;ITPR2;IQGAP1;SERINC3
B_Naive_up	ChEA_2022	KDM5B 21448134 ChIP-Seq MESCs Mouse	114/3030	1.26331e-39	9.29793e-37	6.80045	609.097	TCERG1;CCNT1;ZFAND5;HNRNPU;JMJD1C;NUCKS1;SMC4;NUB1;HERC1;CCNL1;DDX17;USP7;TPM3;IFRD1;CD2AP;SRRM1;NCL;XRN2;PHIP;TLN1;SF1;ANKRD17;MACF1;DDX6;ZCCHC7;DDX5;GGNBP2;SET;DHX9;YTHDC1;BAZ2B;HSP90B1;TPR;ARGLU1;SKIL;SLC38A2;BPTF;PRPF38B;HSPA5;FUS;SMARCA5;LNPEP;CLK1;HNRNPM;EIF5;SON;WNK1;FUBP1;CAPRIN1;DMXL1;HNRNPD;REL;GRB2;HNRNPC;EIF4G2;PICALM;KDM5A;SETD2;SMG1;RBM25;DDX3X;CHD4;CHD2;CLINT1;SEC61A1;MED13;JARID2;…
B_Naive_up	ChEA_2022	AF4 26711339 ChIP-Seq SEM Human Blood Leukemia	110/2966	3.11646e-37	1.14686e-34	6.45724	542.789	ZFAND5;HNRNPU;JMJD1C;ARID4B;NUCKS1;SMC4;ACTB;GLS;DOCK10;CCNL1;DDX17;MBNL1;USP7;TPM3;CD2AP;LARS2;NCL;PHIP;TLN1;ATF4;ANKRD17;MACF1;DDX6;ZCCHC7;DDX5;SET;DHX9;YTHDC1;MYCBP2;ANKRD12;ITPR2;BAZ2B;IQGAP1;HSP90B1;ZFP36L1;TPR;ARGLU1;SLC38A2;MCL1;EGR1;PRPF38B;HSPA5;SMARCA5;IRF2BP2;LNPEP;NFKB1;CLK1;EIF5;PTPRC;WNK1;FUBP1;CAPRIN1;DMXL1;HNRNPD;REL;GRB2;HNRNPC;EIF4G2;PICALM;SETD2;RBM25;DDX3X;HSP90AB1;PLEK;HMGB2;…
B_Naive_up	ChEA_2022	CREM 20920259 ChIP-Seq GC1-SPG Mouse	135/4643	8.46352e-37	2.07638e-34	6.02127	500.126	TCERG1;CCNT1;DENND5B;ZFAND5;HNRNPU;JMJD1C;IRS2;NUCKS1;SMC4;ACTB;GLS;NUB1;CCNL1;DDX17;SRRM2;USP7;TPM3;IFRD1;CD2AP;SRRM1;NCL;XRN2;PHIP;ATF4;SF1;ANKRD17;MACF1;DDX6;ZCCHC7;DDX5;GGNBP2;SET;DHX9;YTHDC1;MYCBP2;ANKRD12;BAZ2B;TPR;UBC;ARGLU1;SKIL;SLC38A2;MCL1;EGR1;PRPF38B;HSPA5;FUS;SMARCA5;LNPEP;NFATC1;CLK1;HNRNPM;EIF5;SON;WNK1;CAPRIN1;DMXL1;HNRNPD;REL;GRB2;MAFK;HNRNPC;SERINC3;EIF4G2;PICALM;KDM5A;SETD2;RBM…
B_Naive_up	ChEA_2022	HNF1A 27111144 ChIP-Seq CD8+TCells Mouse Blood Lymphoma	104/3109	9.72435e-31	1.78928e-28	5.42876	375.157	TCERG1;ZFAND5;IRS2;GLS;DOCK10;HERC1;CCNL1;SRRM2;MBNL1;USP7;SRRM1;ATF4;KMT2E;MACF1;DDX6;KMT2D;ZCCHC7;DDX5;GGNBP2;KMT2A;DHX9;MYCBP2;ITPR2;IQGAP1;ZFP36L1;TMEM245;TPR;SKIL;SLC38A2;MCL1;PRPF38B;EGR3;HSPA5;FUS;SMARCA5;IRF2BP2;SUCO;LNPEP;NFKB1;CLK1;FUBP1;CAPRIN1;DMXL1;BHLHE40;HNRNPD;REL;GRB2;HNRNPC;CDK13;SERINC3;EIF4G2;KDM5A;SETD2;SMG1;RBM25;DDX3X;HSP90AB1;TUT4;CLINT1;AKAP13;SEC61A1;MED13;RASGEF1B;NFKBI…
B_Naive_up	ChEA_2022	ENL 26711339 ChIP-Seq SEM Human Blood Leukemia	72/1523	7.30659e-29	1.07553e-26	6.5464	424.116	SETD2;CCNT1;PLEK;HMGB2;HNRNPU;JMJD1C;ARID4B;NUCKS1;CHD2;SMC4;GLS;DOCK10;AKAP13;CCNL1;JARID2;DDX17;MBNL1;CNOT6L;PPP1R12A;ARAP2;ZFP91;BAZ1A;YWHAZ;CD2AP;GNL3;LARS2;NCOR1;HNRNPH1;NCL;MYH9;PHIP;TOP1;TLN1;PAFAH1B1;ANKRD17;MACF1;ZCCHC7;ROCK1;DHX9;MYCBP2;ANKRD12;ITPR2;BAZ2B;ZFP36L1;PABPN1;TNKS2;TRA2B;TPR;SF3B1;MCL1;PRPF38B;HSPA5;CSNK1A1;SMARCA5;LAPTM5;IRF2BP2;LNPEP;RSRC2;DEK;NFKB1;CLK1;MKLN1;PRPF39;PTPRC…
B_Naive_up	ChEA_2022	TCF7 22412390 ChIP-Seq EML Mouse	66/1635	2.02815e-22	2.48787e-20	5.28569	264.019	KDM5A;HSP90AB1;DENND5B;CELF2;ZFAND5;HNRNPU;ARID4B;CHD4;CHD2;SMC4;ACTB;GLS;NFKBIZ;CCNL1;JARID2;KDM6B;BRD2;USP7;HSP90AA1;TPM3;BAZ1A;YWHAZ;GRIP2;PTP4A2;THRAP3;PHIP;LUC7L2;ATF4;SF1;ANKRD17;DDX6;DDX5;SET;DHX9;ODC1;BAZ2B;ZFP36L1;PURB;UBC;SLC38A2;NKTR;MCL1;HNRNPA0;EGR1;EGR3;HSPA5;SMARCA5;HUWE1;LAPTM5;IRF2BP2;NFATC1;ATP2B1;NFKB1;CLK1;EIF5;PTPRC;WNK1;CAPRIN1;HNRNPA2B1;BHLHE40;HNRNPD;PDCD4;MAFK;CDK13;EIF4G…
B_Naive_up	ChEA_2022	CREB1 23762244 ChIP-Seq HIPPOCAMPUS Rat	67/2006	2.40849e-18	2.53235e-16	4.28324	173.761	KDM5A;TCERG1;HSP90AB1;CCNT1;ZFAND5;JMJD1C;ZBTB20;NUCKS1;CHD2;ACTB;GLS;CCNL1;JARID2;DDX17;SRRM2;KDM6B;BRD2;TPM3;IFRD1;CD180;ATRX;ZFP91;YWHAZ;HNRNPH1;THRAP3;CSDE1;XRN2;MYH9;TOP1;TLN1;ATF4;SF1;PAFAH1B1;ANKRD17;ZCCHC7;GGNBP2;RRBP1;PURB;PABPN1;TRA2B;TPR;TRA2A;SKIL;RANBP2;EGR1;PRPF38B;HSPA5;CSNK1A1;STAT3;SMARCA5;HUWE1;IRF2BP2;LNPEP;KLF4;SOD1;MKLN1;SON;HNRNPA2B1;REL;ACIN1;MAFK;TCF4;HNRNPC;EIF4G2;EIF3A;T…
B_Naive_up	ChEA_2022	FOXA1 27270436 ChIP-Seq VCaP Human Prostate Carcinoma	88/3331	4.77793e-18	4.3957e-16	3.65026	145.582	DENND1B;RBM25;CCNT1;DENND5B;ZFAND5;HMGB2;JMJD1C;ZBTB20;ARID4B;TMEM131L;CHD2;SMC4;GLS;NUB1;RASGEF1B;NFKBIZ;CCNL1;PNISR;MBNL1;HSP90AA1;CNOT6L;PPP1R12A;SCAF11;TPM3;IFRD1;ARAP2;YWHAZ;SRRM1;PTBP3;NSA2;SFPQ;NCOR1;HNRNPH1;CSDE1;XRN2;TAX1BP1;MYH9;PHIP;TOP1;LUC7L2;ANKRD17;DDX6;ZCCHC7;DDX5;GGNBP2;SET;KMT2A;ROCK1;ROCK2;MYCBP2;ODC1;RRBP1;BAZ2B;TANK;MALT1;HSP90B1;ZFP36L1;BCLAF1;UBC;TRA2A;ARGLU1;SRSF10;SKIL;SL…
B_Naive_up	ChEA_2022	YY1 33199912 ChIP-Seq 293T Human KidneyEmbryo	91/3612	2.05292e-17	1.67883e-15	3.50371	134.629	KDM5A;TCERG1;SETD2;RBM25;DDX3X;ZFAND5;HNRNPU;IRS2;NUCKS1;CHD4;TMEM131L;CHD2;SMC4;CLINT1;SEC61A1;JARID2;DDX17;SRRM2;PNISR;ACTR2;HSP90AA1;PPP1R12A;SCAF11;TPM3;ATRX;SAFB;YWHAZ;SRRM1;PTBP3;PHF20L1;LARS2;SFPQ;NCOR1;HNRNPH1;THRAP3;CSDE1;NCL;XRN2;ATF4;SF1;PAFAH1B1;ANKRD17;DDX6;ZCCHC7;DDX5;SET;YTHDC1;MYCBP2;BAZ2B;TANK;PURB;BCLAF1;TMEM245;TRA2B;TRA2A;ARGLU1;SF3B1;SRSF10;SKIL;NKTR;HNRNPA0;RANBP2;EGR1;PRPF3…
B_Naive_up	ChEA_2022	YY1 23942234 ChIP-Seq MYOBLASTS AND MYOTUBES Mouse	49/1173	5.01925e-17	3.69417e-15	5.02276	188.508	TCERG1;RBM25;DDX3X;JMJD1C;CHD2;SMC4;MED13;JARID2;DDX17;SRRM2;BRD2;PPP1R12A;TPM3;ATRX;SAFB;LARS2;SFPQ;NCOR1;CSDE1;ATF4;PAFAH1B1;ANKRD17;MACF1;BAZ2B;BCLAF1;TNKS2;TRA2B;TRA2A;BPTF;RANBP2;PRPF38B;CSNK1A1;PRRC2C;LNPEP;RSRC2;ATP2B1;DEK;HNRNPM;EIF5;SON;FUBP1;CAPRIN1;HNRNPA2B1;ACIN1;TCF4;HNRNPC;NAA15;EIF4G2;TNRC6B
B_Naive_up	ChEA_2022	MYC 22102868 ChIP-Seq CA46 Human Blood BurkittsLymphoma	70/2314	6.36558e-17	4.25915e-15	3.88159	144.756	KDM5A;TCERG1;DENND1B;DDX3X;HSP90AB1;CCNT1;HMGB2;TMEM131L;NFKBIZ;CCNL1;JARID2;SRRM2;BRD2;MBNL1;HSP90AA1;SCAF11;IFRD1;YWHAZ;SRRM1;GNL3;PTP4A2;NSA2;SFPQ;HNRNPH1;THRAP3;CSDE1;XRN2;PHIP;TOP1;DOCK2;LUC7L2;ANKRD17;ZCCHC7;DDX5;SET;KMT2A;DHX9;MYCBP2;ODC1;DDX21;BAZ2B;ABLIM1;TAF1D;TRA2B;TRA2A;SRSF10;SLC38A2;RANBP2;PRPF38B;HSPA5;FUS;STAT3;IRF2BP2;PRRC2C;NFATC1;RSRC2;SOD1;CLK1;MKLN1;PRPF39;EIF5;FUBP1;CAPRIN1;…
B_Naive_up	ChEA_2022	FOXA1 33576154 ChIP-Seq Human Lung ProstateCancer	93/3825	7.61046e-17	4.66775e-15	3.39097	125.854	KDM5A;SETD2;SMG1;RBM25;DDX3X;CCNT1;ZFAND5;HNRNPU;JMJD1C;ZBTB20;NUCKS1;TMEM131L;ACTB;GLS;AKAP13;SEC61A1;RASGEF1B;NFKBIZ;CCNL1;JARID2;DDX17;SRRM2;BRD2;PNISR;HSP90AA1;CNOT6L;PPP1R12A;SCAF11;IFRD1;ARAP2;ZFP91;SAFB;YWHAZ;SRRM1;GNL3;PTBP3;PHF20L1;HNRNPH1;THRAP3;XRN2;TAX1BP1;LUC7L2;ATF4;ANKRD17;DDX5;GGNBP2;KMT2A;ROCK1;DHX9;YTHDC1;ROCK2;MYCBP2;ODC1;ANKRD12;BAZ2B;ZFP36L1;PURB;BCLAF1;PABPN1;TNKS2;TRA2B;UBC…
B_Naive_up	ChEA_2022	YY1 26981420 ChIP-Seq C2C12 Mouse Muscle	61/1811	9.11698e-17	5.16161e-15	4.19192	154.824	TCERG1;RBM25;DDX3X;HSP90AB1;CCNT1;NUCKS1;MED13;DDX17;BRD2;PNISR;PPP1R12A;ZFP91;SAFB;YWHAZ;PTBP3;LARS2;SFPQ;NCOR1;THRAP3;CSDE1;NCL;MYH9;TOP1;ATF4;SF1;PAFAH1B1;KMT2E;KMT2D;ZCCHC7;DDX5;TNKS2;TRA2B;TRA2A;SF3B1;BPTF;HNRNPA0;RANBP2;PRPF38B;CSNK1A1;FUS;SMARCA5;IRF2BP2;PRRC2C;RSRC2;DEK;CLK1;HNRNPM;MKLN1;EIF5;SON;FUBP1;CAPRIN1;HNRNPA2B1;HNRNPD;ACIN1;MAFK;TCF4;HNRNPC;NAA15;EIF4G2;TNRC6B
B_Naive_up	ChEA_2022	AF4 28076791 ChIP-Seq SEM Human Blood Leukemia	35/652	1.87763e-15	9.87096e-14	6.17928	209.532	MACF1;ZCCHC7;ROCK1;HNRNPU;JMJD1C;ARID4B;IRS2;CHD2;MALT1;PURB;DOCK10;AKAP13;RASGEF1B;TRA2B;NFKBIZ;CCNL1;JARID2;SLC38A2;DDX17;MBNL1;PRPF38B;USP7;CNOT6L;ARAP2;IRF2BP2;DEK;NFKB1;CLK1;LARS2;PRPF39;PTPRC;WNK1;THRAP3;CAPRIN1;TOP1
B_Naive_up	ChEA_2022	AR 27270436 ChIP-Seq VCaP Human Prostate Carcinoma	86/3565	4.04095e-15	1.98276e-13	3.22543	106.898	KDM5A;SETD2;HSP90AB1;DENND5B;TUT4;ZFAND5;HNRNPU;JMJD1C;ZBTB20;ARID4B;NUCKS1;TMEM131L;CHD2;CLINT1;ACTB;GLS;AKAP13;SEC61A1;HERC1;RASGEF1B;CCNL1;BRD2;MBNL1;CNOT6L;PPP1R12A;SCAF11;IFRD1;ARAP2;BAZ1A;YWHAZ;CD2AP;SRRM1;NCOR1;THRAP3;NCL;XRN2;MYH9;PHIP;LUC7L2;ATF4;SF1;CD274;DDX6;KMT2D;DDX5;GGNBP2;KMT2A;ROCK1;YTHDC1;ANKRD12;RRBP1;BAZ2B;HSP90B1;NSD3;ABLIM1;TRA2B;UBC;SF3B1;SLC38A2;NKTR;MCL1;RANBP2;EGR1;PRPF3…
B_Naive_up	ChEA_2022	CREB1 20920259 ChIP-Seq GC1-SPG Mouse	69/2451	4.68305e-15	2.15421e-13	3.55094	117.163	HSP90AB1;CCNT1;ZFAND5;HNRNPU;NUCKS1;CHD2;SMC4;ACTB;GLS;SEC61A1;NUB1;NFKBIZ;CCNL1;JARID2;DDX17;SRRM2;KDM6B;BRD2;IFRD1;ZFP91;YWHAZ;CD2AP;SRRM1;PHF20L1;LARS2;HNRNPH1;CSDE1;TAX1BP1;MYH9;PHIP;TOP1;ATF4;SF1;PAFAH1B1;ANKRD17;DDX5;YTHDC1;DDX21;PURB;ABLIM1;TAF1D;TNKS2;TRA2B;TPR;UBC;TRA2A;SKIL;SLC38A2;NKTR;HNRNPA0;RANBP2;EGR1;PRPF38B;EGR3;HSPA5;STAT3;ATP2B1;CLK1;HNRNPM;WNK1;HNRNPA2B1;REL;GRB2;TRIP12;MAFK;S…
B_Naive_up	ChEA_2022	CLOCK 20551151 ChIP-Seq 293T Human	27/382	5.83462e-15	2.52605e-13	8.03304	263.283	DDX3X;HSP90AB1;ACTB;HSP90B1;ZFP36L1;BCLAF1;PABPN1;UBC;SF3B1;MCL1;EGR1;HSP90AA1;HSPA5;CSNK1A1;FUS;STAT3;YWHAZ;GNL3;EIF5;THRAP3;FUBP1;NCL;XRN2;PDCD4;MYH9;ATF4;SF1
B_Naive_up	ChEA_2022	NELFA 20434984 ChIP-Seq ESCs Mouse	51/1454	1.23589e-14	5.05341e-13	4.17715	133.771	RBM25;DDX3X;HSP90AB1;CCNT1;ZFAND5;HMGB2;HNRNPU;ACTB;GLS;SEC61A1;NFKBIZ;BRD2;HSP90AA1;PPP1R12A;IFRD1;GNL3;SFPQ;NCOR1;CSDE1;NCL;TAX1BP1;MYH9;TOP1;LUC7L2;ATF4;SF1;PAFAH1B1;DDX5;DHX9;DDX21;IQGAP1;HSP90B1;ZFP36L1;BCLAF1;UBC;TRA2A;SF3B1;SLC38A2;MCL1;PRPF38B;HSPA5;CSNK1A1;FUS;SMARCA5;SOD1;CLK1;WNK1;DMXL1;TCF4;SERINC3;EIF4G2
B_Naive_up	ChEA_2022	MYC 19030024 ChIP-ChIP MESCs Mouse	74/2842	1.92005e-14	7.43768e-13	3.32147	104.905	TCERG1;DDX3X;HSP90AB1;CCNT1;NUCKS1;SMC4;ACTB;SEC61A1;NUB1;CCNL1;JARID2;DDX17;BRD2;HSP90AA1;CNOT6L;TPM3;IFRD1;ATRX;ZFP91;YWHAZ;SRRM1;GNL3;LARS2;SFPQ;NCOR1;THRAP3;CSDE1;NCL;XRN2;LUC7L2;ATF4;ANKRD17;ZCCHC7;DDX5;GGNBP2;SET;DHX9;ODC1;ANKRD12;DDX21;HSP90B1;ZFP36L1;PURB;BCLAF1;PABPN1;TPR;TRA2A;SF3B1;SLC38A2;MCL1;RANBP2;PRPF38B;HSPA5;CSNK1A1;FUS;STAT3;HUWE1;RSRC2;DEK;KLF4;SOD1;CLK1;EIF5;SON;WNK1;FUBP1;CA…
B_Naive_up	ChEA_2022	TAL1 20887958 ChIP-Seq HPC-7 Mouse	53/1584	2.23291e-14	8.21709e-13	4.00034	125.742	KDM5A;SMG1;RBM25;DDX3X;HSP90AB1;ZFAND5;HMGB2;NUCKS1;CLINT1;ACTB;SRRM2;MBNL1;PPP1R12A;SAFB;PTP4A2;SFPQ;HNRNPH1;NCL;XRN2;TAX1BP1;ATF4;ANKRD17;DDX6;ZCCHC7;DDX5;GGNBP2;SET;YTHDC1;ROCK2;ODC1;TANK;PURB;BCLAF1;TAF1D;TPR;UBC;MCL1;HNRNPA0;RANBP2;EGR1;HSPA5;FUS;STAT3;LAPTM5;IRF2BP2;EIF5;SON;FUBP1;CAPRIN1;DMXL1;HNRNPA2B1;MAFK;TNRC6B
B_Naive_up	ChEA_2022	NCOR 22465074 ChIP-Seq MACROPHAGES Mouse	53/1604	3.7118e-14	1.3009e-12	3.94443	121.98	HSP90AB1;ZFAND5;HNRNPU;NUCKS1;ACTB;GLS;DOCK10;NUB1;ACTR2;CNOT6L;PPP1R12A;IFRD1;CD180;PTP4A2;HNRNPH1;MYH9;DOCK2;GGNBP2;ROCK1;DHX9;ROCK2;MYCBP2;ZFP36L1;BCLAF1;TNKS2;TRA2B;UBC;TRA2A;SF3B1;SKIL;SLC38A2;RANBP2;EGR3;HSPA5;FUS;STAT3;LNPEP;NFATC1;DEK;KLF4;NFKB1;CLK1;PTPRC;SON;CAPRIN1;HNRNPA2B1;BHLHE40;REL;GRB2;TRIP12;TCF4;CDK13;TNRC6B
B_Naive_up	ChEA_2022	SMAD2 18955504 ChIP-ChIP HaCaT Human	50/1513	2.3665e-13	7.57281e-12	3.89016	113.095	DENND1B;SMG1;RBM25;HSP90AB1;ZFAND5;HNRNPU;JMJD1C;NUCKS1;ACTB;GLS;AKAP13;NUB1;JARID2;BRD2;MBNL1;HSP90AA1;TPM3;IFRD1;ZFP91;YWHAZ;TAX1BP1;MYH9;PHIP;TLN1;PAFAH1B1;DDX5;BAZ2B;MALT1;ZFP36L1;PURB;ABLIM1;UBC;SKIL;SLC38A2;MCL1;RANBP2;HSPA5;LAPTM5;IRF2BP2;LNPEP;KLF4;NFKB1;FUBP1;HNRNPA2B1;TCEA1;MAFK;TCF4;EIF4G2;EIF3A;PICALM
B_Naive_up	ChEA_2022	SMAD3 18955504 ChIP-ChIP HaCaT Human	50/1513	2.3665e-13	7.57281e-12	3.89016	113.095	DENND1B;SMG1;RBM25;HSP90AB1;ZFAND5;HNRNPU;JMJD1C;NUCKS1;ACTB;GLS;AKAP13;NUB1;JARID2;BRD2;MBNL1;HSP90AA1;TPM3;IFRD1;ZFP91;YWHAZ;TAX1BP1;MYH9;PHIP;TLN1;PAFAH1B1;DDX5;BAZ2B;MALT1;ZFP36L1;PURB;ABLIM1;UBC;SKIL;SLC38A2;MCL1;RANBP2;HSPA5;LAPTM5;IRF2BP2;LNPEP;KLF4;NFKB1;FUBP1;HNRNPA2B1;TCEA1;MAFK;TCF4;EIF4G2;EIF3A;PICALM
B_Naive_up	ChEA_2022	NUCKS1 24931609 ChIP-Seq HEPATOCYTES Mouse	30/570	3.92801e-13	1.20459e-11	5.90823	168.771	DDX5;ROCK1;ROCK2;ODC1;ZFAND5;IRS2;IQGAP1;MALT1;HSP90B1;ZFP36L1;SKIL;MCL1;EGR1;ACTR2;HSP90AA1;STAT3;ARAP2;LNPEP;NFATC1;YWHAZ;NFKB1;NCOR1;CSDE1;NCL;BHLHE40;REL;PDCD4;TCF4;TLN1;ATF4
B_Naive_up	ChEA_2022	SMRT 22465074 ChIP-Seq MACROPHAGES Mouse	50/1580	1.20907e-12	3.55952e-11	3.70621	101.703	DENND1B;ZFAND5;HNRNPU;CLINT1;ACTB;DOCK10;NUB1;MED13;HERC1;NFKBIZ;JARID2;DDX17;KDM6B;BRD2;ACTR2;PPP1R12A;CD180;CYBB;PHF20L1;SFPQ;MYH9;TLN1;DOCK2;SF1;CD274;GGNBP2;DHX9;RRBP1;BAZ2B;HSP90B1;ZFP36L1;BCLAF1;TAF1D;TRA2B;UBC;SKIL;SLC38A2;RANBP2;CSNK1A1;NFATC1;HNRNPM;PRPF39;EIF5;PTPRC;FUBP1;DMXL1;REL;ACIN1;GRB2;CDK13
B_Naive_up	ChEA_2022	ZBTB16 27035670 ChIP-Seq hESC Human Endometrial	29/563	1.7128e-12	4.84856e-11	5.74551	155.663	ANKRD17;TCERG1;GGNBP2;CCNT1;TUT4;RRBP1;BAZ2B;ACTB;TMEM245;HERC1;PABPN1;SRSF10;NKTR;MCL1;EGR1;EGR3;PPP1R12A;IFRD1;SMARCA5;CD2AP;EIF5;CSDE1;NCL;DMXL1;GRB2;HNRNPC;LUC7L2;ATF4;SF1
B_Naive_up	ChEA_2022	XRN2 22483619 ChIP-Seq HELA Human	44/1296	3.63643e-12	9.91265e-11	3.90096	102.751	KDM5A;DDX5;SET;DDX3X;HSP90AB1;CCNT1;MYCBP2;HNRNPU;SMC4;ACTB;HSP90B1;NUB1;BCLAF1;TAF1D;PABPN1;TNKS2;UBC;TRA2A;CCNL1;SF3B1;SLC38A2;NKTR;BRD2;CSNK1A1;FUS;STAT3;SMARCA5;SRRM1;SOD1;SFPQ;SON;FUBP1;CSDE1;NCL;CAPRIN1;HNRNPA2B1;ACIN1;PHIP;HNRNPC;EIF4G2;LUC7L2;ATF4;SF1;TNRC6B
B_Naive_up	ChEA_2022	MYB 26560356 Chip-Seq TH1 Human	49/1610	8.85449e-12	2.32747e-10	3.53197	89.889	DENND1B;SMG1;HSP90AB1;DENND5B;CELF2;HNRNPU;NUCKS1;CHD4;CLINT1;DOCK10;RASGEF1B;NFKBIZ;CCNL1;KDM6B;ACTR2;USP7;CNOT6L;TPM3;BAZ1A;YWHAZ;SRRM1;GNL3;PTP4A2;SFPQ;TAX1BP1;SF1;MACF1;DDX6;GGNBP2;MYCBP2;ITPR2;MALT1;HSP90B1;ZFP36L1;PABPN1;TNKS2;UBC;SLC38A2;HNRNPA0;PRPF38B;LAPTM5;IRF2BP2;NFATC1;PRPF39;PTPRC;CAPRIN1;PDCD4;TPT1;TNRC6B
B_Naive_up	ChEA_2022	MYB 26560356 Chip-Seq TH2 Human	49/1629	1.34808e-11	3.42133e-10	3.48586	87.2503	DENND1B;SMG1;CELF2;IRS2;CHD2;CLINT1;ACTB;DOCK10;AKAP13;CCNL1;JARID2;SRRM2;KDM6B;MBNL1;USP7;IFRD1;CD180;YWHAZ;PTP4A2;SFPQ;IRF4;THRAP3;MYH9;SF1;MACF1;MYCBP2;DDX21;PABPN1;TNKS2;TRA2B;UBC;SLC38A2;HNRNPA0;PRPF38B;EGR3;STAT3;HUWE1;LAPTM5;IRF2BP2;LNPEP;DEK;PTPRC;WNK1;CAPRIN1;BHLHE40;PDCD4;GRB2;HNRNPC;TNRC6B
B_Naive_up	ChEA_2022	STAT3 20064451 ChIP-Seq CD4+T Mouse	34/843	1.61035e-11	3.95073e-10	4.50664	111.999	ANKRD17;DENND1B;DDX6;IQGAP1;TANK;ACTB;MALT1;GLS;ZFP36L1;AKAP13;MED13;HERC1;JARID2;SKIL;SLC38A2;EGR1;EGR3;CNOT6L;PPP1R12A;IFRD1;STAT3;CD180;IRF2BP2;RSRC2;ATP2B1;KLF4;YWHAZ;CD2AP;LARS2;PTPRC;WNK1;REL;PDCD4;GRB2
B_Naive_up	ChEA_2022	MAF 26560356 Chip-Seq TH1 Human	48/1631	4.92118e-11	1.16838e-09	3.38678	80.3849	DENND1B;DDX6;GGNBP2;ROCK1;DHX9;CELF2;MYCBP2;PLEK;ITPR2;NUCKS1;GLS;ZFP36L1;DOCK10;PABPN1;TNKS2;UBC;CCNL1;JARID2;SLC38A2;BPTF;MCL1;DDX17;KDM6B;EGR1;BRD2;CNOT6L;FUS;CD180;HUWE1;IRF2BP2;BAZ1A;DEK;SRRM1;PTP4A2;SFPQ;EIF5;WNK1;IRF4;THRAP3;FUBP1;CSDE1;BHLHE40;GRB2;MAFK;TCF4;TOP1;TPT1;ATF4
B_Naive_up	ChEA_2022	CEBPD 21427703 ChIP-Seq 3T3-L1 Mouse	43/1349	5.15874e-11	1.18651e-09	3.62233	85.8049	KDM5A;DDX3X;ZFAND5;ZBTB20;ITPR2;IRS2;CHD2;TANK;ACTB;MALT1;ZFP36L1;ABLIM1;PABPN1;TNKS2;UBC;TRA2A;CCNL1;JARID2;SLC38A2;KDM6B;BRD2;MBNL1;PPP1R12A;HSPA5;CSNK1A1;FUS;STAT3;CD180;IRF2BP2;LNPEP;RSRC2;ATP2B1;KLF4;MKLN1;HNRNPH1;CAPRIN1;HNRNPA2B1;BHLHE40;TAX1BP1;PDCD4;PHIP;TOP1;EIF3A
B_Naive_up	ChEA_2022	ZFP281 27345836 Chip-Seq ESCs Mouse	48/1646	6.75137e-11	1.50576e-09	3.35223	78.5048	MACF1;DENND1B;CD274;DDX5;GGNBP2;ROCK1;DHX9;ZFAND5;HNRNPU;DDX21;NUCKS1;BAZ2B;ACTB;ZFP36L1;DOCK10;BCLAF1;TNKS2;TPR;JARID2;SLC38A2;MCL1;HNRNPA0;RANBP2;KDM6B;ACTR2;HSP90AA1;EGR3;CNOT6L;CSNK1A1;IFRD1;STAT3;HUWE1;LAPTM5;NFATC1;BAZ1A;ATP2B1;DEK;KLF4;YWHAZ;CLK1;PRPF39;NCOR1;HNRNPH1;ACIN1;TRIP12;HNRNPC;ATF4;TNRC6B
B_Naive_up	ChEA_2022	FOXA1 26457646 ChIP-Seq LHSAR Human ProstateCancer	54/2020	8.46354e-11	1.83211e-09	3.11811	72.3173	RBM25;HSP90AB1;CCNT1;HMGB2;HNRNPU;JMJD1C;ZBTB20;GLS;RASGEF1B;NFKBIZ;CCNL1;DDX17;BRD2;PNISR;HSP90AA1;SCAF11;IFRD1;ARAP2;SRRM1;SFPQ;HNRNPH1;THRAP3;NCL;MYH9;LUC7L2;ATF4;SF1;DDX5;KMT2A;YTHDC1;MYCBP2;ANKRD12;MALT1;BCLAF1;MCL1;RANBP2;HSPA5;FUS;STAT3;PRRC2C;LNPEP;RSRC2;DEK;KLF4;NFKB1;BHLHE40;PDCD4;MAFK;TCF4;CDK13;SERINC3;EIF4G2;TPT1;TNRC6B
B_Naive_up	ChEA_2022	MYCN 28898695 ChIP-Seq NB1643 Human Nerve Neuroblastoma	56/2184	1.67959e-10	3.53193e-09	2.99847	67.4875	TCERG1;RBM25;DDX3X;HSP90AB1;CCNT1;TUT4;ZFAND5;NUCKS1;CHD4;TMEM131L;CHD2;CCNL1;JARID2;DDX17;SRRM2;BRD2;PNISR;MBNL1;SCAF11;IFRD1;BAZ1A;GNL3;LARS2;HNRNPH1;CSDE1;NCL;PHIP;ATF4;ZCCHC7;DDX5;KMT2A;MYCBP2;DDX21;BCLAF1;ABLIM1;TRA2B;TPR;UBC;HNRNPA0;RANBP2;EGR3;CSNK1A1;STAT3;IRF2BP2;RSRC2;NFKB1;SOD1;WNK1;CAPRIN1;HNRNPA2B1;BHLHE40;HNRNPD;TCF4;NAA15;CDK13;EIF4G2
B_Naive_up	ChEA_2022	CIITA 25753668 ChIP-Seq RAJI Human	22/392	1.97803e-10	4.04398e-09	6.10922	136.503	DDX17;SRRM2;BRD2;ACTR2;DDX5;RBM25;KMT2A;ROCK1;ATRX;RSRC2;ACTB;CLK1;LARS2;MKLN1;SFPQ;CSDE1;TRA2B;HNRNPA2B1;HNRNPD;SF3B1;EIF4G2;PICALM
B_Naive_up	ChEA_2022	SPI1 23547873 ChIP-Seq NB4 Human	64/2723	2.06464e-10	4.10697e-09	2.8048	62.5495	DENND1B;RBM25;DDX3X;CCNT1;CELF2;ZFAND5;PLEK;JMJD1C;CLINT1;GLS;HERC1;CCNL1;JARID2;DDX17;BRD2;PNISR;ACTR2;HSP90AA1;SCAF11;TPM3;ARAP2;YWHAZ;PTBP3;PTP4A2;HNRNPH1;XRN2;TAX1BP1;MYH9;PHIP;TLN1;DOCK2;SF1;CD274;SET;DHX9;ROCK2;DDX21;IQGAP1;TANK;PURB;ABLIM1;UBC;SF3B1;SRSF10;MCL1;HNRNPA0;RANBP2;CSNK1A1;LAPTM5;PRRC2C;SUCO;NFKB1;MKLN1;EIF5;PTPRC;SON;WNK1;FUBP1;BHLHE40;HNRNPD;GRB2;HNRNPC;EIF3A;PICALM
B_Naive_up	ChEA_2022	KDM5A 27292631 Chip-Seq BREAST Human	32/830	2.14935e-10	4.16296e-09	4.25443	94.7066	KDM5A;DDX6;ZCCHC7;SETD2;RBM25;GGNBP2;CHD2;TANK;ACTB;TRA2B;TPR;UBC;CCNL1;KDM6B;PRPF38B;HSP90AA1;PPP1R12A;HSPA5;TPM3;FUS;SRRM1;MKLN1;EIF5;THRAP3;FUBP1;CSDE1;DMXL1;GRB2;TRIP12;EIF4G2;LUC7L2;ATF4
B_Naive_up	ChEA_2022	FOXO1 25302145 ChIP-Seq T-LYMPHOCYTE Mouse	46/1599	2.90594e-10	5.48402e-09	3.27365	71.8864	DDX6;SET;DDX3X;YTHDC1;CELF2;HNRNPU;IRS2;RRBP1;BAZ2B;IQGAP1;CHD2;MALT1;GLS;ZFP36L1;DOCK10;NFKBIZ;SKIL;BPTF;MCL1;KDM6B;EGR1;BRD2;MBNL1;CNOT6L;TPM3;IFRD1;LAPTM5;ARAP2;IRF2BP2;SRRM1;HNRNPM;PTPRC;IRF4;FUBP1;XRN2;HNRNPD;TAX1BP1;PDCD4;MYH9;PHIP;MAFK;NAA15;EIF4G2;TPT1;PICALM;TNRC6B
B_Naive_up	ChEA_2022	RUNX2 24655370 ChIP-Seq MC3T3E1 Mouse Bone	86/4374	4.33439e-10	7.71545e-09	2.4871	53.6201	KDM5A;SETD2;SMG1;DDX3X;DENND5B;TUT4;HMGB2;IRS2;CHD4;TMEM131L;ACTB;AKAP13;SEC61A1;NUB1;RASGEF1B;CCNL1;JARID2;PNISR;MBNL1;HSP90AA1;CNOT6L;TPM3;SRRM1;PTBP3;LARS2;PTP4A2;SFPQ;NCOR1;THRAP3;CSDE1;XRN2;TAX1BP1;TOP1;LUC7L2;PAFAH1B1;KMT2E;MACF1;ZCCHC7;DDX5;GGNBP2;SET;KMT2A;YTHDC1;ROCK2;ODC1;ITPR2;RRBP1;IQGAP1;TANK;NSD3;TMEM245;ABLIM1;UBC;TRA2A;ARGLU1;SRSF10;SKIL;NKTR;MCL1;HNRNPA0;PRPF38B;HSPA5;FUS;STAT3;S…
B_Naive_up	ChEA_2022	RUNX1 22412390 ChIP-Seq EML Mouse	45/1561	4.44955e-10	7.71545e-09	3.2675	70.3592	SETD2;CCNT1;ROCK1;MYCBP2;PLEK;HMGB2;HNRNPU;DDX21;CHD2;CLINT1;NUB1;UBC;NFKBIZ;CCNL1;SF3B1;NKTR;HNRNPA0;RANBP2;KDM6B;EGR1;ACTR2;HSP90AA1;EGR3;CNOT6L;PPP1R12A;STAT3;SMARCA5;ZFP91;LNPEP;YWHAZ;SOD1;CLK1;MKLN1;PTP4A2;FUBP1;CSDE1;TAX1BP1;PDCD4;MAFK;TCF4;NAA15;TLN1;DOCK2;LUC7L2;ATF4
B_Naive_up	ChEA_2022	PPARG 20887899 ChIP-Seq 3T3-L1 Mouse	64/2774	4.48906e-10	7.71545e-09	2.74382	59.0586	KDM5A;DENND1B;SMG1;CCNT1;CELF2;ZFAND5;HNRNPU;ZBTB20;IRS2;ACTB;NFKBIZ;CCNL1;JARID2;MBNL1;IFRD1;YWHAZ;SRRM1;PTP4A2;IRF4;THRAP3;CSDE1;TAX1BP1;MYH9;TOP1;LUC7L2;ATF4;ANKRD17;DDX5;ROCK2;TANK;MALT1;ZFP36L1;ABLIM1;PABPN1;TNKS2;TRA2B;TPR;UBC;TRA2A;SLC38A2;MCL1;HNRNPA0;RANBP2;EGR1;PRPF38B;HSPA5;IRF2BP2;LNPEP;NFATC1;KLF4;SOD1;MKLN1;SON;FUBP1;CAPRIN1;HNRNPA2B1;BHLHE40;HNRNPD;GRB2;TCF4;SERINC3;EIF3A;TPT1;PICA…
B_Naive_up	ChEA_2022	ZFX 18555785 ChIP-Seq MESCs Mouse	58/2372	4.50767e-10	7.71545e-09	2.8628	61.6076	TCERG1;HSP90AB1;ZFAND5;ARID4B;NUCKS1;CLINT1;ACTB;NUB1;CCNL1;DDX17;SRRM2;BRD2;USP7;HSP90AA1;IFRD1;ATRX;SRRM1;GNL3;PHF20L1;SFPQ;THRAP3;NCL;XRN2;TAX1BP1;TLN1;ATF4;SF1;PAFAH1B1;DDX6;ZCCHC7;DDX5;GGNBP2;SET;DHX9;DDX21;MALT1;HSP90B1;BCLAF1;PABPN1;TPR;TRA2A;SF3B1;BPTF;MCL1;RANBP2;HSPA5;STAT3;DEK;SOD1;CLK1;MKLN1;SON;FUBP1;TCEA1;SERINC3;EIF4G2;TPT1;TNRC6B
B_Naive_up	ChEA_2022	YAP1 20516196 ChIP-Seq MESCs Mouse	50/1868	4.98217e-10	8.3338e-09	3.06989	65.757	HSP90AB1;ZFAND5;HNRNPU;ZBTB20;CHD2;CLINT1;ACTB;GLS;DOCK10;AKAP13;SEC61A1;JARID2;SRRM2;BRD2;ACTR2;PPP1R12A;CD180;LARS2;NCOR1;HNRNPH1;CSDE1;MYH9;DOCK2;PAFAH1B1;MACF1;DDX5;MALT1;ZFP36L1;BCLAF1;PABPN1;ARGLU1;SKIL;SLC38A2;BPTF;MCL1;HSPA5;FUS;STAT3;SMARCA5;LAPTM5;KLF4;NFKB1;SOD1;MKLN1;EIF5;DMXL1;HNRNPA2B1;HNRNPD;MAFK;EIF4G2
B_Naive_up	ChEA_2022	PHOX2B 30127528 ChIP-Seq KELLY Human BrainNeuroblastoma	50/1877	5.88013e-10	9.61728e-09	3.05324	64.8943	DENND1B;SETD2;TUT4;CELF2;HNRNPU;JMJD1C;ZBTB20;NUCKS1;CHD2;GLS;DOCK10;AKAP13;CCNL1;JARID2;MBNL1;PPP1R12A;ARAP2;BAZ1A;GRIP2;PHF20L1;TAX1BP1;PHIP;ANKRD17;MACF1;DDX6;YTHDC1;MYCBP2;BAZ2B;TANK;ABLIM1;PABPN1;ARGLU1;NKTR;BPTF;PRPF38B;CSNK1A1;IRF2BP2;SUCO;LNPEP;ATP2B1;MKLN1;WNK1;HNRNPA2B1;HNRNPD;PDCD4;TRIP12;TCF4;CDK13;PICALM;TNRC6B
B_Naive_up	ChEA_2022	RARB 27405468 Chip-Seq BRAIN Mouse	45/1611	1.21074e-09	1.93718e-08	3.15451	64.7686	DENND1B;DDX5;CELF2;ODC1;ARID4B;IRS2;CHD4;BAZ2B;CHD2;ZFP36L1;MED13;PABPN1;UBC;NFKBIZ;SF3B1;SKIL;SLC38A2;HNRNPA0;RANBP2;KDM6B;EGR1;BRD2;MBNL1;PRPF38B;HSP90AA1;EGR3;IFRD1;ARAP2;IRF2BP2;LNPEP;BAZ1A;ATP2B1;YWHAZ;LARS2;HNRNPH1;FUBP1;CAPRIN1;DMXL1;BHLHE40;TOP1;TLN1;CDK13;TPT1;PICALM;TNRC6B
B_Naive_up	ChEA_2022	MYC 28411283 ChIP-Seq MDA231-LM2-4175 Human BreastCancer	58/2441	1.35113e-09	2.11581e-08	2.76893	56.5479	TCERG1;RBM25;DDX3X;HSP90AB1;TMEM131L;CLINT1;ACTB;CCNL1;JARID2;SRRM2;HSP90AA1;SCAF11;ZFP91;SRRM1;GNL3;PTP4A2;SFPQ;HNRNPH1;THRAP3;NCL;XRN2;TOP1;ATF4;ANKRD17;ZCCHC7;DDX5;GGNBP2;SET;KMT2A;MYCBP2;ODC1;DDX21;BAZ2B;ZFP36L1;BCLAF1;ABLIM1;TAF1D;TRA2B;UBC;SRSF10;RANBP2;PRPF38B;FUS;STAT3;LNPEP;RSRC2;KLF4;SOD1;HNRNPM;EIF5;FUBP1;BHLHE40;HNRNPD;NAA15;CDK13;EIF4G2;EIF3A;PICALM
B_Naive_up	ChEA_2022	UTX 26944678 Chip-Seq JUKART Human	45/1621	1.4709e-09	2.25539e-08	3.13278	63.7125	MACF1;SMG1;DDX3X;HSP90AB1;CELF2;PLEK;HNRNPU;NUCKS1;CHD4;RRBP1;CHD2;ACTB;ZFP36L1;BCLAF1;ABLIM1;MED13;PABPN1;UBC;CCNL1;JARID2;SLC38A2;MCL1;HNRNPA0;SRRM2;KDM6B;EGR1;BRD2;CNOT6L;FUS;LAPTM5;IRF2BP2;LNPEP;NFATC1;BAZ1A;YWHAZ;SOD1;PTP4A2;WNK1;THRAP3;CAPRIN1;MYH9;TRIP12;EIF4G2;LUC7L2;ATF4
B_Naive_up	ChEA_2022	EOMES 20176728 ChIP-ChIP TSCs Mouse	38/1243	2.67317e-09	4.01521e-08	3.38758	66.8708	ZCCHC7;DHX9;ODC1;ZFAND5;IQGAP1;SMC4;HSP90B1;ZFP36L1;NUB1;ABLIM1;PABPN1;UBC;JARID2;SF3B1;SKIL;MCL1;BRD2;ACTR2;HSP90AA1;CNOT6L;CSNK1A1;STAT3;ATRX;SMARCA5;ZFP91;NFATC1;YWHAZ;SRRM1;GNL3;SOD1;MKLN1;CSDE1;REL;GRB2;MAFK;TPT1;ATF4;PICALM
B_Naive_up	ChEA_2022	SPI1 22096565 ChIP-ChIP GC-B Mouse	34/1032	3.25139e-09	4.78605e-08	3.6168	70.6875	TCERG1;DDX5;SET;CCNT1;ROCK2;PLEK;ITPR2;ACTB;MALT1;HSP90B1;AKAP13;TPR;UBC;SF3B1;SKIL;ACTR2;PRPF38B;CNOT6L;FUS;STAT3;CD180;LAPTM5;CYBB;ZFP91;SAFB;NFKB1;SRRM1;DMXL1;XRN2;ACIN1;TLN1;DOCK2;SF1;PICALM
B_Naive_up	ChEA_2022	DMRT1 23473982 ChIP-Seq TESTES Mouse	45/1678	4.31316e-09	6.2042e-08	3.01397	58.0538	ANKRD17;GGNBP2;ROCK1;JMJD1C;ZBTB20;IRS2;CHD4;RRBP1;BAZ2B;ACTB;HSP90B1;ZFP36L1;DOCK10;ABLIM1;HERC1;UBC;CCNL1;JARID2;SRSF10;SKIL;SLC38A2;BPTF;KDM6B;EGR1;BRD2;STAT3;HUWE1;IRF2BP2;ZFP91;BAZ1A;YWHAZ;PTP4A2;EIF5;HNRNPH1;FUBP1;CSDE1;HNRNPA2B1;TRIP12;PHIP;TCF4;TOP1;DOCK2;LUC7L2;TPT1;TNRC6B
B_Naive_up	ChEA_2022	RUNX1 30185409 ChIP-Seq HPC Mouse BoneMarrow Leukemia	61/2724	4.3834e-09	6.2042e-08	2.61531	50.3328	SETD2;DDX3X;HSP90AB1;ZFAND5;JMJD1C;ZBTB20;ARID4B;IRS2;CHD4;CHD2;CLINT1;AKAP13;SEC61A1;RASGEF1B;NFKBIZ;SRRM2;KDM6B;BRD2;ACTR2;USP7;PPP1R12A;IFRD1;CD180;SAFB;YWHAZ;NCOR1;HNRNPH1;XRN2;TAX1BP1;MYH9;PHIP;TLN1;DDX5;GGNBP2;ROCK1;DHX9;ROCK2;MYCBP2;ODC1;ANKRD12;DDX21;IQGAP1;HSP90B1;ZFP36L1;ABLIM1;TAF1D;TNKS2;UBC;SKIL;NKTR;MCL1;RANBP2;EGR1;EGR3;SOD1;PRPF39;PTPRC;HNRNPA2B1;ACIN1;EIF4G2;TNRC6B
B_Naive_up	ChEA_2022	VDR 23849224 ChIP-Seq CD4+ Human	47/1811	5.10441e-09	7.08839e-08	2.9284	55.9125	TCERG1;CD274;RBM25;GGNBP2;HSP90AB1;CCNT1;YTHDC1;MYCBP2;ODC1;HMGB2;JMJD1C;IRS2;CHD2;BCLAF1;ABLIM1;HERC1;TPR;UBC;CCNL1;SLC38A2;MCL1;SRRM2;RANBP2;ACTR2;CNOT6L;CSNK1A1;FUS;ATRX;SMARCA5;SRRM1;CLK1;NSA2;SFPQ;HNRNPH1;CSDE1;CAPRIN1;HNRNPA2B1;REL;MYH9;HNRNPC;NAA15;CDK13;SERINC3;EIF4G2;LUC7L2;ATF4;TNRC6B
B_Naive_up	ChEA_2022	SPI1 22790984 ChIP-Seq ERYTHROLEUKEMIA Mouse	43/1572	5.75159e-09	7.83921e-08	3.0567	57.9971	KDM5A;TCERG1;RBM25;CCNT1;ROCK1;PLEK;HMGB2;ITPR2;CHD2;MALT1;GLS;SEC61A1;NUB1;TPR;SF3B1;SRSF10;MCL1;RANBP2;KDM6B;PRPF38B;CSNK1A1;FUS;ATRX;LAPTM5;BAZ1A;YWHAZ;NFKB1;NSA2;SFPQ;EIF5;WNK1;THRAP3;XRN2;TAX1BP1;PDCD4;TRIP12;MAFK;TLN1;SERINC3;DOCK2;EIF3A;ATF4;SF1
B_Naive_up	ChEA_2022	KDM2B 26808549 Chip-Seq HPB-ALL Human	44/1636	6.1253e-09	8.19677e-08	3.01157	56.9513	DDX6;RBM25;SET;DHX9;MYCBP2;HNRNPU;ITPR2;ARID4B;IRS2;RRBP1;BAZ2B;CHD2;SMC4;ACTB;ZFP36L1;ABLIM1;UBC;NFKBIZ;JARID2;ARGLU1;SKIL;SLC38A2;MCL1;DDX17;EGR1;BRD2;PRPF38B;EGR3;CNOT6L;TPM3;IRF2BP2;LNPEP;BAZ1A;SRRM1;PTP4A2;EIF5;WNK1;THRAP3;CAPRIN1;MYH9;GRB2;CDK13;EIF4G2;EIF3A
B_Naive_up	ChEA_2022	MYC 18555785 ChIP-Seq MESCs Mouse	30/852	6.87684e-09	9.03813e-08	3.82445	71.881	TCERG1;DDX5;SET;HSP90AB1;ODC1;DDX21;NUCKS1;ACTB;GLS;BCLAF1;TPR;TRA2A;CCNL1;MCL1;SRRM2;PRPF38B;TPM3;FUS;RSRC2;YWHAZ;GNL3;SOD1;SFPQ;EIF5;FUBP1;CSDE1;EIF4G2;TPT1;ATF4;SF1
B_Naive_up	ChEA_2022	LEF1 29337183 ChIP-Seq mESC Mouse Stem	54/2335	1.56407e-08	2.01957e-07	2.64001	47.4499	TCERG1;RBM25;HNRNPU;IRS2;CHD2;ACTB;AKAP13;RASGEF1B;NFKBIZ;JARID2;SRRM2;KDM6B;MBNL1;USP7;HSP90AA1;CNOT6L;SCAF11;IFRD1;ARAP2;CYBB;ZFP91;LARS2;NCL;MYH9;TOP1;SF1;MACF1;CD274;DDX6;KMT2A;ITPR2;BAZ2B;IQGAP1;ZFP36L1;ABLIM1;PABPN1;TNKS2;TRA2B;UBC;SLC38A2;EGR1;EGR3;IRF2BP2;KLF4;NFKB1;SOD1;HNRNPD;REL;PDCD4;TCEA1;TCF4;NAA15;EIF4G2;TNRC6B
B_Naive_up	ChEA_2022	FOXA1 33576154 ChIP-Seq Human Liver ProstateCancer	48/1944	1.65204e-08	2.09638e-07	2.77906	49.7971	KMT2E;ZCCHC7;SMG1;DDX5;SET;CCNT1;MYCBP2;ZFAND5;ZBTB20;TMEM131L;SMC4;ACTB;GLS;SEC61A1;TNKS2;TRA2B;UBC;NFKBIZ;CCNL1;SF3B1;SKIL;NKTR;EGR1;BRD2;PPP1R12A;SCAF11;CSNK1A1;IFRD1;STAT3;SUCO;LNPEP;RSRC2;DEK;SAFB;KLF4;YWHAZ;NFKB1;GNL3;PHF20L1;LARS2;MKLN1;PRPF39;THRAP3;BHLHE40;TAX1BP1;GRB2;LUC7L2;PICALM
B_Naive_up	ChEA_2022	FOXO3 22982991 ChIP-Seq MACROPHAGES Mouse	43/1639	1.95937e-08	2.44423e-07	2.91763	51.7823	KDM5A;DENND1B;DDX6;SMG1;RBM25;GGNBP2;CCNT1;ROCK1;DHX9;YTHDC1;ANKRD12;DDX21;BCLAF1;TAF1D;HERC1;TNKS2;TRA2B;TPR;CCNL1;ARGLU1;DDX17;RANBP2;ACTR2;HSP90AA1;PPP1R12A;FUS;SMARCA5;PTBP3;NSA2;THRAP3;FUBP1;DMXL1;HNRNPA2B1;TCEA1;TCF4;HNRNPC;NAA15;CDK13;DOCK2;EIF4G2;LUC7L2;EIF3A;TPT1
B_Naive_up	ChEA_2022	RUNX1 21571218 ChIP-Seq MEGAKARYOCYTES Human	79/4172	2.11118e-08	2.58971e-07	2.29509	40.5622	TCERG1;DENND1B;SETD2;SMG1;RBM25;DDX3X;HSP90AB1;CCNT1;JMJD1C;ZBTB20;IRS2;NUCKS1;CHD4;CHD2;CLINT1;ACTB;GLS;DOCK10;AKAP13;NUB1;HERC1;CCNL1;JARID2;KDM6B;PPP1R12A;TPM3;IFRD1;CD180;YWHAZ;SRRM1;GNL3;PHF20L1;PTP4A2;HNRNPH1;THRAP3;CSDE1;TAX1BP1;MYH9;PHIP;TOP1;TLN1;LUC7L2;ATF4;DDX6;ZCCHC7;DDX5;GGNBP2;MYCBP2;ODC1;ANKRD12;HSP90B1;PURB;BCLAF1;UBC;SF3B1;SKIL;SLC38A2;HNRNPA0;RANBP2;EGR1;EGR3;HSPA5;FUS;STAT3;LAP…
B_Naive_up	ChEA_2022	CHD1 26751641 Chip-Seq LNCaP Human	43/1647	2.2565e-08	2.7226e-07	2.9018	51.0917	SETD2;CCNT1;DHX9;MYCBP2;ANKRD12;DDX21;NUCKS1;CHD4;CHD2;ACTB;GLS;ZFP36L1;SEC61A1;NUB1;PABPN1;TNKS2;TRA2A;CCNL1;SLC38A2;MCL1;HNRNPA0;ACTR2;IRF2BP2;RSRC2;KLF4;YWHAZ;NFKB1;SRRM1;HNRNPM;PRPF39;SFPQ;EIF5;THRAP3;FUBP1;CSDE1;CAPRIN1;HNRNPD;PDCD4;ACIN1;MAFK;EIF4G2;ATF4;PICALM
B_Naive_up	ChEA_2022	FOXA1 26769127 Chip-Seq PDAC-Cell Line Human	43/1658	2.73524e-08	3.24176e-07	2.8803	50.1588	TCERG1;DENND1B;DDX6;SET;DDX3X;DHX9;HMGB2;JMJD1C;CHD4;CHD2;CLINT1;TANK;ZFP36L1;ABLIM1;MED13;PABPN1;TNKS2;RASGEF1B;UBC;SLC38A2;MCL1;PRPF38B;CNOT6L;CSNK1A1;FUS;IFRD1;RSRC2;BAZ1A;DEK;PTP4A2;SFPQ;WNK1;THRAP3;DMXL1;XRN2;BHLHE40;TAX1BP1;MYH9;MAFK;TOP1;EIF3A;PICALM;TNRC6B
B_Naive_up	ChEA_2022	BRD4 27068464 Chip-Seq AML-cells Mouse	42/1597	2.77488e-08	3.24176e-07	2.91417	50.7067	DENND1B;GGNBP2;SET;DHX9;ROCK2;PLEK;HNRNPU;DDX21;NUCKS1;RRBP1;CLINT1;GLS;ZFP36L1;PURB;DOCK10;MED13;NFKBIZ;JARID2;SF3B1;BPTF;RANBP2;KDM6B;EGR1;BRD2;EGR3;CNOT6L;LAPTM5;CYBB;NFATC1;ATP2B1;YWHAZ;EIF5;PTPRC;WNK1;REL;TCEA1;TRIP12;MAFK;TCF4;DOCK2;ATF4;TNRC6B
B_Naive_up	ChEA_2022	MYCN 18555785 ChIP-Seq MESCs Mouse	43/1668	3.25244e-08	3.68389e-07	2.861	49.3272	ANKRD17;DDX6;ZCCHC7;DDX5;GGNBP2;SET;DDX3X;DHX9;ODC1;ANKRD12;HMGB2;ARID4B;IRS2;NUCKS1;SMC4;CLINT1;GLS;PURB;SEC61A1;TPR;UBC;SKIL;BPTF;SRRM2;RANBP2;ACTR2;HSP90AA1;PPP1R12A;IFRD1;STAT3;LNPEP;CD2AP;SRRM1;SOD1;EIF5;NCOR1;CSDE1;NCL;XRN2;TRIP12;TOP1;EIF4G2;PICALM
B_Naive_up	ChEA_2022	GATA1 22383799 ChIP-Seq G1ME Mouse	42/1606	3.25343e-08	3.68389e-07	2.89597	49.9293	SET;CCNT1;DHX9;MYCBP2;ZFAND5;PLEK;NUCKS1;RRBP1;CLINT1;MALT1;GLS;BCLAF1;CCNL1;SF3B1;MCL1;DDX17;KDM6B;EGR1;PPP1R12A;CD180;IRF2BP2;NFATC1;BAZ1A;DEK;YWHAZ;NFKB1;SRRM1;CLK1;SFPQ;EIF5;HNRNPH1;THRAP3;REL;TCEA1;MYH9;GRB2;TRIP12;HNRNPC;DOCK2;EIF4G2;ATF4;PICALM
B_Naive_up	ChEA_2022	NCOR1 26117541 ChIP-Seq K562 Human	42/1631	5.02515e-08	5.6038e-07	2.84649	47.8388	DDX5;SET;HSP90AB1;CELF2;ODC1;ZFAND5;ANKRD12;HNRNPU;JMJD1C;DDX21;CHD4;HERC1;TPR;UBC;JARID2;SLC38A2;NKTR;KDM6B;PRPF38B;HSP90AA1;EGR3;HSPA5;TPM3;FUS;IFRD1;SMARCA5;LAPTM5;IRF2BP2;RSRC2;BAZ1A;DEK;SAFB;PTP4A2;EIF5;PTPRC;SON;THRAP3;BHLHE40;GRB2;TCF4;CDK13;PICALM
B_Naive_up	ChEA_2022	SMARCA4 20176728 ChIP-ChIP TSCs Mouse	28/830	5.68802e-08	6.22142e-07	3.62234	60.429	CCNT1;ROCK2;ODC1;CHD4;IQGAP1;ACTB;MALT1;ZFP36L1;NUB1;ABLIM1;UBC;SF3B1;SLC38A2;RANBP2;BRD2;HSP90AA1;SMARCA5;NFATC1;YWHAZ;SRRM1;SOD1;CSDE1;GRB2;MAFK;TCF4;DOCK2;TPT1;PICALM
B_Naive_up	ChEA_2022	ETS1 22383799 ChIP-Seq G1ME Mouse	38/1394	5.74805e-08	6.22142e-07	2.98589	49.7802	ANKRD17;SET;HSP90AB1;CCNT1;ROCK1;DHX9;CELF2;ODC1;ZFAND5;PLEK;ITPR2;CHD2;GLS;MED13;UBC;TRA2A;SF3B1;BPTF;HNRNPA0;KDM6B;EGR1;BRD2;ACTR2;USP7;PPP1R12A;CSNK1A1;TPM3;LAPTM5;IRF2BP2;LNPEP;YWHAZ;CLK1;NSA2;EIF5;CAPRIN1;GRB2;TCF4;TLN1
B_Naive_up	ChEA_2022	ESR1 26153859 ChIP-Seq MCF-7 Human BreastCancer	70/3597	7.27355e-08	7.75845e-07	2.28901	37.6231	DENND1B;RBM25;HSP90AB1;CCNT1;ZFAND5;HMGB2;TMEM131L;CLINT1;MED13;HERC1;RASGEF1B;NFKBIZ;CCNL1;JARID2;BRD2;PPP1R12A;SCAF11;TPM3;IFRD1;YWHAZ;LARS2;NSA2;HNRNPH1;THRAP3;CSDE1;NCL;MYH9;LUC7L2;SF1;MACF1;CD274;DDX5;SET;KMT2A;ANKRD12;DDX21;BAZ2B;TANK;ZFP36L1;TRA2B;UBC;SF3B1;SKIL;SLC38A2;MCL1;RANBP2;PRPF38B;HSPA5;CSNK1A1;FUS;STAT3;SMARCA5;HUWE1;IRF2BP2;PRRC2C;SUCO;LNPEP;KLF4;CLK1;MKLN1;EIF5;DMXL1;OTULIN;HNR…
B_Naive_up	ChEA_2022	CCND1 20090754 ChIP-ChIP RETINA Mouse	39/1472	7.9137e-08	8.32069e-07	2.90448	47.4943	DDX5;SET;DDX3X;HSP90AB1;CCNT1;ROCK1;HMGB2;ARID4B;CHD4;ACTB;ZFP36L1;BCLAF1;PABPN1;TPR;UBC;JARID2;SKIL;EGR1;BRD2;HSPA5;FUS;IFRD1;HUWE1;ZFP91;LNPEP;YWHAZ;LARS2;SFPQ;EIF5;SON;WNK1;THRAP3;CSDE1;NCL;XRN2;ACIN1;TLN1;SF1;TNRC6B
B_Naive_up	ChEA_2022	VDR 21846776 ChIP-Seq THP-1 Human	24/641	8.19862e-08	8.49885e-07	3.98797	65.0706	SRRM2;BRD2;PRPF38B;CELF2;ANKRD12;SMARCA5;HNRNPU;IRF2BP2;LNPEP;NFATC1;RSRC2;IRS2;BAZ1A;SMC4;ACTB;CD2AP;HSP90B1;WNK1;HNRNPH1;BHLHE40;MYH9;CDK13;SLC38A2;ATF4
B_Naive_up	ChEA_2022	MYBL2 22936984 ChIP-ChIP MESCs Mouse	38/1419	9.10593e-08	9.30829e-07	2.92786	47.4658	ANKRD17;DENND1B;RBM25;SET;HSP90AB1;DHX9;HMGB2;DDX21;NUCKS1;CHD4;SMC4;ACTB;HSP90B1;ZFP36L1;HERC1;TNKS2;UBC;NFKBIZ;CCNL1;JARID2;SF3B1;SLC38A2;MCL1;BRD2;ACTR2;HSP90AA1;CNOT6L;RSRC2;PRPF39;SFPQ;SON;WNK1;CSDE1;NCL;CAPRIN1;XRN2;ACIN1;TCF4
B_Naive_up	ChEA_2022	E2F1 21310950 ChIP-Seq MCF-7 Human	28/858	1.13207e-07	1.14138e-06	3.49498	55.8988	ANKRD17;ZCCHC7;CCNT1;DHX9;YTHDC1;HMGB2;NUCKS1;RRBP1;CHD2;TANK;AKAP13;PABPN1;UBC;CCNL1;SF3B1;DDX17;RANBP2;MBNL1;TPM3;FUS;CD180;HUWE1;ATP2B1;DEK;NCL;REL;LUC7L2;TPT1
B_Naive_up	ChEA_2022	PU 27001747 Chip-Seq BMDM Mouse	40/1573	1.56173e-07	1.53258e-06	2.78566	43.6576	DENND1B;RBM25;DHX9;ROCK2;ZFAND5;HNRNPU;JMJD1C;DDX21;NUCKS1;GLS;HSP90B1;ZFP36L1;PURB;DOCK10;BCLAF1;RASGEF1B;SF3B1;HNRNPA0;RANBP2;ACTR2;MBNL1;PPP1R12A;IFRD1;STAT3;ATP2B1;YWHAZ;CLK1;PTP4A2;PTPRC;HNRNPH1;FUBP1;NCL;BHLHE40;REL;PDCD4;TCEA1;ACIN1;GRB2;TRIP12;TNRC6B
B_Naive_up	ChEA_2022	SOX2 27498859 Chip-Seq STOMACH Mouse	40/1573	1.56173e-07	1.53258e-06	2.78566	43.6576	TCERG1;DENND1B;DDX6;DDX5;RBM25;ROCK2;HNRNPU;ITPR2;IRS2;CHD2;CLINT1;GLS;BCLAF1;TNKS2;TRA2B;UBC;NFKBIZ;JARID2;SRRM2;ACTR2;MBNL1;HSP90AA1;HSPA5;ARAP2;IRF2BP2;YWHAZ;CD2AP;SRRM1;EIF5;HNRNPH1;THRAP3;PDCD4;MYH9;PHIP;TCF4;HNRNPC;TOP1;TPT1;SF1;TNRC6B
B_Naive_up	ChEA_2022	PPARG 23326641 ChIP-Seq C3H10T1-2 Mouse	21/534	2.49833e-07	2.41943e-06	4.15303	63.1364	RANBP2;BRD2;HSP90AA1;GGNBP2;PPP1R12A;HSPA5;ROCK1;CSNK1A1;ODC1;ZFAND5;HNRNPU;IRS2;ACTB;SRRM1;GNL3;PRPF39;NCOR1;UBC;TAX1BP1;ATF4;SF1
B_Naive_up	ChEA_2022	MYC 19079543 ChIP-ChIP MESCs Mouse	30/1013	3.1039e-07	2.96684e-06	3.17092	47.5177	ANKRD17;ZCCHC7;DDX5;SET;ODC1;HMGB2;DDX21;ACTB;ZFP36L1;PURB;UBC;SLC38A2;DDX17;SRRM2;BRD2;HSP90AA1;CSNK1A1;IFRD1;STAT3;SMARCA5;DEK;SRRM1;GNL3;SOD1;EIF5;THRAP3;NCL;ACIN1;TPT1;PAFAH1B1
B_Naive_up	ChEA_2022	TAL1 20566737 ChIP-Seq PRIMARY FETAL LIVER ERYTHROID Mouse	38/1492	3.25667e-07	3.07296e-06	2.76984	41.3741	MACF1;ZCCHC7;DDX5;ODC1;ZFAND5;ITPR2;IRS2;ACTB;HSP90B1;ZFP36L1;BCLAF1;UBC;CCNL1;JARID2;MCL1;RANBP2;EGR1;BRD2;MBNL1;HSP90AA1;HSPA5;FUS;IFRD1;ATP2B1;SRRM1;SOD1;SFPQ;EIF5;NCOR1;HNRNPH1;THRAP3;NCL;HNRNPA2B1;PDCD4;GRB2;DOCK2;EIF4G2;TNRC6B
B_Naive_up	ChEA_2022	STAT1 19122651 ChIP-Seq HeLaS3 Human CervicalCancer	66/3434	3.34061e-07	3.11226e-06	2.21924	33.0931	TCERG1;DDX3X;ZFAND5;JMJD1C;ZBTB20;ARID4B;NUCKS1;SMC4;ACTB;AKAP13;HERC1;NFKBIZ;CCNL1;SRRM2;BRD2;PNISR;MBNL1;HSP90AA1;SCAF11;IFRD1;GNL3;PTBP3;PTP4A2;HNRNPH1;THRAP3;CSDE1;XRN2;MYH9;PHIP;TOP1;LUC7L2;CD274;DDX5;SET;ROCK2;DDX21;BAZ2B;IQGAP1;NSD3;BCLAF1;ABLIM1;TNKS2;SRSF10;SKIL;MCL1;RANBP2;HSPA5;CSNK1A1;STAT3;PRRC2C;SUCO;LNPEP;RSRC2;DEK;KLF4;CLK1;FUBP1;CAPRIN1;DMXL1;OTULIN;BHLHE40;HNRNPD;PDCD4;MAFK;PICA…
B_Naive_up	ChEA_2022	ASXL1 24218140 ChIP-Seq BMDM Mouse	22/593	3.44417e-07	3.16863e-06	3.91772	58.3012	DDX6;PRPF38B;GGNBP2;SET;PPP1R12A;CSNK1A1;ZFAND5;ZFP91;NFATC1;NUCKS1;MALT1;GLS;CLK1;TNKS2;CSDE1;PDCD4;TCEA1;PHIP;TCF4;SF3B1;EIF3A;SF1
B_Naive_up	ChEA_2022	ATF3 27146783 Chip-Seq COLON Human	40/1628	3.83545e-07	3.48505e-06	2.68107	39.6097	ANKRD17;TCERG1;DENND1B;DDX3X;HSP90AB1;CCNT1;ROCK2;MYCBP2;ODC1;HMGB2;HNRNPU;JMJD1C;CLINT1;MALT1;GLS;PURB;BCLAF1;PABPN1;UBC;JARID2;ARGLU1;SLC38A2;HNRNPA0;KDM6B;EGR1;HSPA5;IFRD1;STAT3;IRF2BP2;BAZ1A;KLF4;YWHAZ;MKLN1;HNRNPH1;IRF4;XRN2;MYH9;PHIP;MAFK;TNRC6B
B_Naive_up	ChEA_2022	SMAD4 19686287 ChIP-ChIP HaCaT Human	16/326	4.03124e-07	3.59379e-06	5.15573	75.9131	MBNL1;JMJD1C;IRF2BP2;ZFP91;CHD2;ACTB;ABLIM1;EIF5;NCOR1;THRAP3;HNRNPA2B1;UBC;MAFK;CCNL1;SKIL;PICALM
B_Naive_up	ChEA_2022	RUNX1 27514584 Chip-Seq MCF-7 Human	39/1568	4.05278e-07	3.59379e-06	2.70788	39.8565	ANKRD17;RBM25;HSP90AB1;ODC1;ANKRD12;ITPR2;NUCKS1;RRBP1;CHD2;HSP90B1;ZFP36L1;ABLIM1;MED13;HERC1;PABPN1;TRA2B;UBC;CCNL1;JARID2;SLC38A2;HNRNPA0;KDM6B;HSP90AA1;EGR3;CD180;HUWE1;LAPTM5;IRF2BP2;LNPEP;DEK;KLF4;PTP4A2;CSDE1;CAPRIN1;BHLHE40;HNRNPD;TAX1BP1;TOP1;SERINC3
B_Naive_up	ChEA_2022	E2F1 18555785 ChIP-Seq MESCs Mouse	60/3015	4.47112e-07	3.91755e-06	2.26362	33.0952	TCERG1;DDX3X;HSP90AB1;ZFAND5;HMGB2;NUCKS1;CHD4;SMC4;ACTB;CCNL1;JARID2;DDX17;BRD2;USP7;HSP90AA1;TPM3;IFRD1;ATRX;SRRM1;GNL3;LARS2;SFPQ;THRAP3;NCL;TAX1BP1;MYH9;PHIP;TOP1;ATF4;PAFAH1B1;DDX6;DDX5;SET;ODC1;RRBP1;BAZ2B;IQGAP1;HSP90B1;ZFP36L1;BCLAF1;UBC;TRA2A;SKIL;BPTF;MCL1;RANBP2;EGR1;HSPA5;FUS;HUWE1;RSRC2;DEK;SOD1;CLK1;MKLN1;SON;WNK1;SERINC3;TPT1;PICALM
B_Naive_up	ChEA_2022	FOXM1 26100407 CHIP-SEQ Hek293 Flp-In Human	39/1577	4.6851e-07	4.05674e-06	2.69071	39.2136	KDM5A;ZCCHC7;GGNBP2;DDX3X;CCNT1;HMGB2;HNRNPU;NUCKS1;RRBP1;CHD2;CLINT1;MED13;PABPN1;RASGEF1B;UBC;TRA2A;CCNL1;JARID2;HNRNPA0;KDM6B;BRD2;PPP1R12A;CD180;HUWE1;IRF2BP2;LNPEP;RSRC2;KLF4;CD2AP;PTP4A2;SFPQ;EIF5;WNK1;THRAP3;FUBP1;PDCD4;TCF4;EIF3A;PAFAH1B1
B_Naive_up	ChEA_2022	TTF2 22483619 ChIP-Seq HELA Human	34/1272	5.04509e-07	4.31766e-06	2.87841	41.736	DDX6;DDX5;GGNBP2;DDX3X;HSP90AB1;DDX21;IRS2;ACTB;ZFP36L1;BCLAF1;TRA2B;UBC;CCNL1;MCL1;RANBP2;KDM6B;HSPA5;FUS;STAT3;LNPEP;RSRC2;DEK;GNL3;SOD1;PTP4A2;SFPQ;EIF5;HNRNPH1;FUBP1;XRN2;HNRNPA2B1;BHLHE40;HNRNPD;LUC7L2
B_Naive_up	ChEA_2022	ATF3 23680149 ChIP-Seq GBM1-GSC Human	40/1652	5.59106e-07	4.68448e-06	2.63767	37.9744	DDX5;HSP90AB1;HMGB2;JMJD1C;IRS2;IQGAP1;CHD2;ZFP36L1;PURB;ABLIM1;TAF1D;TRA2B;UBC;NFKBIZ;SRSF10;MCL1;KDM6B;EGR1;BRD2;HSPA5;IFRD1;STAT3;IRF2BP2;RSRC2;BAZ1A;YWHAZ;PTP4A2;NSA2;NCOR1;HNRNPH1;THRAP3;FUBP1;BHLHE40;PDCD4;MYH9;ACIN1;MAFK;TLN1;SERINC3;TNRC6B
B_Naive_up	ChEA_2022	TCFAP2C 20176728 ChIP-ChIP TROPHOBLAST STEM CELLS Mouse	45/1980	5.601e-07	4.68448e-06	2.50126	36.006	ANKRD17;DDX5;ROCK2;ODC1;ARID4B;IQGAP1;SMC4;ACTB;ZFP36L1;NUB1;ABLIM1;PABPN1;UBC;NFKBIZ;TRA2A;JARID2;SF3B1;SKIL;SLC38A2;MCL1;DDX17;BRD2;ACTR2;HSP90AA1;EGR3;CNOT6L;STAT3;ZFP91;LNPEP;NFATC1;SRRM1;SOD1;MKLN1;PTP4A2;EIF5;NCOR1;REL;PDCD4;ACIN1;GRB2;MAFK;DOCK2;LUC7L2;TPT1;PICALM
B_Naive_up	ChEA_2022	ZFP281 18757296 ChIP-ChIP E14 Mouse	37/1466	5.96914e-07	4.93628e-06	2.73208	39.1547	DDX6;DDX5;GGNBP2;SET;HSP90AB1;ARID4B;CHD4;ACTB;ZFP36L1;BCLAF1;UBC;JARID2;SKIL;SRRM2;EGR1;BRD2;HSP90AA1;EGR3;CSNK1A1;TPM3;FUS;STAT3;HUWE1;NFATC1;YWHAZ;SRRM1;EIF5;SON;THRAP3;CSDE1;REL;ACIN1;TCF4;TLN1;LUC7L2;SF1;PAFAH1B1
B_Naive_up	ChEA_2022	RELA 24523406 ChIP-Seq FIBROSARCOMA Human	31/1104	6.08913e-07	4.97955e-06	3.00402	42.9923	CD274;SMG1;DHX9;CHD2;TANK;ZFP36L1;DOCK10;AKAP13;NUB1;TAF1D;MED13;NFKBIZ;CCNL1;SF3B1;SKIL;KDM6B;EGR1;HSP90AA1;IRF2BP2;ZFP91;KLF4;NFKB1;SOD1;MKLN1;PTP4A2;PRPF39;IRF4;BHLHE40;REL;MYH9;TPT1
B_Naive_up	ChEA_2022	RUNX2 24764292 ChIP-Seq MC3T3 Mouse	39/1600	6.74564e-07	5.45582e-06	2.64772	37.622	HSP90AB1;YTHDC1;ZFAND5;NUCKS1;CHD4;BAZ2B;CHD2;ACTB;GLS;ZFP36L1;PURB;SKIL;SLC38A2;NKTR;MCL1;SRRM2;BRD2;ACTR2;PRPF38B;HSP90AA1;TPM3;STAT3;LAPTM5;IRF2BP2;ZFP91;LNPEP;KLF4;YWHAZ;CD2AP;MKLN1;WNK1;HNRNPH1;CSDE1;BHLHE40;HNRNPD;PDCD4;MYH9;MAFK;TLN1
B_Naive_up	ChEA_2022	CTCF 33576154 ChIP-Seq Human Liver ProstateCancer	68/3679	8.87337e-07	7.0987e-06	2.13044	29.6878	TCERG1;SMG1;HSP90AB1;CCNT1;ZBTB20;ACTB;SEC61A1;MED13;RASGEF1B;NFKBIZ;JARID2;DDX17;SRRM2;KDM6B;BRD2;PNISR;SCAF11;IFRD1;ZFP91;YWHAZ;SRRM1;GNL3;PTBP3;PHF20L1;XRN2;TAX1BP1;MYH9;LUC7L2;ATF4;SF1;ANKRD17;DDX6;GGNBP2;KMT2A;ROCK2;ODC1;ITPR2;RRBP1;ZFP36L1;NSD3;PURB;BCLAF1;PABPN1;TRA2B;UBC;SRSF10;SKIL;SLC38A2;BPTF;RANBP2;EGR1;CSNK1A1;FUS;STAT3;NFATC1;RSRC2;DEK;KLF4;NFKB1;MKLN1;PRPF39;EIF5;WNK1;BHLHE40;HNRNP…
B_Naive_up	ChEA_2022	PADI4 21655091 ChIP-ChIP MCF-7 Human	26/857	1.32159e-06	1.04591e-05	3.20622	43.4015	SETD2;DDX5;RBM25;ANKRD12;NUCKS1;CHD4;CLINT1;TANK;HSP90B1;ZFP36L1;AKAP13;NFKBIZ;BRD2;MBNL1;PPP1R12A;ZFP91;RSRC2;MKLN1;CSDE1;CAPRIN1;HNRNPA2B1;TAX1BP1;HNRNPC;SERINC3;SF1;TNRC6B
B_Naive_up	ChEA_2022	STAT5A 24692510 ChIP-Seq Epithelium Mouse Mammary	44/1977	1.36023e-06	1.06503e-05	2.43382	32.8757	MACF1;CD274;ZCCHC7;RBM25;HSP90AB1;ODC1;JMJD1C;BAZ2B;CLINT1;TANK;ACTB;ZFP36L1;NSD3;BCLAF1;TAF1D;TNKS2;RASGEF1B;UBC;NFKBIZ;CCNL1;JARID2;SRSF10;SKIL;BRD2;USP7;STAT3;IRF2BP2;PRRC2C;LNPEP;YWHAZ;NFKB1;CD2AP;SOD1;CLK1;HNRNPH1;XRN2;PDCD4;PHIP;HNRNPC;TLN1;TPT1;ATF4;PAFAH1B1;PICALM
B_Naive_up	ChEA_2022	VDR 24763502 ChIP-Seq THP-1 Human	29/1034	1.49989e-06	1.16202e-05	2.97816	39.9375	CELF2;PLEK;HNRNPU;IRS2;SMC4;ACTB;HSP90B1;TAF1D;UBC;CCNL1;SRRM2;BRD2;MBNL1;HSP90AA1;FUS;SMARCA5;LAPTM5;IRF2BP2;BAZ1A;KLF4;CD2AP;PTP4A2;WNK1;HNRNPH1;BHLHE40;HNRNPD;MYH9;TOP1;ATF4
B_Naive_up	ChEA_2022	KDM2B 26808549 Chip-Seq DND41 Human	39/1657	1.60608e-06	1.23133e-05	2.54646	33.9741	KDM5A;DENND1B;GGNBP2;SET;HSP90AB1;CELF2;MYCBP2;ZFAND5;ARID4B;CHD4;PABPN1;TNKS2;RASGEF1B;NFKBIZ;CCNL1;JARID2;SLC38A2;MCL1;KDM6B;BRD2;PRPF38B;PPP1R12A;IRF2BP2;LNPEP;NFATC1;BAZ1A;SRRM1;HNRNPM;PTP4A2;SFPQ;EIF5;WNK1;THRAP3;BHLHE40;GRB2;CDK13;EIF4G2;TPT1;PICALM
B_Naive_up	ChEA_2022	CEBPB 21427703 ChIP-Seq 3T3-L1 Mouse	37/1531	1.6835e-06	1.26582e-05	2.60396	34.6187	ANKRD17;GGNBP2;DDX3X;HNRNPU;RRBP1;CLINT1;TANK;NUB1;TPR;NFKBIZ;TRA2A;CCNL1;SKIL;SLC38A2;KDM6B;HSPA5;CSNK1A1;IRF2BP2;KLF4;PTP4A2;SFPQ;WNK1;HNRNPH1;THRAP3;CSDE1;CAPRIN1;XRN2;HNRNPA2B1;BHLHE40;PDCD4;TOP1;TLN1;EIF4G2;LUC7L2;EIF3A;ATF4;PICALM
B_Naive_up	ChEA_2022	TCF3 18467660 ChIP-ChIP MESCs Mouse	28/982	1.68546e-06	1.26582e-05	3.02082	40.1571	ANKRD17;DDX3X;ANKRD12;ITPR2;DDX21;TANK;ZFP36L1;UBC;CCNL1;JARID2;SKIL;SLC38A2;MCL1;RANBP2;HSP90AA1;LNPEP;ATP2B1;DEK;YWHAZ;CD2AP;SRRM1;SFPQ;EIF5;FUBP1;XRN2;PDCD4;LUC7L2;SF1
B_Naive_up	ChEA_2022	EWS 26573619 Chip-Seq HEK293 Human	22/656	1.84436e-06	1.37116e-05	3.51685	46.4343	DDX17;ANKRD17;BRD2;HSP90AA1;DDX3X;CSNK1A1;ARAP2;IRS2;YWHAZ;ACTB;NFKB1;CD2AP;TAF1D;HNRNPH1;FUBP1;DMXL1;TRA2B;HNRNPA2B1;HNRNPD;PDCD4;HNRNPC;ARGLU1
B_Naive_up	ChEA_2022	POU2F1 27270436 ChIP-Seq VCaP Human Prostate Carcinoma	27/933	1.99258e-06	1.46654e-05	3.05836	40.1443	ANKRD17;HSP90AB1;KMT2A;YTHDC1;HMGB2;MALT1;HSP90B1;NSD3;TMEM245;TRA2B;UBC;HNRNPA0;MBNL1;IFRD1;STAT3;SUCO;RSRC2;EIF5;BHLHE40;REL;TCEA1;HNRNPC;TOP1;LUC7L2;SF1;PAFAH1B1;TNRC6B
B_Naive_up	ChEA_2022	TBX2 30127528 ChIP-Seq KELLY Human Brain Neuroblastoma	50/2425	2.05684e-06	1.49885e-05	2.27708	29.8169	CCNT1;DENND5B;TUT4;HNRNPU;IRS2;NUCKS1;CLINT1;ACTB;DOCK10;CCNL1;JARID2;DDX17;CNOT6L;SCAF11;GNL3;PTP4A2;NSA2;HNRNPH1;DOCK2;LUC7L2;ANKRD17;CD274;DDX5;DHX9;MYCBP2;ODC1;PURB;BCLAF1;PABPN1;TNKS2;TRA2B;UBC;SF3B1;SKIL;SLC38A2;MCL1;PRPF38B;CSNK1A1;STAT3;IRF2BP2;SUCO;LNPEP;CLK1;FUBP1;CAPRIN1;HNRNPD;ACIN1;TCF4;CDK13;PICALM
B_Naive_up	ChEA_2022	Nerf2 26677805 Chip-Seq MACROPHAGESS Mouse	28/993	2.09036e-06	1.50834e-05	2.98464	39.0336	CD274;SMG1;ROCK1;ROCK2;ZBTB20;ITPR2;IQGAP1;CHD2;TANK;DOCK10;AKAP13;RASGEF1B;UBC;NFKBIZ;MBNL1;IFRD1;ARAP2;IRF2BP2;BAZ1A;ATP2B1;KLF4;YWHAZ;SRRM1;MKLN1;NSA2;TAX1BP1;MYH9;PHIP
B_Naive_up	ChEA_2022	IRF8 22096565 ChIP-ChIP GC-B Mouse	18/463	2.20312e-06	1.57427e-05	4.05417	52.8081	CD274;ZCCHC7;HSP90AB1;CSNK1A1;ZFP91;DDX21;ARID4B;BAZ2B;ACTB;NFKB1;AKAP13;PTPRC;IRF4;TCEA1;TRIP12;SKIL;TPT1;SF1
B_Naive_up	ChEA_2022	UBF1/2 26484160 Chip-Seq HMECs Human	38/1614	2.22496e-06	1.57459e-05	2.53842	33.0394	DENND1B;SETD2;DENND5B;MYCBP2;ANKRD12;HNRNPU;ITPR2;ARID4B;IRS2;CHD4;TANK;ACTB;HSP90B1;ZFP36L1;PABPN1;UBC;ARGLU1;SLC38A2;BPTF;MCL1;SRRM2;BRD2;EGR3;LAPTM5;IRF2BP2;BAZ1A;NFKB1;PTP4A2;SFPQ;EIF5;WNK1;CAPRIN1;BHLHE40;TRIP12;CDK13;EIF4G2;SF1;PICALM
B_Naive_up	ChEA_2022	MYC 18358816 ChIP-ChIP MESCs Mouse	49/2369	2.45512e-06	1.71904e-05	2.27751	29.4194	TCERG1;HSP90AB1;CCNT1;NUCKS1;SMC4;SEC61A1;NUB1;RASGEF1B;NFKBIZ;CCNL1;DDX17;SRRM2;HSP90AA1;IFRD1;SRRM1;GNL3;SFPQ;NCOR1;THRAP3;CSDE1;NCL;XRN2;TOP1;ATF4;ZCCHC7;DDX5;SET;DHX9;ODC1;DDX21;HSP90B1;BCLAF1;PABPN1;TPR;TRA2A;MCL1;RANBP2;PRPF38B;FUS;STAT3;HUWE1;LNPEP;SOD1;EIF5;SON;FUBP1;TCEA1;ACIN1;MAFK
B_Naive_up	ChEA_2022	TFEB 21752829 ChIP-Seq HELA Human	22/668	2.47579e-06	1.71904e-05	3.44936	44.5276	DDX5;CCNT1;ANKRD12;ZFP91;PHF20L1;HNRNPM;PRPF39;MED13;PABPN1;TNKS2;THRAP3;FUBP1;CSDE1;NCL;BHLHE40;HNRNPD;SF3B1;EIF3A;ATF4;BPTF;PICALM;TNRC6B
B_Naive_up	ChEA_2022	PPARG 20176806 ChIP-Seq 3T3-L1 Mouse	34/1369	2.62314e-06	1.80433e-05	2.65531	34.1237	CD274;GGNBP2;ZFAND5;ZBTB20;ITPR2;IRS2;NUCKS1;CHD4;BAZ2B;CHD2;TANK;MALT1;ABLIM1;HERC1;RASGEF1B;TPR;NFKBIZ;JARID2;SLC38A2;HNRNPA0;KDM6B;BRD2;MBNL1;STAT3;CD180;DEK;YWHAZ;LARS2;MKLN1;HNRNPA2B1;BHLHE40;TAX1BP1;MYH9;TCF4
B_Naive_up	ChEA_2022	EP300 20729851 ChIP-Seq FORBRAIN MIDBRAIN LIMB HEART Mouse	33/1313	2.91673e-06	1.9877e-05	2.68082	34.1671	HSP90AB1;ROCK2;ZFAND5;ZBTB20;IRS2;BAZ2B;CHD2;ACTB;ZFP36L1;ABLIM1;MED13;RASGEF1B;NFKBIZ;JARID2;SKIL;MCL1;EGR1;BRD2;MBNL1;CNOT6L;CSNK1A1;HUWE1;ZFP91;NFATC1;YWHAZ;NFKB1;SFPQ;CAPRIN1;MYH9;MAFK;TCF4;EIF4G2;TNRC6B
B_Naive_up	ChEA_2022	BRD4 25478319 ChIP-Seq HGPS Human	40/1770	3.15031e-06	2.12718e-05	2.44181	30.9328	MACF1;ROCK1;DHX9;ZFAND5;ANKRD12;HMGB2;ZBTB20;CLINT1;MALT1;GLS;ZFP36L1;DOCK10;AKAP13;BCLAF1;HERC1;PABPN1;TNKS2;JARID2;SLC38A2;HNRNPA0;PPP1R12A;HSPA5;PRRC2C;KLF4;YWHAZ;GRIP2;MKLN1;PTP4A2;NCOR1;FUBP1;CAPRIN1;BHLHE40;TAX1BP1;MYH9;PHIP;TCF4;TOP1;DOCK2;PICALM;TNRC6B
B_Naive_up	ChEA_2022	FLI1 21571218 ChIP-Seq MEGAKARYOCYTES Human	80/4775	3.36887e-06	2.25408e-05	1.9633	24.7395	KDM5A;HSP90AB1;CCNT1;IRS2;CHD2;CLINT1;ACTB;NUB1;HERC1;RASGEF1B;CCNL1;JARID2;DDX17;SRRM2;KDM6B;ACTR2;MBNL1;USP7;TPM3;IFRD1;CD180;ZFP91;YWHAZ;GRIP2;SRRM1;LARS2;PTP4A2;NSA2;HNRNPH1;CSDE1;NCL;XRN2;TAX1BP1;MYH9;TOP1;TLN1;ATF4;ANKRD17;MACF1;ZCCHC7;DDX5;GGNBP2;YTHDC1;ROCK2;MYCBP2;ANKRD12;DDX21;IQGAP1;TANK;ZFP36L1;PURB;BCLAF1;TRA2B;UBC;SF3B1;HNRNPA0;EGR1;PRPF38B;EGR3;HSPA5;CSNK1A1;STAT3;LAPTM5;NFATC1;NFK…
B_Naive_up	ChEA_2022	MITF 21258399 ChIP-Seq MELANOMA Human	78/4614	3.4239e-06	2.27026e-05	1.97208	24.8181	DDX3X;CCNT1;ZFAND5;HNRNPU;ZBTB20;IRS2;CHD4;CHD2;GLS;DOCK10;AKAP13;SEC61A1;MED13;HERC1;NFKBIZ;CCNL1;JARID2;KDM6B;BRD2;MBNL1;HSP90AA1;IFRD1;ATRX;ARAP2;ZFP91;BAZ1A;SRRM1;LARS2;PTP4A2;IRF4;THRAP3;NCL;TAX1BP1;MYH9;TOP1;DOCK2;ATF4;MACF1;DDX6;SET;DHX9;ROCK2;ODC1;ANKRD12;ITPR2;RRBP1;BAZ2B;ZFP36L1;PURB;ABLIM1;PABPN1;TNKS2;TRA2B;UBC;SLC38A2;BPTF;PRPF38B;CSNK1A1;FUS;STAT3;LAPTM5;IRF2BP2;NFATC1;KLF4;NFKB1;CL…
B_Naive_up	ChEA_2022	PHOX2B 30127528 ChIP-Seq BE2C Human Brain Neuroblastoma	24/794	3.71294e-06	2.43993e-05	3.17005	39.6374	ANKRD17;KMT2E;MACF1;DDX6;MBNL1;DENND5B;MYCBP2;JMJD1C;IRF2BP2;LNPEP;BAZ2B;CHD2;GLS;PHF20L1;DOCK10;MKLN1;ABLIM1;WNK1;PHIP;TCF4;CDK13;JARID2;PICALM;TNRC6B
B_Naive_up	ChEA_2022	JUN 27471255 ChIP-Seq Chondrocytes Mouse Rib	72/4145	3.83642e-06	2.49876e-05	1.99869	24.9256	TCERG1;HSP90AB1;TUT4;PLEK;ZBTB20;NUCKS1;CHD4;TMEM131L;GLS;AKAP13;RASGEF1B;NFKBIZ;CCNL1;JARID2;SRRM2;PNISR;MBNL1;CNOT6L;SCAF11;IFRD1;ATRX;BAZ1A;PHF20L1;LARS2;NSA2;SFPQ;NCOR1;HNRNPH1;THRAP3;XRN2;TAX1BP1;PHIP;LUC7L2;PAFAH1B1;ANKRD17;MACF1;ZCCHC7;DDX5;GGNBP2;DHX9;ITPR2;TANK;MALT1;HSP90B1;ZFP36L1;TMEM245;ABLIM1;TNKS2;TRA2B;TRA2A;ARGLU1;SKIL;NKTR;HNRNPA0;RANBP2;PRPF38B;HSPA5;FUS;SMARCA5;PRRC2C;NFATC1;S…
B_Naive_up	ChEA_2022	SOX2 16153702 ChIP-ChIP HESCs Human	24/797	3.95899e-06	2.53433e-05	3.15725	39.2747	DDX17;USP7;DDX5;SET;EGR3;TPM3;FUS;STAT3;PLEK;DDX21;ARID4B;ZFP36L1;BCLAF1;SFPQ;ABLIM1;UBC;TRA2A;ACIN1;JARID2;SKIL;SLC38A2;EIF4G2;ATF4;NKTR
B_Naive_up	ChEA_2022	EGR1 19374776 ChIP-ChIP THP-1 Human	7/62	3.95989e-06	2.53433e-05	12.3118	153.15	TCERG1;EGR1;STAT3;GRB2;TPT1;ATF4;SOD1
B_Naive_up	ChEA_2022	KLF5 25053715 ChIP-Seq YYC3 Human	37/1591	4.12039e-06	2.61432e-05	2.49521	30.9395	KDM5A;ZCCHC7;DDX5;GGNBP2;ROCK2;MYCBP2;IRS2;NUCKS1;CHD2;ACTB;ZFP36L1;DOCK10;SEC61A1;MED13;UBC;NFKBIZ;CCNL1;SKIL;SLC38A2;BPTF;KDM6B;BRD2;TPM3;IFRD1;HUWE1;IRF2BP2;LNPEP;YWHAZ;CLK1;PTP4A2;IRF4;THRAP3;BHLHE40;REL;TAX1BP1;PAFAH1B1;PICALM
B_Naive_up	ChEA_2022	ELK1 19687146 ChIP-ChIP HELA Human	22/691	4.26544e-06	2.68322e-05	3.32677	41.1354	ANKRD17;PPP1R12A;CCNT1;CSNK1A1;TPM3;ZFP91;LNPEP;NUCKS1;IQGAP1;DEK;YWHAZ;GLS;CLK1;MKLN1;SON;TNKS2;TAX1BP1;SF3B1;SF1;NKTR;MCL1;TNRC6B
B_Naive_up	ChEA_2022	OLIG2 29049317 ChIP-Seq Mouse SpinalCord	35/1472	4.82664e-06	3.01051e-05	2.5397	31.0894	KDM5A;TCERG1;RBM25;HSP90AB1;CCNT1;ODC1;NUCKS1;GLS;SEC61A1;BCLAF1;TAF1D;SLC38A2;NKTR;HNRNPA0;PNISR;ACTR2;PRPF38B;HSPA5;TPM3;STAT3;SUCO;LNPEP;YWHAZ;NSA2;THRAP3;DMXL1;XRN2;TCEA1;MYH9;ACIN1;TLN1;EIF4G2;LUC7L2;EIF3A;SF1
B_Naive_up	ChEA_2022	FOSL1 28411283 ChIP-Seq MDA231-LM2-4175 Human BreastCancer	31/1238	6.53091e-06	4.03929e-05	2.65139	31.6549	ANKRD17;MACF1;RBM25;HSP90AB1;JMJD1C;PURB;DOCK10;TMEM245;ABLIM1;UBC;SRSF10;MCL1;DDX17;RANBP2;MBNL1;HSP90AA1;HSPA5;IFRD1;IRF2BP2;LNPEP;SRRM1;CLK1;PTP4A2;EIF5;HNRNPH1;HNRNPA2B1;HNRNPD;TCEA1;MYH9;MAFK;SERINC3
B_Naive_up	ChEA_2022	HOXB4 20404135 ChIP-ChIP EML Mouse	30/1180	6.97086e-06	4.27546e-05	2.68638	31.8975	TCERG1;DDX6;ZCCHC7;NUCKS1;CHD4;BAZ2B;BCLAF1;CCNL1;RANBP2;CNOT6L;CSNK1A1;STAT3;ATRX;HUWE1;GNL3;MKLN1;SFPQ;NCOR1;PTPRC;WNK1;FUBP1;XRN2;TAX1BP1;MYH9;GRB2;LUC7L2;ATF4;SF1;PICALM;TNRC6B
B_Naive_up	ChEA_2022	KLF4 18555785 ChIP-Seq MESCs Mouse	40/1830	7.05271e-06	4.28992e-05	2.35212	27.9011	ANKRD17;ZCCHC7;DDX5;SET;HSP90AB1;ROCK1;ROCK2;HMGB2;GLS;SEC61A1;PABPN1;TRA2A;CCNL1;SF3B1;BPTF;RANBP2;ACTR2;PPP1R12A;CSNK1A1;FUS;IFRD1;LNPEP;RSRC2;KLF4;YWHAZ;SRRM1;SOD1;LARS2;MKLN1;EIF5;SON;THRAP3;TCEA1;MYH9;TRIP12;MAFK;TCF4;SERINC3;LUC7L2;TPT1
B_Naive_up	ChEA_2022	TBP 23326641 ChIP-Seq C3H10T1-2 Mouse	20/607	7.21925e-06	4.35522e-05	3.42535	40.5519	BRD2;PRPF38B;DDX5;RBM25;SET;CNOT6L;FUS;NFATC1;CHD4;CHD2;YWHAZ;ZFP36L1;PHF20L1;SEC61A1;NCOR1;WNK1;CAPRIN1;HNRNPA2B1;UBC;TCF4
B_Naive_up	ChEA_2022	WT1 25993318 ChIP-Seq PODOCYTE Human	55/2909	7.78844e-06	4.6604e-05	2.09204	24.6084	TCERG1;DENND1B;HSP90AB1;CELF2;ZFAND5;ZBTB20;CHD4;AKAP13;RASGEF1B;CCNL1;JARID2;SRRM2;BRD2;MBNL1;CNOT6L;IFRD1;BAZ1A;YWHAZ;PTBP3;PTP4A2;HNRNPH1;XRN2;MYH9;TOP1;DOCK2;LUC7L2;MACF1;DDX6;KMT2D;ROCK2;ODC1;ITPR2;RRBP1;BAZ2B;IQGAP1;TANK;ZFP36L1;TMEM245;ABLIM1;PABPN1;ARGLU1;SRSF10;EGR1;EGR3;CSNK1A1;LAPTM5;IRF2BP2;NFATC1;KLF4;NFKB1;MKLN1;EIF5;TCF4;HNRNPC;CDK13
B_Naive_up	ChEA_2022	DPY 21335234 ChIP-Seq ESCs Mouse	36/1575	8.3473e-06	4.95453e-05	2.43943	28.5257	MACF1;DENND1B;DDX6;DHX9;DDX21;NUCKS1;RRBP1;CHD2;ACTB;GLS;ZFP36L1;MED13;UBC;SF3B1;BPTF;MCL1;HNRNPA0;RANBP2;EGR1;USP7;EGR3;PPP1R12A;CD180;BAZ1A;ATP2B1;KLF4;YWHAZ;CLK1;SFPQ;NCL;HNRNPD;REL;TCEA1;MYH9;GRB2;PAFAH1B1
B_Naive_up	ChEA_2022	KDM2B 26808549 Chip-Seq SIL-ALL Human	37/1652	9.67502e-06	5.67268e-05	2.39293	27.6287	SET;ROCK1;CELF2;HNRNPU;ITPR2;ARID4B;CHD4;SMC4;ACTB;TNKS2;UBC;CCNL1;JARID2;SLC38A2;MCL1;KDM6B;EGR1;BRD2;USP7;LAPTM5;IRF2BP2;NFATC1;BAZ1A;SRRM1;PTP4A2;SFPQ;EIF5;WNK1;IRF4;CAPRIN1;BHLHE40;MYH9;GRB2;EIF4G2;SF1;PAFAH1B1;PICALM
B_Naive_up	ChEA_2022	GATA1 21571218 ChIP-Seq MEGAKARYOCYTES Human	44/2132	9.71138e-06	5.67268e-05	2.23359	25.7806	ANKRD17;MACF1;HSP90AB1;PLEK;ZBTB20;CHD4;RRBP1;CHD2;ACTB;DOCK10;SEC61A1;ABLIM1;MED13;HERC1;TRA2B;UBC;NFKBIZ;JARID2;SLC38A2;BPTF;RANBP2;EGR1;MBNL1;EGR3;PPP1R12A;CSNK1A1;IFRD1;STAT3;CD180;LAPTM5;IRF2BP2;LNPEP;NFATC1;YWHAZ;SRRM1;PTP4A2;EIF5;DMXL1;BHLHE40;MYH9;ACIN1;TRIP12;TCF4;TOP1
B_Naive_up	ChEA_2022	GATA2 22383799 ChIP-Seq G1ME Mouse	35/1522	9.98518e-06	5.78669e-05	2.44761	28.1828	DENND1B;GGNBP2;CCNT1;DHX9;ZFAND5;ANKRD12;PLEK;CLINT1;GLS;ZFP36L1;NUB1;BCLAF1;MED13;HERC1;TNKS2;RASGEF1B;TRA2B;UBC;HNRNPA0;DDX17;RANBP2;CNOT6L;STAT3;CD180;IRF2BP2;ZFP91;LNPEP;NFATC1;DEK;GRIP2;PHF20L1;CLK1;PTP4A2;NCL;REL
B_Naive_up	ChEA_2022	MECOM 23826213 ChIP-Seq KASUMI Mouse	35/1527	1.07144e-05	6.14925e-05	2.43875	27.9088	TCERG1;CD274;ROCK1;MYCBP2;PLEK;JMJD1C;ITPR2;DDX21;RRBP1;SMC4;CLINT1;TANK;MALT1;GLS;DOCK10;TRA2A;NKTR;BPTF;MCL1;MBNL1;CD180;LAPTM5;IRF2BP2;NFATC1;ATP2B1;YWHAZ;NCOR1;PTPRC;WNK1;CSDE1;REL;PDCD4;MYH9;HNRNPC;TLN1
B_Naive_up	ChEA_2022	KDM2B 26808549 Chip-Seq JURKAT Human	37/1660	1.07779e-05	6.14925e-05	2.38009	27.2235	DENND1B;GGNBP2;SET;ROCK2;CELF2;MYCBP2;HNRNPU;ITPR2;ARID4B;IRS2;CLINT1;GLS;ZFP36L1;ABLIM1;TNKS2;UBC;JARID2;SLC38A2;MCL1;KDM6B;BRD2;EGR3;ARAP2;IRF2BP2;NFATC1;NFKB1;SRRM1;HNRNPM;MKLN1;PTP4A2;WNK1;THRAP3;BHLHE40;PDCD4;GRB2;CDK13;TPT1
B_Naive_up	ChEA_2022	SOX2 19030024 ChIP-ChIP MESCs Mouse	20/625	1.10655e-05	6.26478e-05	3.32032	37.8905	EGR1;DDX6;ACTR2;HSPA5;HUWE1;ZFP91;BAZ2B;MALT1;ZFP36L1;SEC61A1;SFPQ;WNK1;TCEA1;JARID2;SERINC3;SLC38A2;LUC7L2;ATF4;PICALM;TNRC6B
B_Naive_up	ChEA_2022	E2A 27217539 Chip-Seq RAMOS-Cell Line Human	36/1603	1.2285e-05	6.90209e-05	2.39217	27.0486	SMG1;DENND5B;ODC1;CHD4;CLINT1;TANK;GLS;MED13;HERC1;UBC;CCNL1;JARID2;BPTF;MCL1;HNRNPA0;KDM6B;USP7;CNOT6L;LAPTM5;IRF2BP2;LNPEP;NFATC1;CLK1;MKLN1;PTPRC;THRAP3;CAPRIN1;DMXL1;HNRNPD;REL;TOP1;NAA15;EIF4G2;LUC7L2;EIF3A;PICALM
B_Naive_up	ChEA_2022	CTCF 33576154 ChIP-Seq Human HilarLN ProstateCancer	64/3649	1.28561e-05	7.16824e-05	1.96787	22.1615	KDM5A;TCERG1;RBM25;HSP90AB1;ZBTB20;IRS2;ACTB;MED13;RASGEF1B;CCNL1;JARID2;DDX17;BRD2;HSP90AA1;SCAF11;IFRD1;ARAP2;ZFP91;YWHAZ;CD2AP;GNL3;PTBP3;NSA2;SFPQ;HNRNPH1;TAX1BP1;LUC7L2;ATF4;SF1;ANKRD17;CD274;DDX5;KMT2A;ODC1;ITPR2;DDX21;RRBP1;BAZ2B;PABPN1;UBC;SF3B1;SRSF10;SKIL;SLC38A2;BPTF;MCL1;RANBP2;EGR1;HSPA5;CSNK1A1;STAT3;IRF2BP2;PRRC2C;NFATC1;DEK;SOD1;HNRNPM;PRPF39;EIF5;WNK1;ACIN1;GRB2;HNRNPC;CDK13
B_Naive_up	ChEA_2022	KLF4 19030024 ChIP-ChIP MESCs Mouse	29/1157	1.31766e-05	7.29169e-05	2.63604	29.6214	ZCCHC7;SET;HSP90AB1;DDX21;TANK;ACTB;ZFP36L1;BCLAF1;JARID2;SF3B1;SLC38A2;MCL1;EGR3;HUWE1;LNPEP;NFATC1;KLF4;YWHAZ;CLK1;NCOR1;FUBP1;CSDE1;NCL;CAPRIN1;TCEA1;LUC7L2;ATF4;SF1;PICALM
B_Naive_up	ChEA_2022	RUNX1 27514584 ChIP-Seq MCF-7 Human BreastCancer	33/1413	1.35714e-05	7.45413e-05	2.47312	27.7176	ANKRD17;RBM25;KMT2A;ANKRD12;NUCKS1;BAZ2B;ZFP36L1;MED13;PABPN1;TRA2B;UBC;CCNL1;SLC38A2;HNRNPA0;SRRM2;RANBP2;HSP90AA1;HSPA5;SUCO;LNPEP;CD2AP;PHF20L1;PTP4A2;CSDE1;CAPRIN1;HNRNPD;TAX1BP1;TCEA1;MYH9;TRIP12;PHIP;SERINC3;LUC7L2
B_Naive_up	ChEA_2022	NKX2-5 21415370 ChIP-Seq HL-1 Mouse	26/980	1.46078e-05	7.96395e-05	2.77472	30.8936	DENND1B;DDX6;RBM25;HNRNPU;CHD2;HSP90B1;ZFP36L1;PURB;AKAP13;SEC61A1;ABLIM1;TNKS2;TPR;TRA2A;JARID2;SF3B1;NKTR;DDX17;SRRM2;TPM3;GNL3;PHF20L1;MKLN1;NCOR1;PHIP;LUC7L2
B_Naive_up	ChEA_2022	ERG 20887958 ChIP-Seq HPC-7 Mouse	34/1486	1.51482e-05	8.19786e-05	2.42587	26.9214	KDM5A;TCERG1;ZCCHC7;RBM25;SET;ODC1;HMGB2;NUCKS1;CHD4;TANK;MALT1;PURB;BCLAF1;TAF1D;HERC1;TNKS2;MCL1;SRRM2;RANBP2;EGR1;HSPA5;FUS;HUWE1;SOD1;LARS2;PTP4A2;PRPF39;SFPQ;HNRNPH1;TAX1BP1;TOP1;TPT1;ATF4;SF1
B_Naive_up	ChEA_2022	WT1 20215353 ChIP-ChIP NEPHRON PROGENITOR Mouse	31/1307	1.90171e-05	0.000102165	2.49871	27.1614	DDX6;DDX5;GGNBP2;HSP90AB1;ZFAND5;ITPR2;CHD4;BAZ2B;ZFP36L1;CCNL1;SKIL;SLC38A2;EGR1;BRD2;MBNL1;EGR3;CNOT6L;CSNK1A1;TPM3;FUS;SMARCA5;LAPTM5;LNPEP;ATP2B1;DEK;YWHAZ;WNK1;XRN2;PDCD4;TOP1;LUC7L2
B_Naive_up	ChEA_2022	GATA4 21415370 ChIP-Seq HL-1 Mouse	32/1374	1.97154e-05	0.000105149	2.45737	26.6234	CD274;DDX5;ROCK2;ODC1;CHD2;SEC61A1;ABLIM1;HERC1;TPR;NFKBIZ;SF3B1;MBNL1;CSNK1A1;TPM3;CD180;ZFP91;LNPEP;YWHAZ;NFKB1;GNL3;SOD1;LARS2;MKLN1;NCL;CAPRIN1;REL;TCEA1;PHIP;HNRNPC;SERINC3;ATF4;PICALM
B_Naive_up	ChEA_2022	SOX2 30713093 ChIP-Seq Epithelial Human Tongue SCC	25/945	2.26643e-05	0.000120007	2.75669	29.482	RBM25;DDX3X;HSP90AB1;CCNT1;JMJD1C;ITPR2;BAZ2B;CHD2;ZFP36L1;ABLIM1;TPR;UBC;CCNL1;DDX17;BRD2;PNISR;MBNL1;IFRD1;FUBP1;CSDE1;CAPRIN1;ACIN1;PHIP;HNRNPC;ATF4
B_Naive_up	ChEA_2022	E2F4 17652178 ChIP-ChIP JURKAT Human	19/608	2.56468e-05	0.000134829	3.22581	34.1003	DDX17;TCERG1;BRD2;MBNL1;RBM25;SET;CCNT1;FUS;HMGB2;NUCKS1;DEK;ZFP36L1;CLK1;SFPQ;TNKS2;WNK1;RASGEF1B;FUBP1;PHIP
B_Naive_up	ChEA_2022	TAL1 30185409 ChIP-Seq HPC Mouse BoneMarrow Leukemia	43/2154	2.81827e-05	0.00014711	2.1434	22.456	ZCCHC7;DHX9;MYCBP2;ODC1;ANKRD12;PLEK;HNRNPU;ZBTB20;IRS2;CHD4;CHD2;SMC4;CLINT1;TANK;GLS;DOCK10;SEC61A1;ABLIM1;TAF1D;HERC1;TRA2B;NFKBIZ;JARID2;SLC38A2;KDM6B;EGR1;ACTR2;MBNL1;CNOT6L;LAPTM5;LNPEP;NFATC1;LARS2;HNRNPM;WNK1;CAPRIN1;DMXL1;TCEA1;ACIN1;PHIP;MAFK;EIF4G2;PICALM
B_Naive_up	ChEA_2022	SMARCA4 23332759 ChIP-Seq OLIGODENDROCYTES Mouse	42/2089	3.02048e-05	0.000155592	2.15401	22.4179	DDX6;RBM25;CELF2;ODC1;ZFAND5;JMJD1C;ZBTB20;ITPR2;CHD2;CLINT1;TANK;ZFP36L1;BCLAF1;MED13;TRA2B;CCNL1;ARGLU1;MBNL1;EGR3;CNOT6L;PPP1R12A;CSNK1A1;STAT3;CD180;SMARCA5;LNPEP;ATP2B1;KLF4;GNL3;MKLN1;WNK1;XRN2;HNRNPA2B1;BHLHE40;TAX1BP1;PDCD4;TCEA1;TCF4;SERINC3;EIF4G2;PICALM;TNRC6B
B_Naive_up	ChEA_2022	FOXM1 25889361 ChIP-Seq OE33 AND U2OS Human	22/784	3.02305e-05	0.000155592	2.90654	30.2474	KDM5A;TCERG1;GGNBP2;CCNT1;SCAF11;STAT3;HMGB2;SUCO;ARID4B;NUCKS1;RRBP1;SMC4;CLINT1;HSP90B1;TMEM245;SFPQ;NCL;HNRNPA2B1;HNRNPD;JARID2;SF1;HNRNPA0
B_Naive_up	ChEA_2022	SPI1 23127762 ChIP-Seq K562 Human	28/1157	3.52917e-05	0.00018038	2.52886	25.9255	ANKRD17;MACF1;JMJD1C;ITPR2;BAZ2B;IQGAP1;GLS;JARID2;NKTR;BPTF;MCL1;KDM6B;ACTR2;MBNL1;CSNK1A1;TPM3;STAT3;LAPTM5;YWHAZ;NFKB1;LARS2;MKLN1;MYH9;GRB2;TOP1;DOCK2;PAFAH1B1;TNRC6B
B_Naive_up	ChEA_2022	MYC 22102868 ChIP-Seq BL Human	18/569	3.59596e-05	0.000182526	3.25629	33.322	KDM6B;EGR1;HSP90AB1;MYCBP2;ODC1;LAPTM5;IRF2BP2;NFATC1;BAZ1A;CHD2;MKLN1;SFPQ;SON;CAPRIN1;HNRNPD;MYH9;SLC38A2;LUC7L2
B_Naive_up	ChEA_2022	E2F4 21247883 ChIP-Seq LYMPHOBLASTOID Human	46/2422	4.82634e-05	0.000243301	2.04315	20.3066	DENND1B;DDX6;CCNT1;DHX9;HNRNPU;JMJD1C;ITPR2;DDX21;NUCKS1;CHD4;HSP90B1;ZFP36L1;AKAP13;HERC1;PABPN1;TNKS2;TPR;ARGLU1;SLC38A2;MCL1;SRRM2;PRPF38B;HSP90AA1;PPP1R12A;TPM3;FUS;IRF2BP2;ZFP91;RSRC2;BAZ1A;SRRM1;PTP4A2;PRPF39;SFPQ;EIF5;NCOR1;WNK1;THRAP3;CSDE1;CAPRIN1;ACIN1;EIF4G2;EIF3A;TPT1;SF1;PAFAH1B1
B_Naive_up	ChEA_2022	TBX2 35687133 ChIP-Seq MCF-7 Human BreastCancer	21/756	5.34502e-05	0.000267615	2.86526	28.1849	KMT2E;EGR1;HSP90AB1;KMT2A;SUCO;RSRC2;IQGAP1;YWHAZ;ACTB;ZFP36L1;PTBP3;SOD1;NUB1;BCLAF1;MED13;CSDE1;BHLHE40;GRB2;MAFK;TOP1;BPTF
B_Naive_up	ChEA_2022	ILF3 29590119 ChIP-Seq K562 Human BoneMarrow Leukemia	20/700	5.51043e-05	0.000274032	2.94256	28.8556	DDX17;HSP90AB1;CSNK1A1;FUS;ROCK2;SMARCA5;JMJD1C;SUCO;DEK;CHD2;SRRM1;SFPQ;CAPRIN1;ACIN1;CCNL1;CDK13;SLC38A2;LUC7L2;ATF4;MCL1
B_Naive_up	ChEA_2022	HSF1 23293686 ChIP-Seq STHDH STRIATAL Mouse	19/649	6.17294e-05	0.000304919	3.00943	29.1697	DENND1B;MBNL1;HSP90AA1;SET;HSP90AB1;RSRC2;ACTB;HSP90B1;ABLIM1;RASGEF1B;FUBP1;HNRNPA2B1;UBC;MAFK;JARID2;SLC38A2;TPT1;SF1;MCL1
B_Naive_up	ChEA_2022	ZFP42 18358816 ChIP-ChIP MESCs Mouse	25/1013	7.01926e-05	0.000344412	2.55771	24.4626	ZCCHC7;DDX5;HMGB2;NUCKS1;SMC4;CCNL1;MCL1;DDX17;SRRM2;BRD2;CSNK1A1;ZFP91;CLK1;LARS2;MKLN1;SFPQ;EIF5;NCOR1;SON;NCL;TRIP12;TCF4;EIF4G2;LUC7L2;ATF4
B_Naive_up	ChEA_2022	CREB1 15753290 ChIP-ChIP HEK293T Human	15/440	7.1445e-05	0.000348235	3.48691	33.2881	TCERG1;CCNT1;HSPA5;IFRD1;SMARCA5;HMGB2;CLK1;EIF5;SON;XRN2;TPR;TAX1BP1;TOP1;TLN1;TPT1
B_Naive_up	ChEA_2022	TFAP2A 35110662 ChIP-Seq HEPM Human Embryo	27/1144	7.52531e-05	0.000364384	2.45292	23.2896	MACF1;CD274;KMT2A;ROCK1;MYCBP2;ODC1;ZFAND5;ITPR2;GLS;ZFP36L1;NSD3;CCNL1;DDX17;ACTR2;HSP90AA1;HSPA5;IFRD1;YWHAZ;PTP4A2;NSA2;EIF5;HNRNPH1;CAPRIN1;BHLHE40;HNRNPD;ATF4;PICALM
B_Naive_up	ChEA_2022	FOXA1 27270436 ChIP-Seq LNCaP Human Prostate Carcinoma	37/1822	7.99399e-05	0.000384547	2.14478	20.2344	ANKRD17;DENND1B;KMT2A;YTHDC1;ZFAND5;HMGB2;JMJD1C;BAZ2B;TMEM131L;TANK;MALT1;GLS;NSD3;TRA2B;TPR;DDX17;MBNL1;HSP90AA1;IFRD1;ARAP2;LNPEP;RSRC2;SAFB;NFKB1;SFPQ;NCOR1;SON;THRAP3;CSDE1;DMXL1;TAX1BP1;TCEA1;MYH9;MAFK;SERINC3;LUC7L2;TNRC6B
B_Naive_up	ChEA_2022	TAF7L 23326641 ChIP-Seq C3H10T1-2 Mouse	17/554	8.63372e-05	0.000412208	3.14158	29.3966	BRD2;DDX5;GGNBP2;HSPA5;IFRD1;ZFAND5;HNRNPU;LNPEP;IRS2;YWHAZ;HSP90B1;PTP4A2;EIF5;PABPN1;CAPRIN1;UBC;SF1
B_Naive_up	ChEA_2022	PPARA 22158963 ChIP-Seq LIVER Mouse	33/1552	8.68101e-05	0.000412208	2.22985	20.853	RBM25;HSP90AB1;ROCK2;MYCBP2;IRS2;RRBP1;TANK;ZFP36L1;PABPN1;TNKS2;UBC;CCNL1;MCL1;HNRNPA0;KDM6B;HSPA5;IRF2BP2;LNPEP;NFATC1;SRRM1;SOD1;PTP4A2;EIF5;HNRNPH1;THRAP3;CSDE1;BHLHE40;MYH9;TCF4;EIF3A;TPT1;SF1;PICALM
B_Naive_up	ChEA_2022	TAL1 26923725 Chip-Seq HPCs Mouse	31/1420	9.05464e-05	0.000427193	2.28142	21.2392	ANKRD17;ZCCHC7;ROCK1;CELF2;ODC1;HMGB2;IRS2;NUCKS1;TANK;HSP90B1;MED13;TRA2B;NFKBIZ;ACTR2;MBNL1;HSP90AA1;CSNK1A1;SMARCA5;IRF2BP2;NFKB1;LARS2;PTPRC;WNK1;THRAP3;DMXL1;REL;PDCD4;TCEA1;PHIP;PAFAH1B1;TNRC6B
B_Naive_up	ChEA_2022	POU3F1 26484290 ChIP-Seq ESCss Mouse	33/1557	9.22988e-05	0.000432687	2.22192	20.6427	KDM5A;MACF1;DENND1B;DDX6;RBM25;GGNBP2;HSP90AB1;ROCK1;DHX9;MYCBP2;DDX21;NUCKS1;CHD2;GLS;PURB;NUB1;RASGEF1B;JARID2;SKIL;BPTF;KDM6B;EGR1;HSP90AA1;EGR3;IFRD1;IRF2BP2;HNRNPM;PTP4A2;SON;HNRNPH1;TCF4;TLN1;TPT1
B_Naive_up	ChEA_2022	MAF 26560356 Chip-Seq TH2 Human	34/1627	9.38292e-05	0.000437078	2.19415	20.3486	DENND1B;DHX9;MYCBP2;JMJD1C;ARID4B;IRS2;NUCKS1;CHD4;ACTB;ZFP36L1;PURB;PABPN1;TNKS2;TRA2B;UBC;MCL1;KDM6B;PRPF38B;USP7;TPM3;HUWE1;LAPTM5;ARAP2;IRF2BP2;BAZ1A;SRRM1;PTP4A2;THRAP3;FUBP1;XRN2;PHIP;EIF4G2;ATF4;SF1
B_Naive_up	ChEA_2022	FOXP2 23625967 ChIP-Seq PFSK-1 AND SK-N-MC Human	20/733	0.000103267	0.000478017	2.80152	25.7129	GGNBP2;CCNT1;YTHDC1;STAT3;HMGB2;IRF2BP2;LNPEP;NFKB1;PTBP3;PURB;PTP4A2;BCLAF1;FUBP1;TRA2B;BHLHE40;PHIP;MAFK;CDK13;SERINC3;SKIL
B_Naive_up	ChEA_2022	IRF8 27001747 Chip-Seq BMDM Mouse	32/1500	0.000105898	0.000487131	2.23111	20.4214	DENND1B;CD274;HSP90AB1;ROCK2;ODC1;PLEK;RRBP1;MALT1;PURB;DOCK10;NUB1;MED13;JARID2;SF3B1;SKIL;MCL1;KDM6B;STAT3;CD180;CYBB;CD2AP;SFPQ;PTPRC;IRF4;REL;TCEA1;MYH9;GRB2;TLN1;DOCK2;TPT1;TNRC6B
B_Naive_up	ChEA_2022	FOXA1 25552417 ChIP-Seq VCAP Human	34/1650	0.000123027	0.000562411	2.16018	19.4484	DDX6;DDX5;GGNBP2;DENND5B;YTHDC1;ANKRD12;IRS2;RRBP1;IQGAP1;TANK;BCLAF1;HERC1;RASGEF1B;ARGLU1;SLC38A2;RANBP2;BRD2;MBNL1;CNOT6L;IFRD1;ARAP2;RSRC2;KLF4;NFKB1;MKLN1;NCOR1;WNK1;CSDE1;TCEA1;MAFK;TOP1;CDK13;SERINC3;LUC7L2
B_Naive_up	ChEA_2022	PKCTHETA 26484144 Chip-Seq BREAST Human	14/412	0.000128938	0.000585793	3.46241	31.01	BRD2;HSPA5;ROCK1;DHX9;ARAP2;IRF2BP2;SRRM1;EIF5;MED13;HNRNPH1;UBC;GRB2;CCNL1;JARID2
B_Naive_up	ChEA_2022	OLIG2 26023283 ChIP-Seq AINV15 Mouse	33/1588	0.000133932	0.000604746	2.17393	19.3875	TCERG1;MACF1;DENND1B;DDX6;HSP90AB1;ODC1;HMGB2;RRBP1;BAZ2B;CHD2;TANK;ACTB;MALT1;GLS;HSP90B1;AKAP13;SKIL;SLC38A2;NKTR;HNRNPA0;RANBP2;KDM6B;TPM3;STAT3;IRF2BP2;ZFP91;WNK1;FUBP1;CSDE1;MAFK;NAA15;EIF4G2;EIF3A
B_Naive_up	ChEA_2022	MYC 30127528 ChIP-Seq KELLY Human Brain Neuroblastoma	67/4188	0.000145592	0.000653387	1.76898	15.6284	TCERG1;DDX3X;HSP90AB1;ZFAND5;HMGB2;ZBTB20;TMEM131L;SMC4;CLINT1;ACTB;GLS;NUB1;RASGEF1B;NFKBIZ;CCNL1;JARID2;DDX17;BRD2;PNISR;ACTR2;MBNL1;YWHAZ;GNL3;PTBP3;PHF20L1;LARS2;NSA2;NCL;XRN2;TAX1BP1;MYH9;PHIP;ATF4;ANKRD17;CD274;ZCCHC7;SET;YTHDC1;ROCK2;ODC1;RRBP1;BAZ2B;NSD3;PURB;BCLAF1;TRA2B;TRA2A;SF3B1;SKIL;NKTR;HNRNPA0;RANBP2;CSNK1A1;SMARCA5;LNPEP;DEK;KLF4;NFKB1;SOD1;CLK1;DMXL1;OTULIN;HNRNPD;TCEA1;MAFK;CDK…
B_Naive_up	ChEA_2022	KDM2B 26808549 Chip-Seq SUP-B15 Human	34/1666	0.000147941	0.000659904	2.13712	18.8467	SET;DENND5B;ROCK2;IRS2;CHD4;GLS;SEC61A1;ABLIM1;MED13;UBC;NFKBIZ;JARID2;SKIL;DDX17;KDM6B;EGR1;BRD2;USP7;HSP90AA1;EGR3;LAPTM5;IRF2BP2;LNPEP;NFATC1;BAZ1A;YWHAZ;SRRM1;WNK1;IRF4;BHLHE40;MYH9;GRB2;MAFK;ATF4
B_Naive_up	ChEA_2022	KAP1 27257070 Chip-Seq ESCs Mouse	31/1461	0.000151396	0.000671249	2.21107	19.4477	DENND1B;DDX6;HSP90AB1;ODC1;HNRNPU;CHD4;ACTB;ZFP36L1;NUB1;BCLAF1;SF3B1;SLC38A2;BPTF;KDM6B;ACTR2;PRPF38B;HSP90AA1;FUS;IRF2BP2;LNPEP;YWHAZ;NFKB1;SOD1;LARS2;HNRNPH1;REL;TCEA1;MYH9;TRIP12;SERINC3;ATF4
B_Naive_up	ChEA_2022	KLF4 26769127 Chip-Seq PDAC-Cell Line Human	34/1678	0.000169519	0.000747103	2.12012	18.4081	DENND1B;DDX6;RBM25;DHX9;DENND5B;MYCBP2;HNRNPU;JMJD1C;DDX21;NUCKS1;TANK;ACTB;MED13;PABPN1;ARGLU1;SLC38A2;MCL1;PRPF38B;CSNK1A1;LAPTM5;IRF2BP2;NFKB1;SRRM1;PTP4A2;SFPQ;EIF5;WNK1;FUBP1;CAPRIN1;BHLHE40;MYH9;TCF4;EIF4G2;SF1
B_Naive_up	ChEA_2022	LMO2 26923725 Chip-Seq HEMANGIOBLAST Mouse	30/1404	0.000173273	0.000759099	2.2214	19.2388	SETD2;DDX3X;MYCBP2;ODC1;IRS2;CHD2;CLINT1;HSP90B1;ZFP36L1;SEC61A1;BCLAF1;ABLIM1;HERC1;JARID2;HSP90AA1;CNOT6L;CSNK1A1;CD180;SMARCA5;KLF4;SRRM1;MKLN1;THRAP3;DMXL1;PDCD4;NAA15;EIF3A;PAFAH1B1;PICALM;TNRC6B
B_Naive_up	ChEA_2022	SMARCD1 25818293 ChIP-Seq ESCs Mouse	34/1683	0.000179318	0.000780937	2.11311	18.2284	ANKRD17;MACF1;DENND1B;CCNT1;ROCK1;DENND5B;ROCK2;MYCBP2;ANKRD12;JMJD1C;ZBTB20;RRBP1;BAZ2B;TANK;MALT1;DOCK10;AKAP13;BCLAF1;ABLIM1;TNKS2;SCAF11;CSNK1A1;HUWE1;LNPEP;BAZ1A;KLF4;NFKB1;HNRNPH1;CSDE1;DMXL1;PDCD4;NAA15;DOCK2;SF1
B_Naive_up	ChEA_2022	GATA3 30127528 ChIP-Seq KELLY Human Brain Neuroblastoma	28/1277	0.000190643	0.000825373	2.27119	19.453	TCERG1;MACF1;RBM25;CCNT1;DHX9;MYCBP2;ACTB;SEC61A1;TRA2B;UBC;TRA2A;JARID2;MCL1;DDX17;MBNL1;TPM3;IRF2BP2;SUCO;CLK1;THRAP3;CSDE1;HNRNPD;TCEA1;MYH9;TCF4;TOP1;LUC7L2;TNRC6B
B_Naive_up	ChEA_2022	STAT3 18555785 ChIP-Seq MESCs Mouse	31/1485	0.000202139	0.000870027	2.17173	18.4739	DENND5B;CELF2;ODC1;ANKRD12;CHD2;ZFP36L1;AKAP13;SEC61A1;ABLIM1;HERC1;TPR;UBC;NFKBIZ;CCNL1;JARID2;SF3B1;SRRM2;RANBP2;USP7;CSNK1A1;STAT3;ARAP2;KLF4;NFKB1;CD2AP;HNRNPA2B1;REL;MYH9;TRIP12;TCF4;SERINC3
B_Naive_up	ChEA_2022	TBX5 21415370 ChIP-Seq HL-1 Mouse	32/1561	0.000219078	0.00093745	2.13496	17.9894	DENND1B;DDX5;GGNBP2;HSP90AB1;ROCK1;ANKRD12;HNRNPU;DDX21;CLINT1;ACTB;MALT1;HSP90B1;NUB1;BCLAF1;ABLIM1;HERC1;PABPN1;NKTR;DDX17;BRD2;ACTR2;STAT3;ZFP91;SRRM1;GNL3;PHF20L1;THRAP3;TCEA1;TCF4;HNRNPC;EIF4G2;ATF4
B_Naive_up	ChEA_2022	SMAD1 18555785 ChIP-Seq MESCs Mouse	14/436	0.000231194	0.000983577	3.26146	27.3057	EGR1;ACTR2;HSP90AA1;HSP90AB1;ROCK2;NUCKS1;ZFP36L1;BCLAF1;NCOR1;REL;TCEA1;TRIP12;JARID2;MCL1
B_Naive_up	ChEA_2022	GATA6 25053715 ChIP-Seq YYC3 Human	33/1639	0.00024023	0.00101614	2.09901	17.4929	GGNBP2;DDX3X;CCNT1;DHX9;MYCBP2;HNRNPU;NUCKS1;RRBP1;CLINT1;GLS;MED13;PABPN1;TRA2B;BPTF;PRPF38B;TPM3;STAT3;IRF2BP2;BAZ1A;YWHAZ;SRRM1;PTP4A2;HNRNPH1;THRAP3;FUBP1;NCL;BHLHE40;TAX1BP1;ACIN1;CDK13;SERINC3;SF1;PICALM
B_Naive_up	ChEA_2022	RUNX1 17652178 ChIP-ChIP JURKAT Human	19/724	0.000253083	0.00106439	2.67875	22.1849	EGR1;BRD2;SET;DDX3X;FUS;STAT3;IRF2BP2;NFATC1;ATP2B1;DEK;CHD2;ABLIM1;SON;THRAP3;UBC;TLN1;JARID2;SLC38A2;SF1
B_Naive_up	ChEA_2022	SFPI1 20887958 ChIP-Seq HPC-7 Mouse	36/1861	0.00026384	0.00110333	2.0249	16.6856	KDM5A;DENND1B;ZCCHC7;SETD2;RBM25;ODC1;JMJD1C;CLINT1;MALT1;PURB;NUB1;BCLAF1;TNKS2;TPR;UBC;MCL1;SRRM2;RANBP2;MBNL1;HSPA5;LAPTM5;PHF20L1;PRPF39;SFPQ;EIF5;SON;HNRNPH1;FUBP1;CSDE1;XRN2;BHLHE40;TAX1BP1;PDCD4;MAFK;TPT1;PICALM
B_Naive_up	ChEA_2022	NANOG 16518401 ChIP-PET MESCs Mouse	33/1657	0.000292881	0.00121786	2.07369	16.871	ANKRD17;DHX9;ZBTB20;IQGAP1;CHD2;TANK;MALT1;ZFP36L1;SEC61A1;HERC1;JARID2;RANBP2;ACTR2;FUS;SMARCA5;ZFP91;LNPEP;KLF4;NFKB1;LARS2;PRPF39;NCOR1;SON;NCL;XRN2;TCEA1;MYH9;GRB2;TRIP12;TCF4;DOCK2;ATF4;PAFAH1B1
B_Naive_up	ChEA_2022	NANOG 16153702 ChIP-ChIP HESCs Human	24/1057	0.000341856	0.00141352	2.33029	18.5983	DDX17;TCERG1;USP7;DDX5;SET;HSPA5;FUS;STAT3;CHD2;ZFP36L1;BCLAF1;PRPF39;NCOR1;SON;DMXL1;UBC;NFKBIZ;JARID2;SF3B1;SKIL;EIF4G2;ATF4;NKTR;PICALM
B_Naive_up	ChEA_2022	BRD4 28847988 ChIP-Seq BCBL1 Human Blood Lymphoma	9/206	0.000351417	0.00144493	4.43102	35.2423	DDX17;NSD3;DENND1B;SETD2;KMT2A;HNRNPA2B1;IRF2BP2;NFKB1;BPTF
B_Naive_up	ChEA_2022	STAT3 24763339 ChIP-Seq IMN-ESCs Mouse	29/1398	0.000366814	0.00149986	2.14394	16.96	TCERG1;MACF1;DDX3X;NUCKS1;TANK;ZFP36L1;PURB;JARID2;SKIL;MCL1;BRD2;ACTR2;HSP90AA1;PPP1R12A;CSNK1A1;ATRX;ARAP2;ATP2B1;KLF4;YWHAZ;CD2AP;CLK1;SFPQ;HNRNPH1;CAPRIN1;BHLHE40;TAX1BP1;MYH9;CDK13
B_Naive_up	ChEA_2022	TCF21 26020271 ChIP-Seq HCASMC Human CoronaryArtery	25/1129	0.000372008	0.0015127	2.27484	17.9635	CD274;HSP90AB1;ODC1;ANKRD12;ZBTB20;BAZ2B;MALT1;DOCK10;AKAP13;MED13;HERC1;TRA2B;CCNL1;HNRNPA0;MBNL1;SCAF11;CSNK1A1;TPM3;IRF2BP2;KLF4;NFKB1;THRAP3;DMXL1;MAFK;SERINC3
B_Naive_up	ChEA_2022	P300 27058665 Chip-Seq ZR-75-30cells Human	33/1689	0.000412457	0.00166796	2.03003	15.8208	MACF1;DENND1B;SMG1;GGNBP2;DHX9;IRS2;NUCKS1;RRBP1;TANK;GLS;UBC;SLC38A2;MCL1;PRPF38B;HSPA5;LAPTM5;BAZ1A;SRRM1;PTP4A2;SFPQ;WNK1;THRAP3;FUBP1;CAPRIN1;BHLHE40;TCEA1;MYH9;PHIP;MAFK;EIF4G2;SF1;PAFAH1B1;PICALM
B_Naive_up	ChEA_2022	AR 21915096 ChIP-Seq LNCaP-1F5 Human	32/1619	0.000417168	0.00167779	2.0504	15.9563	ANKRD17;DENND1B;ROCK1;YTHDC1;ODC1;PLEK;IRS2;RRBP1;ZFP36L1;TNKS2;CCNL1;MCL1;BRD2;PRPF38B;USP7;IRF2BP2;LNPEP;ATP2B1;SAFB;CD2AP;GNL3;LARS2;MKLN1;PTP4A2;PTPRC;THRAP3;BHLHE40;TCF4;HNRNPC;DOCK2;TPT1;TNRC6B
B_Naive_up	ChEA_2022	CREB1 26743006 Chip-Seq LNCaP-abl Human	32/1626	0.000449563	0.00179825	2.04061	15.7275	DDX6;MYCBP2;ODC1;PLEK;HMGB2;HNRNPU;JMJD1C;NUCKS1;CHD4;BAZ2B;CHD2;GLS;PABPN1;UBC;ARGLU1;SLC38A2;MCL1;KDM6B;BRD2;EGR3;TPM3;HUWE1;IRF2BP2;PTP4A2;SFPQ;EIF5;WNK1;FUBP1;CSDE1;PDCD4;GRB2;DOCK2
B_Naive_up	ChEA_2022	CEBPD 23245923 ChIP-Seq MEFs Mouse	13/413	0.00046587	0.00185341	3.18254	24.4152	MBNL1;CELF2;ZBTB20;LNPEP;IRS2;BAZ2B;ATP2B1;KLF4;TANK;AKAP13;BHLHE40;REL;TAX1BP1
B_Naive_up	ChEA_2022	CTNNB1 20460455 ChIP-Seq HCT116 Human	20/824	0.00047524	0.00188052	2.47258	18.9195	ANKRD17;MACF1;MYCBP2;STAT3;ARAP2;JMJD1C;ZBTB20;ITPR2;BAZ1A;DEK;ACTB;MALT1;PTP4A2;ABLIM1;MED13;BHLHE40;TAX1BP1;JARID2;ARGLU1;MCL1
B_Naive_up	ChEA_2022	RING1B 27294783 Chip-Seq NPCs Mouse	32/1632	0.000479091	0.00188562	2.03229	15.5341	MACF1;DENND1B;SET;ROCK2;CELF2;ODC1;IRS2;NUCKS1;MALT1;GLS;ZFP36L1;PURB;DOCK10;MED13;RASGEF1B;UBC;NFKBIZ;SLC38A2;BPTF;HNRNPA0;KDM6B;BRD2;EGR3;IRF2BP2;LNPEP;NFATC1;CD2AP;SFPQ;HNRNPH1;NCL;XRN2;REL
B_Naive_up	ChEA_2022	MYB 21317192 ChIP-Seq ERMYB Mouse	19/767	0.000515494	0.00200743	2.51907	19.0703	RANBP2;CD274;HSP90AA1;SET;PPP1R12A;PLEK;NFATC1;BAZ1A;NFKB1;MALT1;GNL3;ZFP36L1;NUB1;NFKBIZ;PDCD4;MYH9;TCF4;SLC38A2;MCL1
B_Naive_up	ChEA_2022	TBX3 20139965 ChIP-Seq ESCs Mouse	19/767	0.000515494	0.00200743	2.51907	19.0703	CSNK1A1;ANKRD12;SMARCA5;ITPR2;LNPEP;IQGAP1;CHD2;KLF4;HSP90B1;LARS2;ABLIM1;XRN2;TCEA1;CCNL1;JARID2;SERINC3;DOCK2;SLC38A2;MCL1
B_Naive_up	ChEA_2022	FOXO1 32281255 ChIP-Seq Chondrocytes Human Osteoarthritis	15/531	0.000539478	0.00208255	2.85848	21.5098	BRD2;MBNL1;SMG1;HSP90AA1;YTHDC1;HMGB2;ZFP36L1;PTBP3;SOD1;RASGEF1B;BHLHE40;MAFK;TCF4;CDK13;SLC38A2
B_Naive_up	ChEA_2022	TBX3 20139965 ChIP-Seq MESCs Mouse	19/770	0.000540445	0.00208255	2.50861	18.8726	CSNK1A1;ANKRD12;SMARCA5;ITPR2;LNPEP;IQGAP1;CHD2;KLF4;HSP90B1;LARS2;ABLIM1;XRN2;TCEA1;CCNL1;JARID2;SERINC3;DOCK2;SLC38A2;MCL1
B_Naive_up	ChEA_2022	STAT5 23275557 ChIP-Seq MAMMARY-EPITHELIUM Mouse	21/897	0.000548986	0.00210445	2.38628	17.9149	RBM25;ODC1;STAT3;PRRC2C;LNPEP;RSRC2;SMC4;CD2AP;ZFP36L1;SOD1;CLK1;BCLAF1;TNKS2;HNRNPH1;PHIP;HNRNPC;CCNL1;TLN1;TPT1;ATF4;PICALM
B_Naive_up	ChEA_2022	FOXA1 33576154 ChIP-Seq Human HilarLN ProstateCancer	19/781	0.000641113	0.00244487	2.47097	18.1673	DENND1B;BRD2;HSP90AA1;SCAF11;YTHDC1;IFRD1;LNPEP;TMEM131L;KLF4;NFKB1;GNL3;PRPF39;THRAP3;UBC;BHLHE40;GRB2;CCNL1;SKIL;LUC7L2
B_Naive_up	ChEA_2022	CUX1 19635798 ChIP-ChIP MULTIPLE CANCER TYPES Human	32/1669	0.000702314	0.00266445	1.98232	14.3938	TCERG1;SMG1;HMGB2;IQGAP1;AKAP13;ABLIM1;HERC1;PABPN1;TNKS2;TPR;NKTR;EGR1;BRD2;HSPA5;IFRD1;ATRX;LAPTM5;IRF2BP2;DEK;YWHAZ;CD2AP;SOD1;PRPF39;SFPQ;PTPRC;XRN2;PDCD4;GRB2;PHIP;TCF4;LUC7L2;SF1
B_Naive_up	ChEA_2022	ELF3 26769127 Chip-Seq PDAC-Cell Line Human	32/1680	0.000784397	0.0029606	1.96789	14.0716	DDX6;GGNBP2;CCNT1;ROCK1;MYCBP2;HNRNPU;JMJD1C;NUCKS1;RRBP1;MALT1;GLS;DOCK10;TNKS2;TPR;ARGLU1;SKIL;SLC38A2;MCL1;LAPTM5;NFKB1;SRRM1;PTP4A2;SFPQ;EIF5;WNK1;THRAP3;FUBP1;BHLHE40;ACIN1;TCF4;TOP1;EIF3A
B_Naive_up	ChEA_2022	TCF3 18347094 ChIP-ChIP MESCs Mouse	31/1613	0.00082477	0.00309709	1.98208	14.0736	TCERG1;SET;HSP90AB1;DHX9;IRS2;NUCKS1;BAZ2B;IQGAP1;CHD2;ZFP36L1;ABLIM1;JARID2;SF3B1;SKIL;MCL1;DDX17;HSP90AA1;CSNK1A1;TPM3;YWHAZ;CD2AP;SRRM1;PTP4A2;DMXL1;XRN2;TCEA1;MYH9;TRIP12;PHIP;TCF4;TNRC6B
B_Naive_up	ChEA_2022	GFI1B 20887958 ChIP-Seq HPC-7 Mouse	29/1475	0.000864914	0.00323135	2.02129	14.2559	DENND1B;CD274;SETD2;SMG1;DDX5;ROCK2;PLEK;HMGB2;MALT1;PURB;AKAP13;TNKS2;NKTR;MCL1;SRRM2;RANBP2;EGR1;HSPA5;FUS;HUWE1;LAPTM5;SAFB;SFPQ;HNRNPH1;CSDE1;XRN2;BHLHE40;TCF4;PICALM
B_Naive_up	ChEA_2022	FOXA1 26743006 Chip-Seq LNCaP-abl Human	31/1620	0.000885243	0.0032906	1.97259	13.8666	DENND1B;DDX6;DDX3X;JMJD1C;DDX21;RRBP1;TANK;MALT1;ZFP36L1;RASGEF1B;NFKBIZ;SKIL;SLC38A2;CNOT6L;SAFB;SRRM1;SFPQ;NCOR1;THRAP3;CSDE1;DMXL1;XRN2;HNRNPA2B1;BHLHE40;MYH9;PHIP;TCF4;NAA15;EIF3A;ATF4;SF1
B_Naive_up	ChEA_2022	NFI 21473784 ChIP-Seq ESCs Mouse	30/1549	0.000891424	0.00329063	1.99353	14	KDM5A;ROCK1;HMGB2;HNRNPU;RRBP1;BAZ2B;SMC4;ACTB;MALT1;GLS;MED13;RASGEF1B;NFKBIZ;JARID2;HNRNPA0;DDX17;PRPF38B;ARAP2;KLF4;NFKB1;CLK1;PTP4A2;WNK1;NCL;CAPRIN1;HNRNPA2B1;NAA15;CDK13;PICALM;TNRC6B
B_Naive_up	ChEA_2022	SMRT 27268052 Chip-Seq Bcells Human	31/1621	0.000894193	0.00329063	1.97124	13.8373	ZCCHC7;CELF2;ZFAND5;JMJD1C;ITPR2;DDX21;ZFP36L1;ABLIM1;JARID2;ACTR2;USP7;HSP90AA1;EGR3;IFRD1;CD180;HUWE1;IRF2BP2;LNPEP;YWHAZ;NFKB1;CD2AP;SOD1;NCOR1;IRF4;DMXL1;BHLHE40;TCEA1;GRB2;TRIP12;NAA15;TNRC6B
B_Naive_up	ChEA_2022	TBX2 30127528 ChIP-Seq BE2C Human Brain Neuroblastoma	20/878	0.00104044	0.00380976	2.31038	15.8679	DDX17;MACF1;KMT2A;MYCBP2;ODC1;LNPEP;IRS2;NUCKS1;BAZ2B;CHD2;ACTB;ABLIM1;THRAP3;FUBP1;UBC;HNRNPD;TCF4;JARID2;SKIL;PICALM
B_Naive_up	ChEA_2022	MBD3 35695185 ChIP-Seq nicBasalRootGanglia Mouse Embryo	57/3656	0.00107235	0.00390717	1.66502	11.3852	DENND1B;SETD2;DENND5B;TUT4;HMGB2;JMJD1C;ARID4B;CHD4;TMEM131L;CLINT1;GLS;DOCK10;NUB1;RASGEF1B;NFKBIZ;CCNL1;JARID2;BRD2;MBNL1;CNOT6L;PPP1R12A;SCAF11;BAZ1A;YWHAZ;CD2AP;PTBP3;PTP4A2;NCOR1;SF1;ANKRD17;MACF1;ZCCHC7;GGNBP2;SET;ANKRD12;ITPR2;TANK;MALT1;NSD3;ABLIM1;SKIL;SLC38A2;NKTR;MCL1;PRPF38B;STAT3;SUCO;NFATC1;ATP2B1;DEK;NFKB1;CAPRIN1;OTULIN;BHLHE40;REL;TCF4;CDK13
B_Naive_up	ChEA_2022	SOX17 20123909 ChIP-Seq XEN Mouse	27/1363	0.00118031	0.00426138	2.02678	13.6645	GGNBP2;DDX3X;HSP90AB1;CCNT1;ODC1;ZBTB20;NUCKS1;PABPN1;NFKBIZ;SF3B1;SLC38A2;HUWE1;ZFP91;LNPEP;YWHAZ;SRRM1;SOD1;MKLN1;PTP4A2;PRPF39;SFPQ;SON;WNK1;MYH9;ACIN1;TCF4;TOP1
B_Naive_up	ChEA_2022	ISL1 27105846 Chip-Seq CPCs Mouse	26/1293	0.00118114	0.00426138	2.05453	13.8502	MACF1;SETD2;DDX3X;DENND5B;CELF2;MYCBP2;IQGAP1;ACTB;ZFP36L1;HERC1;UBC;NFKBIZ;CCNL1;JARID2;ARGLU1;KDM6B;HSP90AA1;CD180;IRF2BP2;LNPEP;KLF4;YWHAZ;NFKB1;CAPRIN1;BHLHE40;CDK13
B_Naive_up	ChEA_2022	PU.1 20513432 ChIP-Seq MACROPHAGES Mouse	29/1509	0.00123016	0.00441657	1.97119	13.2082	GGNBP2;HSP90AB1;ROCK1;ROCK2;PLEK;ACTB;MALT1;HSP90B1;SEC61A1;SLC38A2;DDX17;SRRM2;KDM6B;ACTR2;USP7;ZFP91;ATP2B1;DEK;PTPRC;HNRNPH1;IRF4;REL;MYH9;TCF4;TPT1;ATF4;SF1;PAFAH1B1;TNRC6B
B_Naive_up	ChEA_2022	OCT4 18692474 ChIP-Seq MEFs Mouse	31/1655	0.00124984	0.00446544	1.92636	12.8773	CD274;DDX5;SET;DHX9;ROCK2;ZBTB20;IQGAP1;ACTB;GLS;ZFP36L1;PURB;JARID2;SKIL;MCL1;DDX17;RANBP2;BRD2;HSP90AA1;EGR3;HSPA5;STAT3;YWHAZ;CD2AP;NCOR1;XRN2;TCEA1;MYH9;TCF4;TOP1;TLN1;PAFAH1B1
B_Naive_up	ChEA_2022	SALL1 21062744 ChIP-ChIP HESCs Human	5/77	0.00133026	0.0047298	6.64678	44.0175	DDX17;DDX3X;PHIP;TRIP12;PICALM
B_Naive_up	ChEA_2022	PU.1 20513432 ChIP-Seq Bcells Mouse	29/1520	0.00137414	0.00486234	1.95548	12.8864	SMG1;GGNBP2;SET;ROCK1;DENND5B;PLEK;NUCKS1;ACTB;MALT1;PURB;MED13;SLC38A2;DDX17;KDM6B;ACTR2;ARAP2;ZFP91;RSRC2;ATP2B1;SON;IRF4;REL;TCEA1;MYH9;NAA15;EIF3A;ATF4;SF1;PICALM
B_Naive_up	ChEA_2022	NR3C1 34362910 ChIP-Seq WistarRat Hippocampus Stress	17/709	0.0014412	0.00507523	2.41828	15.8211	KDM5A;MACF1;SETD2;SMG1;IFRD1;PLEK;SMARCA5;LAPTM5;ARAP2;SUCO;ZBTB20;NFKB1;DOCK10;MAFK;TCF4;JARID2;TPT1
B_Naive_up	ChEA_2022	NR3C1 34362910 ChIP-Seq WistarRat Hippocampus	16/647	0.00144863	0.0050771	2.49119	16.2852	KDM5A;SETD2;SMG1;IFRD1;PLEK;SMARCA5;ARAP2;SUCO;ZBTB20;NFKB1;MED13;MAFK;TCF4;JARID2;SERINC3;TPT1
B_Naive_up	ChEA_2022	GATA2 21666600 ChIP-Seq HMVEC Human	15/588	0.00150163	0.00523792	2.56651	16.6854	MBNL1;PRPF38B;CNOT6L;SMARCA5;ARID4B;NFKB1;DOCK10;CLK1;AKAP13;ABLIM1;GRB2;TCF4;CCNL1;JARID2;PICALM
B_Naive_up	ChEA_2022	STAT3 29892750 ChIP-Seq EML Mouse BoneMarrow	11/358	0.00153059	0.00531373	3.08159	19.9752	KDM5A;BRD2;ZCCHC7;NUB1;HSP90AA1;CCNT1;HNRNPH1;TAX1BP1;SUCO;LNPEP;SRRM1
B_Naive_up	ChEA_2022	AR 22383394 ChIP-Seq PROSTATE CANCER Human	29/1540	0.00167377	0.00578353	1.92748	12.3218	ZCCHC7;DENND5B;MYCBP2;ZBTB20;ITPR2;IRS2;RRBP1;MALT1;ZFP36L1;RASGEF1B;CCNL1;ARGLU1;BRD2;PPP1R12A;CSNK1A1;CD180;ATRX;ARAP2;LNPEP;NFATC1;LARS2;MKLN1;WNK1;THRAP3;XRN2;TRIP12;DOCK2;PICALM;TNRC6B
B_Naive_up	ChEA_2022	NANOG 18347094 ChIP-ChIP MESCs Mouse	27/1399	0.00172041	0.00589978	1.96975	12.5378	SET;HSP90AB1;DHX9;ZFAND5;NUCKS1;CHD2;ZFP36L1;ABLIM1;NFKBIZ;JARID2;MCL1;DDX17;RANBP2;HSP90AA1;CSNK1A1;TPM3;STAT3;HUWE1;LNPEP;DMXL1;XRN2;TCEA1;MYH9;GRB2;TRIP12;PHIP;TNRC6B
B_Naive_up	ChEA_2022	ELK3 25401928 ChIP-Seq HUVEC Human	31/1689	0.00172344	0.00589978	1.88333	11.9844	DDX3X;DHX9;CHD4;CHD2;ACTB;ZFP36L1;PABPN1;TNKS2;TPR;UBC;SLC38A2;MCL1;KDM6B;BRD2;PRPF38B;FUS;LAPTM5;IRF2BP2;ZFP91;BAZ1A;YWHAZ;SRRM1;PTP4A2;SFPQ;EIF5;WNK1;THRAP3;CAPRIN1;BHLHE40;MAFK;PICALM
B_Naive_up	ChEA_2022	GATA2 19941826 ChIP-Seq K562 Human	30/1618	0.00176055	0.00599891	1.89971	12.0482	MACF1;ZCCHC7;DHX9;HMGB2;TANK;ACTB;ZFP36L1;HERC1;RASGEF1B;JARID2;SKIL;CD180;SMARCA5;LAPTM5;IRF2BP2;NFATC1;KLF4;YWHAZ;CD2AP;PTP4A2;PTPRC;THRAP3;PDCD4;MYH9;MAFK;TLN1;DOCK2;LUC7L2;PICALM;TNRC6B
B_Naive_up	ChEA_2022	MYC 27129775 Chip-Seq CORNEA Mouse	29/1547	0.00179125	0.00607541	1.91786	12.1302	CD274;GGNBP2;SET;HNRNPU;CHD4;MALT1;ZFP36L1;MED13;RASGEF1B;NFKBIZ;ARGLU1;DDX17;KDM6B;EGR1;CNOT6L;IFRD1;STAT3;ZFP91;ATP2B1;KLF4;LARS2;PRPF39;SON;MYH9;ACIN1;TRIP12;MAFK;TCF4;TPT1
B_Naive_up	ChEA_2022	SCL 21571218 ChIP-Seq MEGAKARYOCYTES Human	28/1478	0.0018505	0.00624757	1.93515	12.1765	DDX5;DDX3X;YTHDC1;ODC1;PLEK;ITPR2;IRS2;ACTB;DOCK10;AKAP13;HERC1;RASGEF1B;JARID2;SF3B1;BPTF;MBNL1;EGR3;IFRD1;SMARCA5;LAPTM5;LNPEP;NFATC1;MKLN1;BHLHE40;MYH9;GRB2;TOP1;DOCK2
B_Naive_up	ChEA_2022	EGR1 20690147 ChIP-Seq ERYTHROLEUKEMIA Human	71/4931	0.00198531	0.00667211	1.55785	9.69289	TCERG1;DENND1B;RBM25;DDX3X;HSP90AB1;CCNT1;HMGB2;ZBTB20;IRS2;NUCKS1;CHD4;NUB1;RASGEF1B;JARID2;SRRM2;BRD2;ACTR2;USP7;HSP90AA1;CNOT6L;PPP1R12A;IFRD1;YWHAZ;SRRM1;PTP4A2;SFPQ;IRF4;THRAP3;NCL;XRN2;PHIP;DOCK2;LUC7L2;SF1;ANKRD17;MACF1;DDX6;DDX5;SET;DHX9;MYCBP2;ANKRD12;ITPR2;BAZ2B;TANK;HSP90B1;ZFP36L1;PURB;UBC;TRA2A;SKIL;NKTR;EGR1;EGR3;FUS;STAT3;LAPTM5;IRF2BP2;NFATC1;NFKB1;SOD1;PRPF39;EIF5;WNK1;DMXL1;REL;…
B_Naive_up	ChEA_2022	SOX9 24532713 ChIP-Seq HFSC Mouse	24/1203	0.00203456	0.00680651	2.02583	12.555	RANBP2;MACF1;DDX6;MBNL1;RBM25;HSP90AA1;LAPTM5;SUCO;ITPR2;NFATC1;IQGAP1;ATP2B1;NFKB1;LARS2;NUB1;ABLIM1;CSDE1;UBC;BHLHE40;TAX1BP1;MYH9;HNRNPC;DOCK2;TPT1
B_Naive_up	ChEA_2022	GATA3 20176728 ChIP-ChIP TSCs Mouse	15/609	0.00210824	0.00702111	2.47307	15.2388	ANKRD17;HSP90AB1;CCNT1;ODC1;SMARCA5;ZFP91;NFATC1;CHD4;SRRM1;HSP90B1;SOD1;PDCD4;JARID2;TPT1;PICALM
B_Naive_up	ChEA_2022	SRF 21415370 ChIP-Seq HL-1 Mouse	21/1001	0.00214833	0.00712238	2.12132	13.0314	DDX17;CD274;DDX5;HSP90AB1;STAT3;ANKRD12;JMJD1C;GNL3;SEC61A1;ABLIM1;HERC1;TPR;TRA2A;ACIN1;GRB2;TOP1;CCNL1;SERINC3;ATF4;NKTR;MCL1
B_Naive_up	ChEA_2022	FOXP1 21924763 ChIP-Seq HESCs Human	51/3273	0.00215922	0.00712638	1.63896	10.06	RBM25;HSP90AB1;HMGB2;HNRNPU;CHD4;CHD2;ACTB;MED13;CCNL1;KDM6B;HSP90AA1;PPP1R12A;SCAF11;ZFP91;SAFB;LARS2;PTP4A2;HNRNPH1;THRAP3;PHIP;TOP1;LUC7L2;ATF4;ZCCHC7;GGNBP2;SET;ROCK1;YTHDC1;MYCBP2;ZFP36L1;PURB;BCLAF1;PABPN1;UBC;SKIL;SLC38A2;NKTR;BPTF;EGR1;CSNK1A1;PRPF39;FUBP1;CAPRIN1;BHLHE40;HNRNPD;GRB2;MAFK;TCF4;NAA15;EIF4G2;PICALM
B_Naive_up	ChEA_2022	JUND 26020271 ChIP-Seq SMOOTH MUSCLE Human	29/1573	0.00229236	0.00749856	1.88288	11.4445	CD274;ZCCHC7;HSP90AB1;DDX21;TANK;GLS;ZFP36L1;PURB;AKAP13;TAF1D;TNKS2;UBC;ARGLU1;MCL1;HNRNPA0;KDM6B;BRD2;HSPA5;CSNK1A1;IFRD1;KLF4;YWHAZ;PTP4A2;SON;DMXL1;BHLHE40;MAFK;HNRNPC;DOCK2
B_Naive_up	ChEA_2022	HOXB7 26014856 ChIP-Seq BT474 Human	29/1573	0.00229236	0.00749856	1.88288	11.4445	TCERG1;DENND1B;DDX6;ZCCHC7;SMG1;HSP90AB1;CELF2;ODC1;ITPR2;TANK;MED13;UBC;JARID2;ARGLU1;NKTR;BPTF;DDX17;USP7;CSNK1A1;IRF2BP2;DEK;MKLN1;THRAP3;FUBP1;BHLHE40;TCEA1;GRB2;PHIP;TNRC6B
B_Naive_up	ChEA_2022	STAT3 1855785 ChIP-Seq MESCs Mouse	12/435	0.00233672	0.00760986	2.76075	16.7274	DDX5;DDX3X;THRAP3;ODC1;STAT3;UBC;HMGB2;TRIP12;TCF4;NFKB1;GLS;MCL1
B_Naive_up	ChEA_2022	TP63 30713093 ChIP-Seq Epithelial Human Tongue SCC	36/2100	0.00234756	0.00761146	1.76661	10.6957	MACF1;DENND1B;ZCCHC7;DDX3X;HSP90AB1;CCNT1;KMT2A;CELF2;HMGB2;NUCKS1;TANK;PURB;SEC61A1;ABLIM1;UBC;NFKBIZ;KDM6B;BRD2;ACTR2;USP7;EGR3;CSNK1A1;STAT3;LNPEP;NFATC1;RSRC2;GRIP2;GNL3;PTBP3;NCOR1;BHLHE40;MYH9;ACIN1;MAFK;TCF4;PICALM
B_Naive_up	ChEA_2022	POU2F1 27270436 ChIP-Seq LNCaP Human Prostate Carcinoma	13/498	0.00251611	0.0080867	2.61327	15.6405	KDM6B;GGNBP2;SCAF11;STAT3;HNRNPU;ZBTB20;CHD2;TMEM245;SFPQ;ABLIM1;NCOR1;HNRNPC;MCL1
B_Naive_up	ChEA_2022	JUN 26020271 ChIP-Seq HCASMC Human CoronaryArtery	13/498	0.00251611	0.0080867	2.61327	15.6405	BRD2;MBNL1;HSPA5;IFRD1;ZBTB20;KLF4;PURB;DOCK10;SON;DMXL1;MYH9;MAFK;SERINC3
B_Naive_up	ChEA_2022	HAND2 30127528 ChIP-Seq KELLY Human Brain Neuroblastoma	52/3383	0.00259586	0.00830677	1.61588	9.62067	HSP90AB1;DENND5B;HNRNPU;JMJD1C;ZBTB20;TMEM131L;ACTB;GLS;DOCK10;AKAP13;CCNL1;JARID2;DDX17;KDM6B;BRD2;USP7;PPP1R12A;SCAF11;ATRX;ZFP91;THRAP3;TAX1BP1;MYH9;TOP1;LUC7L2;ATF4;MACF1;ROCK1;MYCBP2;ODC1;ITPR2;BAZ2B;ABLIM1;TRA2B;SKIL;SLC38A2;MCL1;EGR1;STAT3;LAPTM5;IRF2BP2;SUCO;LNPEP;NFKB1;FUBP1;BHLHE40;HNRNPD;ACIN1;MAFK;TCF4;EIF3A;PICALM
B_Naive_up	ChEA_2022	JUN 26020271 ChIP-Seq SMOOTH MUSCLE Human	29/1587	0.00260909	0.00831296	1.86453	11.0916	CD274;ZCCHC7;HSP90AB1;HMGB2;NUCKS1;BAZ2B;TANK;GLS;ZFP36L1;PURB;AKAP13;TNKS2;UBC;ARGLU1;MCL1;HNRNPA0;KDM6B;BRD2;HSPA5;IFRD1;RSRC2;KLF4;SON;FUBP1;BHLHE40;MAFK;HNRNPC;DOCK2;TNRC6B
B_Naive_up	ChEA_2022	TBX20 22080862 ChIP-Seq HEART Mouse	29/1589	0.00265728	0.0083938	1.86194	11.0421	ANKRD17;CCNT1;ROCK1;CELF2;ITPR2;IQGAP1;CHD2;CLINT1;ACTB;ZFP36L1;AKAP13;ABLIM1;TPR;TRA2A;SRRM2;MBNL1;EGR3;CNOT6L;DEK;YWHAZ;HNRNPM;HNRNPA2B1;BHLHE40;HNRNPD;PDCD4;GRB2;EIF4G2;TPT1;TNRC6B
B_Naive_up	ChEA_2022	TBX20 22328084 ChIP-Seq HEART Mouse	29/1589	0.00265728	0.0083938	1.86194	11.0421	ANKRD17;CCNT1;ROCK1;CELF2;ITPR2;IQGAP1;CHD2;CLINT1;ACTB;ZFP36L1;AKAP13;ABLIM1;TPR;TRA2A;SRRM2;MBNL1;EGR3;CNOT6L;DEK;YWHAZ;HNRNPM;HNRNPA2B1;BHLHE40;HNRNPD;PDCD4;GRB2;EIF4G2;TPT1;TNRC6B
B_Naive_up	ChEA_2022	KLF6 26769127 Chip-Seq PDAC-Cell Line Human	30/1666	0.00273337	0.00858427	1.83911	10.8548	DDX6;DENND5B;HNRNPU;JMJD1C;NUCKS1;CHD4;RRBP1;MALT1;ZFP36L1;TAF1D;UBC;SLC38A2;MCL1;PRPF38B;LAPTM5;IRF2BP2;BAZ1A;DEK;KLF4;YWHAZ;SRRM1;PTP4A2;SFPQ;EIF5;FUBP1;CAPRIN1;GRB2;CDK13;EIF3A;SF1
B_Naive_up	ChEA_2022	GATA1 19941827 ChIP-Seq MEL86 Mouse	28/1519	0.0027409	0.00858427	1.87773	11.0776	CD274;ZCCHC7;SMG1;DHX9;ODC1;PLEK;IRS2;CHD4;CLINT1;SEC61A1;MED13;HERC1;SKIL;SRRM2;EGR1;IRF2BP2;NFATC1;ATP2B1;DEK;YWHAZ;HNRNPM;CAPRIN1;PDCD4;GRB2;NAA15;EIF3A;ATF4;TNRC6B
B_Naive_up	ChEA_2022	PPARD 21283829 ChIP-Seq MYOFIBROBLAST Human	44/2749	0.00280962	0.0087622	1.66402	9.77563	ZCCHC7;HSP90AB1;ROCK1;DENND5B;ZBTB20;IRS2;CHD2;SMC4;TANK;MALT1;ZFP36L1;SEC61A1;HERC1;TRA2B;UBC;NFKBIZ;CCNL1;JARID2;SKIL;SLC38A2;BPTF;KDM6B;HSP90AA1;IFRD1;CD180;ARAP2;RSRC2;KLF4;YWHAZ;GRIP2;GNL3;HNRNPM;PTP4A2;PRPF39;HNRNPH1;IRF4;THRAP3;CAPRIN1;BHLHE40;MYH9;TCF4;TOP1;EIF3A;PAFAH1B1
B_Naive_up	ChEA_2022	TAL1 30185409 ChIP-Seq K562 Mouse BoneMarrow Leukemia	20/957	0.00285498	0.00885574	2.10676	12.3428	MACF1;ZCCHC7;HSP90AB1;ODC1;LAPTM5;SUCO;ITPR2;BAZ1A;YWHAZ;CD2AP;ZFP36L1;SEC61A1;NUB1;MED13;HERC1;THRAP3;MYH9;ACIN1;BPTF;TNRC6B
B_Naive_up	ChEA_2022	JUND 26020271 ChIP-Seq HCASMC Human CoronaryArtery	15/629	0.00286368	0.00885574	2.39002	13.9951	BRD2;MBNL1;HSPA5;FUS;IFRD1;ZBTB20;KLF4;YWHAZ;PURB;DOCK10;SON;DMXL1;MYH9;MAFK;SERINC3
B_Naive_up	ChEA_2022	STAT4 19710469 ChIP-ChIP TH1 Mouse	21/1027	0.00290837	0.0089563	2.06363	12.052	RANBP2;BRD2;CD274;ACTR2;DDX5;STAT3;HUWE1;DEK;CHD2;SRRM1;ZFP36L1;DOCK10;BCLAF1;IRF4;CSDE1;PDCD4;CCNL1;TPT1;MCL1;PICALM;TNRC6B
B_Naive_up	ChEA_2022	KLF4 18358816 ChIP-ChIP MESCs Mouse	24/1238	0.0029459	0.0090335	1.96372	11.4433	EGR1;ZCCHC7;DDX5;HSP90AA1;SET;CSNK1A1;IFRD1;LNPEP;NUCKS1;IQGAP1;KLF4;ACTB;ZFP36L1;THRAP3;XRN2;TPR;UBC;ACIN1;CCNL1;TLN1;JARID2;SLC38A2;ATF4;MCL1
B_Naive_up	ChEA_2022	LYL1 30185409 ChIP-Seq K562 Mouse BoneMarrow Leukemia	20/960	0.00295798	0.0090335	2.0997	12.2271	MACF1;ZCCHC7;HSP90AB1;ODC1;LAPTM5;SUCO;ITPR2;BAZ1A;YWHAZ;CD2AP;ZFP36L1;SEC61A1;NUB1;MED13;HERC1;THRAP3;MYH9;ACIN1;BPTF;TNRC6B
B_Naive_up	ChEA_2022	NR3C1 27076634 ChIP-Seq BEAS2B Human Lung Inflammation	48/3084	0.00307973	0.00936646	1.62497	9.39704	KDM5A;ZCCHC7;SET;CCNT1;DENND5B;CELF2;ZFAND5;ZBTB20;ITPR2;IRS2;RRBP1;BAZ2B;IQGAP1;CLINT1;TANK;ACTB;ZFP36L1;AKAP13;TMEM245;ABLIM1;HERC1;TRA2B;NFKBIZ;CCNL1;JARID2;SLC38A2;KDM6B;EGR1;MBNL1;EGR3;CSNK1A1;CD180;ARAP2;NFATC1;KLF4;YWHAZ;NFKB1;MKLN1;PTPRC;WNK1;TCEA1;MYH9;TRIP12;TCF4;TOP1;LUC7L2;PAFAH1B1;TNRC6B
B_Naive_up	ChEA_2022	MNX1 26342078 ChIP-Seq MIN6-4N Mouse	28/1533	0.00311916	0.00944734	1.85884	10.7259	PLEK;JMJD1C;NUCKS1;CHD4;GLS;PURB;DOCK10;BCLAF1;MED13;TNKS2;TPR;SF3B1;SLC38A2;BPTF;MCL1;HSP90AA1;EGR3;BAZ1A;YWHAZ;CLK1;PTP4A2;HNRNPH1;TCEA1;MYH9;ACIN1;PHIP;CDK13;PAFAH1B1
B_Naive_up	ChEA_2022	MEIS1 26253404 ChIP-Seq OPTIC CUPS Mouse	27/1461	0.00315484	0.00951623	1.87824	10.8164	GGNBP2;ROCK1;BAZ2B;CHD2;TANK;MALT1;GLS;AKAP13;ABLIM1;RASGEF1B;TRA2B;SKIL;ACTR2;MBNL1;NFATC1;YWHAZ;NFKB1;HNRNPM;MKLN1;SFPQ;PTPRC;HNRNPD;PDCD4;PHIP;CDK13;PAFAH1B1;PICALM
B_Naive_up	ChEA_2022	LMO2 20887958 ChIP-Seq HPC-7 Mouse	25/1317	0.00318	0.00955297	1.92427	11.0662	CD274;CELF2;PLEK;ITPR2;CLINT1;ACTB;NFKBIZ;TRA2A;MCL1;EGR1;ACTR2;MBNL1;PPP1R12A;STAT3;CD180;LAPTM5;IRF2BP2;GRIP2;SRRM1;PHF20L1;WNK1;CAPRIN1;PDCD4;GRB2;PICALM
B_Naive_up	ChEA_2022	GATA3 27048872 Chip-Seq THYMUS Human	29/1617	0.00341634	0.0102212	1.8263	10.3719	CELF2;ZFAND5;ITPR2;RRBP1;GLS;ZFP36L1;PURB;AKAP13;MED13;TRA2A;JARID2;SLC38A2;KDM6B;PRPF38B;USP7;CNOT6L;IFRD1;CD180;SMARCA5;LAPTM5;ARAP2;IRF2BP2;DEK;CD2AP;LARS2;PTP4A2;PTPRC;HNRNPH1;PDCD4
B_Naive_up	ChEA_2022	ESR1 22446102 ChIP-Seq UTERUS Mouse	23/1183	0.00347121	0.0103433	1.96472	11.1267	MBNL1;RBM25;EGR3;PPP1R12A;ROCK2;STAT3;CD180;ZBTB20;ATP2B1;ACTB;NFKB1;ZFP36L1;AKAP13;ABLIM1;HERC1;TNKS2;RASGEF1B;IRF4;MYH9;TCF4;TOP1;JARID2;SF3B1
B_Naive_up	ChEA_2022	SPI1 26923725 Chip-Seq HPCs Mouse	27/1473	0.00352684	0.0104668	1.86144	10.5122	DDX6;ZCCHC7;SETD2;HSP90AB1;ROCK1;ROCK2;HNRNPU;NUCKS1;SMC4;ACTB;MALT1;HERC1;NFKBIZ;JARID2;NKTR;BPTF;CSNK1A1;STAT3;YWHAZ;LARS2;HNRNPM;PTP4A2;DMXL1;MAFK;SF1;PAFAH1B1;TNRC6B
B_Naive_up	ChEA_2022	LMO2 26923725 Chip-Seq MACROPHAGESS Mouse	10/346	0.00383493	0.0113029	2.88039	16.0253	MACF1;AKAP13;MKLN1;DDX6;CSNK1A1;HNRNPD;IRS2;CCNL1;SF3B1;ATF4
B_Naive_up	ChEA_2022	TRIM28 19339689 ChIP-ChIP MESCs Mouse	37/2241	0.00383929	0.0113029	1.69661	9.43737	DDX6;DDX5;ROCK1;DHX9;ROCK2;ODC1;ZFAND5;SMC4;MALT1;PURB;BCLAF1;RASGEF1B;TPR;TRA2A;MCL1;SRRM2;RANBP2;EGR1;PRPF38B;HSP90AA1;PPP1R12A;CSNK1A1;IFRD1;LNPEP;SRRM1;SOD1;CLK1;NCOR1;FUBP1;NCL;TAX1BP1;TCEA1;TOP1;TLN1;EIF4G2;ATF4;SF1
B_Naive_up	ChEA_2022	FOXA1 21915096 ChIP-Seq LNCaP-1F5 Human	29/1641	0.00420726	0.0123368	1.79673	9.82983	DENND5B;YTHDC1;ROCK2;ODC1;JMJD1C;RRBP1;TANK;BCLAF1;TNKS2;JARID2;ARGLU1;SKIL;MCL1;BRD2;HSP90AA1;CNOT6L;TPM3;ARAP2;IRF2BP2;HNRNPM;MKLN1;PTP4A2;SON;CSDE1;PDCD4;TCEA1;MAFK;SERINC3;DOCK2
B_Naive_up	ChEA_2022	CEBPA 20513432 ChIP-Seq MACROPHAGES Mouse	27/1493	0.00422963	0.0123532	1.83404	10.0242	GGNBP2;ROCK1;ROCK2;PLEK;CHD2;PURB;TAF1D;SLC38A2;SRRM2;KDM6B;ACTR2;USP7;PPP1R12A;HSPA5;ZFP91;ATP2B1;DEK;NFKB1;CD2AP;PTPRC;CAPRIN1;REL;MYH9;DOCK2;ATF4;SF1;TNRC6B
B_Naive_up	ChEA_2022	FLI1 21867929 ChIP-Seq TH2 Mouse	27/1496	0.00434463	0.0126389	1.82999	9.953	ROCK2;ODC1;PLEK;JMJD1C;DDX21;ARID4B;CLINT1;ZFP36L1;BCLAF1;MED13;TRA2B;JARID2;SLC38A2;BPTF;RANBP2;KDM6B;ACTR2;PPP1R12A;IFRD1;STAT3;CD180;ATP2B1;YWHAZ;NCOR1;IRF4;REL;DOCK2
B_Naive_up	ChEA_2022	TAL1 26923725 Chip-Seq HEMANGIOBLAST Mouse	21/1070	0.00465901	0.0135001	1.97451	10.6011	MACF1;ACTR2;CSNK1A1;MYCBP2;ODC1;CD180;SMARCA5;IRS2;CHD2;KLF4;YWHAZ;SRRM1;ZFP36L1;BCLAF1;HERC1;THRAP3;NAA15;JARID2;EIF3A;PICALM;TNRC6B
B_Naive_up	ChEA_2022	PDX1 19855005 ChIP-ChIP MIN6 Mouse	12/476	0.00480365	0.0138647	2.51148	13.4072	ZCCHC7;DDX5;SON;DDX3X;HSP90AB1;PABPN1;FUS;STAT3;HUWE1;NUCKS1;ATF4;HSP90B1
B_Naive_up	ChEA_2022	ZNF217 24962896 ChIP-Seq MCF-7 Human	24/1289	0.00487919	0.0140277	1.87938	10.0035	MACF1;DENND1B;MBNL1;USP7;CSNK1A1;ODC1;CD180;ARAP2;IRF2BP2;IQGAP1;CHD2;KLF4;TANK;YWHAZ;AKAP13;ABLIM1;PTPRC;UBC;BHLHE40;TOP1;JARID2;DOCK2;SLC38A2;BPTF
B_Naive_up	ChEA_2022	NFKB1 27076634 ChIP-Seq BEAS2B Human Lung Inflammation	56/3823	0.00496698	0.0142245	1.53666	8.15189	KDM5A;DENND5B;PLEK;ZBTB20;IRS2;NUCKS1;CHD2;CLINT1;GLS;DOCK10;AKAP13;HERC1;RASGEF1B;NFKBIZ;CCNL1;JARID2;MBNL1;PPP1R12A;CD180;ARAP2;YWHAZ;CD2AP;SRRM1;NSA2;HNRNPH1;TAX1BP1;MYH9;PHIP;TOP1;ANKRD17;KMT2E;DDX6;ZCCHC7;GGNBP2;KMT2A;ITPR2;IQGAP1;TANK;ZFP36L1;TMEM245;ABLIM1;SLC38A2;LAPTM5;PRRC2C;LNPEP;NFATC1;ATP2B1;DEK;KLF4;MKLN1;HNRNPD;TRIP12;TCF4;HNRNPC;PICALM;TNRC6B
B_Naive_up	ChEA_2022	EVI1 22308434 ChIP-Seq SKOV3 Human Ovary OvarianCancer	20/1010	0.00519098	0.0148084	1.98837	10.4605	ANKRD17;PNISR;ACTR2;TPM3;IFRD1;SMARCA5;ARAP2;JMJD1C;DDX21;BAZ2B;CHD2;CLK1;SFPQ;ABLIM1;CAPRIN1;DMXL1;ACIN1;PHIP;MAFK;TNRC6B
B_Naive_up	ChEA_2022	PRDM5 23873026 ChIP-Seq MEFs Mouse	18/873	0.00527134	0.0149338	2.06534	10.8337	BRD2;SET;DDX3X;HSPA5;IFRD1;ZFAND5;ATRX;HUWE1;LNPEP;DEK;CD2AP;BCLAF1;TRA2A;TAX1BP1;TCEA1;TLN1;CDK13;LUC7L2
B_Naive_up	ChEA_2022	BCAT 22108803 ChIP-Seq LS180 Human	12/482	0.0052955	0.0149338	2.47865	12.9903	ROCK1;THRAP3;ARAP2;JMJD1C;ITPR2;JARID2;KLF4;ARGLU1;TANK;EIF4G2;ZFP36L1;SOD1
B_Naive_up	ChEA_2022	ASH2L 23239880 ChIP-Seq MESCs Mouse	41/2603	0.00529583	0.0149338	1.62168	8.49897	KDM5A;MACF1;ZCCHC7;RBM25;DDX3X;HSP90AB1;CCNT1;DHX9;ROCK2;ITPR2;IQGAP1;SMC4;ZFP36L1;ABLIM1;TAF1D;HERC1;UBC;CCNL1;JARID2;SKIL;SLC38A2;MCL1;HNRNPA0;EGR1;TPM3;CD180;IRF2BP2;GNL3;SOD1;LARS2;PTP4A2;SFPQ;XRN2;TAX1BP1;TCEA1;TLN1;CDK13;SERINC3;EIF3A;TPT1;ATF4
B_Naive_up	ChEA_2022	PPARG 20176806 ChIP-Seq MACROPHAGES Mouse	21/1083	0.00533532	0.0149878	1.94899	10.1999	BRD2;ROCK2;CELF2;STAT3;JMJD1C;IRS2;ATP2B1;CHD2;KLF4;TANK;CD2AP;ZFP36L1;SOD1;DOCK10;PTPRC;HERC1;RASGEF1B;BHLHE40;NFKBIZ;JARID2;PICALM
B_Naive_up	ChEA_2022	FOXM1 26456572 ChIP-Seq MCF-7 Human	28/1595	0.00537551	0.0150433	1.77924	9.29812	MACF1;ROCK2;MYCBP2;ODC1;HMGB2;IRS2;NUCKS1;CHD2;CLINT1;TANK;GLS;AKAP13;ABLIM1;MED13;RASGEF1B;NFKBIZ;JARID2;SLC38A2;EGR3;CD180;CD2AP;PTP4A2;SFPQ;HNRNPA2B1;REL;TAX1BP1;MAFK;TOP1
B_Naive_up	ChEA_2022	PPAR 26484153 Chip-Seq NCI-H1993 Human	19/945	0.00546146	0.0152259	2.01582	10.5025	HSPA5;DENND5B;ROCK2;IFRD1;ARAP2;ZBTB20;IRS2;CHD2;KLF4;ZFP36L1;MKLN1;MED13;BHLHE40;MYH9;ACIN1;TOP1;JARID2;SLC38A2;PICALM
B_Naive_up	ChEA_2022	NFE2L2 22581777 ChIP-Seq LYMPHOBLASTOID Human	11/425	0.0056382	0.0156593	2.57397	13.3285	CD274;ABLIM1;CELF2;ZFAND5;PLEK;LAPTM5;ITPR2;NFATC1;YWHAZ;SRRM1;SOD1
B_Naive_up	ChEA_2022	SOX2 18692474 ChIP-Seq MESCs Mouse	37/2302	0.00594201	0.016441	1.6452	8.43279	ANKRD17;TCERG1;DDX6;SET;HSP90AB1;DHX9;ZFAND5;ZBTB20;ARID4B;NUCKS1;BAZ2B;CHD2;ZFP36L1;JARID2;SF3B1;SKIL;SLC38A2;MCL1;DDX17;HSP90AA1;EGR3;TPM3;STAT3;ATRX;LNPEP;CLK1;SFPQ;NCOR1;SON;WNK1;XRN2;TCEA1;MYH9;PHIP;TCF4;PAFAH1B1;TNRC6B
B_Naive_up	ChEA_2022	REST 19997604 ChIP-ChIP NEURONS Mouse	21/1095	0.00602997	0.0166219	1.92598	9.8437	SRRM2;ZCCHC7;USP7;ODC1;HUWE1;ZFP91;ARID4B;NUCKS1;GNL3;PURB;SFPQ;NFKBIZ;TAX1BP1;TOP1;CCNL1;SERINC3;SLC38A2;SF1;PAFAH1B1;NKTR;MCL1
B_Naive_up	ChEA_2022	ZIC3 20872845 ChIP-ChIP MESCs Mouse	8/259	0.00636997	0.0174937	3.06761	15.5103	GGNBP2;XRN2;TCEA1;ZFP91;GRB2;JARID2;ZFP36L1;MCL1
B_Naive_up	ChEA_2022	FOXA2 19822575 ChIP-Seq HepG2 Human	40/2553	0.00645517	0.0176617	1.60811	8.10947	MACF1;SMG1;HSP90AB1;DENND5B;YTHDC1;ROCK2;ODC1;ZFAND5;ZBTB20;ITPR2;ARID4B;RRBP1;IQGAP1;TANK;AKAP13;ABLIM1;TAF1D;UBC;SLC38A2;MCL1;BRD2;USP7;HSP90AA1;CNOT6L;IRF2BP2;LNPEP;BAZ1A;ATP2B1;DEK;HNRNPM;SFPQ;PTPRC;THRAP3;XRN2;REL;MYH9;GRB2;MAFK;SERINC3;TNRC6B
B_Naive_up	ChEA_2022	ELK1 22589737 ChIP-Seq MCF10A Human	16/755	0.006504	0.0177294	2.11512	10.6504	EGR1;EGR3;ODC1;DDX21;IQGAP1;YWHAZ;ACTB;GLS;LARS2;PTPRC;TNKS2;WNK1;TRA2B;JARID2;DOCK2;MCL1
B_Naive_up	ChEA_2022	PU.1 20176806 ChIP-Seq MACROPHAGES Mouse	26/1469	0.00656506	0.0178298	1.7868	8.98046	ROCK2;PLEK;CHD2;TANK;HSP90B1;SEC61A1;NUB1;SLC38A2;KDM6B;ACTR2;HSPA5;ZFP91;RSRC2;DEK;PHF20L1;PTPRC;SON;WNK1;HNRNPH1;IRF4;REL;TCEA1;MYH9;ACIN1;NAA15;SF1
B_Naive_up	ChEA_2022	FLI1 26923725 Chip-Seq MACROPHAGESS Mouse	26/1473	0.00679325	0.018316	1.78148	8.89281	ANKRD17;DDX6;DDX21;IRS2;CHD4;TANK;ABLIM1;TNKS2;NFKBIZ;SF3B1;BPTF;ACTR2;CSNK1A1;KLF4;SRRM1;PTP4A2;SFPQ;HNRNPH1;DMXL1;XRN2;HNRNPD;NAA15;TLN1;EIF4G2;SF1;TNRC6B
B_Naive_up	ChEA_2022	AR 19668381 ChIP-Seq PC3 Human	43/2803	0.00679386	0.018316	1.57921	7.88299	TCERG1;MACF1;ROCK1;YTHDC1;ROCK2;MYCBP2;ANKRD12;ITPR2;IRS2;BAZ2B;IQGAP1;CHD2;AKAP13;BCLAF1;RASGEF1B;JARID2;SKIL;SLC38A2;MCL1;SRRM2;ACTR2;PRPF38B;PPP1R12A;ATRX;HUWE1;IRF2BP2;ZFP91;NFATC1;ATP2B1;PHF20L1;PTPRC;IRF4;NCL;DMXL1;XRN2;MYH9;ACIN1;TOP1;TLN1;SERINC3;DOCK2;TPT1;TNRC6B
B_Naive_up	ChEA_2022	SALL4 18804426 ChIP-ChIP MESCs Mouse	16/761	0.00699464	0.0187885	2.09743	10.4087	DDX3X;CD180;LNPEP;BAZ2B;DEK;ZFP36L1;EIF5;FUBP1;CSDE1;XRN2;UBC;TCEA1;TLN1;JARID2;SLC38A2;MCL1
B_Naive_up	ChEA_2022	NANOG 18692474 ChIP-Seq MESCs Mouse	35/2172	0.0072024	0.0192762	1.64265	8.10375	ANKRD17;TCERG1;SET;ZFAND5;ZBTB20;ARID4B;NUCKS1;BAZ2B;IQGAP1;CHD2;ZFP36L1;ABLIM1;JARID2;SF3B1;SKIL;MCL1;DDX17;SRRM2;HSP90AA1;TPM3;HUWE1;DEK;CLK1;PRPF39;NCOR1;SON;DMXL1;XRN2;TCEA1;MYH9;GRB2;PHIP;TCF4;PAFAH1B1;TNRC6B
B_Naive_up	ChEA_2022	SOX11 22085726 ChIP-Seq ESNs Mouse	26/1484	0.00745499	0.01988	1.76697	8.65618	MACF1;DENND1B;SETD2;RBM25;GGNBP2;HSP90AB1;ITPR2;CHD2;TAF1D;SF3B1;PPP1R12A;TPM3;FUS;STAT3;LNPEP;YWHAZ;CLK1;EIF5;SON;MAFK;NAA15;TLN1;DOCK2;EIF4G2;EIF3A;SF1
B_Naive_up	ChEA_2022	TCFCP2L1 18555785 ChIP-Seq MESCs Mouse	26/1486	0.00758087	0.0201427	1.76436	8.61384	DDX5;HMGB2;GLS;HSP90B1;NUB1;RASGEF1B;UBC;NFKBIZ;CCNL1;SKIL;NKTR;ACTR2;HSPA5;CSNK1A1;LAPTM5;LNPEP;SRRM1;LARS2;SON;FUBP1;TCEA1;MYH9;TRIP12;MAFK;TOP1;TPT1
B_Naive_up	ChEA_2022	CJUN 26792858 Chip-Seq BT549 Human	27/1564	0.00775257	0.0205248	1.74254	8.46827	SMG1;HSP90AB1;MYCBP2;JMJD1C;ITPR2;BAZ2B;IQGAP1;CHD2;TANK;ZFP36L1;UBC;CCNL1;NKTR;MCL1;BRD2;MBNL1;HSPA5;CSNK1A1;CD180;IRF2BP2;LNPEP;YWHAZ;PTP4A2;PTPRC;WNK1;BHLHE40;PHIP
B_Naive_up	ChEA_2022	SOX3 22085726 ChIP-Seq NPCs Mouse	27/1565	0.00781574	0.0206179	1.74131	8.44817	RBM25;GGNBP2;YTHDC1;GLS;NFKBIZ;JARID2;ARGLU1;SKIL;MCL1;HNRNPA0;KDM6B;CSNK1A1;FUS;CD180;HUWE1;IRF2BP2;KLF4;SOD1;PTP4A2;EIF5;CSDE1;XRN2;TCF4;TOP1;ATF4;PAFAH1B1;TNRC6B
B_Naive_up	ChEA_2022	SOX2 18692474 ChIP-Seq MEFs Mouse	27/1566	0.00787933	0.0207114	1.74008	8.42812	TCERG1;DDX6;SET;HSP90AB1;DHX9;ZFAND5;ZBTB20;ZFP36L1;JARID2;SKIL;SLC38A2;MCL1;DDX17;HSP90AA1;EGR3;TPM3;STAT3;ATRX;CLK1;SFPQ;NCOR1;SON;XRN2;TCEA1;MYH9;TCF4;PAFAH1B1
B_Naive_up	ChEA_2022	CREB1 26743006 Chip-Seq LNCaP Human	28/1645	0.00807711	0.0211557	1.71949	8.28574	SET;DDX3X;DHX9;DENND5B;MYCBP2;PLEK;HNRNPU;NUCKS1;CHD2;PABPN1;UBC;JARID2;SLC38A2;KDM6B;EGR1;EGR3;IRF2BP2;NFATC1;BAZ1A;SRRM1;PTP4A2;SFPQ;EIF5;WNK1;BHLHE40;PDCD4;PHIP;MAFK
B_Naive_up	ChEA_2022	CDH4 35650610 ChIP-Seq mESC Mouse Stem Autism	16/774	0.00816043	0.0212459	2.06005	9.90566	MACF1;EGR1;BRD2;USP7;DHX9;CSNK1A1;DENND5B;SMARCA5;CD2AP;ZFP36L1;EIF5;TNKS2;HNRNPH1;TOP1;JARID2;SF1
B_Naive_up	ChEA_2022	GATA2 21186366 ChIP-Seq BM-HSCs Mouse	26/1495	0.00816929	0.0212459	1.75269	8.42584	ROCK2;ODC1;PLEK;JMJD1C;ZBTB20;DDX21;CLINT1;HSP90B1;ZFP36L1;PURB;BCLAF1;MED13;BPTF;RANBP2;KDM6B;ACTR2;PPP1R12A;IFRD1;STAT3;ATP2B1;NCOR1;HNRNPH1;REL;GRB2;DOCK2;PAFAH1B1
B_Naive_up	ChEA_2022	EKLF 21900194 ChIP-Seq ERYTHROCYTE Mouse	20/1055	0.00825173	0.0213848	1.89736	9.10228	TCERG1;BRD2;SET;SMARCA5;HUWE1;CHD4;BAZ1A;CHD2;CLINT1;AKAP13;SEC61A1;HERC1;PABPN1;NCL;TPR;TRA2A;TAX1BP1;MYH9;MAFK;SF1
B_Naive_up	ChEA_2022	HOXB13 26457646 ChIP-Seq LNCaP Human Prostate Carcinoma	25/1424	0.00844735	0.0218149	1.76682	8.4346	TCERG1;KMT2D;RBM25;KMT2A;ROCK2;HMGB2;ZBTB20;TANK;MALT1;GLS;RANBP2;SCAF11;IFRD1;ARAP2;RSRC2;BAZ1A;NFKB1;WNK1;HNRNPH1;DMXL1;HNRNPD;ACIN1;HNRNPC;LUC7L2;ATF4
B_Naive_up	ChEA_2022	TCF3/E2A 22897851 ChIP-Seq JUKARTE6-1 Human	26/1501	0.00858215	0.0220855	1.74499	8.30278	DENND1B;CELF2;ITPR2;IRS2;CLINT1;TANK;ABLIM1;RASGEF1B;NFKBIZ;CCNL1;JARID2;ACTR2;CD180;ARAP2;YWHAZ;PHF20L1;LARS2;MKLN1;PTP4A2;HNRNPH1;THRAP3;HNRNPD;PDCD4;GRB2;MAFK;TCF4
B_Naive_up	ChEA_2022	LXR 22158963 ChIP-Seq LIVER Mouse	27/1578	0.00867651	0.0222506	1.72549	8.19112	DENND1B;ODC1;ZFAND5;HNRNPU;IRS2;RRBP1;CHD2;ZFP36L1;ABLIM1;HERC1;TNKS2;RASGEF1B;UBC;SLC38A2;MCL1;EGR3;STAT3;CD180;IRF2BP2;ATP2B1;MKLN1;PTP4A2;CAPRIN1;BHLHE40;HNRNPD;MYH9;TPT1
B_Naive_up	ChEA_2022	TCF4 23295773 ChIP-Seq U87 Human	47/3177	0.00892633	0.0227454	1.52531	7.19757	ANKRD17;KDM5A;MACF1;DENND1B;CD274;ZCCHC7;SET;ROCK1;DENND5B;ZFAND5;HNRNPU;ZBTB20;ITPR2;ARID4B;IRS2;BAZ2B;SMC4;TANK;GLS;HSP90B1;DOCK10;SEC61A1;ABLIM1;MED13;HERC1;TNKS2;TRA2B;UBC;NFKBIZ;SKIL;NKTR;BPTF;SRRM2;MBNL1;USP7;EGR3;CSNK1A1;ARAP2;IRF2BP2;MKLN1;PTP4A2;SFPQ;SON;WNK1;DMXL1;TOP1;TNRC6B
B_Naive_up	ChEA_2022	POU5F1 18692474 ChIP-Seq MESCs Mouse	45/3012	0.00893129	0.0227454	1.53697	7.25171	CD274;DDX5;SET;DHX9;ROCK2;HMGB2;ZBTB20;NUCKS1;CHD4;IQGAP1;CHD2;ACTB;GLS;ZFP36L1;PURB;TRA2A;JARID2;SKIL;SLC38A2;BPTF;MCL1;DDX17;RANBP2;BRD2;HSP90AA1;EGR3;HSPA5;STAT3;LNPEP;YWHAZ;CD2AP;LARS2;PRPF39;NCOR1;CSDE1;DMXL1;XRN2;TCEA1;MYH9;PHIP;TCF4;TOP1;TLN1;PAFAH1B1;TNRC6B
B_Naive_up	ChEA_2022	SMAD1 26771354 ChIP-Seq mESC Mouse Stem	19/994	0.00915549	0.023236	1.90954	8.96224	SRRM2;MACF1;EGR1;DDX6;RBM25;SET;CCNT1;JMJD1C;LNPEP;NFKB1;ZFP36L1;CLK1;PTP4A2;XRN2;BHLHE40;REL;JARID2;SERINC3;ATF4
B_Naive_up	ChEA_2022	FOXH1 21741376 ChIP-Seq EPCs Human	27/1586	0.00924408	0.0233802	1.71588	8.03678	KDM5A;DDX6;SMG1;DHX9;ROCK2;HNRNPU;IRS2;CHD2;SMC4;GLS;NUB1;PABPN1;NFKBIZ;HNRNPA0;ACTR2;FUS;LNPEP;ATP2B1;PTPRC;THRAP3;FUBP1;CSDE1;BHLHE40;MYH9;DOCK2;EIF3A;TNRC6B
B_Naive_up	ChEA_2022	CTCF 27219007 Chip-Seq ERYTHROID Human	28/1663	0.00929108	0.0234186	1.69888	7.94853	SMG1;DHX9;DENND5B;CELF2;HNRNPU;ARID4B;IRS2;CHD4;SMC4;GLS;BCLAF1;TNKS2;CCNL1;JARID2;KDM6B;BRD2;TPM3;LAPTM5;IRF2BP2;BAZ1A;SRRM1;PTP4A2;SFPQ;HNRNPH1;THRAP3;FUBP1;LUC7L2;EIF3A
B_Naive_up	ChEA_2022	CDX2 21402776 ChIP-Seq INTESTINAL-VILLUS Mouse	26/1514	0.00953586	0.0239536	1.72852	8.04226	DENND1B;DHX9;ROCK2;ODC1;HNRNPU;JMJD1C;NUCKS1;CLINT1;GLS;DOCK10;BCLAF1;MED13;TPR;SF3B1;RANBP2;KDM6B;ACTR2;PPP1R12A;ATP2B1;CLK1;NCOR1;PTPRC;HNRNPH1;REL;TCEA1;TRIP12
B_Naive_up	ChEA_2022	ADNP 35650610 ChIP-Seq mESC Mouse Stem Autism	11/458	0.00961477	0.0240696	2.37989	11.0533	PURB;MACF1;AKAP13;MKLN1;ACTR2;NCOR1;TNKS2;TAX1BP1;BAZ1A;TOP1;CD2AP
B_Naive_up	ChEA_2022	SMAD4 21741376 ChIP-Seq ESCs Human	27/1595	0.00991878	0.0247465	1.70519	7.86658	SMG1;DENND5B;ROCK2;ANKRD12;JMJD1C;ACTB;SEC61A1;NFKBIZ;KDM6B;BRD2;ACTR2;PRPF38B;USP7;LNPEP;SAFB;NFKB1;LARS2;MKLN1;HNRNPH1;THRAP3;BHLHE40;REL;MYH9;PHIP;MAFK;EIF3A;SF1
B_Naive_up	ChEA_2022	PRDM14 21183938 ChIP-Seq MESCs Mouse	26/1520	0.0100045	0.024876	1.72101	7.92477	MACF1;RBM25;GGNBP2;ROCK2;ZFAND5;JMJD1C;CHD2;CLINT1;ACTB;ZFP36L1;HERC1;TRA2B;JARID2;SLC38A2;BRD2;LAPTM5;KLF4;YWHAZ;NFKB1;MKLN1;PTP4A2;NCOR1;XRN2;BHLHE40;REL;PAFAH1B1
B_Naive_up	ChEA_2022	WT1 19549856 ChIP-ChIP CCG9911 Human	6/173	0.0102321	0.0253564	3.43894	15.758	TPM3;IFRD1;STAT3;NUCKS1;TCF4;PICALM
B_Naive_up	ChEA_2022	OLIG2 23332759 ChIP-Seq OLIGODENDROCYTES Mouse	28/1679	0.0104929	0.0259154	1.68093	7.66008	RBM25;ROCK1;CELF2;MYCBP2;ZBTB20;CLINT1;TANK;ACTB;ZFP36L1;PURB;SEC61A1;NFKBIZ;ACTR2;MBNL1;PPP1R12A;HSPA5;CD180;ARAP2;LNPEP;CD2AP;GNL3;SOD1;IRF4;XRN2;HNRNPA2B1;TAX1BP1;TCEA1;EIF4G2
B_Naive_up	ChEA_2022	AR 35413990 ChIP-Seq Human ARposCRProstateCancer	13/594	0.0106291	0.0261639	2.17062	9.86366	FUS;IFRD1;MYCBP2;STAT3;TMEM131L;TANK;NFKB1;NUB1;TMEM245;ABLIM1;MYH9;CDK13;JARID2
B_Naive_up	ChEA_2022	GATA1 19941827 ChIP-Seq MEL Mouse	25/1453	0.0107286	0.0263209	1.7282	7.83713	MACF1;CD274;ZCCHC7;ODC1;PLEK;RRBP1;BAZ2B;CLINT1;AKAP13;ABLIM1;MCL1;MBNL1;USP7;STAT3;CD180;NFATC1;ATP2B1;YWHAZ;NFKB1;PDCD4;GRB2;MAFK;DOCK2;ATF4;TNRC6B
B_Naive_up	ChEA_2022	E2F1 26619117 ChIP-Seq Hepatocytes Mouse Liver	41/2717	0.0108308	0.0264751	1.54232	6.97956	KDM5A;TCERG1;DDX6;HSP90AB1;DENND5B;ROCK2;ODC1;HMGB2;JMJD1C;IRS2;RRBP1;IQGAP1;SMC4;TANK;HSP90B1;AKAP13;RASGEF1B;TRA2A;SRSF10;SLC38A2;NKTR;RANBP2;CNOT6L;STAT3;HUWE1;ARAP2;IRF2BP2;LNPEP;DEK;SAFB;YWHAZ;CD2AP;HNRNPM;SFPQ;XRN2;MYH9;GRB2;TRIP12;TCF4;TOP1;TLN1
B_Naive_up	ChEA_2022	STAT3 23295773 ChIP-Seq U87 Human	40/2637	0.0109285	0.0264751	1.54853	6.99374	ANKRD17;DENND1B;CD274;ZCCHC7;SETD2;GGNBP2;ROCK1;ROCK2;ZFAND5;JMJD1C;ZBTB20;ITPR2;CHD4;BAZ2B;CHD2;GLS;AKAP13;ABLIM1;MED13;TNKS2;TRA2B;CCNL1;ARGLU1;NKTR;BPTF;RANBP2;CD180;SMARCA5;HUWE1;KLF4;YWHAZ;PHF20L1;PTPRC;IRF4;THRAP3;CAPRIN1;BHLHE40;TLN1;DOCK2;LUC7L2
B_Naive_up	ChEA_2022	NFE2L2 20460467 ChIP-Seq MEFs Mouse	17/870	0.0109713	0.0264751	1.9453	8.7781	MACF1;PPP1R12A;ROCK2;MYCBP2;ARAP2;IRF2BP2;ZBTB20;ITPR2;IRS2;KLF4;YWHAZ;GRIP2;UBC;TAX1BP1;MYH9;TCF4;TNRC6B
B_Naive_up	ChEA_2022	NRF2 20460467 ChIP-Seq MEFs Mouse	17/870	0.0109713	0.0264751	1.9453	8.7781	MACF1;PPP1R12A;ROCK2;MYCBP2;ARAP2;IRF2BP2;ZBTB20;ITPR2;IRS2;KLF4;YWHAZ;GRIP2;UBC;TAX1BP1;MYH9;TCF4;TNRC6B
B_Naive_up	ChEA_2022	RUNX1 20887958 ChIP-Seq HPC-7 Mouse	17/870	0.0109713	0.0264751	1.9453	8.7781	KDM5A;EGR1;BRD2;SMG1;GGNBP2;PPP1R12A;STAT3;LAPTM5;ITPR2;PHF20L1;NUB1;WNK1;CAPRIN1;UBC;BHLHE40;TAX1BP1;MAFK
B_Naive_up	ChEA_2022	FLI1 20887958 ChIP-Seq HPC-7 Mouse	26/1534	0.0111716	0.0268703	1.70373	7.6572	KDM5A;CD274;ZCCHC7;SMG1;DDX5;RBM25;YTHDC1;PLEK;TANK;ACTB;AKAP13;NUB1;TNKS2;NKTR;MCL1;RANBP2;CD180;LAPTM5;PTP4A2;SFPQ;NCL;CAPRIN1;XRN2;TAX1BP1;ATF4;PICALM
B_Naive_up	ChEA_2022	CEBPB 24764292 ChIP-Seq MC3T3 Mouse	25/1461	0.0114394	0.0272503	1.71783	7.67987	DDX6;ODC1;ANKRD12;HMGB2;ACTB;ZFP36L1;PABPN1;UBC;NFKBIZ;HNRNPA0;EGR1;BRD2;HSP90AA1;EGR3;KLF4;NFKB1;MKLN1;NSA2;BHLHE40;NAA15;EIF4G2;LUC7L2;SF1;PICALM;TNRC6B
B_Naive_up	ChEA_2022	CEBPB 26923725 Chip-Seq HEMOGENIC-ENDOTHELIUM Mouse	25/1461	0.0114394	0.0272503	1.71783	7.67987	KDM5A;ROCK2;CELF2;TANK;PURB;AKAP13;BCLAF1;HERC1;NFKBIZ;SLC38A2;BPTF;ACTR2;CSNK1A1;NFATC1;KLF4;YWHAZ;SOD1;MKLN1;SFPQ;NCOR1;CAPRIN1;DMXL1;TOP1;SF1;TNRC6B
B_Naive_up	ChEA_2022	GATA1 30185409 ChIP-Seq HPC Mouse BoneMarrow Leukemia	17/874	0.0114407	0.0272503	1.93581	8.65419	HSPA5;ODC1;PLEK;LAPTM5;HMGB2;NFATC1;IRS2;ZFP36L1;LARS2;HNRNPM;ABLIM1;TAF1D;HERC1;CAPRIN1;ACIN1;MAFK;TNRC6B
B_Naive_up	ChEA_2022	SMAD4 21799915 ChIP-Seq A2780 Human	34/2167	0.0118762	0.0281965	1.59004	7.04898	DENND1B;ZCCHC7;DDX3X;ROCK1;DHX9;YTHDC1;ROCK2;ZBTB20;CLINT1;TANK;GLS;ZFP36L1;DOCK10;MED13;HERC1;RASGEF1B;JARID2;SLC38A2;MBNL1;HUWE1;LAPTM5;ATP2B1;NFKB1;MKLN1;EIF5;PTPRC;CSDE1;HNRNPA2B1;BHLHE40;TRIP12;TOP1;CDK13;LUC7L2;PICALM
B_Naive_up	ChEA_2022	POU3F2 20337985 ChIP-ChIP 501MEL Human	23/1319	0.0122846	0.0290722	1.74571	7.6801	RANBP2;DENND1B;MBNL1;ROCK1;IFRD1;HMGB2;IRS2;BAZ1A;ATP2B1;CHD2;SMC4;CD2AP;SEC61A1;PRPF39;PTPRC;SON;WNK1;CSDE1;TPR;REL;PHIP;EIF4G2;LUC7L2
B_Naive_up	ChEA_2022	KLF5 18264089 ChIP-ChIP MESCs Mouse	4/85	0.0125421	0.0293981	4.70162	20.5868	PPP1R12A;JARID2;KLF4;TPT1
B_Naive_up	ChEA_2022	KLF2 18264089 ChIP-ChIP MESCs Mouse	4/85	0.0125421	0.0293981	4.70162	20.5868	PPP1R12A;JARID2;KLF4;TPT1
B_Naive_up	ChEA_2022	KLF4 18264089 ChIP-ChIP MESCs Mouse	4/85	0.0125421	0.0293981	4.70162	20.5868	PPP1R12A;JARID2;KLF4;TPT1
B_Naive_up	ChEA_2022	TCF21 26020271 ChIP-Seq SMOOTH MUSCLE Human	27/1629	0.0128422	0.030006	1.66588	7.25495	GGNBP2;HSP90AB1;ODC1;ANKRD12;ZBTB20;NUCKS1;BAZ2B;CHD2;AKAP13;HERC1;TRA2B;UBC;NFKBIZ;CCNL1;SLC38A2;MCL1;HNRNPA0;KDM6B;PRPF38B;HSPA5;TPM3;KLF4;PTP4A2;DMXL1;BHLHE40;MAFK;SERINC3
B_Naive_up	ChEA_2022	SIN3B 21632747 ChIP-Seq MESCs Mouse	48/3329	0.0129972	0.030272	1.48164	6.43478	KDM5A;MACF1;DDX6;ZCCHC7;SMG1;SET;HMGB2;IQGAP1;ACTB;MALT1;GLS;PURB;AKAP13;SEC61A1;HERC1;TPR;TRA2A;CCNL1;MCL1;RANBP2;HSP90AA1;EGR3;HSPA5;CSNK1A1;TPM3;FUS;ARAP2;SAFB;KLF4;YWHAZ;SOD1;PHF20L1;HNRNPM;MKLN1;PTP4A2;SFPQ;CAPRIN1;XRN2;BHLHE40;HNRNPD;REL;TCEA1;ACIN1;TRIP12;MAFK;TPT1;ATF4;SF1
B_Naive_up	ChEA_2022	LUZP1 20508642 ChIP-Seq ESCs Mouse	25/1480	0.0132818	0.0308372	1.69364	7.31883	GGNBP2;ROCK2;PLEK;JMJD1C;DDX21;CLINT1;HSP90B1;PURB;BCLAF1;MED13;BPTF;RANBP2;KDM6B;ACTR2;PPP1R12A;BAZ1A;ATP2B1;NCOR1;HNRNPH1;IRF4;REL;GRB2;CDK13;DOCK2;PAFAH1B1
B_Naive_up	ChEA_2022	AR 25329375 ChIP-Seq VCAP Human	25/1481	0.013385	0.0309792	1.69239	7.30031	ANKRD17;MACF1;CD274;DDX6;ZCCHC7;HMGB2;JMJD1C;ITPR2;IRS2;IQGAP1;TANK;ZFP36L1;DOCK10;ARGLU1;EGR1;CNOT6L;IFRD1;CD180;ARAP2;KLF4;HNRNPD;TAX1BP1;GRB2;CDK13;LUC7L2
B_Naive_up	ChEA_2022	CTCF 31629814 ChIP-Seq Hepatocytes Mouse Tyrosinemia	45/3086	0.0135319	0.031221	1.49297	6.4238	SETD2;KMT2A;ROCK1;DHX9;MYCBP2;ODC1;JMJD1C;ITPR2;ARID4B;TMEM131L;MALT1;DOCK10;AKAP13;TMEM245;ABLIM1;PABPN1;NFKBIZ;SKIL;MCL1;PNISR;CNOT6L;SCAF11;SMARCA5;ARAP2;PRRC2C;SUCO;ATP2B1;DEK;GNL3;PTBP3;CLK1;PTP4A2;EIF5;NCOR1;NCL;CAPRIN1;HNRNPA2B1;OTULIN;HNRNPD;GRB2;TRIP12;CDK13;SERINC3;PAFAH1B1;PICALM
B_Naive_up	ChEA_2022	ETS1 21867929 ChIP-Seq TH2 Mouse	25/1483	0.0135934	0.0312649	1.68988	7.26339	SMG1;GGNBP2;HSP90AB1;ANKRD12;DDX21;IRS2;TNKS2;UBC;NFKBIZ;JARID2;ARGLU1;KDM6B;ACTR2;HSP90AA1;CNOT6L;IFRD1;NFKB1;CLK1;CAPRIN1;MYH9;TOP1;TLN1;ATF4;SF1;PAFAH1B1
B_Naive_up	ChEA_2022	CEBPB 20513432 ChIP-Seq MACROPHAGES Mouse	25/1484	0.0136986	0.0314087	1.68863	7.245	GGNBP2;SET;ROCK2;PLEK;CHD2;HSP90B1;PURB;SLC38A2;DDX17;SRRM2;KDM6B;ACTR2;USP7;ATRX;ZFP91;ATP2B1;DEK;PTPRC;SON;TCEA1;MYH9;DOCK2;SF1;PICALM;TNRC6B
B_Naive_up	ChEA_2022	ZFP281 18358816 ChIP-ChIP MESCs Mouse	10/419	0.0138129	0.0315001	2.35741	10.0948	SRRM2;BRD2;BCLAF1;DDX5;SET;DHX9;CSDE1;STAT3;SKIL;ZFP36L1
B_Naive_up	ChEA_2022	HOXC9 25013753 ChIP-Seq NEUROBLASTOMA BE2-C Human	27/1639	0.0138241	0.0315001	1.65464	7.08407	KDM5A;RBM25;HSP90AB1;JMJD1C;ITPR2;DDX21;CHD4;BAZ2B;ACTB;BCLAF1;ABLIM1;TAF1D;HERC1;TNKS2;TRA2B;CCNL1;ARGLU1;MCL1;SRRM2;ACTR2;PRPF38B;RSRC2;SON;CSDE1;NCL;TAX1BP1;TNRC6B
B_Naive_up	ChEA_2022	STAT5B 24692510 ChIP-Seq Epithelium Mouse Mammary	11/484	0.0140516	0.0319197	2.24605	9.57943	NSD3;MACF1;CD274;RASGEF1B;ODC1;UBC;NFKBIZ;PDCD4;IRF2BP2;CD2AP;PICALM
B_Naive_up	ChEA_2022	DMRT1 21621532 ChIP-ChIP FETAL Ovary	4/88	0.0140982	0.031927	4.53301	19.3184	ABLIM1;SON;BHLHE40;LUC7L2
B_Naive_up	ChEA_2022	CEBPB 20176806 ChIP-Seq MACROPHAGES Mouse	25/1492	0.0145639	0.0328804	1.67869	7.09952	GGNBP2;SET;ROCK2;PLEK;IRS2;CHD2;NUB1;TAF1D;TPR;JARID2;SLC38A2;KDM6B;ACTR2;USP7;HSPA5;ZFP91;ATP2B1;CD2AP;SON;REL;MYH9;DOCK2;ATF4;SF1;PICALM
B_Naive_up	ChEA_2022	IRF1 19129219 ChIP-ChIP H3396 Human	5/136	0.0147453	0.0331883	3.64226	15.3588	DDX17;CLK1;NCOR1;DOCK2;PICALM
B_Naive_up	ChEA_2022	TCF4 22108803 ChIP-Seq LS180 Human	26/1579	0.0156949	0.0352179	1.65029	6.85598	ZCCHC7;ROCK1;DHX9;DENND5B;YTHDC1;ROCK2;JMJD1C;DDX21;RRBP1;TANK;DOCK10;HERC1;CCNL1;SKIL;RANBP2;ACTR2;EGR3;IFRD1;ATRX;IRF2BP2;KLF4;NFKB1;LARS2;IRF4;BHLHE40;TCF4
B_Naive_up	ChEA_2022	FLI1 21867929 ChIP-Seq CD8 Mouse	24/1426	0.0157811	0.0352338	1.68319	6.98345	KDM6B;SMG1;HSP90AB1;ROCK2;IFRD1;ODC1;JMJD1C;NFATC1;BAZ2B;DEK;SAFB;MALT1;SRRM1;SFPQ;TAF1D;FUBP1;NCL;NFKBIZ;TAX1BP1;EIF4G2;EIF3A;ATF4;SF1;MCL1
B_Naive_up	ChEA_2022	FUS 26573619 Chip-Seq HEK293 Human	10/428	0.0157978	0.0352338	2.30558	9.56327	DDX17;BRD2;CNOT6L;DDX3X;DHX9;FUBP1;HNRNPA2B1;ATRX;JMJD1C;NFKB1
B_Naive_up	ChEA_2022	GATA3 22897851 ChIP-Seq JUKARTE6-1 Human	26/1587	0.0166348	0.0369886	1.64111	6.72241	ANKRD17;DENND1B;DDX6;DENND5B;ZFAND5;NUCKS1;CLINT1;MCL1;DDX17;KDM6B;EGR3;IRF2BP2;LNPEP;NFKB1;SON;WNK1;HNRNPH1;NCL;CAPRIN1;BHLHE40;PDCD4;GRB2;PHIP;CDK13;EIF4G2;PICALM
B_Naive_up	ChEA_2022	JUN 21703547 ChIP-Seq K562 Human	21/1206	0.016688	0.0369952	1.73522	7.10235	TCERG1;MACF1;ACTR2;HSP90AA1;PPP1R12A;ROCK1;ODC1;CD180;DEK;KLF4;MALT1;CD2AP;AKAP13;MKLN1;BCLAF1;WNK1;RASGEF1B;PHIP;TCF4;CCNL1;PAFAH1B1
B_Naive_up	ChEA_2022	POU5F1 16153702 ChIP-ChIP HESCs Human	10/433	0.0169884	0.0375479	2.27774	9.28229	USP7;SET;FUS;STAT3;TRA2A;HMGB2;TCF4;JARID2;SKIL;ZFP36L1
B_Naive_up	ChEA_2022	SREBP1 19666523 ChIP-Seq LIVER Mouse	12/567	0.0175609	0.0386971	2.0898	8.44714	PURB;ANKRD17;LARS2;MKLN1;SEC61A1;CSNK1A1;TPR;UBC;PDCD4;NFATC1;MALT1;TPT1
B_Naive_up	ChEA_2022	SCL 19346495 ChIP-Seq HPC-7 Human	6/201	0.020058	0.0440676	2.94094	11.4965	AKAP13;MBNL1;ODC1;PLEK;MAFK;JARID2
B_Naive_up	ChEA_2022	VDR 33458620 ChIP-Seq PrimaryEpithelial Human Prostate	20/1154	0.0201833	0.044211	1.72258	6.72305	TCERG1;DENND1B;BRD2;CD274;DDX5;RBM25;PPP1R12A;KMT2A;SMARCA5;PRRC2C;ZBTB20;LNPEP;PTP4A2;BCLAF1;SON;XRN2;TPR;BHLHE40;HNRNPD;TCF4
B_Naive_up	ChEA_2022	ELF5 23300383 ChIP-Seq T47D Human	16/860	0.0203148	0.044367	1.84178	7.17632	DENND1B;SET;CNOT6L;CCNT1;ROCK1;DDX21;IRS2;BAZ1A;CLINT1;NFKB1;PURB;MKLN1;SFPQ;GRB2;CCNL1;MCL1
B_Naive_up	ChEA_2022	KAP1 22055183 ChIP-Seq ESCs Mouse	18/1009	0.0208691	0.0454428	1.7691	6.84552	SRRM2;ANKRD17;ACTR2;PRPF38B;HSP90AA1;HSP90AB1;IRF2BP2;NUCKS1;NFKB1;TRA2B;TPR;TRA2A;TAX1BP1;PDCD4;TOP1;JARID2;ATF4;TNRC6B
B_Naive_up	ChEA_2022	KLF4 25985364 ChIP-Seq ATHEROSCLEROSIS LESION Mouse	16/865	0.0213085	0.0462628	1.83045	7.04475	MACF1;DDX6;EGR3;ZFAND5;YWHAZ;ZFP36L1;PTP4A2;SON;TRA2A;TCEA1;TCF4;TOP1;JARID2;ARGLU1;SLC38A2;SF1
B_Naive_up	ChEA_2022	GATA1 19941826 ChIP-Seq K562 Human	13/654	0.0217896	0.0471682	1.9613	7.50455	ZCCHC7;DHX9;LAPTM5;KLF4;TANK;ACTB;HERC1;MYH9;MAFK;JARID2;BPTF;PICALM;TNRC6B
B_Naive_up	ChEA_2022	KLF1 20508144 ChIP-Seq FETAL-LIVER-ERYTHROID Mouse	16/868	0.0219223	0.0471779	1.82371	6.96705	ZCCHC7;USP7;RBM25;HSP90AB1;PPP1R12A;YTHDC1;ITPR2;IQGAP1;ACTB;MALT1;SFPQ;HERC1;FUBP1;JARID2;MCL1;TNRC6B
B_Naive_up	ChEA_2022	ESR1 30970003 ChIP-Seq MCF-7 Human BreastCancer	16/868	0.0219223	0.0471779	1.82371	6.96705	TPM3;HUWE1;SUCO;ITPR2;HSP90B1;NCOR1;HERC1;WNK1;RASGEF1B;BHLHE40;NFKBIZ;TAX1BP1;ACIN1;TRIP12;MAFK;SKIL
B_Naive_up	ChEA_2022	FOXP2 21765815 ChIP-ChIP NEURO2A Mouse	14/726	0.0222142	0.0476598	1.90411	7.24899	LNPEP;BAZ2B;TANK;MALT1;CD2AP;ZFP36L1;CLK1;CSDE1;XRN2;REL;ACIN1;MAFK;TCF4;SF1
B_Naive_up	ChEA_2022	PIAS1 25552417 ChIP-Seq VCAP Human	12/589	0.0228308	0.0487057	2.00782	7.58885	DOCK10;YTHDC1;RASGEF1B;ZFAND5;CD180;TAX1BP1;ZBTB20;IRS2;ATP2B1;KLF4;ARGLU1;SLC38A2
B_Naive_up	ChEA_2022	POU5F1 18347094 ChIP-ChIP MESCs Mouse	25/1555	0.0230137	0.0487341	1.60403	6.04986	DDX5;SET;HSP90AB1;ROCK1;ROCK2;NUCKS1;CHD2;TANK;ZFP36L1;NUB1;JARID2;SKIL;SRRM2;HSP90AA1;IFRD1;CD180;LNPEP;DMXL1;XRN2;REL;TCEA1;PHIP;TCF4;TLN1;TNRC6B
B_Naive_up	ChEA_2022	SREBP2 21459322 ChIP-Seq LIVER Mouse	15/801	0.0230471	0.0487341	1.85027	6.97591	BRD2;ACTR2;SETD2;SMG1;ROCK1;SCAF11;IRS2;GLS;PHF20L1;PURB;SON;REL;ARGLU1;SLC38A2;SF1
B_Naive_up	ChEA_2022	TP63 23658742 ChIP-Seq EP156T Human	42/2937	0.0230801	0.0487341	1.45026	5.46573	MACF1;DENND1B;ZCCHC7;RBM25;DDX3X;YTHDC1;ZFAND5;IRS2;NUCKS1;IQGAP1;TANK;DOCK10;AKAP13;SEC61A1;BCLAF1;ABLIM1;RASGEF1B;TRA2A;SLC38A2;DDX17;EGR1;EGR3;CNOT6L;CSNK1A1;LAPTM5;IRF2BP2;BAZ1A;KLF4;YWHAZ;GRIP2;NFKB1;SOD1;MKLN1;EIF5;NCOR1;XRN2;BHLHE40;MYH9;GRB2;TOP1;CDK13;PICALM
B_Naive_up	ChEA_2022	NR3C1 23031785 ChIP-Seq PC12 Mouse	14/730	0.0231487	0.0487341	1.89307	7.12898	MBNL1;MYCBP2;ODC1;ZFAND5;ZBTB20;ITPR2;CHD2;TANK;YWHAZ;ZFP36L1;LARS2;TOP1;EIF4G2;PAFAH1B1
B_Naive_up	ChEA_2022	SETDB1 19884255 ChIP-Seq MESCs Mouse	24/1478	0.0231752	0.0487341	1.6184	6.09275	SRRM2;EGR1;ACTR2;USP7;DDX5;PPP1R12A;FUS;SMARCA5;NFATC1;IRS2;CHD2;KLF4;YWHAZ;NFKB1;GLS;ABLIM1;SON;PABPN1;WNK1;FUBP1;UBC;SLC38A2;ATF4;TNRC6B
B_Naive_up	ChEA_2022	POU2F1 35413990 ChIP-Seq Human ARposCRProstateCancer	14/732	0.0236268	0.0495423	1.8876	7.06978	ANKRD17;YTHDC1;IFRD1;STAT3;PRRC2C;ITPR2;PHF20L1;ABLIM1;TPR;TCEA1;ACIN1;PHIP;TCF4;HNRNPC
B_Naive_up	ChEA_2022	CTCF 21964334 ChIP-Seq BJAB-B Human	26/1638	0.0237317	0.0496208	1.58474	5.92843	ANKRD17;DENND1B;DDX6;CELF2;MYCBP2;PLEK;ITPR2;RRBP1;CHD2;RASGEF1B;TPR;UBC;TRA2A;NKTR;MCL1;HNRNPA0;TPM3;PHF20L1;PTP4A2;WNK1;HNRNPH1;FUBP1;CAPRIN1;HNRNPA2B1;GRB2;SERINC3
B_Naive_up	ChEA_2022	CEBPB 22108803 ChIP-Seq LS180 Human	25/1565	0.024651	0.0513971	1.59274	5.89782	DDX3X;ROCK1;DHX9;YTHDC1;TANK;PURB;ABLIM1;JARID2;SF3B1;DDX17;ACTR2;HSP90AA1;PPP1R12A;BAZ1A;ATP2B1;DEK;KLF4;YWHAZ;PHF20L1;CLK1;HNRNPM;REL;TCF4;NAA15;TNRC6B
B_Naive_up	ChEA_2022	EST1 17652178 ChIP-ChIP JURKAT Human	12/597	0.0250113	0.0520009	1.97954	7.30139	BCLAF1;RBM25;SON;CCNT1;PABPN1;WNK1;THRAP3;CSDE1;SMARCA5;DDX21;TANK;SF1
B_Naive_up	ChEA_2022	GATA1 30185409 ChIP-Seq K562 Mouse BoneMarrow Leukemia	15/810	0.0251396	0.0521204	1.82846	6.73477	MACF1;ZCCHC7;HSP90AB1;LAPTM5;ITPR2;YWHAZ;CD2AP;ZFP36L1;SEC61A1;MED13;HERC1;MYH9;ACIN1;BPTF;TNRC6B
B_Naive_up	ChEA_2022	FOXA1 27197147 Chip-Seq ENDOMETRIOID-ADENOCARCINOMA Human	10/462	0.0252425	0.0521868	2.12841	7.83089	PTP4A2;CD180;BHLHE40;IRF2BP2;ITPR2;IRS2;JARID2;CHD2;KLF4;SKIL
B_Naive_up	ChEA_2022	CTBP1 25329375 ChIP-Seq LNCAP Human	16/885	0.0256583	0.0528442	1.78643	6.5435	ZCCHC7;USP7;ROCK1;CELF2;CD180;ARAP2;ITPR2;TANK;ZFP36L1;SOD1;NCOR1;NFKBIZ;TCF4;SERINC3;DOCK2;SLC38A2
B_Naive_up	ChEA_2022	UBF1/2 26484160 Chip-Seq HMEC-DERIVED Human	26/1650	0.0257041	0.0528442	1.57199	5.75523	DENND1B;DDX6;DDX3X;CCNT1;MYCBP2;ITPR2;DDX21;CHD4;RRBP1;ACTB;TNKS2;UBC;JARID2;PRPF38B;IFRD1;IRF2BP2;BAZ1A;SRRM1;PTP4A2;SFPQ;EIF5;THRAP3;CAPRIN1;MAFK;SF1;PAFAH1B1
B_Naive_up	ChEA_2022	STAT6 20620947 ChIP-Seq CD4 POS T Human	8/334	0.0258098	0.0529138	2.35281	8.60421	MACF1;AKAP13;IRF4;STAT3;MYH9;ACIN1;HNRNPC;TNRC6B
B_Naive_up	ChEA_2022	NR3C2 34362910 ChIP-Seq WistarRat Hippocampus	24/1496	0.0262854	0.0535902	1.59704	5.81122	SETD2;SMG1;DDX5;GGNBP2;TPM3;CELF2;IFRD1;MYCBP2;ARAP2;HNRNPU;SUCO;ZBTB20;CHD4;SAFB;YWHAZ;GLS;DOCK10;EIF5;MAFK;TCF4;JARID2;SERINC3;DOCK2;HNRNPA0
B_Naive_up	ChEA_2022	PGR 26153859 ChIP-Seq MCF-7 Human BreastCancer	15/816	0.0266117	0.0541056	1.81419	6.57897	ANKRD17;SET;SCAF11;TPM3;IFRD1;RRBP1;BAZ2B;YWHAZ;ACTB;NSA2;HNRNPH1;HNRNPA2B1;UBC;LUC7L2;MCL1
B_Naive_up	ChEA_2022	YY1 21170310 ChIP-Seq MESCs Mouse	8/337	0.027026	0.0547966	2.33099	8.41711	LARS2;PRPF38B;SET;CAPRIN1;CHD2;YWHAZ;ACTB;TNRC6B
B_Naive_up	ChEA_2022	SMC1 22415368 ChIP-Seq MEFs Mouse	25/1583	0.0278253	0.0562621	1.57279	5.63343	ANKRD17;DENND1B;MYCBP2;NFKBIZ;BPTF;HNRNPA0;EGR1;BRD2;MBNL1;EGR3;CNOT6L;IRF2BP2;ZFP91;NFATC1;ATP2B1;KLF4;HNRNPH1;HNRNPA2B1;BHLHE40;PDCD4;TCEA1;MYH9;ACIN1;CDK13;TNRC6B
B_Naive_up	ChEA_2022	ETV1 20927104 ChIP-Seq GIST48 Human	25/1588	0.0287607	0.0579943	1.56733	5.56204	MACF1;DENND1B;DHX9;ROCK2;ODC1;HNRNPU;ARID4B;BAZ2B;TANK;DOCK10;TPR;MCL1;RANBP2;ACTR2;PRPF38B;LAPTM5;IRF2BP2;SRRM1;PTP4A2;SFPQ;PTPRC;THRAP3;FUBP1;CSDE1;REL
B_Naive_up	ChEA_2022	IRF8 21731497 ChIP-ChIP J774 Mouse	6/219	0.0289748	0.0582663	2.68993	9.52594	CD274;HSP90AB1;PLEK;ATRX;CYBB;TLN1
B_Naive_up	ChEA_2022	ZNF263 19887448 ChIP-Seq K562 Human	3/64	0.0301337	0.0604317	4.66456	16.3358	PURB;CAPRIN1;KLF4
B_Naive_up	ChEA_2022	OCT4 21477851 ChIP-Seq ESCs Mouse	24/1517	0.0303116	0.0604588	1.57277	5.49877	RANBP2;DENND1B;ACTR2;PPP1R12A;DHX9;STAT3;PLEK;HNRNPU;JMJD1C;NUCKS1;CLINT1;GLS;DOCK10;CLK1;BCLAF1;MED13;PTPRC;TPR;REL;TCEA1;GRB2;TRIP12;SF3B1;PAFAH1B1
B_Naive_up	ChEA_2022	LMO2 26923725 Chip-Seq HEMOGENIC-ENDOTHELIUM Mouse	24/1517	0.0303116	0.0604588	1.57277	5.49877	ANKRD17;MACF1;HSP90AA1;CSNK1A1;CELF2;MYCBP2;ODC1;CD180;JMJD1C;IRS2;NUCKS1;CHD4;CLINT1;CD2AP;HSP90B1;AKAP13;HERC1;RASGEF1B;THRAP3;DMXL1;TCF4;JARID2;PICALM;TNRC6B
B_Naive_up	ChEA_2022	TP63 19390658 ChIP-ChIP HaCaT Human	5/167	0.0322575	0.0639932	2.94064	10.0982	CCNT1;TCEA1;CHD4;BAZ1A;JARID2
B_Naive_up	ChEA_2022	ESR1 20079471 ChIP-ChIP T-47D Human	5/167	0.0322575	0.0639932	2.94064	10.0982	PTP4A2;TPM3;YTHDC1;LNPEP;ZFP36L1
B_Naive_up	ChEA_2022	TP53 22127205 ChIP-Seq IMR90 Human	14/766	0.0329333	0.0651584	1.79905	6.14063	ANKRD17;DENND5B;CD180;ANKRD12;LAPTM5;IRF2BP2;RRBP1;ACTB;AKAP13;MKLN1;SEC61A1;NFKBIZ;TLN1;SLC38A2
B_Naive_up	ChEA_2022	SOX9 26525672 Chip-Seq HEART Mouse	21/1299	0.0340514	0.06719	1.6009	5.41086	KDM6B;TCERG1;MACF1;MBNL1;CCNT1;CELF2;ARAP2;HNRNPU;JMJD1C;ZBTB20;ARID4B;HSP90B1;PTP4A2;ABLIM1;EIF5;TPR;TCF4;HNRNPC;CDK13;JARID2;TNRC6B
B_Naive_up	ChEA_2022	SMAD3 22036565 ChIP-Seq ESCs Mouse	15/844	0.0343448	0.0675875	1.75033	5.90089	MACF1;DDX6;HSP90AA1;SET;DENND5B;BAZ2B;IQGAP1;GLS;ZFP36L1;NCL;XRN2;TCEA1;MYH9;JARID2;SKIL
B_Naive_up	ChEA_2022	ISL1 30127528 ChIP-Seq BE2C Human Brain Neuroblastoma	14/776	0.0361196	0.0708907	1.7745	5.89299	MACF1;DENND5B;JMJD1C;IRF2BP2;LNPEP;BAZ2B;CHD2;DOCK10;NUB1;ABLIM1;WNK1;TCF4;JARID2;DOCK2
B_Naive_up	ChEA_2022	GATA3 30127528 ChIP-Seq BE2C Human Brain Neuroblastoma	14/782	0.0381352	0.0745592	1.76009	5.74953	MACF1;PRPF38B;DENND5B;SMARCA5;JMJD1C;BAZ1A;CHD2;ABLIM1;WNK1;HNRNPH1;MAFK;TCF4;JARID2;DOCK2
B_Naive_up	ChEA_2022	CNOT3 19339689 ChIP-ChIP MESCs Mouse	18/1083	0.0381913	0.0745592	1.6397	5.35386	SRRM2;RANBP2;ANKRD17;ROCK1;DHX9;ROCK2;IFRD1;STAT3;KLF4;ACTB;SRRM1;CLK1;BCLAF1;NCOR1;FUBP1;NCL;TPR;TRA2A
B_Naive_up	ChEA_2022	TAL1 21186366 ChIP-Seq BM-HSCs Mouse	23/1477	0.0391668	0.0762613	1.54272	4.99829	RANBP2;KDM6B;ACTR2;PPP1R12A;ROCK2;IFRD1;MYCBP2;ODC1;CD180;PLEK;JMJD1C;DDX21;ATP2B1;CLINT1;YWHAZ;ZFP36L1;BCLAF1;MED13;NCOR1;IRF4;REL;JARID2;DOCK2
B_Naive_up	ChEA_2022	GF1 26923725 Chip-Seq HPCs Mouse	18/1089	0.0399563	0.0775932	1.62999	5.24852	ZCCHC7;ACTR2;HSP90AA1;ODC1;CD180;SMARCA5;IRS2;NUCKS1;YWHAZ;HSP90B1;AKAP13;SFPQ;HERC1;DMXL1;GRB2;JARID2;SLC38A2;TNRC6B
B_Naive_up	ChEA_2022	NRF2 31884422 ChIP-Seq A549 Human Lung Carcinoma	24/1563	0.0407629	0.0789513	1.52193	4.87014	BRD2;HSP90AA1;DHX9;HUWE1;ARAP2;PRRC2C;ZBTB20;KLF4;TANK;YWHAZ;NFKB1;GLS;ZFP36L1;DOCK10;AKAP13;MKLN1;SEC61A1;TMEM245;SFPQ;EIF5;WNK1;CAPRIN1;HNRNPD;JARID2
B_Naive_up	ChEA_2022	NANOG 18358816 ChIP-ChIP MESCs Mouse	15/865	0.0411393	0.0794712	1.70519	5.44091	BRD2;CD274;HSP90AA1;HSP90AB1;IFRD1;CD180;LNPEP;NUCKS1;ZFP36L1;XRN2;TCEA1;MYH9;JARID2;MCL1;PICALM
B_Naive_up	ChEA_2022	PPARG 20176806 ChIP-Seq THIOMACROPHAGE Mouse	12/645	0.0414098	0.0797844	1.82486	5.81078	BRD2;HERC1;RASGEF1B;ROCK2;NCL;JMJD1C;MYH9;GRB2;IRS2;BAZ2B;PICALM;SOD1
B_Naive_up	ChEA_2022	SMAD2/3 21741376 ChIP-Seq EPCs Human	24/1567	0.0417848	0.0802966	1.51765	4.81887	DDX6;ROCK1;DHX9;ARAP2;IRS2;RRBP1;IQGAP1;CLINT1;YWHAZ;ACTB;NFKB1;GLS;ZFP36L1;MKLN1;SFPQ;PTPRC;RASGEF1B;THRAP3;FUBP1;BHLHE40;MYH9;TCF4;CCNL1;PICALM
B_Naive_up	ChEA_2022	MYC 19915707 ChIP-ChIP AK7 Human	26/1732	0.0427848	0.0820042	1.48968	4.69483	ANKRD17;GGNBP2;DHX9;DDX21;RRBP1;AKAP13;ABLIM1;DDX17;RANBP2;EGR1;BRD2;ACTR2;PRPF38B;HSP90AA1;CD180;LAPTM5;ATP2B1;DEK;SAFB;YWHAZ;CD2AP;SOD1;CLK1;FUBP1;NCL;ACIN1
B_Naive_up	ChEA_2022	THAP11 20581084 ChIP-Seq MESCs Mouse	11/577	0.0429667	0.0821389	1.86796	5.87908	ZCCHC7;SEC61A1;WNK1;THRAP3;CSDE1;IFRD1;TPR;ZFP91;TLN1;JARID2;ATF4
B_Naive_up	ChEA_2022	CRX 20693478 ChIP-Seq RETINA Mouse	23/1492	0.0430876	0.0821567	1.52572	4.79764	RANBP2;DENND1B;ACTR2;PPP1R12A;DHX9;PLEK;HNRNPU;JMJD1C;DDX21;NUCKS1;GLS;PURB;DOCK10;CLK1;BCLAF1;PTPRC;TPR;REL;TCEA1;GRB2;TRIP12;SF3B1;PAFAH1B1
B_Naive_up	ChEA_2022	TCF4 18268006 ChIP-ChIP LS174T Human	8/372	0.0442531	0.0840121	2.10307	6.55701	RANBP2;DOCK10;LARS2;DENND1B;ROCK2;IRF2BP2;ARID4B;BAZ2B
B_Naive_up	ChEA_2022	BCL3 23251550 ChIP-Seq MUSCLE Mouse	13/725	0.044289	0.0840121	1.75917	5.48337	DDX17;ZCCHC7;PPP1R12A;HSPA5;FUS;ZFP91;SOD1;CLK1;CSDE1;NCL;ACIN1;HNRNPC;LUC7L2
B_Naive_up	ChEA_2022	DACH1 20351289 ChIP-Seq MDA-MB-231 Human	21/1338	0.0444343	0.084071	1.55022	4.82699	SRRM2;DDX5;HSP90AB1;PPP1R12A;CSNK1A1;ROCK2;IRF2BP2;HSP90B1;ZFP36L1;PURB;MED13;NCOR1;WNK1;TRA2B;XRN2;TRA2A;REL;GRB2;TOP1;SERINC3;PAFAH1B1
B_Naive_up	ChEA_2022	GABP 19822575 ChIP-Seq HepG2 Human	31/2155	0.046001	0.0864161	1.43235	4.41033	CD274;CCNT1;DHX9;MYCBP2;HNRNPU;CHD2;CLINT1;ACTB;PURB;TNKS2;CCNL1;SF3B1;BRD2;ACTR2;PRPF38B;HSP90AA1;CSNK1A1;TPM3;SRRM1;HNRNPM;PRPF39;HNRNPH1;XRN2;TAX1BP1;ACIN1;GRB2;TRIP12;HNRNPC;TOP1;TLN1;EIF3A
B_Naive_up	ChEA_2022	UBF1/2 26484160 Chip-Seq FIBROBLAST Human	24/1583	0.0460635	0.0864161	1.50076	4.61893	RBM25;PPP1R12A;CSNK1A1;DENND5B;FUS;CELF2;ZFAND5;CD180;JMJD1C;BAZ2B;BAZ1A;KLF4;YWHAZ;GRIP2;CD2AP;AKAP13;HERC1;TNKS2;RASGEF1B;FUBP1;TCF4;NAA15;CCNL1;JARID2
B_Naive_up	ChEA_2022	TP53 32428506 ChIP-Seq Human Liver Heptoma	11/584	0.0461434	0.0864161	1.84447	5.67359	SMG1;TMEM245;KMT2A;UBC;NUCKS1;PHIP;KLF4;TANK;EIF4G2;BPTF;SOD1
B_Naive_up	ChEA_2022	SOX6 21985497 ChIP-Seq MYOTUBES Mouse	23/1504	0.0464275	0.0867274	1.51236	4.64275	RANBP2;DENND1B;DHX9;ROCK2;HNRNPU;JMJD1C;DDX21;NUCKS1;BAZ1A;ATP2B1;CLINT1;GLS;PURB;DOCK10;CLK1;BCLAF1;PTPRC;TPR;REL;TCEA1;TRIP12;SF3B1;PAFAH1B1
B_Naive_up	ChEA_2022	HIF1A 21447827 ChIP-Seq MCF-7 Human	6/248	0.0482079	0.0898254	2.36408	7.16844	UBC;MAFK;CCNL1;CHD2;SLC38A2;ZFP36L1
B_Naive_up	ChEA_2022	SMAD3 21741376 ChIP-Seq EPCs Human	20/1272	0.0484041	0.0899632	1.55036	4.69475	ROCK1;HMGB2;ARAP2;IRS2;RRBP1;IQGAP1;CLINT1;YWHAZ;GLS;ZFP36L1;MKLN1;SFPQ;PTPRC;RASGEF1B;THRAP3;FUBP1;BHLHE40;TCF4;CCNL1;PICALM
B_Naive_up	ChEA_2022	TP53 22573176 ChIP-Seq HFKS Human	17/1039	0.0488218	0.0905109	1.60913	4.8589	RANBP2;ANKRD17;KDM5A;PRPF38B;CELF2;CD180;ANKRD12;PLEK;ARID4B;BAZ2B;IQGAP1;CHD2;SOD1;EIF5;FUBP1;NFKBIZ;TLN1
B_Naive_up	ChEA_2022	RUNX1 22897851 ChIP-Seq JUKARTE6-1 Human	24/1594	0.0491867	0.0909584	1.48934	4.48609	ACTR2;PRPF38B;SMG1;EGR3;ODC1;ANKRD12;ATRX;LNPEP;CLINT1;GRIP2;SOD1;ABLIM1;MED13;HNRNPH1;IRF4;THRAP3;CAPRIN1;TCEA1;GRB2;NAA15;CDK13;EIF4G2;NKTR;TNRC6B
B_Naive_up	ChEA_2022	RXRA 24833708 ChIP-Seq LIVER Mouse	22/1434	0.049398	0.0911201	1.51496	4.55676	KDM6B;PRPF38B;RBM25;HSP90AA1;GGNBP2;SET;ROCK1;ODC1;HNRNPU;CHD4;DEK;CHD2;GNL3;HNRNPH1;DMXL1;NFKBIZ;TRIP12;PHIP;SKIL;ATF4;BPTF;HNRNPA0
B_Naive_up	ChEA_2022	RARA 24833708 ChIP-Seq LIVER Mouse	22/1437	0.0503267	0.0926011	1.5115	4.51821	DDX17;EGR1;CD274;USP7;DDX5;RBM25;SET;ODC1;HNRNPU;IRS2;CHD4;RRBP1;MALT1;CD2AP;HNRNPM;PTP4A2;TRA2B;HNRNPA2B1;SERINC3;SKIL;ATF4;HNRNPA0
B_Naive_up	ChEA_2022	KDM6A 18722178 ChIP-ChIP U937 AND SAOS2 Human	8/384	0.0515237	0.0945671	2.03469	6.03432	LARS2;PRPF38B;CCNT1;HSPA5;IFRD1;TPR;HMGB2;ATF4
B_Naive_up	ChEA_2022	NR3C2 34362910 ChIP-Seq WistarRat Hippocampus Stress	16/974	0.0534012	0.0977694	1.61285	4.72552	RANBP2;KDM5A;MACF1;DENND1B;ACTR2;SETD2;SMG1;IFRD1;CHD4;ATP2B1;CLINT1;YWHAZ;NFKB1;DOCK10;MAFK;TCF4
B_Naive_up	ChEA_2022	EP300 21415370 ChIP-Seq HL-1 Mouse	11/600	0.0540004	0.098621	1.79287	5.23296	DOCK10;LARS2;MBNL1;ABLIM1;PPP1R12A;YTHDC1;RASGEF1B;CCNL1;NFKB1;GLS;SRRM1
B_Naive_up	ChEA_2022	FOXP3 21729870 ChIP-Seq TREG Human	19/1210	0.0541502	0.0986498	1.54528	4.50602	KDM5A;HSP90AB1;CCNT1;FUS;MYCBP2;ANKRD12;HMGB2;LNPEP;RSRC2;NUCKS1;SRRM1;AKAP13;NSA2;ABLIM1;CAPRIN1;UBC;NFKBIZ;GRB2;JARID2
B_Naive_up	ChEA_2022	NANOG 18692474 ChIP-Seq MEFs Mouse	23/1533	0.0552765	0.100453	1.48097	4.288	DDX17;SRRM2;TCERG1;HSP90AA1;SET;TPM3;ZFAND5;HUWE1;ZBTB20;IQGAP1;ZFP36L1;CLK1;NCOR1;SON;XRN2;TCEA1;MYH9;GRB2;TCF4;JARID2;SKIL;PAFAH1B1;MCL1
B_Naive_up	ChEA_2022	SMAD3 21741376 ChIP-Seq HESCs Human	16/984	0.0574817	0.104203	1.59534	4.55675	DDX6;SETD2;ODC1;ARAP2;RRBP1;KLF4;HNRNPM;AKAP13;WNK1;RASGEF1B;BHLHE40;PDCD4;TCF4;CCNL1;SERINC3;SLC38A2
B_Naive_up	ChEA_2022	CHD4 35695185 ChIP-Seq nicBasalRootGanglia Mouse Embryo	30/2119	0.0584329	0.105667	1.40436	3.9882	MACF1;GGNBP2;CELF2;ZBTB20;RRBP1;BAZ2B;CHD2;GLS;NFKBIZ;JARID2;SF3B1;SRSF10;SKIL;NKTR;MCL1;EGR1;BRD2;MBNL1;PPP1R12A;SCAF11;IRF2BP2;BAZ1A;NFKB1;CD2AP;PTBP3;CAPRIN1;BHLHE40;REL;TCF4;CDK13
B_Naive_up	ChEA_2022	TP53 23651856 ChIP-Seq MEFs Mouse	35/2541	0.058796	0.106063	1.37149	3.88637	SETD2;HSP90AB1;JMJD1C;ZBTB20;ARID4B;NUCKS1;RRBP1;CHD2;ZFP36L1;DOCK10;AKAP13;ABLIM1;TNKS2;UBC;NKTR;BPTF;MCL1;KDM6B;BRD2;MBNL1;PPP1R12A;STAT3;LAPTM5;ARAP2;IRF2BP2;LNPEP;GRIP2;MKLN1;PTP4A2;EIF5;TAX1BP1;MYH9;TRIP12;MAFK;TNRC6B
B_Naive_up	ChEA_2022	IGF1R 20145208 ChIP-Seq DFB Human	3/85	0.0609732	0.109722	3.46629	9.69632	ROCK1;IRS2;TANK
B_Naive_up	ChEA_2022	AR 35650195 ChIP-Seq DSRCT Human Mesenchymal Sarcoma	15/916	0.0615493	0.110488	1.60434	4.47277	MACF1;SMG1;USP7;RBM25;HSP90AA1;TPM3;ROCK2;IRF2BP2;ZFP36L1;SON;HERC1;WNK1;RASGEF1B;THRAP3;UBC
B_Naive_up	ChEA_2022	RUNX2 22187159 ChIP-Seq PCA Human	37/2722	0.0617044	0.110497	1.35458	3.77306	KDM5A;MACF1;ZCCHC7;RBM25;DDX3X;HSP90AB1;ROCK1;ROCK2;ZBTB20;IRS2;IQGAP1;CHD2;CLINT1;TANK;ACTB;SEC61A1;RASGEF1B;JARID2;SLC38A2;SRRM2;ACTR2;CNOT6L;ARAP2;IRF2BP2;LNPEP;KLF4;YWHAZ;GRIP2;SOD1;LARS2;SFPQ;IRF4;FUBP1;DMXL1;HNRNPD;GRB2;TNRC6B
B_Naive_up	ChEA_2022	SOX4 29892750 ChIP-Seq EML Mouse BoneMarrow	4/142	0.0637339	0.113855	2.75166	7.57543	IRF4;ROCK2;CELF2;ACTB
B_Naive_up	ChEA_2022	POU5F1 18555785 ChIP-Seq MESCs Mouse	8/403	0.064538	0.115012	1.93493	5.30267	ACTR2;HSP90AA1;SFPQ;EIF5;TPM3;UBC;TRIP12;TLN1
B_Naive_up	ChEA_2022	RCOR3 21632747 ChIP-Seq MESCs Mouse	30/2142	0.0653776	0.116227	1.38726	3.78385	DENND1B;DDX6;ZCCHC7;DENND5B;ACTB;MALT1;AKAP13;ABLIM1;HERC1;TRA2B;CCNL1;JARID2;SLC38A2;MCL1;ACTR2;HSP90AA1;HSPA5;LAPTM5;ARAP2;YWHAZ;SRRM1;MKLN1;PTP4A2;CAPRIN1;HNRNPD;TRIP12;MAFK;TOP1;ATF4;TNRC6B
B_Naive_up	ChEA_2022	HNF4A 19761587 ChIP-ChIP CACO-2 Human	13/771	0.0655448	0.116243	1.64843	4.49201	TCERG1;BRD2;PRPF38B;HSPA5;CSNK1A1;ROCK2;NUCKS1;CLK1;ABLIM1;DMXL1;UBC;TPT1;ATF4
B_Naive_up	ChEA_2022	POU5F1 26923725 Chip-Seq MESODERM Mouse	8/406	0.0667641	0.117838	1.92004	5.19677	PURB;CNOT6L;PPP1R12A;RASGEF1B;DMXL1;CELF2;JARID2;CHD2
B_Naive_up	ChEA_2022	TEAD4 26923725 Chip-Seq HEMANGIOBLAST Mouse	8/406	0.0667641	0.117838	1.92004	5.19677	PURB;CNOT6L;PPP1R12A;RASGEF1B;DMXL1;CELF2;JARID2;CHD2
B_Naive_up	ChEA_2022	ERG 20517297 ChIP-Seq VCAP Human	14/853	0.0683886	0.120416	1.60513	4.30583	RANBP2;ANKRD17;MBNL1;RBM25;ROCK1;LNPEP;IRS2;SOD1;LARS2;HERC1;NAA15;CDK13;SLC38A2;SF1
B_Naive_up	ChEA_2022	CHD1 19587682 ChIP-ChIP MESCs Mouse	11/626	0.0685983	0.120497	1.71475	4.59465	CLK1;NUB1;PRPF38B;CSNK1A1;HUWE1;ZFP91;ACIN1;RSRC2;TCF4;EIF4G2;TNRC6B
B_Naive_up	ChEA_2022	RUNX1 26923725 Chip-Seq HPCs Mouse	11/629	0.0704321	0.123091	1.70616	4.52662	SETD2;ZFAND5;HNRNPD;IRS2;BAZ2B;TLN1;SERINC3;SF3B1;YWHAZ;NFKB1;EIF3A
B_Naive_up	ChEA_2022	MEIS1 20887958 ChIP-Seq HPC-7 Mouse	17/1092	0.070568	0.123091	1.52548	4.04431	RBM25;GGNBP2;CSNK1A1;LAPTM5;DDX21;IQGAP1;SMC4;CAPRIN1;TPR;NFKBIZ;TAX1BP1;GRB2;MAFK;JARID2;SKIL;NKTR;PICALM
B_Naive_up	ChEA_2022	ETS1 20019798 ChIP-Seq JURKAT Human	20/1332	0.0705768	0.123091	1.47467	3.90942	SRRM2;RANBP2;RBM25;CCNT1;YTHDC1;IFRD1;ZFP91;DDX21;CLINT1;GNL3;HSP90B1;PURB;SEC61A1;BCLAF1;EIF5;WNK1;THRAP3;CSDE1;TPR;CCNL1
B_Naive_up	ChEA_2022	CTCF 33576154 ChIP-Seq Human PerigastricLN ProstateCancer	32/2328	0.0709031	0.123368	1.36204	3.60455	ANKRD17;KMT2E;TCERG1;KMT2A;ZFAND5;ZBTB20;ITPR2;DDX21;IRS2;RRBP1;SMC4;ACTB;ZFP36L1;NUB1;MED13;UBC;CCNL1;BPTF;KDM6B;EGR1;BRD2;SCAF11;ZFP91;NFATC1;DEK;EIF5;WNK1;ACIN1;GRB2;LUC7L2;ATF4;SF1
B_Naive_up	ChEA_2022	RCOR1 19997604 ChIP-ChIP NEURONS Mouse	17/1095	0.0719678	0.124925	1.52099	4.00253	TCERG1;EGR1;USP7;GGNBP2;PPP1R12A;ROCK2;SMARCA5;CYBB;NFATC1;ARID4B;NUCKS1;GNL3;PURB;CSDE1;EIF4G2;PAFAH1B1;NKTR
B_Naive_up	ChEA_2022	IRF1 21803131 ChIP-Seq MONOCYTES Human	6/276	0.0728615	0.126179	2.11588	5.54191	CD274;NUB1;RBM25;CCNT1;PRRC2C;ZBTB20
B_Naive_up	ChEA_2022	EBF1 22473956 ChIP-Seq BONE MARROW Mouse	22/1502	0.073661	0.127264	1.44	3.75594	DENND1B;MBNL1;DHX9;CELF2;HNRNPU;NUCKS1;BAZ2B;TANK;GLS;DOCK10;CLK1;PTPRC;RASGEF1B;CAPRIN1;XRN2;TPR;BHLHE40;TCEA1;TRIP12;TOP1;CCNL1;SF3B1
B_Naive_up	ChEA_2022	IRF8 22096565 ChIP-ChIP GC-B Human	4/150	0.0746709	0.128431	2.59983	6.74568	HERC1;UBC;NFKBIZ;LNPEP
B_Naive_up	ChEA_2022	PCGF2 27294783 Chip-Seq NPCs Mouse	7/346	0.0746852	0.128431	1.96874	5.10784	DOCK10;CLK1;PTPRC;TRIP12;NUCKS1;SF3B1;GLS
B_Naive_up	ChEA_2022	RARB 24833708 ChIP-Seq LIVER Mouse	21/1424	0.075176	0.128973	1.44842	3.74841	EGR1;BRD2;DDX6;USP7;ROCK1;CSNK1A1;IRS2;DEK;HNRNPM;SEC61A1;TRA2B;TRA2A;REL;GRB2;NAA15;SERINC3;SF3B1;SKIL;EIF3A;ATF4;SF1
B_Naive_up	ChEA_2022	VDR 23401126 ChIP-Seq LCL-AND-THP1 Human	5/213	0.0755927	0.129387	2.28494	5.90061	MKLN1;CELF2;SMARCA5;TRIP12;HNRNPA0
B_Naive_up	ChEA_2022	ETS2 20176728 ChIP-ChIP TROPHOBLAST STEM CELLS Mouse	4/151	0.0761009	0.129954	2.58201	6.65047	UBC;NFKBIZ;LNPEP;NFATC1
B_Naive_up	ChEA_2022	P53 22387025 ChIP-Seq ESCs Mouse	22/1511	0.0773963	0.13186	1.4306	3.66063	MACF1;DENND1B;MBNL1;DHX9;CELF2;HNRNPU;NUCKS1;BAZ2B;KLF4;TANK;GLS;DOCK10;CLK1;PTPRC;NCL;CAPRIN1;XRN2;TPR;TCEA1;TRIP12;TOP1;SF3B1
B_Naive_up	ChEA_2022	TCFCP2L1 18555785 Chip-Seq ESCs Mouse	22/1513	0.0782436	0.132996	1.42852	3.63977	DENND1B;ZCCHC7;MBNL1;DHX9;CELF2;HNRNPU;NUCKS1;RRBP1;BAZ2B;NFKB1;GLS;DOCK10;MKLN1;PTPRC;CAPRIN1;XRN2;TPR;TCEA1;TRIP12;TOP1;CCNL1;SF3B1
B_Naive_up	ChEA_2022	RACK7 27058665 Chip-Seq MCF-7 Human	24/1679	0.0786864	0.133163	1.40626	3.57511	KDM6B;DENND1B;PRPF38B;USP7;EGR3;DHX9;TPM3;JMJD1C;IRF2BP2;ITPR2;NUCKS1;BAZ1A;TANK;SRRM1;ZFP36L1;PTP4A2;ABLIM1;PABPN1;WNK1;CSDE1;UBC;MYH9;SLC38A2;ATF4
B_Naive_up	ChEA_2022	CEBPB 20176806 ChIP-Seq THIOMACROPHAGE Mouse	18/1189	0.0787034	0.133163	1.48283	3.76946	SRRM2;KDM6B;BRD2;SET;ROCK2;PLEK;SMARCA5;ATP2B1;CHD2;GRIP2;TAF1D;SON;TRA2A;GRB2;SLC38A2;ATF4;SF1;TNRC6B
B_Naive_up	ChEA_2022	EZH2 27294783 Chip-Seq NPCs Mouse	16/1032	0.0800723	0.135168	1.51609	3.82786	RANBP2;DENND1B;DHX9;HNRNPU;JMJD1C;NUCKS1;ATP2B1;GLS;DOCK10;CLK1;BCLAF1;PTPRC;TPR;TCEA1;TRIP12;SF3B1
B_Naive_up	ChEA_2022	TFAP2C 20629094 ChIP-Seq MCF-7 Human	16/1034	0.0811246	0.136631	1.51295	3.80019	DDX17;RANBP2;ANKRD17;HSP90AA1;SET;HSPA5;IFRD1;MYCBP2;ODC1;IRF2BP2;ARID4B;CLINT1;DOCK10;FUBP1;BHLHE40;LUC7L2
B_Naive_up	ChEA_2022	AR 20517297 ChIP-Seq VCAP Human	23/1604	0.0819175	0.137468	1.40897	3.52529	DDX17;ACTR2;USP7;RBM25;CNOT6L;DDX3X;PPP1R12A;DENND5B;CD180;BAZ2B;SMC4;SRRM1;ZFP36L1;SOD1;LARS2;SON;TNKS2;HNRNPH1;BHLHE40;TAX1BP1;PHIP;CCNL1;ARGLU1
B_Naive_up	ChEA_2022	ESR1 17901129 ChIP-ChIP LIVER Mouse	7/354	0.0819955	0.137468	1.92256	4.80849	MKLN1;STAT3;IRF2BP2;RRBP1;ACTB;PICALM;SOD1
B_Naive_up	ChEA_2022	FOXO3 23340844 ChIP-Seq DLD1 Human	10/576	0.0851531	0.142438	1.6897	4.16224	LARS2;ABLIM1;YTHDC1;ZFAND5;BHLHE40;TRIP12;CCNL1;KLF4;TANK;CD2AP
B_Naive_up	ChEA_2022	GF1B 26923725 Chip-Seq HPCs Mouse	19/1284	0.0856072	0.142873	1.44909	3.56185	EGR1;CSNK1A1;ODC1;CD180;SMARCA5;IRS2;YWHAZ;MALT1;SOD1;HNRNPM;SEC61A1;SFPQ;ABLIM1;HERC1;DMXL1;TRA2A;GRB2;TLN1;BPTF
B_Naive_up	ChEA_2022	SMAD 19615063 ChIP-ChIP OVARY Human	3/100	0.0892518	0.148618	2.92803	7.07499	HERC1;CSNK1A1;MCL1
B_Naive_up	ChEA_2022	PAX6 23342162 ChIP-ChIP BETA-FORBRAIN-LENS Mouse	11/658	0.0897853	0.14869	1.62722	3.92214	SETD2;GGNBP2;CCNT1;UBC;NFKBIZ;ACIN1;ARID4B;CHD2;KLF4;BPTF;PICALM
B_Naive_up	ChEA_2022	GATA3 26560356 Chip-Seq TH1 Human	22/1539	0.0898356	0.14869	1.40204	3.37861	PRPF38B;HSP90AB1;DHX9;CD180;PLEK;SMARCA5;IRF2BP2;ZBTB20;NFKB1;MALT1;GLS;LARS2;SEC61A1;WNK1;NCL;DMXL1;GRB2;MAFK;CCNL1;SF3B1;SLC38A2;EIF4G2
B_Naive_up	ChEA_2022	NFE2 27457419 Chip-Seq LIVER Mouse	12/735	0.0899011	0.14869	1.59019	3.83084	DOCK10;CLK1;DENND1B;PTPRC;DHX9;TPR;HNRNPU;TCEA1;TRIP12;NUCKS1;SF3B1;GLS
B_Naive_up	ChEA_2022	FOXM1 23109430 ChIP-Seq U2OS Human	5/226	0.0916996	0.151325	2.1491	5.13471	SFPQ;HNRNPA2B1;HMGB2;NUCKS1;MAFK
B_Naive_up	ChEA_2022	FLI1 27457419 Chip-Seq LIVER Mouse	6/294	0.0919139	0.151339	1.98181	4.73039	DOCK10;CLK1;TCEA1;TRIP12;SF3B1;GLS
B_Naive_up	ChEA_2022	SOX2 18555785 ChIP-Seq MESCs Mouse	7/365	0.0926992	0.152292	1.86243	4.42959	CLK1;SFPQ;FUBP1;TCEA1;JARID2;GLS;ZFP36L1
B_Naive_up	ChEA_2022	GATA3 24758297 ChIP-Seq MCF-7 Human	23/1629	0.0930806	0.152458	1.38513	3.2887	RANBP2;MBNL1;PRPF38B;USP7;HSPA5;TPM3;HUWE1;HMGB2;IRF2BP2;NUCKS1;DEK;CD2AP;AKAP13;PTP4A2;HNRNPH1;CSDE1;DMXL1;TRA2B;HNRNPA2B1;BHLHE40;ACIN1;JARID2;SLC38A2
B_Naive_up	ChEA_2022	TCF3 18692474 ChIP-Seq MESCs Mouse	15/976	0.0932971	0.152458	1.49939	3.55651	HSP90AA1;SET;CSNK1A1;NUCKS1;BAZ2B;CHD2;CD2AP;ZFP36L1;CLK1;NCOR1;DMXL1;XRN2;TCF4;JARID2;MCL1
B_Naive_up	ChEA_2022	VDR 24787735 ChIP-Seq THP-1 Human	11/663	0.0934219	0.152458	1.61432	3.82695	BHLHE40;PLEK;HNRNPU;IRF2BP2;MYH9;IRS2;TOP1;CCNL1;CHD2;SLC38A2;CD2AP
B_Naive_up	ChEA_2022	RUNX1 30185409 ChIP-Seq K562 Mouse BoneMarrow Leukemia	6/296	0.0941832	0.15336	1.96794	4.64928	NUB1;LAPTM5;ITPR2;MYH9;ACIN1;ZFP36L1
B_Naive_up	ChEA_2022	EOMES 21245162 ChIP-Seq HESCs Human	13/820	0.0946845	0.153836	1.54435	3.64036	MACF1;DDX5;STAT3;JMJD1C;IRF2BP2;IQGAP1;SMC4;ABLIM1;NCOR1;CSDE1;TAX1BP1;EIF4G2;PICALM
B_Naive_up	ChEA_2022	KDM2B 26808549 Chip-Seq REH Human	20/1389	0.0973213	0.157772	1.40891	3.28239	DENND5B;CD180;LNPEP;IRS2;BAZ1A;ATP2B1;SAFB;KLF4;CLINT1;TANK;CD2AP;MKLN1;NCOR1;IRF4;BHLHE40;NFKBIZ;MYH9;JARID2;SF3B1;SF1
B_Naive_up	ChEA_2022	ESR2 21235772 ChIP-Seq MCF-7 Human	7/370	0.0978122	0.158219	1.8363	4.26887	MACF1;PTP4A2;MYH9;DDX21;ARID4B;IRS2;TOP1
B_Naive_up	ChEA_2022	STAT3 19079543 ChIP-ChIP MESCs Mouse	11/672	0.10019	0.161711	1.59159	3.66174	BRD2;SEC61A1;ABLIM1;ODC1;STAT3;NFATC1;BAZ2B;YWHAZ;TPT1;ZFP36L1;MCL1
B_Naive_up	ChEA_2022	NEUROD2 26341353 ChIP-Seq CORTEX Mouse	21/1481	0.102135	0.164489	1.38756	3.16566	TCERG1;EGR1;ACTR2;USP7;HSP90AA1;MYCBP2;ODC1;IRS2;HNRNPM;SEC61A1;PTP4A2;DMXL1;TRA2B;HNRNPA2B1;TPR;TCF4;NAA15;CCNL1;SLC38A2;ATF4;SF1
B_Naive_up	ChEA_2022	SOX2 21211035 ChIP-Seq LN229 Gbm	35/2673	0.102367	0.164503	1.29292	2.94679	ZCCHC7;SETD2;JMJD1C;ZBTB20;ITPR2;IRS2;CHD4;RRBP1;BAZ2B;CHD2;CLINT1;DOCK10;TNKS2;CCNL1;SRRM2;USP7;EGR3;CNOT6L;IFRD1;CD180;ATRX;HUWE1;IRF2BP2;CD2AP;NCOR1;THRAP3;FUBP1;XRN2;ACIN1;GRB2;TRIP12;PHIP;DOCK2;PAFAH1B1;TNRC6B
B_Naive_up	ChEA_2022	SOX9 26525672 Chip-Seq Limbbuds Mouse	15/993	0.103889	0.166585	1.472	3.33324	RANBP2;KDM6B;ROCK2;STAT3;JMJD1C;NUCKS1;CLINT1;GLS;HSP90B1;ZFP36L1;BCLAF1;REL;TCEA1;DOCK2;SF3B1
B_Naive_up	ChEA_2022	POU5F1 16518401 ChIP-PET MESCs Mouse	13/836	0.105702	0.169124	1.51305	3.40003	BRD2;USP7;FUS;IQGAP1;NFKB1;ZFP36L1;NCL;TRIP12;TOP1;JARID2;SKIL;ATF4;MCL1
B_Naive_up	ChEA_2022	PHF8 20622853 ChIP-Seq HELA Human	22/1574	0.10716	0.171084	1.3678	3.05489	MACF1;DENND1B;DDX6;DHX9;CELF2;LAPTM5;JMJD1C;IRF2BP2;ARID4B;SRRM1;PTP4A2;SFPQ;ABLIM1;PTPRC;TNKS2;THRAP3;FUBP1;CSDE1;CAPRIN1;TPR;MCL1;PICALM
B_Naive_up	ChEA_2022	FOXA1 21572438 ChIP-Seq LNCaP Human	22/1578	0.109267	0.17407	1.36398	3.01981	DDX17;TCERG1;ZCCHC7;ACTR2;RBM25;CNOT6L;PPP1R12A;CSNK1A1;ZFAND5;IRF2BP2;CYBB;LNPEP;BAZ1A;YWHAZ;DOCK10;LARS2;NCOR1;PTPRC;TNKS2;NAA15;SKIL;ATF4
B_Naive_up	ChEA_2022	TEAD4 22529382 ChIP-Seq TROPHECTODERM Mouse	24/1748	0.110169	0.175128	1.34484	2.96636	MACF1;ZCCHC7;ACTR2;USP7;DDX5;RBM25;CSNK1A1;DENND5B;CELF2;MYCBP2;ARAP2;ITPR2;BAZ2B;CHD2;GLS;SFPQ;NCOR1;TAX1BP1;MYH9;TCF4;JARID2;SERINC3;SF3B1;NKTR
B_Naive_up	ChEA_2022	CMYC 18555785 Chip-Seq ESCs Mouse	21/1499	0.111796	0.177174	1.36931	3.00028	DENND1B;MBNL1;DHX9;CELF2;LAPTM5;HNRNPU;NUCKS1;RRBP1;TANK;NFKB1;GLS;DOCK10;CLK1;PTPRC;CAPRIN1;XRN2;TPR;TCEA1;TRIP12;TOP1;SF3B1
B_Naive_up	ChEA_2022	GATA3 26560356 Chip-Seq TH2 Human	22/1583	0.111937	0.177174	1.35924	2.97649	PRPF38B;CELF2;SMARCA5;HMGB2;JMJD1C;ITPR2;RRBP1;ATP2B1;TANK;NFKB1;DOCK10;PTP4A2;MED13;PTPRC;TNKS2;RASGEF1B;NFKBIZ;PDCD4;MYH9;TOP1;SF3B1;SLC38A2
B_Naive_up	ChEA_2022	ARNT 22903824 ChIP-Seq MCF-7 Human	13/846	0.112965	0.178417	1.4941	3.25815	ODC1;CD180;IRF2BP2;CHD2;KLF4;PHF20L1;XRN2;UBC;TAX1BP1;TOP1;JARID2;ARGLU1;SLC38A2
B_Naive_up	ChEA_2022	TCF3 18692474 ChIP-Seq MEFs Mouse	10/611	0.113548	0.178953	1.5884	3.45561	CLK1;HSP90AA1;SET;NCOR1;XRN2;TCF4;JARID2;CD2AP;ZFP36L1;MCL1
B_Naive_up	ChEA_2022	EBF1 22473956 ChIP-Seq LYMPHODE Mouse	21/1505	0.11514	0.181074	1.36333	2.94699	DENND1B;DHX9;CELF2;HNRNPU;NUCKS1;RRBP1;BAZ2B;TANK;NFKB1;GLS;DOCK10;CLK1;PTPRC;NCL;CAPRIN1;XRN2;TPR;TCEA1;TRIP12;TOP1;SF3B1
B_Naive_up	ChEA_2022	MEF2A 21415370 ChIP-Seq HL-1 Mouse	11/691	0.115415	0.18112	1.54558	3.33725	LARS2;DDX6;PTP4A2;HSP90AB1;RASGEF1B;NCL;TRA2A;NUCKS1;CHD2;GLS;BPTF
B_Naive_up	ChEA_2022	SMAD3 30307970 ChIP-Seq HCASMC Human CoronaryArtery	24/1759	0.115841	0.181402	1.3355	2.87872	SET;CNOT6L;DHX9;ROCK2;IFRD1;ANKRD12;IRF2BP2;PRRC2C;SUCO;BAZ2B;CHD2;KLF4;NFKB1;MALT1;GNL3;PURB;NCL;DMXL1;OTULIN;CDK13;LUC7L2;PAFAH1B1;NKTR;PICALM
B_Naive_up	ChEA_2022	NR1H3 23393188 ChIP-Seq ATHEROSCLEROTIC-FOAM Human	9/537	0.116154	0.181507	1.62531	3.49902	HERC1;ODC1;PDCD4;GRB2;IRS2;SAFB;DOCK2;SLC38A2;ACTB
B_Naive_up	ChEA_2022	SALL4 18804426 ChIP-ChIP XEN Mouse	11/693	0.117091	0.182582	1.54089	3.3049	MKLN1;PTP4A2;EIF5;DDX3X;WNK1;STAT3;MAFK;TOP1;DEK;TLN1;SLC38A2
B_Naive_up	ChEA_2022	NANOG 18555785 ChIP-Seq MESCs Mouse	7/388	0.117476	0.182795	1.74793	3.74323	CLK1;SET;XRN2;STAT3;HMGB2;NUCKS1;TNRC6B
B_Naive_up	ChEA_2022	SOX11 23321250 ChIP-ChIP Z138-A519-JVM2 Human	12/773	0.117989	0.183206	1.50778	3.22237	PURB;BRD2;CNOT6L;TPM3;MYCBP2;UBC;IRF2BP2;MAFK;DEK;TLN1;KLF4;SLC38A2
B_Naive_up	ChEA_2022	GABPA 29892750 ChIP-Seq EML Mouse BoneMarrow	5/246	0.119621	0.185229	1.96874	4.18048	ZCCHC7;SUCO;DDX21;DEK;MCL1
B_Naive_up	ChEA_2022	RARG 19884340 ChIP-ChIP MEFs Mouse	6/317	0.119795	0.185229	1.83308	3.88975	MBNL1;DDX5;ROCK2;FUBP1;IFRD1;SKIL
B_Naive_up	ChEA_2022	RBPJ 21746931 ChIP-Seq IB4 Human	22/1598	0.120194	0.185456	1.3452	2.85	RANBP2;MACF1;DENND1B;ACTR2;DHX9;ROCK2;ODC1;PLEK;LAPTM5;HNRNPU;IRF2BP2;ARID4B;NUCKS1;SRRM1;LARS2;PTP4A2;SFPQ;PTPRC;THRAP3;FUBP1;CSDE1;REL
B_Naive_up	ChEA_2022	NANOG 18555785 Chip-Seq ESCs Mouse	21/1522	0.124949	0.19239	1.34664	2.80081	MACF1;DENND1B;MBNL1;DHX9;CELF2;HNRNPU;NUCKS1;BAZ2B;TANK;NFKB1;GLS;DOCK10;PTPRC;CAPRIN1;XRN2;TPR;TCEA1;TRIP12;TOP1;CCNL1;SF3B1
B_Naive_up	ChEA_2022	AR 27270436 ChIP-Seq LNCaP Human Prostate Carcinoma	4/182	0.126895	0.194979	2.12897	4.39503	SFPQ;THRAP3;ARAP2;NFKB1
B_Naive_up	ChEA_2022	E2F1 18555785 Chip-Seq ESCs Mouse	21/1528	0.128529	0.197079	1.34084	2.75086	DENND1B;DHX9;CELF2;HNRNPU;NUCKS1;BAZ2B;KLF4;TANK;GLS;DOCK10;PTPRC;CAPRIN1;XRN2;TPR;HNRNPD;TCEA1;TRIP12;TOP1;CCNL1;SF3B1;SKIL
B_Naive_up	ChEA_2022	RUNX1 22343733 ChIP-Seq Kasumi1 Human PeriphBlood AML	7/399	0.130435	0.199585	1.69792	3.45845	CLK1;WNK1;THRAP3;JMJD1C;DEK;CLINT1;SF1
B_Naive_up	ChEA_2022	ESR1 26153859 ChIP-Seq T47D Human Breast Carcinoma	20/1452	0.133649	0.204077	1.34232	2.70147	RANBP2;RBM25;KMT2A;SCAF11;IFRD1;STAT3;HUWE1;IRF2BP2;LNPEP;ACTB;ZFP36L1;LARS2;PTP4A2;EIF5;TRA2B;UBC;BHLHE40;NFKBIZ;TRA2A;MAFK
B_Naive_up	ChEA_2022	ESET 19884257 ChIP-Seq ESCs Mouse	19/1369	0.134341	0.20471	1.35162	2.71322	ACTR2;RBM25;ODC1;ANKRD12;ARAP2;IRF2BP2;CHD4;CHD2;SOD1;PTPRC;NFKBIZ;TRA2A;MAFK;TLN1;SF3B1;EIF3A;ATF4;PICALM;TNRC6B
B_Naive_up	ChEA_2022	GATA3 21867929 ChIP-Seq TH1 Mouse	19/1372	0.136311	0.207283	1.34841	2.68713	DDX17;CD274;ZCCHC7;ACTR2;GGNBP2;YTHDC1;IFRD1;SMARCA5;CYBB;ZFP91;KLF4;MALT1;SRRM1;TNKS2;CSDE1;HNRNPD;MAFK;EIF3A;TNRC6B
B_Naive_up	ChEA_2022	SMC4 20622854 ChIP-Seq HELA Human	21/1544	0.138377	0.209991	1.32559	2.62172	KDM5A;MACF1;EGR1;MBNL1;USP7;HSPA5;STAT3;ITPR2;CLINT1;ACTB;GRIP2;SRRM1;AKAP13;WNK1;IRF4;BHLHE40;TAX1BP1;GRB2;DOCK2;SF3B1;SF1
B_Naive_up	ChEA_2022	NR0B1 18358816 ChIP-ChIP MESCs Mouse	17/1210	0.140018	0.212044	1.36592	2.68538	BRD2;ZCCHC7;SET;HSP90AB1;HSPA5;CD180;LAPTM5;NUCKS1;ACTB;ZFP36L1;THRAP3;XRN2;UBC;TCEA1;MYH9;JARID2;MCL1
B_Naive_up	ChEA_2022	TCF4 32651957 ChIP-Seq PLC/PRF/5 Human Liver Heptoma	9/561	0.140352	0.212113	1.55271	3.04889	KMT2E;CLK1;AKAP13;KMT2A;CSNK1A1;TRA2A;LUC7L2;SF1;NKTR
B_Naive_up	ChEA_2022	SMAD3 21741376 ChIP-Seq ESCs Human	21/1552	0.143463	0.216371	1.31809	2.55929	ZCCHC7;ROCK1;HMGB2;JMJD1C;IRS2;BAZ1A;CLINT1;TANK;ACTB;GRIP2;NFKB1;ZFP36L1;DOCK10;MKLN1;BCLAF1;HERC1;HNRNPH1;HNRNPD;CCNL1;JARID2;TNRC6B
B_Naive_up	ChEA_2022	CTCF 21964334 Chip-Seq Bcells Human	22/1646	0.149077	0.224378	1.302	2.47808	ANKRD17;EGR1;DDX6;TPM3;CELF2;MYCBP2;STAT3;PLEK;ITPR2;RRBP1;CHD2;ACTB;ZFP36L1;PTP4A2;FUBP1;HNRNPA2B1;TPR;ACIN1;CDK13;NKTR;BPTF;HNRNPA0
B_Naive_up	ChEA_2022	NANOG 21062744 ChIP-ChIP HESCs Human	10/654	0.154901	0.232668	1.47902	2.75832	ABLIM1;HUWE1;MYH9;LNPEP;RSRC2;ARID4B;NUCKS1;DEK;SF3B1;YWHAZ
B_Naive_up	ChEA_2022	MYC 19829295 ChIP-Seq ESCs Human	21/1572	0.156649	0.234814	1.29966	2.40925	ANKRD17;DENND1B;DDX5;DDX3X;DENND5B;ROCK2;SMARCA5;LAPTM5;ITPR2;DEK;GRIP2;NUB1;BCLAF1;NCOR1;TNKS2;UBC;TAX1BP1;TCF4;JARID2;SERINC3;SLC38A2
B_Naive_up	ChEA_2022	SUZ12 27294783 Chip-Seq NPCs Mouse	10/658	0.159093	0.23751	1.46958	2.70148	DOCK10;CLK1;DENND1B;PTPRC;DHX9;TPR;TCEA1;TRIP12;SF3B1;GLS
B_Naive_up	ChEA_2022	SUZ12 18555785 Chip-Seq ESCs Mouse	20/1491	0.159693	0.237923	1.30395	2.39211	DENND1B;DHX9;CELF2;HNRNPU;NUCKS1;RRBP1;BAZ2B;TANK;NFKB1;GLS;DOCK10;CLK1;PTPRC;CAPRIN1;XRN2;TPR;TCEA1;TRIP12;TOP1;SF3B1
B_Naive_up	ChEA_2022	TBL1 22424771 ChIP-Seq 293T Human	21/1579	0.16142	0.239102	1.29333	2.3587	MACF1;DENND1B;DHX9;DENND5B;CELF2;MYCBP2;LAPTM5;JMJD1C;IRF2BP2;ARID4B;SRRM1;PTP4A2;SFPQ;ABLIM1;PTPRC;TNKS2;THRAP3;FUBP1;CAPRIN1;SLC38A2;PICALM
B_Naive_up	ChEA_2022	ESR1 21235772 ChIP-Seq MCF-7 Human	4/200	0.161487	0.239102	1.93168	3.52209	MACF1;PTP4A2;IRS2;TOP1
B_Naive_up	ChEA_2022	GATA2 20887958 ChIP-Seq HPC-7 Mouse	18/1324	0.161937	0.239102	1.31991	2.40296	BRD2;CD274;MBNL1;PPP1R12A;HSPA5;STAT3;LAPTM5;IRF2BP2;ITPR2;NFATC1;CLINT1;GRIP2;SRRM1;PHF20L1;NUB1;PDCD4;GRB2;PICALM
B_Naive_up	ChEA_2022	FOXA1 25329375 ChIP-Seq VCAP Human	21/1580	0.162109	0.239102	1.29243	2.35156	DDX17;ACTR2;RBM25;PPP1R12A;HSPA5;CD180;ARAP2;IRF2BP2;ITPR2;LNPEP;NUCKS1;BAZ1A;YWHAZ;LARS2;PTPRC;FUBP1;DMXL1;TCF4;NAA15;ARGLU1;SKIL
B_Naive_up	ChEA_2022	FOXA1 27270436 Chip-Seq PROSTATE Human	21/1580	0.162109	0.239102	1.29243	2.35156	DDX17;ACTR2;RBM25;PPP1R12A;HSPA5;CD180;ARAP2;IRF2BP2;ITPR2;LNPEP;NUCKS1;BAZ1A;YWHAZ;LARS2;PTPRC;FUBP1;DMXL1;TCF4;NAA15;ARGLU1;SKIL
B_Naive_up	ChEA_2022	PHF8 20622854 ChIP-Seq HELA Human	21/1581	0.162798	0.239639	1.29153	2.34444	HSP90AA1;SET;HSP90AB1;IRF2BP2;ITPR2;LNPEP;SAFB;ACTB;SOD1;PURB;DOCK10;TNKS2;HNRNPH1;THRAP3;CAPRIN1;ACIN1;MAFK;TLN1;EIF4G2;EIF3A;SF1
B_Naive_up	ChEA_2022	ESR1 20056654 ChIP-Seq MCF-7 Human BreastCancer	12/827	0.165618	0.243304	1.40388	2.52427	PTP4A2;SETD2;RBM25;DENND5B;TPM3;DMXL1;ANKRD12;BHLHE40;TAX1BP1;ACIN1;NUCKS1;SKIL
B_Naive_up	ChEA_2022	ELK4 26923725 Chip-Seq MESODERM Mouse	6/350	0.16618	0.243643	1.65442	2.96917	CD180;PDCD4;CHD4;SERINC3;ARGLU1;SF3B1
B_Naive_up	ChEA_2022	OCT1 27270436 Chip-Seq PROSTATE Human	21/1591	0.169786	0.248434	1.2826	2.27432	DDX17;ANKRD17;ACTR2;DHX9;DENND5B;CD180;HMGB2;JMJD1C;IRS2;ZFP36L1;LARS2;MKLN1;PTP4A2;BHLHE40;REL;GRB2;TCF4;NAA15;LUC7L2;SF1;TNRC6B
B_Naive_up	ChEA_2022	P300 19829295 ChIP-Seq ESCs Human	21/1594	0.171914	0.250552	1.27994	2.25367	ZCCHC7;ACTR2;MBNL1;DDX3X;ROCK1;DENND5B;HMGB2;ITPR2;IQGAP1;YWHAZ;SRRM1;MKLN1;ABLIM1;PTPRC;RASGEF1B;DMXL1;TPR;NAA15;CCNL1;JARID2;SKIL
B_Naive_up	ChEA_2022	CSB 26484114 Chip-Seq FIBROBLAST Human	21/1594	0.171914	0.250552	1.27994	2.25367	DDX17;ANKRD17;ZCCHC7;SETD2;EGR3;HSP90AB1;ODC1;PLEK;LAPTM5;CHD4;ACTB;ZFP36L1;PTP4A2;PABPN1;WNK1;HNRNPH1;TRA2B;MYH9;TOP1;SLC38A2;MCL1
B_Naive_up	ChEA_2022	CBX2 22325352 ChIP-Seq 293T-Rex Human	21/1595	0.172626	0.251093	1.27906	2.24683	MACF1;DENND1B;ACTR2;DHX9;TPM3;ROCK2;ODC1;LAPTM5;HNRNPU;IRF2BP2;ARID4B;BAZ2B;SRRM1;PTP4A2;SFPQ;PTPRC;THRAP3;FUBP1;TPR;REL;MCL1
B_Naive_up	ChEA_2022	NMYC 18555785 Chip-Seq ESCs Mouse	20/1510	0.173336	0.251139	1.28599	2.25373	DENND1B;DHX9;HNRNPU;NUCKS1;RRBP1;BAZ2B;TANK;NFKB1;GLS;DOCK10;CLK1;PTPRC;CAPRIN1;XRN2;TPR;TCEA1;TRIP12;TOP1;SF3B1;SKIL
B_Naive_up	ChEA_2022	P300 27268052 Chip-Seq Bcells Human	21/1596	0.17334	0.251139	1.27818	2.24	EGR1;ZCCHC7;ACTR2;SET;ANKRD12;LNPEP;DEK;ACTB;ABLIM1;TNKS2;THRAP3;CAPRIN1;BHLHE40;REL;GRB2;NAA15;TLN1;EIF4G2;LUC7L2;SF1;TNRC6B
B_Naive_up	ChEA_2022	P63 20808887 ChIP-Seq KERATINOCYTES Human	21/1598	0.174773	0.252222	1.27641	2.22641	CD274;SMG1;SET;FUS;STAT3;CD180;SMARCA5;HNRNPU;LNPEP;CHD4;DEK;KLF4;YWHAZ;GLS;CLK1;ABLIM1;TAF1D;THRAP3;BHLHE40;MAFK;JARID2
B_Naive_up	ChEA_2022	SMAD4 21741376 ChIP-Seq HESCs Human	24/1862	0.177651	0.255873	1.25347	2.16591	SETD2;ODC1;ARAP2;NFATC1;IRS2;RRBP1;CHD2;KLF4;HNRNPM;AKAP13;ABLIM1;WNK1;RASGEF1B;BHLHE40;HNRNPD;TCEA1;MYH9;TCF4;SERINC3;DOCK2;ARGLU1;SKIL;SLC38A2;TNRC6B
B_Naive_up	ChEA_2022	SMAD4 21741376 ChIP-Seq EPCs Human	21/1603	0.178383	0.256426	1.27203	2.19275	DDX17;DDX6;DHX9;IRS2;RRBP1;IQGAP1;CLINT1;YWHAZ;ACTB;NFKB1;GLS;NUB1;SFPQ;PTPRC;WNK1;THRAP3;FUBP1;BHLHE40;CCNL1;DOCK2;PICALM
B_Naive_up	ChEA_2022	BCL6 25482012 ChIP-Seq CML-JURL-MK1 Human	21/1605	0.179838	0.257905	1.27029	2.17942	DDX17;ANKRD17;KDM6B;TCERG1;DENND5B;ANKRD12;CYBB;BAZ1A;SAFB;YWHAZ;ACTB;GRIP2;SRRM1;LARS2;NSA2;BCLAF1;SFPQ;THRAP3;CAPRIN1;BHLHE40;NAA15
B_Naive_up	ChEA_2022	EGR1 23403033 ChIP-Seq LIVER Mouse	8/516	0.180113	0.257905	1.49575	2.56398	MKLN1;PABPN1;RASGEF1B;STAT3;ZBTB20;RRBP1;BPTF;TNRC6B
B_Naive_up	ChEA_2022	LDB1 21186366 ChIP-Seq BM-HSCs Mouse	19/1435	0.181516	0.258975	1.28401	2.19106	KDM6B;ACTR2;PRPF38B;GGNBP2;CSNK1A1;STAT3;ANKRD12;JMJD1C;DDX21;DEK;SOD1;SEC61A1;MED13;HERC1;DMXL1;TRA2B;TOP1;NAA15;SKIL
B_Naive_up	ChEA_2022	CDX2 20551321 ChIP-Seq CACO-2 Human	6/360	0.181564	0.258975	1.60686	2.74154	TCERG1;BRD2;IRF2BP2;CCNL1;KLF4;GLS
B_Naive_up	ChEA_2022	NOTCH1 21737748 ChIP-Seq TLL Human	4/211	0.184143	0.262145	1.828	3.09306	LARS2;EGR3;IRS2;TNRC6B
B_Naive_up	ChEA_2022	FLI1 26923725 Chip-Seq HEMOGENIC-ENDOTHELIUM Mouse	19/1446	0.190131	0.270147	1.27335	2.11382	ROCK1;IRS2;CHD2;CD2AP;HSP90B1;DOCK10;HNRNPM;SEC61A1;PTP4A2;SON;TRA2B;NFKBIZ;TRA2A;REL;NAA15;SERINC3;SF3B1;SKIL;TNRC6B
B_Naive_up	ChEA_2022	POU5F1 18358816 ChIP-ChIP MESCs Mouse	8/526	0.193214	0.273614	1.46612	2.41023	SRRM2;DDX5;SET;XRN2;LAPTM5;NUCKS1;JARID2;ZFP36L1
B_Naive_up	ChEA_2022	CEBPB 26923725 Chip-Seq MACROPHAGESS Mouse	19/1450	0.193314	0.273614	1.26952	2.08637	EGR1;RBM25;DDX3X;IRS2;YWHAZ;MALT1;HSP90B1;PTP4A2;TAF1D;DMXL1;XRN2;BHLHE40;NFKBIZ;TCEA1;NAA15;SERINC3;SKIL;ATF4;SF1
B_Naive_up	ChEA_2022	THRA 23701648 ChIP-Seq CEREBELLUM Mouse	3/146	0.200269	0.282802	1.98151	3.18646	TOP1;ACTB;SOD1
B_Naive_up	ChEA_2022	SOX3 22085726 ChIP-Seq MUSCLE Mouse	19/1459	0.200574	0.282802	1.26096	2.02583	RANBP2;KDM6B;MBNL1;HSP90AB1;HSPA5;IFRD1;STAT3;ZFAND5;HMGB2;HNRNPU;IRS2;BAZ2B;GRIP2;EIF5;HERC1;PDCD4;TCEA1;TOP1;ATF4
B_Naive_up	ChEA_2022	SETDB1 19884257 ChIP-Seq MESCs Mouse	21/1634	0.201632	0.28375	1.24546	1.99437	SRRM2;ACTR2;PRPF38B;SMG1;EGR3;YTHDC1;ODC1;DDX21;LNPEP;CHD4;NFKB1;MALT1;ZFP36L1;XRN2;NFKBIZ;TRA2A;ACIN1;MAFK;ATF4;BPTF;TNRC6B
B_Naive_up	ChEA_2022	TFAP2A 17053090 ChIP-ChIP MCF-7 Human	20/1549	0.203208	0.284607	1.25052	1.99273	DDX17;SRRM2;PPP1R12A;CCNT1;FUS;MYCBP2;ANKRD12;ITPR2;CHD4;SAFB;MALT1;ZFP36L1;AKAP13;HERC1;WNK1;MYH9;GRB2;SLC38A2;EIF4G2;PICALM
B_Naive_up	ChEA_2022	SA1 22415368 ChIP-Seq MEFs Mouse	20/1549	0.203208	0.284607	1.25052	1.99273	EGR1;MBNL1;PRPF38B;EGR3;ROCK2;IRF2BP2;ATP2B1;KLF4;CD2AP;NUB1;MED13;WNK1;BHLHE40;PDCD4;ACIN1;PHIP;TCF4;SLC38A2;HNRNPA0;TNRC6B
B_Naive_up	ChEA_2022	NFIB 24661679 ChIP-Seq LUNG Mouse	7/453	0.203401	0.284607	1.48818	2.37004	DDX6;DMXL1;HNRNPU;IRF2BP2;CHD2;ZFP36L1;SOD1
B_Naive_up	ChEA_2022	RCOR2 21632747 ChIP-Seq MESCs Mouse	5/298	0.207514	0.289811	1.61503	2.53972	ACTR2;USP7;HSP90AA1;JARID2;TNRC6B
B_Naive_up	ChEA_2022	SPI1 20176806 ChIP-Seq THIOMACROPHAGE Mouse	16/1209	0.208038	0.289992	1.27898	2.00805	KDM6B;BRD2;ROCK2;STAT3;ATP2B1;MALT1;PHF20L1;PURB;NUB1;IRF4;TRA2A;TRIP12;TCF4;SLC38A2;SF1;HNRNPA0
B_Naive_up	ChEA_2022	JARID1B-DAIN 22020125 ChIP-Seq ESCs Mouse	19/1470	0.209626	0.291654	1.25065	1.95406	PRPF38B;SET;EGR3;HSPA5;ROCK2;LNPEP;ACTB;GRIP2;MALT1;NUB1;EIF5;NCOR1;WNK1;RASGEF1B;XRN2;MYH9;TLN1;CDK13;ATF4
B_Naive_up	ChEA_2022	BACH1 22875853 ChIP-PCR HELA AND SCP4 Human	15/1127	0.211548	0.293496	1.2854	1.99661	ANKRD17;EGR1;RBM25;EGR3;HSPA5;DHX9;NFATC1;IRS2;CLK1;PTPRC;DMXL1;TRA2A;DOCK2;SF1;TNRC6B
B_Naive_up	ChEA_2022	GRHL2 25758223 ChIP-Seq PLACENTA Mouse	11/788	0.211748	0.293496	1.34577	2.08911	TCERG1;AKAP13;MBNL1;RBM25;THRAP3;NFKBIZ;TCF4;BAZ2B;NAA15;GRIP2;HNRNPA0
B_Naive_up	ChEA_2022	RUNX1 27457419 Chip-Seq LIVER Mouse	19/1475	0.213805	0.29579	1.24602	1.92222	DENND1B;DHX9;CELF2;HNRNPU;NUCKS1;RRBP1;BAZ2B;TANK;GLS;DOCK10;CLK1;PTPRC;NCL;CAPRIN1;TPR;TCEA1;TRIP12;TOP1;SF3B1
B_Naive_up	ChEA_2022	CRX 20693478 ChIP-Seq ADULT RETINA Mouse	8/544	0.217758	0.300694	1.41556	2.15783	KDM6B;TCERG1;LARS2;EGR1;PLEK;HUWE1;NKTR;MCL1
B_Naive_up	ChEA_2022	P53 22127205 ChIP-Seq FIBROBLAST Human	8/545	0.219156	0.302057	1.41285	2.14467	ANKRD17;NUB1;HSP90AA1;DENND5B;FUS;TRA2B;CD180;RRBP1
B_Naive_up	ChEA_2022	PCGF2 27294783 Chip-Seq ESCs Mouse	6/385	0.222321	0.305847	1.49894	2.25385	DOCK10;CLK1;TCEA1;TRIP12;SF3B1;GLS
B_Naive_up	ChEA_2022	NR1I2 20693526 ChIP-Seq LIVER Mouse	9/631	0.223831	0.30735	1.37295	2.05512	ANKRD17;MACF1;MBNL1;ABLIM1;CNOT6L;IRS2;ATP2B1;DEK;TPT1
B_Naive_up	ChEA_2022	SOX2 20726797 ChIP-Seq SW620 Human	24/1931	0.227383	0.311628	1.20347	1.78248	DDX17;EGR3;HSPA5;IFRD1;MYCBP2;STAT3;LAPTM5;ITPR2;IQGAP1;ATP2B1;CHD2;TANK;GLS;PHF20L1;PURB;LARS2;AKAP13;ABLIM1;XRN2;NFKBIZ;PDCD4;SKIL;SLC38A2;ATF4
B_Naive_up	ChEA_2022	NFYA 21822215 ChIP-Seq K562 Human	20/1579	0.227794	0.311628	1.22444	1.81133	MACF1;DENND1B;PPP1R12A;DHX9;DENND5B;CELF2;LAPTM5;IRF2BP2;ITPR2;ARID4B;SRRM1;PTP4A2;SFPQ;PTPRC;THRAP3;FUBP1;CAPRIN1;TPR;SLC38A2;PICALM
B_Naive_up	ChEA_2022	OCT4 18555785 Chip-Seq ESCs Mouse	19/1492	0.2283	0.311742	1.2305	1.81756	DENND1B;DHX9;HNRNPU;NUCKS1;RRBP1;BAZ2B;NFKB1;GLS;SRRM1;DOCK10;CLK1;PTPRC;CAPRIN1;XRN2;TPR;TCEA1;TRIP12;TOP1;SF3B1
B_Naive_up	ChEA_2022	DCP1A 22483619 ChIP-Seq HELA Human	9/636	0.23043	0.314068	1.36165	1.99863	SRRM2;SFPQ;FUS;THRAP3;STAT3;EIF4G2;GNL3;HSP90B1;PICALM
B_Naive_up	ChEA_2022	STAT3 18555785 Chip-Seq ESCs Mouse	19/1495	0.230903	0.314131	1.22779	1.79965	DENND1B;DHX9;HNRNPU;NUCKS1;RRBP1;BAZ2B;TANK;GLS;DOCK10;CLK1;PTPRC;CAPRIN1;XRN2;TPR;TCEA1;TRIP12;TOP1;CCNL1;SF3B1
B_Naive_up	ChEA_2022	NACC1 18358816 ChIP-ChIP MESCs Mouse	8/554	0.231884	0.314883	1.38891	2.02992	RASGEF1B;XRN2;ODC1;TCEA1;TRIP12;JARID2;SRRM1;ZFP36L1
B_Naive_up	ChEA_2022	KDM2B 26808549 Chip-Seq K562 Human	21/1673	0.232888	0.315664	1.21345	1.76823	EGR1;USP7;SET;EGR3;ROCK1;DENND5B;LAPTM5;HNRNPU;IRF2BP2;ITPR2;LNPEP;NFATC1;ACTB;PTP4A2;HERC1;UBC;BHLHE40;NFKBIZ;GRB2;CCNL1;JARID2
B_Naive_up	ChEA_2022	TCF7L2 21901280 ChIP-Seq H4IIE Rat	11/807	0.233826	0.316352	1.31233	1.90705	AKAP13;MKLN1;CCNT1;DHX9;BHLHE40;HNRNPU;JMJD1C;ZBTB20;IRS2;TCF4;CHD2
B_Naive_up	ChEA_2022	P300 18555785 Chip-Seq ESCs Mouse	19/1499	0.234394	0.31654	1.22421	1.77602	DENND1B;DHX9;HNRNPU;NUCKS1;RRBP1;BAZ2B;TANK;GLS;DOCK10;CLK1;PTPRC;CAPRIN1;XRN2;TPR;TCEA1;TRIP12;TOP1;SF3B1;SKIL
B_Naive_up	ChEA_2022	SALL4 22934838 ChIP-ChIP CD34+ Human	14/1067	0.23739	0.319999	1.26448	1.81838	BRD2;MBNL1;CSNK1A1;HMGB2;TANK;CD2AP;PHF20L1;AKAP13;BCLAF1;DMXL1;UBC;REL;PDCD4;ACIN1
B_Naive_up	ChEA_2022	GATA1 26923725 Chip-Seq HPCs Mouse	3/160	0.238827	0.321347	1.80353	2.58268	ODC1;IRS2;YWHAZ
B_Naive_up	ChEA_2022	NFYB 21822215 ChIP-Seq K562 Human	20/1594	0.240571	0.322515	1.21177	1.72646	MACF1;DENND1B;DHX9;CELF2;LAPTM5;HNRNPU;JMJD1C;IRF2BP2;ARID4B;CHD2;SRRM1;PTP4A2;SFPQ;PTPRC;TNKS2;THRAP3;FUBP1;CSDE1;CAPRIN1;SLC38A2
B_Naive_up	ChEA_2022	PCGF4 22325352 ChIP-Seq 293T-Rex Human	20/1594	0.240571	0.322515	1.21177	1.72646	MACF1;DENND1B;ACTR2;DHX9;ROCK2;ODC1;LAPTM5;HNRNPU;IRF2BP2;ARID4B;TANK;SRRM1;DOCK10;PTP4A2;SFPQ;PTPRC;THRAP3;FUBP1;REL;SF3B1
B_Naive_up	ChEA_2022	CEBPB 26923725 Chip-Seq MESODERM Mouse	11/814	0.24218	0.323698	1.30041	1.84408	KDM5A;TCERG1;MKLN1;ACTR2;HNRNPD;ITPR2;TCF4;DOCK2;SF1;ZFP36L1;MCL1
B_Naive_up	ChEA_2022	SOX2 18555785 Chip-Seq ESCs Mouse	19/1508	0.242334	0.323698	1.21621	1.72391	DENND1B;DHX9;HNRNPU;NUCKS1;RRBP1;BAZ2B;TANK;NFKB1;GLS;DOCK10;CLK1;PTPRC;CAPRIN1;XRN2;TPR;TCEA1;TRIP12;TOP1;SF3B1
B_Naive_up	ChEA_2022	PU1 27457419 Chip-Seq LIVER Mouse	19/1510	0.244113	0.325485	1.21445	1.71252	DENND1B;DHX9;CELF2;HNRNPU;NUCKS1;RRBP1;BAZ2B;TANK;GLS;DOCK10;CLK1;PTPRC;CAPRIN1;TPR;TCEA1;TRIP12;TOP1;SF3B1;SKIL
B_Naive_up	ChEA_2022	SOX2 22085726 ChIP-Seq NPCs Mouse	18/1430	0.251369	0.334552	1.21382	1.67609	SETD2;CCNT1;HSPA5;ODC1;STAT3;PLEK;LAPTM5;RRBP1;SAFB;GLS;ZFP36L1;SEC61A1;BCLAF1;TPR;TCF4;CCNL1;JARID2;SF3B1
B_Naive_up	ChEA_2022	CEBPB 26923725 Chip-Seq HEMANGIOBLAST Mouse	7/486	0.25431	0.337248	1.38329	1.89401	KDM5A;PTP4A2;USP7;NCOR1;DMXL1;SMARCA5;BPTF
B_Naive_up	ChEA_2022	GATA2 21571218 ChIP-Seq MEGAKARYOCYTES Human	12/911	0.255546	0.338276	1.26707	1.72873	KDM6B;ACTR2;PTP4A2;HSP90AA1;UBC;SMARCA5;HMGB2;ZBTB20;MYH9;SRRM1;BPTF;TNRC6B
B_Naive_up	ChEA_2022	LXR 22292898 ChIP-Seq THP-1 Human	20/1614	0.258076	0.341013	1.19525	1.61897	SRRM2;EGR1;BRD2;EGR3;HSPA5;STAT3;SMARCA5;LAPTM5;HNRNPU;IRF2BP2;NFATC1;KLF4;ACTB;HNRNPH1;BHLHE40;MYH9;NAA15;DOCK2;EIF4G2;HNRNPA0
B_Naive_up	ChEA_2022	CDX2 22108803 ChIP-Seq LS180 Human	20/1619	0.262532	0.346278	1.19119	1.59308	TCERG1;ACTR2;HSP90AA1;DHX9;ROCK2;LAPTM5;JMJD1C;CYBB;IRS2;DEK;KLF4;CD2AP;PHF20L1;ABLIM1;MED13;UBC;TRIP12;SKIL;LUC7L2;EIF3A
B_Naive_up	ChEA_2022	AHR 22903824 ChIP-Seq MCF-7 Human	8/577	0.265534	0.349612	1.33117	1.76515	ODC1;CD180;UBC;TAX1BP1;JARID2;CHD2;KLF4;SLC38A2
B_Naive_up	ChEA_2022	HNF1A 26855178 ChIP-Seq Caco2 Human Colon Adenocarcinoma	6/411	0.267566	0.351659	1.40083	1.84684	DDX6;RBM25;CSNK1A1;TCF4;CCNL1;TANK
B_Naive_up	ChEA_2022	RXR 22158963 ChIP-Seq LIVER Mouse	19/1546	0.277052	0.362752	1.18348	1.51906	KDM6B;EGR1;GGNBP2;IFRD1;STAT3;ZFAND5;IRF2BP2;IRS2;NUCKS1;RRBP1;ACTB;GLS;RASGEF1B;THRAP3;UBC;BHLHE40;NFKBIZ;EIF3A;HNRNPA0
B_Naive_up	ChEA_2022	SMC3 22415368 ChIP-Seq MEFs Mouse	19/1546	0.277052	0.362752	1.18348	1.51906	EGR1;MBNL1;PRPF38B;EGR3;IRF2BP2;NUCKS1;RRBP1;KLF4;ACTB;ZFP36L1;MED13;NCOR1;WNK1;RASGEF1B;BHLHE40;PDCD4;ACIN1;CDK13;BPTF
B_Naive_up	ChEA_2022	TBX2 33478486 ChIP-Seq IMR90 Human Lung	28/2354	0.277485	0.362752	1.14873	1.47265	DDX5;ROCK1;ZFAND5;ARID4B;CHD4;RRBP1;SMC4;ACTB;PURB;TRA2B;UBC;NFKBIZ;ARGLU1;SRSF10;SLC38A2;LNPEP;NFATC1;PTBP3;CLK1;MKLN1;EIF5;IRF4;THRAP3;NCL;CDK13;SERINC3;EIF4G2;ATF4
B_Naive_up	ChEA_2022	POU2F1 35413990 ChIP-Seq Human ARnegCRProstateCancer	6/418	0.280138	0.365011	1.37653	1.7516	PNISR;SEC61A1;MBNL1;STAT3;YWHAZ;GRIP2
B_Naive_up	ChEA_2022	MYC 18940864 ChIP-ChIP HL60 Human	8/587	0.280604	0.365011	1.3075	1.66159	TCERG1;AKAP13;PTP4A2;BCLAF1;ZBTB20;DDX21;DOCK2;YWHAZ
B_Naive_up	ChEA_2022	SOX2 18358816 ChIP-ChIP MESCs Mouse	8/591	0.286696	0.372149	1.29826	1.62196	HSP90AB1;XRN2;TCEA1;LNPEP;JARID2;SLC38A2;ZFP36L1;MCL1
B_Naive_up	ChEA_2022	RXR 22108803 ChIP-Seq LS180 Human	6/428	0.298326	0.385207	1.34322	1.62472	ROCK2;ZFAND5;REL;IRS2;TCF4;JARID2
B_Naive_up	ChEA_2022	TAL1 22897851 ChIP-Seq JUKARTE6-1 Human	19/1569	0.298911	0.385286	1.16445	1.4062	KDM6B;MACF1;DDX6;EGR3;CELF2;HNRNPU;JMJD1C;LNPEP;NUCKS1;CLINT1;NFKB1;GLS;CD2AP;ZFP36L1;PTP4A2;ABLIM1;RASGEF1B;GRB2;CDK13
B_Naive_up	ChEA_2022	TP53 18474530 ChIP-ChIP U2OS Human	9/687	0.301378	0.387787	1.25587	1.50628	ANKRD17;ZFAND5;CD180;PLEK;LAPTM5;IRF2BP2;NUCKS1;CHD2;LUC7L2
B_Naive_up	ChEA_2022	SMAD1 18555785 Chip-Seq ESCs Mouse	18/1483	0.302384	0.388402	1.16654	1.39524	DENND1B;DHX9;CELF2;HNRNPU;NUCKS1;RRBP1;NFKB1;GLS;DOCK10;CLK1;PTPRC;CAPRIN1;XRN2;TPR;TCEA1;TRIP12;TOP1;SF3B1
B_Naive_up	ChEA_2022	GATA3 21878914 ChIP-Seq MCF-7 Human	19/1574	0.303737	0.388921	1.16039	1.38271	KDM5A;ACTR2;PPP1R12A;CD180;HUWE1;IRF2BP2;IRS2;GLS;PHF20L1;PURB;CLK1;DMXL1;TRA2B;BHLHE40;TCEA1;TLN1;SERINC3;ARGLU1;SKIL
B_Naive_up	ChEA_2022	ZFX 18555785 Chip-Seq ESCs Mouse	18/1485	0.304373	0.388921	1.16482	1.38555	DENND1B;DHX9;HNRNPU;NUCKS1;RRBP1;BAZ2B;NFKB1;GLS;DOCK10;CLK1;PTPRC;CAPRIN1;XRN2;TPR;TCEA1;TRIP12;TOP1;SF3B1
B_Naive_up	ChEA_2022	KLF4 18555785 Chip-Seq ESCs Mouse	18/1486	0.305369	0.389518	1.16396	1.38073	DENND1B;DHX9;HNRNPU;NUCKS1;RRBP1;BAZ2B;GLS;SRRM1;DOCK10;CLK1;PTPRC;CAPRIN1;XRN2;TPR;TCEA1;TRIP12;TOP1;SF3B1
B_Naive_up	ChEA_2022	BMI1 19503595 ChIP-Seq MEFsC Mouse	7/521	0.311912	0.397175	1.28676	1.49913	MACF1;NUB1;DHX9;THRAP3;NUCKS1;SERINC3;EIF3A
B_Naive_up	ChEA_2022	GATA6 21074721 ChIP-Seq CACO-2 Human	19/1585	0.314442	0.399705	1.15154	1.33229	MACF1;DENND1B;PRPF38B;DHX9;TPM3;CELF2;LAPTM5;JMJD1C;ARID4B;NUCKS1;SRRM1;PTP4A2;SFPQ;PTPRC;THRAP3;FUBP1;CSDE1;TPR;MCL1
B_Naive_up	ChEA_2022	TCF12/HEB 22897851 ChIP-Seq JUKARTE6-1 Human	19/1593	0.322297	0.40828	1.14519	1.29668	DDX17;DDX6;ACTR2;ROCK2;CELF2;CD180;ITPR2;NUCKS1;CLINT1;GLS;CD2AP;LARS2;PTP4A2;WNK1;TRA2B;TAX1BP1;GRB2;PHIP;CDK13
B_Naive_up	ChEA_2022	MYCN 27167114 Chip-Seq NEUROBLASTOMA Human	19/1594	0.323283	0.408825	1.1444	1.29229	DENND1B;GGNBP2;EGR3;HSP90AB1;DENND5B;CELF2;LAPTM5;HNRNPU;BAZ1A;KLF4;SRRM1;PTP4A2;WNK1;IRF4;CSDE1;JARID2;EIF3A;TPT1;PICALM
B_Naive_up	ChEA_2022	GABP 17652178 ChIP-ChIP JURKAT Human	8/617	0.327049	0.412879	1.24115	1.38717	ACTR2;CCNT1;UBC;TAX1BP1;ACIN1;TRIP12;TANK;SF3B1
B_Naive_up	ChEA_2022	MEIS1 26923725 Chip-Seq HEMOGENIC-ENDOTHELIUM Mouse	11/899	0.350871	0.441438	1.17067	1.22609	HERC1;CELF2;CD180;HNRNPD;ITPR2;GRB2;RSRC2;JARID2;CHD2;TANK;SLC38A2
B_Naive_up	ChEA_2022	ESRRB 18555785 ChIP-Seq MESCs Mouse	13/1081	0.353956	0.444559	1.1509	1.1953	SRRM2;TCERG1;BRD2;MBNL1;GGNBP2;ODC1;LNPEP;CHD4;ATP2B1;GLS;NUB1;EIF5;MYH9
B_Naive_up	ChEA_2022	MYC 20876797 ChIP-ChIP MEDULLOBLASTOMA Human	13/1086	0.36009	0.451493	1.14523	1.16974	ANKRD12;HMGB2;NFATC1;IRS2;CHD2;YWHAZ;SRRM1;PTP4A2;PTPRC;HERC1;WNK1;REL;JARID2
B_Naive_up	ChEA_2022	CTCF 27219007 Chip-Seq Bcells Human	19/1633	0.362334	0.453533	1.11435	1.13128	DENND1B;DENND5B;CELF2;NUCKS1;CHD4;RRBP1;GRIP2;SRRM1;PTP4A2;SFPQ;MED13;PABPN1;THRAP3;FUBP1;TPR;PDCD4;CDK13;EIF3A;SF1
B_Naive_up	ChEA_2022	EBNA1 20929547 Chip-Seq RAJI-cells Human	18/1553	0.374066	0.465842	1.10909	1.09059	MACF1;ACTR2;SMG1;CNOT6L;CD180;HMGB2;ATP2B1;ACTB;CD2AP;ZFP36L1;SOD1;MED13;TRA2B;MAFK;DOCK2;EIF4G2;PAFAH1B1;HNRNPA0
B_Naive_up	ChEA_2022	PAX3-FKHR 20663909 ChIP-Seq RHABDOMYOSARCOMA Human	11/918	0.376401	0.467958	1.14499	1.11877	DOCK10;ZCCHC7;CCNT1;UBC;NFKBIZ;ZBTB20;ARID4B;KLF4;ARGLU1;TANK;PICALM
B_Naive_up	ChEA_2022	HCFC1 20581084 ChIP-Seq MESCs Mouse	3/209	0.379176	0.470613	1.3711	1.32963	IFRD1;ZFP91;LUC7L2
B_Naive_up	ChEA_2022	RING1B 27294783 Chip-Seq ESCs Mouse	19/1651	0.380682	0.471687	1.10097	1.06331	MACF1;EGR1;BRD2;EGR3;CNOT6L;HSP90AB1;CSNK1A1;NFATC1;IRS2;BAZ1A;DEK;GLS;ZFP36L1;DOCK10;PRPF39;HNRNPH1;IRF4;BHLHE40;REL
B_Naive_up	ChEA_2022	SPI1 26923725 Chip-Seq MACROPHAGESS Mouse	17/1469	0.382073	0.472614	1.10665	1.06475	EGR1;HSP90AA1;DDX3X;HSP90AB1;ROCK1;ROCK2;PLEK;SMC4;GLS;PURB;PTP4A2;SON;TRA2A;MAFK;SF1;BPTF;MCL1
B_Naive_up	ChEA_2022	BCL6 27268052 Chip-Seq Bcells Human	18/1563	0.384573	0.474479	1.1013	1.05243	KDM5A;ACTR2;SET;ITPR2;LNPEP;RRBP1;BAZ2B;BAZ1A;DEK;ACTB;PURB;CLK1;ABLIM1;IRF4;THRAP3;BHLHE40;GRB2;NAA15
B_Naive_up	ChEA_2022	E2F1 17053090 ChIP-ChIP MCF-7 Human	16/1380	0.384869	0.474479	1.10835	1.05831	SRRM2;RBM25;CCNT1;FUS;CHD4;RRBP1;ZFP36L1;NCOR1;HERC1;WNK1;XRN2;UBC;MYH9;ACIN1;SLC38A2;PICALM
B_Naive_up	ChEA_2022	ZFP57 27257070 Chip-Seq ESCs Mouse	9/744	0.385849	0.474891	1.15502	1.09994	PHF20L1;ACTR2;CNOT6L;WNK1;CELF2;CD180;NFKBIZ;ATP2B1;ZFP36L1
B_Naive_up	ChEA_2022	E2F1 20622854 ChIP-Seq HELA Human	18/1567	0.388789	0.47771	1.09822	1.03751	MACF1;SET;TPM3;CD180;LAPTM5;ITPR2;LNPEP;DEK;PURB;BCLAF1;TNKS2;HNRNPH1;ACIN1;GRB2;MAFK;NAA15;EIF4G2;SF1
B_Naive_up	ChEA_2022	FOXM1 26456572 ChIP-Seq MCF-7 Human BreastCancer	6/478	0.391665	0.4798	1.19783	1.12278	SFPQ;HNRNPA2B1;HMGB2;NUCKS1;SMC4;BPTF
B_Naive_up	ChEA_2022	YY1 22570637 ChIP-Seq MALME-3M Human	10/839	0.392445	0.4798	1.13786	1.06431	KDM6B;MACF1;SET;DENND5B;LNPEP;MAFK;NAA15;KLF4;YWHAZ;GNL3
B_Naive_up	ChEA_2022	BCOR 27268052 Chip-Seq Bcells Human	18/1573	0.395124	0.482274	1.09362	1.01549	SET;DDX3X;CD180;LNPEP;BAZ2B;DEK;ACTB;BCLAF1;HNRNPH1;THRAP3;BHLHE40;TCEA1;MYH9;MAFK;NAA15;TLN1;EIF4G2;SF1
B_Naive_up	ChEA_2022	GATA6 21074721 ChIP-Seq CACO-2 Mouse	18/1575	0.397239	0.483798	1.0921	1.00824	MACF1;DENND1B;DHX9;TPM3;LAPTM5;HNRNPU;JMJD1C;IRF2BP2;NUCKS1;SRRM1;PTP4A2;SFPQ;PTPRC;THRAP3;FUBP1;CSDE1;TPR;MCL1
B_Naive_up	ChEA_2022	P68 20966046 ChIP-Seq HELA Human	18/1576	0.398297	0.483798	1.09134	1.00464	SRRM2;KDM6B;MACF1;EGR1;TPM3;STAT3;ZBTB20;LNPEP;DEK;SAFB;ACTB;TNKS2;HNRNPH1;MAFK;TCF4;EIF4G2;EIF3A;SF1
B_Naive_up	ChEA_2022	FOXI1 33610681 ChIP-Seq GES1 Human Gastric Carcinoma	3/216	0.399111	0.483798	1.32557	1.21756	DHX9;ITPR2;DOCK2
B_Naive_up	ChEA_2022	CEBPB 23403033 ChIP-Seq LIVER Mouse	4/304	0.399659	0.483798	1.25533	1.15132	RANBP2;SFPQ;HNRNPH1;HMGB2
B_Naive_up	ChEA_2022	HTT 18923047 ChIP-ChIP STHdh Human	4/304	0.399659	0.483798	1.25533	1.15132	ATRX;TAX1BP1;TCEA1;DEK
B_Naive_up	ChEA_2022	CTCF 18555785 Chip-Seq ESCs Mouse	17/1492	0.407068	0.491957	1.08802	0.977889	DENND1B;DHX9;CELF2;HNRNPU;NUCKS1;RRBP1;BAZ2B;GLS;DOCK10;PTPRC;CAPRIN1;XRN2;TPR;TCEA1;TRIP12;TOP1;SF3B1
B_Naive_up	ChEA_2022	TRIM28 17542650 ChIP-ChIP NTERA2 Human	8/668	0.408464	0.492835	1.1422	1.02267	BRD2;MKLN1;XRN2;CD180;IRS2;TOP1;DEK;CHD2
B_Naive_up	ChEA_2022	ESRRB 18555785 Chip-Seq ESCs Mouse	17/1496	0.411432	0.494794	1.08484	0.963462	DENND1B;DHX9;HNRNPU;NUCKS1;RRBP1;BAZ2B;GLS;DOCK10;CLK1;PTPRC;CAPRIN1;XRN2;TPR;TCEA1;TRIP12;TOP1;SF3B1
B_Naive_up	ChEA_2022	TAF2 19829295 ChIP-Seq ESCs Human	18/1595	0.41845	0.502414	1.07706	0.938334	KDM5A;PRPF38B;STAT3;ZBTB20;LNPEP;ATP2B1;DEK;ACTB;SOD1;DOCK10;BCLAF1;TNKS2;TRA2A;PDCD4;MYH9;TCF4;CCNL1;JARID2
B_Naive_up	ChEA_2022	AR 27623747 ChIP-Seq 22Rv1 Mouse Prostate Carcinoma	31/2805	0.419411	0.502495	1.05637	0.917881	TCERG1;KMT2D;SET;ZFAND5;PLEK;HNRNPU;ZBTB20;IRS2;DOCK10;SEC61A1;BCLAF1;ABLIM1;MED13;SRSF10;SLC38A2;SRRM2;MBNL1;LAPTM5;PRRC2C;LNPEP;KLF4;GRIP2;SRRM1;LARS2;PTP4A2;HNRNPD;MAFK;TCF4;TOP1;CDK13;EIF4G2
B_Naive_up	ChEA_2022	TDRD3 21172665 ChIP-Seq MCF-7 Human	6/493	0.419884	0.502495	1.16003	1.00665	MED13;ROCK1;THRAP3;ROCK2;CAPRIN1;EIF3A
B_Naive_up	ChEA_2022	CEBPA 26348894 ChIP-Seq LIVER Mouse	18/1597	0.420577	0.502507	1.07558	0.931591	MACF1;BRD2;MBNL1;ROCK2;CD180;DDX21;IRS2;BAZ2B;IQGAP1;KLF4;NFKB1;CD2AP;HNRNPM;SEC61A1;BCLAF1;TNKS2;THRAP3;DMXL1
B_Naive_up	ChEA_2022	DROSHA 22980978 ChIP-Seq HELA Human	5/409	0.433378	0.515292	1.16463	0.973799	NCOR1;DENND5B;CELF2;NFATC1;EIF3A
B_Naive_up	ChEA_2022	RUNX 20019798 ChIP-Seq JUKART Human	6/505	0.442354	0.524271	1.13143	0.922849	MACF1;MBNL1;PTPRC;LNPEP;TANK;NFKB1
B_Naive_up	ChEA_2022	STAT1 17558387 ChIP-Seq HELA Human	15/1349	0.455054	0.538457	1.05875	0.833594	SRRM2;KDM6B;BRD2;DDX3X;LNPEP;BAZ1A;SEC61A1;NUB1;NCOR1;TPR;NFKBIZ;TAX1BP1;PDCD4;MYH9;EIF3A
B_Naive_up	ChEA_2022	AR 21909140 ChIP-Seq LNCAP Human	3/238	0.460442	0.543958	1.20012	0.930776	SFPQ;IRS2;ATP2B1
B_Naive_up	ChEA_2022	IRF4 20064451 ChIP-Seq CD4+T Mouse	9/795	0.46268	0.544852	1.07719	0.830208	MACF1;HERC1;DHX9;ROCK2;CAPRIN1;CD180;HNRNPC;SAFB;GRIP2
B_Naive_up	ChEA_2022	CBP 20019798 ChIP-Seq JUKART Human	9/795	0.46268	0.544852	1.07719	0.830208	MACF1;HERC1;DHX9;ROCK2;CAPRIN1;CD180;HNRNPC;SAFB;GRIP2
B_Naive_up	ChEA_2022	PBX1 22567123 ChIP-ChIP OVCAR3 Human	18/1640	0.466354	0.548301	1.04459	0.796828	DDX17;TCERG1;MBNL1;PRPF38B;CNOT6L;DDX3X;HSPA5;CD180;ZBTB20;SAFB;AKAP13;SFPQ;TNKS2;PDCD4;GRB2;TLN1;SERINC3;TNRC6B
B_Naive_up	ChEA_2022	PRDM14 20953172 ChIP-Seq ESCs Human	15/1374	0.484039	0.567282	1.03787	0.753064	ACTR2;CELF2;ARAP2;ITPR2;LNPEP;IRS2;GLS;CD2AP;ZFP36L1;PTP4A2;RASGEF1B;TRA2B;GRB2;CCNL1;JARID2
B_Naive_up	ChEA_2022	OCT4 20526341 ChIP-Seq ESCs Human	17/1578	0.50096	0.584758	1.02325	0.707303	ROCK1;HMGB2;ZBTB20;BAZ2B;BAZ1A;YWHAZ;ACTB;NSA2;PTPRC;HERC1;MAFK;NAA15;CCNL1;CDK13;EIF4G2;ATF4;NKTR
B_Naive_up	ChEA_2022	HNFA 21074721 ChIP-Seq CACO-2 Human	17/1578	0.50096	0.584758	1.02325	0.707303	MACF1;DENND1B;DHX9;CELF2;LAPTM5;JMJD1C;IRF2BP2;ARID4B;SRRM1;PTP4A2;SFPQ;ABLIM1;PTPRC;THRAP3;FUBP1;CAPRIN1;SLC38A2
B_Naive_up	ChEA_2022	ELF1 20517297 ChIP-Seq JURKAT Human	9/821	0.501335	0.584758	1.04127	0.718976	ZCCHC7;SON;MYH9;LNPEP;NAA15;SAFB;CLINT1;GNL3;SOD1
B_Naive_up	ChEA_2022	ERA 27197147 Chip-Seq ENDOMETRIOID-ADENOCARCINOMA Human	9/822	0.502808	0.585549	1.03993	0.715003	EGR3;HERC1;CD180;IRF2BP2;JARID2;KLF4;SKIL;SLC38A2;ZFP36L1
B_Naive_up	ChEA_2022	CDX2 21074721 ChIP-Seq CACO-2 Mouse	17/1587	0.510688	0.593786	1.01689	0.683343	MACF1;DENND1B;DHX9;CELF2;LAPTM5;HNRNPU;JMJD1C;IRF2BP2;ARID4B;SRRM1;PTP4A2;SFPQ;PTPRC;THRAP3;FUBP1;MCL1;PICALM
B_Naive_up	ChEA_2022	SOX2 21211035 ChIP-Seq LN229 Human	17/1590	0.513922	0.596388	1.01478	0.675521	CNOT6L;HSPA5;ARAP2;ATP2B1;CLINT1;GLS;HNRNPM;EIF5;TNKS2;TAX1BP1;MYH9;GRB2;TCF4;DOCK2;SF3B1;SKIL;EIF4G2
B_Naive_up	ChEA_2022	EWS-ERG 20517297 ChIP-Seq CADO-ES1 Human	9/830	0.514547	0.596388	1.02937	0.683981	DDX5;TCEA1;RRBP1;CDK13;CLINT1;GLS;SRRM1;HSP90B1;BPTF
B_Naive_up	ChEA_2022	KLF5 20875108 ChIP-Seq MESCs Mouse	17/1593	0.517152	0.597526	1.01268	0.66778	RANBP2;MACF1;DDX6;USP7;PPP1R12A;FUS;ROCK2;HUWE1;KLF4;CD2AP;AKAP13;ABLIM1;HERC1;RASGEF1B;THRAP3;HNRNPD;HNRNPA0
B_Naive_up	ChEA_2022	CBP 21632823 ChIP-Seq H3396 Human	17/1593	0.517152	0.597526	1.01268	0.66778	KDM5A;DDX6;DENND5B;CELF2;JMJD1C;ITPR2;DDX21;BAZ1A;ATP2B1;ABLIM1;TNKS2;WNK1;CAPRIN1;PDCD4;EIF4G2;EIF3A;PICALM
B_Naive_up	ChEA_2022	RUNX1 22343733 ChIP-Seq PBMC Human BoneMarrow	8/748	0.534839	0.616027	1.01446	0.634839	CLK1;KMT2A;THRAP3;BHLHE40;JMJD1C;DEK;CLINT1;GRIP2
B_Naive_up	ChEA_2022	EBNA2 21746931 ChIP-Seq IB4-LCL Human	12/1137	0.541802	0.623072	1.00042	0.613109	CD274;NUB1;BCLAF1;SET;THRAP3;BHLHE40;PRRC2C;DEK;NAA15;DOCK2;GRIP2;EIF3A
B_Naive_up	ChEA_2022	DNAJC2 21179169 ChIP-ChIP NT2 Human	8/758	0.550025	0.630558	1.00041	0.598035	MBNL1;ABLIM1;XRN2;STAT3;MAFK;TCF4;JARID2;MALT1
B_Naive_up	ChEA_2022	VDR 20736230 ChIP-Seq LYMPHOBLASTOID Human	4/381	0.573288	0.654171	0.99499	0.553579	NSA2;THRAP3;CAPRIN1;SOD1
B_Naive_up	ChEA_2022	EZH2 23942234 ChIP-Seq MYOBLASTS AND MYOTUBES Mouse	8/777	0.578314	0.658884	0.974716	0.533791	KDM6B;LARS2;HNRNPM;DDX3X;CCNT1;HSPA5;MYH9;JARID2
B_Naive_up	ChEA_2022	LYL1 20887958 ChIP-Seq HPC-7 Mouse	6/587	0.58851	0.668432	0.967617	0.512992	DOCK10;EGR1;STAT3;LAPTM5;IRF2BP2;PICALM
B_Naive_up	ChEA_2022	GTF3C2 35216376 ChIP-Seq H9 Human BoneMarrow Lymphoma	13/1277	0.593716	0.673305	0.962253	0.501675	CCNT1;ARAP2;NFATC1;IRS2;KLF4;LARS2;PTP4A2;TCEA1;MYH9;MAFK;DOCK2;LUC7L2;SF1
B_Naive_up	ChEA_2022	WDR5 24793694 ChIP-Seq LNCAP Human	6/592	0.596803	0.675765	0.959111	0.495062	MKLN1;ARAP2;ITPR2;IRS2;BAZ1A;SAFB
B_Naive_up	ChEA_2022	SPI1 20517297 ChIP-Seq HL60 Human	10/990	0.601576	0.67804	0.954869	0.485266	CNOT6L;ANKRD12;SMARCA5;ARAP2;JMJD1C;ZBTB20;TOP1;NAA15;ACTB;GNL3
B_Naive_up	ChEA_2022	ER 23166858 ChIP-Seq MCF-7 Human	7/695	0.602855	0.678442	0.952655	0.482119	CSDE1;IFRD1;BAZ1A;TOP1;TANK;ZFP36L1;MCL1
B_Naive_up	ChEA_2022	P53 21459846 ChIP-Seq SAOS-2 Human	16/1584	0.60945	0.684817	0.95348	0.472162	CNOT6L;CSNK1A1;ZFAND5;PLEK;IRS2;CHD4;RRBP1;DEK;PABPN1;FUBP1;TRA2B;TRA2A;MAFK;TCF4;CDK13;EIF4G2
B_Naive_up	ChEA_2022	GATA4 25053715 ChIP-Seq YYC3 Human	16/1602	0.627791	0.703279	0.941727	0.438419	KDM6B;MBNL1;TPM3;ROCK2;MYCBP2;IRF2BP2;IRS2;RRBP1;BAZ1A;ATP2B1;TPR;BHLHE40;MYH9;SERINC3;SLC38A2;TNRC6B
B_Naive_up	ChEA_2022	RBPJ 21746931 ChIP-Seq IB4-LCL Human	15/1523	0.647358	0.722998	0.927756	0.40344	DDX17;TCERG1;CD274;SET;SCAF11;PRRC2C;DEK;ACTB;GRIP2;NUB1;MYH9;NAA15;TLN1;DOCK2;EIF3A
B_Naive_up	ChEA_2022	STAT1 20625510 ChIP-Seq HELA Human	5/523	0.649587	0.724387	0.902978	0.389562	BRD2;ARID4B;SERINC3;NKTR;BPTF
B_Naive_up	ChEA_2022	SA1 27219007 Chip-Seq ERYTHROID Human	16/1646	0.670856	0.745404	0.914092	0.364906	TPM3;CELF2;DDX21;IRS2;BAZ1A;SRRM1;PTP4A2;SFPQ;PABPN1;RASGEF1B;THRAP3;FUBP1;UBC;EIF3A;PAFAH1B1;MCL1
B_Naive_up	ChEA_2022	TP63 22573176 ChIP-Seq HFKS Human	33/3315	0.671471	0.745404	0.932446	0.371378	TCERG1;ROCK1;YTHDC1;ITPR2;NUCKS1;MALT1;DOCK10;ABLIM1;TNKS2;KDM6B;EGR1;FUS;STAT3;ATRX;ZFP91;SAFB;NFKB1;GNL3;HNRNPM;NCOR1;CAPRIN1;XRN2;PDCD4;MYH9;GRB2;TRIP12;MAFK;TCF4;TOP1;LUC7L2;SF1;PICALM;TNRC6B
B_Naive_up	ChEA_2022	POU5F1 18700969 ChIP-ChIP MESCs Mouse	3/330	0.679471	0.753149	0.858416	0.331727	SET;TLN1;SLC38A2
B_Naive_up	ChEA_2022	RAC3 21632823 ChIP-Seq H3396 Human	15/1559	0.682762	0.754678	0.90434	0.345104	MBNL1;HSP90AB1;IFRD1;JMJD1C;RRBP1;ATP2B1;KLF4;GRIP2;AKAP13;MED13;HERC1;BHLHE40;GRB2;NAA15;SF3B1
B_Naive_up	ChEA_2022	TOP2B 26459242 ChIP-Seq MCF-7 Human	15/1575	0.697846	0.768885	0.89428	0.321723	EGR3;PPP1R12A;IFRD1;CD180;IRF2BP2;CHD2;KLF4;TANK;LARS2;IRF4;BHLHE40;HNRNPD;TAX1BP1;HNRNPC;TOP1
B_Naive_up	ChEA_2022	NANOG 20526341 ChIP-Seq ESCs Human	15/1579	0.701552	0.771812	0.891797	0.316106	BRD2;CD274;SET;ROCK1;CELF2;IRF2BP2;DEK;CLINT1;ACTB;CD2AP;PTPRC;FUBP1;MYH9;TCF4;ARGLU1
B_Naive_up	ChEA_2022	SOX2 19829295 ChIP-Seq ESCs Human	15/1584	0.706147	0.774552	0.888711	0.309211	MBNL1;CSNK1A1;CELF2;MYCBP2;HMGB2;IRF2BP2;CLINT1;GLS;ABLIM1;PTPRC;CDK13;JARID2;ARGLU1;SKIL;NKTR
B_Naive_up	ChEA_2022	NANOG 19829295 ChIP-Seq ESCs Human	15/1584	0.706147	0.774552	0.888711	0.309211	MBNL1;CSNK1A1;CELF2;MYCBP2;HMGB2;IRF2BP2;CLINT1;GLS;ABLIM1;PTPRC;CDK13;JARID2;ARGLU1;SKIL;NKTR
B_Naive_up	ChEA_2022	CEBPA 23403033 ChIP-Seq LIVER Mouse	4/454	0.70877	0.776272	0.830446	0.28586	RANBP2;HNRNPH1;HNRNPC;TOP1
B_Naive_up	ChEA_2022	KLF4 19829295 ChIP-Seq ESCs Human	15/1593	0.714313	0.78118	0.883206	0.29714	EGR1;ACTR2;HSP90AA1;ROCK2;IFRD1;ANKRD12;ACTB;MKLN1;NUB1;MED13;XRN2;BHLHE40;MYH9;JARID2;SLC38A2
B_Naive_up	ChEA_2022	NR3C1 21868756 ChIP-Seq MCF10A Human	8/887	0.723417	0.787625	0.847806	0.274494	RANBP2;MKLN1;NUB1;CNOT6L;DDX3X;IRS2;CHD2;LUC7L2
B_Naive_up	ChEA_2022	SRY 25088423 ChIP-ChIP EMBRYONIC GONADS Mouse	25/2614	0.731303	0.795036	0.892942	0.279426	DDX6;SMG1;CCNT1;DHX9;ODC1;ANKRD12;ITPR2;BAZ2B;SMC4;ACTB;HSP90B1;PURB;DDX17;KDM6B;BRD2;USP7;HSPA5;HUWE1;NFATC1;YWHAZ;SFPQ;IRF4;PDCD4;TRIP12;PICALM
B_Naive_up	ChEA_2022	CTBP2 25329375 ChIP-Seq LNCAP Human	7/790	0.732389	0.795042	0.832908	0.259404	ZFAND5;CD180;TAX1BP1;ARAP2;IRF2BP2;CLINT1;TANK
B_Naive_up	ChEA_2022	SOX9 25088423 ChIP-ChIP EMBRYONIC GONADS Mouse	15/1619	0.737129	0.797834	0.867649	0.264626	BRD2;CNOT6L;PPP1R12A;HSPA5;DHX9;ODC1;NFATC1;ACTB;SRRM1;SEC61A1;PRPF39;ABLIM1;NCL;MAFK;TPT1
B_Naive_up	ChEA_2022	CTCF 26484167 Chip-Seq Bcells Mouse	14/1521	0.740314	0.800104	0.862129	0.259226	ANKRD17;EGR1;PRPF38B;GGNBP2;DHX9;HUWE1;NFATC1;MED13;WNK1;HNRNPH1;ACIN1;TPT1;BPTF;HNRNPA0
B_Naive_up	ChEA_2022	ETV2 25802403 ChIP-Seq MESCs Mouse	7/804	0.748776	0.805866	0.817674	0.236566	MACF1;EGR1;RBM25;FUS;PLEK;ITPR2;JARID2
B_Naive_up	ChEA_2022	SA1 27219007 Chip-Seq Bcells Human	15/1633	0.74893	0.805866	0.859479	0.248484	PRPF38B;TPM3;CELF2;LAPTM5;DDX21;BAZ1A;GRIP2;SRRM1;PTP4A2;SFPQ;PABPN1;RASGEF1B;THRAP3;GRB2;MCL1
B_Naive_up	ChEA_2022	AUTS2 25519132 ChIP-Seq 293T-REX Human	7/809	0.754455	0.810626	0.812362	0.228891	TCERG1;EGR1;MBNL1;FUS;BAZ2B;SAFB;KLF4
B_Naive_up	ChEA_2022	SIN3A 21632747 ChIP-Seq MESCs Mouse	8/923	0.762898	0.818503	0.812899	0.219995	MKLN1;SEC61A1;PTP4A2;RBM25;HERC1;SCAF11;CSNK1A1;YWHAZ
B_Naive_up	ChEA_2022	REST 21632747 ChIP-Seq MESCs Mouse	16/1765	0.772661	0.827771	0.846315	0.218277	ZCCHC7;USP7;CELF2;ARAP2;IRF2BP2;GRIP2;NFKB1;LARS2;MKLN1;HERC1;WNK1;HNRNPD;TRIP12;TCF4;TOP1;CCNL1
B_Naive_up	ChEA_2022	JARID1A 20064375 ChIP-Seq MESCs Mouse	15/1695	0.797016	0.847693	0.824936	0.187162	DDX5;CCNT1;HSPA5;DDX21;CHD4;PURB;LARS2;SEC61A1;EIF5;CSDE1;CAPRIN1;TPR;ACIN1;TCF4;JARID2
B_Naive_up	ChEA_2022	BMI1 23680149 ChIP-Seq NPCS Mouse	7/860	0.807204	0.854823	0.761741	0.163149	IRF4;ZFP91;NFATC1;PHIP;ATP2B1;MALT1;ZFP36L1
B_Naive_up	ChEA_2022	SMAD2/3 21741376 ChIP-Seq ESCs Human	14/1612	0.81197	0.858635	0.808987	0.168505	BRD2;LNPEP;SAFB;ACTB;SOD1;PTPRC;TNKS2;HNRNPH1;MYH9;MAFK;TCF4;CDK13;SF1;NKTR
B_Naive_up	ChEA_2022	TET1 21490601 ChIP-Seq MESCs Mouse	14/1618	0.816145	0.861812	0.805695	0.163688	KDM6B;ZCCHC7;SETD2;SET;EGR3;STAT3;ANKRD12;DDX21;LNPEP;RRBP1;SAFB;SMC4;THRAP3;BHLHE40
B_Naive_up	ChEA_2022	P63 26484246 Chip-Seq KERATINOCYTES Human	14/1627	0.822281	0.867047	0.800803	0.156696	KDM6B;DENND1B;BRD2;CNOT6L;HSP90AB1;CSNK1A1;MYCBP2;IRF2BP2;BAZ1A;ACTB;ZFP36L1;TNKS2;MCL1;PICALM
B_Naive_up	ChEA_2022	ERA 21632823 ChIP-Seq H3396 Human	13/1574	0.855824	0.901125	0.76668	0.119365	SRRM2;SMG1;TPM3;YTHDC1;FUS;IRS2;KLF4;PTPRC;THRAP3;CAPRIN1;DMXL1;TCF4;TOP1
B_Naive_up	ChEA_2022	OCT4 19829295 ChIP-Seq ESCs Human	13/1583	0.861082	0.905366	0.761909	0.113955	SRRM2;USP7;HSP90AA1;DENND5B;ANKRD12;ARID4B;HERC1;CAPRIN1;BHLHE40;GRB2;CDK13;SF3B1;SLC38A2
B_Naive_up	ChEA_2022	REST 18959480 ChIP-ChIP MESCs Mouse	14/1701	0.867145	0.910441	0.762559	0.108702	TCERG1;EGR1;ZCCHC7;PLEK;ZBTB20;ITPR2;GRIP2;MKLN1;RASGEF1B;TRIP12;TOP1;CCNL1;DOCK2;TPT1
B_Naive_up	ChEA_2022	GATA3 21867929 ChIP-Seq CD8 Mouse	11/1397	0.878509	0.921058	0.730278	0.0945924	KDM6B;NUB1;EGR3;CSDE1;SMARCA5;PDCD4;TCEA1;ACIN1;RRBP1;YWHAZ;SRRM1
B_Naive_up	ChEA_2022	TET1 21451524 ChIP-Seq MESCs Mouse	11/1400	0.880156	0.921472	0.728582	0.0930077	PURB;KDM6B;GGNBP2;NFKBIZ;GRB2;TRIP12;CHD4;TLN1;SMC4;ATF4;SF1
B_Naive_up	ChEA_2022	RAD21 21589869 ChIP-Seq MESCs Mouse	12/1546	0.898296	0.937795	0.717604	0.0769674	KDM6B;USP7;DENND5B;IFRD1;BHLHE40;NFATC1;TLN1;CHD2;DOCK2;ARGLU1;NFKB1;SRRM1
B_Naive_up	ChEA_2022	FOXH1 21741376 ChIP-Seq ESCs Human	12/1589	0.916687	0.95564	0.696393	0.0605784	MBNL1;PTPRC;DHX9;TRA2B;ZFAND5;BHLHE40;NFKBIZ;MYH9;LNPEP;DOCK2;ARGLU1;NFKB1
B_Naive_up	ChEA_2022	TP53 20018659 ChIP-ChIP R1E Mouse	6/909	0.921663	0.958234	0.612138	0.0499352	BRD2;EGR3;NFATC1;NUCKS1;SLC38A2;ZFP36L1
B_Naive_up	ChEA_2022	PBX 27287812 Chip-Seq EMBYONIC-LIMB Mouse	11/1490	0.921779	0.958234	0.680899	0.0554589	PURB;TCERG1;SFPQ;ABLIM1;PPP1R12A;PABPN1;RASGEF1B;LAPTM5;HNRNPC;CHD2;BPTF
B_Naive_up	ChEA_2022	SUZ12 16625203 ChIP-ChIP MESCs Mouse	6/944	0.936862	0.969804	0.588205	0.0383621	PTP4A2;EGR3;IRF4;REL;ITPR2;NFATC1
B_Naive_up	ChEA_2022	JARID2 20064375 ChIP-Seq MESCs Mouse	6/951	0.93957	0.970695	0.583631	0.0363796	DOCK10;EGR3;EIF5;NFATC1;BAZ1A;TANK
B_Naive_up	ChEA_2022	PHC1 16625203 ChIP-ChIP MESCs Mouse	4/700	0.940361	0.970695	0.530096	0.0325966	EGR3;EIF5;REL;NFATC1
B_Naive_up	ChEA_2022	RNF2 27304074 Chip-Seq ESCs Mouse	8/1205	0.943788	0.972868	0.612105	0.0354126	DOCK10;EGR3;IRF4;REL;ITPR2;NFATC1;KLF4;ZFP36L1
B_Naive_up	ChEA_2022	EZH2 27304074 Chip-Seq ESCs Mouse	4/722	0.949123	0.976333	0.513261	0.0268011	EGR3;IFRD1;NFATC1;CCNL1
B_Naive_up	ChEA_2022	RNF2 16625203 ChIP-ChIP MESCs Mouse	5/854	0.949802	0.976333	0.541471	0.0278868	DDX17;EGR3;HSPA5;NFKBIZ;NFATC1
B_Naive_up	ChEA_2022	MTF2 20144788 ChIP-Seq MESCs Mouse	19/2488	0.95307	0.977218	0.694191	0.0333678	MACF1;EGR1;MBNL1;EGR3;CNOT6L;MYCBP2;ITPR2;NFATC1;BAZ1A;ATP2B1;KLF4;NFKB1;MALT1;ZFP36L1;DOCK10;AKAP13;EIF5;IRF4;SERINC3
B_Naive_up	ChEA_2022	CTCF 20526341 ChIP-Seq ESCs Human	11/1591	0.953319	0.977218	0.633858	0.0303021	DDX6;HERC1;PABPN1;DENND5B;CSDE1;STAT3;CD180;UBC;LAPTM5;GRB2;CHD4
B_Naive_up	ChEA_2022	RNF2 27304074 Chip-Seq NSC Mouse	4/782	0.967384	0.988881	0.472188	0.0156577	BRD2;CD180;KLF4;SLC38A2
B_Naive_up	ChEA_2022	NCOR 22424771 ChIP-Seq 293T Human	9/1572	0.987328	0.999946	0.519545	0.00662601	ANKRD17;RBM25;MED13;HERC1;TNKS2;FUBP1;CD180;HNRNPC;ARGLU1
B_Naive_up	ChEA_2022	SUZ12 18974828 ChIP-Seq MESCs Mouse	8/1564	0.99438	0.999946	0.461788	0.00260249	EGR1;EGR3;IRF4;ROCK2;REL;ITPR2;NFATC1;MCL1
B_Naive_up	ChEA_2022	SUZ12 18692474 ChIP-Seq MEFs Mouse	4/1019	0.995073	0.999946	0.357421	0.00176541	EGR3;IRF4;ITPR2;NFATC1
B_Naive_up	ChEA_2022	EZH2 27294783 Chip-Seq ESCs Mouse	8/1649	0.996932	0.999946	0.435827	0.00133898	DOCK10;EGR3;IRF4;CELF2;REL;NFATC1;BAZ1A;NFKB1
B_Naive_up	ChEA_2022	JARID2 20075857 ChIP-Seq MESCs Mouse	3/1055	0.999152	0.999946	0.256887	0.00021784	DOCK10;EGR3;NFATC1
B_Naive_up	ChEA_2022	CTCF 18555785 ChIP-Seq MESCs Mouse	3/1123	0.999552	0.999946	0.240415	0.000107734	TCERG1;SERINC3;BPTF
B_Naive_up	ChEA_2022	SUZ12 20075857 ChIP-Seq MESCs Mouse	21/3611	0.999642	0.999946	0.498723	0.000178392	MACF1;EGR1;MBNL1;EGR3;DENND5B;ANKRD12;SMARCA5;JMJD1C;ITPR2;NFATC1;IRS2;BAZ1A;GRIP2;ZFP36L1;DOCK10;ABLIM1;EIF5;RASGEF1B;IRF4;BHLHE40;REL
B_Naive_up	ChEA_2022	SUZ12 27294783 Chip-Seq ESCs Mouse	6/1657	0.999695	0.999946	0.321543	9.79696e-05	EGR3;IRF4;BHLHE40;REL;NFATC1;BAZ1A
B_Naive_up	ChEA_2022	SUZ12 18692474 ChIP-Seq MESCs Mouse	4/1531	0.999946	0.999946	0.231099	1.23809e-05	EGR3;IRF4;ITPR2;NFATC1
B_Naive_up	TF_Perturbations_Followed_by_Expression	SETDB1 KD THP1 HUMAN GSE103409 SGRNA6DAY7 RNASEQ UP	64/493	7.87323e-52	1.40695e-48	19.6477	2311.96	SETD2;SMG1;RBM25;MT-ND5;DDX3X;HSP90AB1;ZFAND5;HNRNPU;JMJD1C;CHD4;SMC4;DOCK10;SEC61A1;SRRM2;BRD2;PNISR;MBNL1;USP7;HSP90AA1;SCAF11;ZFP91;BAZ1A;YWHAZ;SRRM1;SFPQ;HNRNPH1;THRAP3;CSDE1;NCL;XRN2;MYH9;PHIP;TLN1;DDX5;SET;DHX9;RRBP1;IQGAP1;HSP90B1;BCLAF1;TRA2B;TPR;UBC;SF3B1;MCL1;RANBP2;HSPA5;FUS;STAT3;SMARCA5;HUWE1;LAPTM5;PRRC2C;EIF5;PTPRC;SON;WNK1;CAPRIN1;HNRNPA2B1;HNRNPD;ACIN1;GRB2;TRIP12;EIF4G2
B_Naive_up	TF_Perturbations_Followed_by_Expression	MEIS2 KD KASUMI1 HUMAN GSE81328 RNASEQ UP	63/489	9.13925e-51	8.16592e-48	19.3483	2229.29	MT-ND4L;TCERG1;SMG1;MT-ND5;DDX3X;HSP90AB1;CELF2;HMGB2;HNRNPU;NUCKS1;CHD4;MT-ND2;SMC4;ACTB;MED13;ACTR2;MBNL1;HSP90AA1;SCAF11;BAZ1A;YWHAZ;SRRM1;GNL3;PTBP3;SFPQ;HNRNPH1;CSDE1;NCL;XRN2;PHIP;TOP1;DOCK2;DDX5;SET;DHX9;DDX21;IQGAP1;HSP90B1;BCLAF1;TAF1D;TRA2B;TPR;UBC;SF3B1;SRSF10;NKTR;RANBP2;HSPA5;SMARCA5;HUWE1;PRRC2C;DEK;MT-ATP8;SOD1;EIF5;SON;CAPRIN1;HNRNPA2B1;HNRNPD;HNRNPC;NAA15;EIF4G2;TPT1
B_Naive_up	TF_Perturbations_Followed_by_Expression	LIN28 SIRNA MCF7 HUMAN GSE71012 RNASEQ DOWN	58/475	3.43955e-45	2.04882e-42	17.6106	1802.99	MT-ND4L;SMG1;DDX3X;HSP90AB1;CCNT1;MT-CO1;HNRNPU;NUCKS1;CHD4;MT-ND2;SMC4;SEC61A1;DDX17;SRRM2;ACTR2;USP7;HSP90AA1;SCAF11;TPM3;YWHAZ;CD2AP;PTBP3;SFPQ;CSDE1;TAX1BP1;MYH9;ANKRD17;DDX6;KMT2D;DDX5;SET;KMT2A;DHX9;IQGAP1;HSP90B1;NSD3;PURB;BCLAF1;TMEM245;ABLIM1;TPR;SF3B1;SKIL;BPTF;RANBP2;CSNK1A1;HUWE1;PRRC2C;SUCO;DEK;SON;WNK1;CAPRIN1;REL;PDCD4;TRIP12;EIF4G2;TPT1
B_Naive_up	TF_Perturbations_Followed_by_Expression	GATA6 OE HESC HUMAN GSE69322 KSRMEDIA RNASEQ DOWN	57/456	5.84028e-45	2.60915e-42	17.987	1832.01	SETD2;SMG1;RBM25;MT-ND5;DDX3X;MT-CO1;HNRNPU;NUCKS1;CHD4;SMC4;DDX17;SRRM2;PNISR;ACTR2;HSP90AA1;ATRX;YWHAZ;SFPQ;NCOR1;HNRNPH1;THRAP3;CSDE1;NCL;XRN2;TAX1BP1;PHIP;ANKRD17;MACF1;DDX6;DDX5;SET;KMT2A;DHX9;DDX21;HSP90B1;NSD3;BCLAF1;TPR;SF3B1;NKTR;BPTF;MCL1;RANBP2;CSNK1A1;SMARCA5;HUWE1;PRRC2C;DEK;EIF5;SON;WNK1;FUBP1;CAPRIN1;HNRNPA2B1;HNRNPC;EIF4G2;TPT1
B_Naive_up	TF_Perturbations_Followed_by_Expression	XBP1 KO MOUSE GSE40273 CREEDSID GENE 1060 DOWN	49/293	8.41223e-45	3.00653e-42	24.2285	2458.87	DENND1B;RBM25;CHD2;SMC4;ACTB;GLS;DOCK10;AKAP13;DDX17;SRRM2;ACTR2;MBNL1;CNOT6L;PPP1R12A;H2AFY;YWHAZ;CD2AP;HNRNPH1;THRAP3;TAX1BP1;DOCK2;LUC7L2;MACF1;DDX6;DDX5;ITPR2;NSD3;SF3B1;SKIL;SLC38A2;MCL1;CSNK1A1;FUS;LNPEP;MARCH7;CLK1;PTPRC;SON;FUBP1;HNRNPA2B1;HNRNPD;REL;PDCD4;TRIP12;SERINC3;EIF4G2;TPT1;PICALM;TNRC6B
B_Naive_up	TF_Perturbations_Followed_by_Expression	JUNB KD FORESKIN HUMAN GSE63079 RNASEQ UP	50/313	1.06106e-44	3.1602e-42	23.0569	2334.62	SMG1;RBM25;MT-ND5;HSP90AB1;MT-CO1;CELF2;CHD4;MT-ND2;CHD2;SMC4;SRRM2;PNISR;HSP90AA1;PPP1R12A;SCAF11;ATRX;BAZ1A;SRRM1;SFPQ;NCOR1;HNRNPH1;NCL;TAX1BP1;PHIP;TOP1;ANKRD17;MACF1;DDX5;SET;ROCK1;ROCK2;MYCBP2;ANKRD12;DDX21;HSP90B1;BCLAF1;TMEM245;TAF1D;TPR;NKTR;BPTF;RANBP2;PRRC2C;DEK;SON;HNRNPA2B1;PDCD4;HNRNPC;NAA15;TPT1
B_Naive_up	TF_Perturbations_Followed_by_Expression	MYCN SHRNA IMR575 HUMAN GSE80397 6HR RNASEQ DOWN	62/594	2.88229e-44	7.35808e-42	15.062	1510.04	MT-ND4L;SMG1;MT-ND5;DDX3X;MT-CO1;ZFAND5;HMGB2;HNRNPU;NUCKS1;CHD4;MT-ND2;ACTB;SEC61A1;MED13;HERC1;DDX17;SRRM2;KDM6B;BRD2;PNISR;ACTR2;HSP90AA1;H2AFY;TPM3;YWHAZ;SFPQ;HNRNPH1;CSDE1;MYH9;TLN1;PAFAH1B1;MACF1;KMT2D;DDX5;HSP90B1;TPR;UBC;SF3B1;NKTR;BPTF;MCL1;HNRNPA0;RANBP2;HSPA5;CSNK1A1;FUS;STAT3;SMARCA5;HUWE1;PRRC2C;MT-ATP8;SON;WNK1;FUBP1;CAPRIN1;HNRNPA2B1;ACIN1;GRB2;TRIP12;HNRNPC;EIF4G2;TPT1
B_Naive_up	TF_Perturbations_Followed_by_Expression	SETDB1 KD THP1 HUMAN GSE103409 SGRNA9DAY4 RNASEQ UP	55/460	2.93036e-42	6.54569e-40	16.8743	1613.75	SMG1;RBM25;DDX3X;HSP90AB1;MT-CO1;HNRNPU;JMJD1C;CHD4;SMC4;DDX17;SRRM2;BRD2;PNISR;ACTR2;MBNL1;HSP90AA1;SCAF11;BAZ1A;SAFB;SFPQ;HNRNPH1;CSDE1;NCL;XRN2;PHIP;TLN1;KMT2D;DDX5;DHX9;IQGAP1;HSP90B1;BCLAF1;TRA2B;TPR;SF3B1;SRSF10;NKTR;MCL1;RANBP2;HSPA5;FUS;SMARCA5;HUWE1;LAPTM5;PRRC2C;EIF5;SON;WNK1;CAPRIN1;HNRNPA2B1;HNRNPD;ACIN1;TRIP12;EIF4G2;TPT1
B_Naive_up	TF_Perturbations_Followed_by_Expression	ZMAT4 SIRNA MCF7 HUMAN GSE79586 RNASEQ UP	53/483	1.03316e-38	1.98455e-36	15.102	1320.9	SMG1;RBM25;DDX3X;HNRNPU;CHD4;SMC4;ACTB;SEC61A1;MED13;SRRM2;BRD2;ACTR2;USP7;H2AFY;BAZ1A;YWHAZ;SFPQ;HNRNPH1;CSDE1;NCL;MYH9;TOP1;DDX6;KMT2D;DDX5;KMT2A;DHX9;DDX21;RRBP1;PURB;BCLAF1;TMEM245;UBC;SF3B1;BPTF;MCL1;RANBP2;HSPA5;FUS;HUWE1;PRRC2C;SUCO;ATP2B1;MT-ATP8;EIF5;SON;WNK1;HNRNPA2B1;HNRNPD;PDCD4;TRIP12;EIF4G2;PICALM
B_Naive_up	TF_Perturbations_Followed_by_Expression	LIN28 OE CD34 HUMAN GSE93256 RNASEQ UP	50/411	1.11055e-38	1.98455e-36	16.7134	1460.64	TCERG1;SETD2;SMG1;RBM25;MT-ND5;HSP90AB1;MT-CO1;HNRNPU;JMJD1C;NUCKS1;TMEM131L;CHD2;SMC4;HERC1;JARID2;DDX17;SRRM2;USP7;HSP90AA1;PPP1R12A;H2AFY;SCAF11;BAZ1A;SFPQ;NCOR1;HNRNPH1;NCL;MYH9;PHIP;TOP1;TLN1;KMT2D;BCLAF1;TRA2B;SRSF10;BPTF;RANBP2;FUS;HUWE1;PRRC2C;RSRC2;MKLN1;SON;WNK1;HNRNPA2B1;HNRNPD;REL;TRIP12;HNRNPC;TNRC6B
B_Naive_up	TF_Perturbations_Followed_by_Expression	EZH1 SHRNA PROE HUMAN GSE59089 RNASEQ UP	52/470	3.83549e-38	6.23092e-36	15.1559	1305.74	MT-ND4L;MT-ND5;MT-CO1;CELF2;PLEK;HMGB2;CHD4;MT-ND2;SMC4;ACTB;AKAP13;DDX17;SRRM2;BRD2;ACTR2;PPP1R12A;H2AFY;TPM3;ZFP91;YWHAZ;SFPQ;HNRNPH1;MYH9;TLN1;DOCK2;ANKRD17;DDX6;KMT2D;DDX5;ITPR2;IQGAP1;HSP90B1;TPR;UBC;SF3B1;BPTF;MCL1;HSPA5;CSNK1A1;FUS;LAPTM5;IRF2BP2;PRRC2C;DEK;EIF5;PTPRC;SON;CAPRIN1;GRB2;TRIP12;EIF4G2;TPT1
B_Naive_up	TF_Perturbations_Followed_by_Expression	IKZF4 KO MOUSE GSE40273 CREEDSID GENE 1061 DOWN	44/314	1.10446e-36	1.64473e-34	19.0472	1576.98	MACF1;DDX6;KMT2D;SMG1;KMT2A;DHX9;MYCBP2;HNRNPU;IQGAP1;SMC4;CLINT1;ACTB;NSD3;DOCK10;HERC1;SF3B1;MCL1;DDX17;SRRM2;PNISR;ACTR2;MBNL1;CNOT6L;HSPA5;HUWE1;PRRC2C;ATP2B1;CD2AP;CLK1;PTP4A2;SFPQ;NCOR1;PTPRC;SON;THRAP3;FUBP1;CAPRIN1;PDCD4;MYH9;TRIP12;TLN1;SERINC3;LUC7L2;TPT1
B_Naive_up	TF_Perturbations_Followed_by_Expression	ZNF503 SHRNA H1 HUMAN GSE69618 DAY6 RNASEQ UP	51/491	5.13529e-36	7.05905e-34	14.017	1138.98	SMG1;DDX3X;HSP90AB1;HNRNPU;CHD4;ACTB;MED13;DDX17;SRRM2;HSP90AA1;TPM3;ATRX;YWHAZ;SFPQ;HNRNPH1;THRAP3;CSDE1;NCL;MYH9;TLN1;ATF4;ANKRD17;MACF1;DDX6;SET;YTHDC1;RRBP1;IQGAP1;HSP90B1;BCLAF1;TAF1D;TPR;UBC;SF3B1;SKIL;NKTR;BPTF;RANBP2;HSPA5;HUWE1;PRRC2C;ATP2B1;EIF5;SON;WNK1;HNRNPA2B1;ACIN1;TRIP12;HNRNPC;EIF4G2;TPT1
B_Naive_up	TF_Perturbations_Followed_by_Expression	ZEB2 SHRNA H1 HUMAN GSE69618 DAY2 RNASEQ UP	54/580	1.0354e-35	1.32161e-33	12.596	1014.68	RBM25;DDX3X;HSP90AB1;MT-CO1;HNRNPU;NUCKS1;CHD2;MED13;DDX17;PNISR;ACTR2;HSP90AA1;H2AFY;SCAF11;ATRX;YWHAZ;SFPQ;HNRNPH1;CSDE1;NCL;XRN2;PHIP;DDX6;DDX5;SET;DHX9;YTHDC1;ANKRD12;BAZ2B;HSP90B1;BCLAF1;TAF1D;TNKS2;TRA2B;TPR;UBC;SF3B1;SKIL;NKTR;BPTF;MCL1;RANBP2;PRRC2C;MARCH7;DEK;MT-ATP8;SON;FUBP1;CAPRIN1;HNRNPA2B1;TRIP12;HNRNPC;EIF4G2;TPT1
B_Naive_up	TF_Perturbations_Followed_by_Expression	MYCN SHRNA IMR575 HUMAN GSE80397 24HR RNASEQ UP	50/492	7.89886e-35	9.41018e-33	13.5936	1067.42	KDM5A;MT-ND5;MT-CO1;HMGB2;HNRNPU;NUCKS1;CHD4;SMC4;ACTB;MED13;HERC1;DDX17;SRRM2;ACTR2;HSP90AA1;ATRX;SFPQ;NCOR1;HNRNPH1;THRAP3;CSDE1;PHIP;TOP1;TLN1;MACF1;KMT2D;DDX5;IQGAP1;BCLAF1;UBC;SF3B1;NKTR;BPTF;MCL1;RANBP2;STAT3;SMARCA5;HUWE1;HNRNPM;SON;WNK1;FUBP1;CAPRIN1;HNRNPA2B1;ACIN1;GRB2;TRIP12;HNRNPC;EIF4G2;TPT1
B_Naive_up	TF_Perturbations_Followed_by_Expression	NFKB1 OE HEK293 HUMAN GSE57027 RNASEQ DOWN	51/532	2.73192e-34	3.05121e-32	12.7951	988.839	RBM25;DDX3X;HSP90AB1;HNRNPU;NUCKS1;CHD4;SMC4;SEC61A1;MED13;DDX17;ACTR2;HSP90AA1;TPM3;ZFP91;YWHAZ;PTP4A2;SFPQ;HNRNPH1;CSDE1;NCL;XRN2;TOP1;ANKRD17;DHX9;MYCBP2;DDX21;IQGAP1;HSP90B1;BCLAF1;TPR;UBC;SF3B1;SRSF10;MCL1;RANBP2;HSPA5;FUS;SMARCA5;HUWE1;DEK;NFKB1;EIF5;SON;CAPRIN1;HNRNPA2B1;HNRNPD;TRIP12;HNRNPC;NAA15;EIF4G2;TPT1
B_Naive_up	TF_Perturbations_Followed_by_Expression	SOX5 OE FETALCORTEX HUMAN GSE89057 RNASEQ UP	50/511	4.97216e-34	5.22662e-32	13.0206	998.47	TCERG1;MT-ND5;DDX3X;HSP90AB1;HNRNPU;JMJD1C;NUCKS1;CHD2;ACTB;DDX17;SRRM2;PNISR;ACTR2;HSP90AA1;TPM3;ATRX;SAFB;YWHAZ;SRRM1;PHF20L1;SFPQ;HNRNPH1;CSDE1;NCL;MYH9;PAFAH1B1;MACF1;KMT2D;DDX5;MYCBP2;ANKRD12;BAZ2B;HSP90B1;BCLAF1;TPR;UBC;ARGLU1;SF3B1;NKTR;BPTF;HSPA5;CSNK1A1;SMARCA5;PRRC2C;ATP2B1;FUBP1;HNRNPA2B1;HNRNPD;EIF4G2;TPT1
B_Naive_up	TF_Perturbations_Followed_by_Expression	GLI1 SIRNA HCT116 HUMAN GSE56788 RNASEQ DOWN	42/351	4.12955e-32	4.09973e-30	15.6673	1132.19	MACF1;KMT2D;SET;HSP90AB1;KMT2A;DHX9;HNRNPU;DDX21;NUCKS1;CHD4;RRBP1;MT-ND2;SMC4;ACTB;MALT1;HSP90B1;PABPN1;TPR;UBC;SRRM2;BRD2;HSP90AA1;HSPA5;CSNK1A1;FUS;HUWE1;PRRC2C;SAFB;YWHAZ;HNRNPM;EIF5;THRAP3;FUBP1;NCL;HNRNPA2B1;HNRNPD;MYH9;ACIN1;HNRNPC;TLN1;EIF4G2;ATF4
B_Naive_up	TF_Perturbations_Followed_by_Expression	TCF3 KO MOUSE GSE19923 CREEDSID GENE 2167 UP	39/287	5.66905e-32	5.33189e-30	17.8662	1285.43	KDM5A;MACF1;SETD2;DDX5;RBM25;GGNBP2;ROCK1;DHX9;YTHDC1;HNRNPU;SMC4;GLS;DOCK10;AKAP13;BCLAF1;TPR;CCNL1;SF3B1;NKTR;BPTF;SRRM2;RANBP2;HSP90AA1;ATRX;PRRC2C;SUCO;LNPEP;CD2AP;CLK1;EIF5;PTPRC;SON;CSDE1;HNRNPA2B1;HNRNPD;TAX1BP1;PDCD4;HNRNPC;EIF3A
B_Naive_up	TF_Perturbations_Followed_by_Expression	PITX2 KO 786O HUMAN GSE67844 RNASEQ UP	47/483	7.73884e-32	6.91465e-30	12.7208	911.276	MACF1;DDX6;SMG1;DDX5;RBM25;DDX3X;DHX9;HNRNPU;JMJD1C;NUCKS1;HSP90B1;BCLAF1;TPR;UBC;SF3B1;SKIL;NKTR;MCL1;DDX17;RANBP2;PNISR;ACTR2;HSP90AA1;PPP1R12A;SCAF11;ATRX;SUCO;LNPEP;MARCH7;YWHAZ;MT-ATP8;CLK1;MKLN1;SFPQ;SON;HNRNPH1;CSDE1;CAPRIN1;HNRNPA2B1;TAX1BP1;MYH9;TRIP12;PHIP;HNRNPC;EIF4G2;TPT1;PICALM
B_Naive_up	TF_Perturbations_Followed_by_Expression	ADAR OE HEK293 HUMAN GSE87198 RNASEQ UP	38/276	2.24697e-31	1.91207e-29	18.0439	1273.37	ANKRD17;MT-ND4L;SMG1;SET;HSP90AB1;KMT2A;DHX9;MYCBP2;HNRNPU;DDX21;MT-ND2;SMC4;ACTB;MED13;TPR;UBC;MCL1;DDX17;SRRM2;RANBP2;BRD2;HSPA5;HUWE1;PRRC2C;MT-ATP8;SRRM1;EIF5;SON;HNRNPH1;FUBP1;CSDE1;NCL;CAPRIN1;MYH9;ACIN1;EIF4G2;TPT1;ATF4
B_Naive_up	TF_Perturbations_Followed_by_Expression	ATF6 ACTIVATION HESC HUMAN GSE106847 RNASEQ DOWN	44/420	3.77931e-31	3.06983e-29	13.6032	952.912	SET;DDX3X;HSP90AB1;DHX9;HMGB2;HNRNPU;DDX21;NUCKS1;CHD4;MT-ND2;ACTB;HSP90B1;BCLAF1;UBC;JARID2;SF3B1;BPTF;DDX17;SRRM2;USP7;HSP90AA1;HSPA5;TPM3;FUS;SMARCA5;HUWE1;DEK;YWHAZ;HNRNPM;SFPQ;SON;HNRNPH1;THRAP3;FUBP1;CSDE1;NCL;CAPRIN1;HNRNPA2B1;HNRNPD;ACIN1;HNRNPC;EIF4G2;TPT1;ATF4
B_Naive_up	TF_Perturbations_Followed_by_Expression	MITF KD H3A HUMAN GSE61966 RNASEQ UP	47/522	2.5791e-30	1.96019e-28	11.6529	793.911	MT-ND4L;SMG1;DDX5;MT-ND5;SET;DDX3X;HSP90AB1;MT-CO1;DHX9;ZFAND5;HNRNPU;IRS2;CHD4;RRBP1;IQGAP1;MT-ND2;ACTB;BCLAF1;UBC;SF3B1;DDX17;SRRM2;BRD2;ACTR2;HSP90AA1;TPM3;FUS;IRF2BP2;PRRC2C;SAFB;HNRNPM;SFPQ;EIF5;SON;WNK1;HNRNPH1;IRF4;CSDE1;NCL;CAPRIN1;HNRNPA2B1;HNRNPD;MYH9;ACIN1;TLN1;EIF4G2;PAFAH1B1
B_Naive_up	TF_Perturbations_Followed_by_Expression	NKX25 SHRNA H1 HUMAN GSE69618 DAY10 RNASEQ UP	49/581	2.6326e-30	1.96019e-28	10.9486	745.704	MT-ND4L;SMG1;MT-ND5;DDX3X;HSP90AB1;MT-CO1;HNRNPU;CHD4;MT-ND2;ACTB;AKAP13;SEC61A1;DDX17;SRRM2;ACTR2;HSP90AA1;TPM3;YWHAZ;SFPQ;NCOR1;HNRNPH1;CSDE1;NCL;MYH9;TLN1;MACF1;DDX6;KMT2D;DDX5;SET;RRBP1;IQGAP1;HSP90B1;UBC;SF3B1;NKTR;RANBP2;HSPA5;HUWE1;PRRC2C;SON;WNK1;CAPRIN1;HNRNPA2B1;ACIN1;TRIP12;HNRNPC;EIF4G2;TPT1
B_Naive_up	TF_Perturbations_Followed_by_Expression	KLF10 SIRNA PANC1 HUMAN GSE90566 RNASEQ UP	39/346	8.12695e-29	5.80915e-27	14.389	930.679	ANKRD17;DDX6;SMG1;MT-ND5;SET;HSP90AB1;HNRNPU;DDX21;MT-ND2;BCLAF1;TPR;UBC;SF3B1;SKIL;MCL1;DDX17;SRRM2;RANBP2;ACTR2;HSP90AA1;PPP1R12A;HSPA5;CSNK1A1;FUS;ATRX;PRRC2C;ATP2B1;YWHAZ;PTBP3;WNK1;HNRNPH1;NCL;HNRNPA2B1;TAX1BP1;TRIP12;HNRNPC;EIF4G2;TPT1;ATF4
B_Naive_up	TF_Perturbations_Followed_by_Expression	HOXA11 SIRNA T47D HUMAN GSE79586 RNASEQ UP	46/542	1.5428e-28	1.06038e-26	10.8441	694.44	MT-ND4L;DDX5;MT-ND5;SET;DDX3X;HSP90AB1;MT-CO1;DHX9;HMGB2;HNRNPU;DDX21;CHD4;MT-ND2;SMC4;ACTB;HSP90B1;PURB;SEC61A1;BCLAF1;UBC;DDX17;SRRM2;ACTR2;HSP90AA1;HSPA5;H2AFY;CSNK1A1;TPM3;HUWE1;SUCO;ZFP91;DEK;PTP4A2;EIF5;SON;CSDE1;NCL;CAPRIN1;HNRNPA2B1;PDCD4;MYH9;HNRNPC;TOP1;EIF4G2;TPT1;ATF4
B_Naive_up	TF_Perturbations_Followed_by_Expression	RBM10 OE HEK293 HUMAN GSE44976 RNASEQ UP	35/267	3.6159e-28	2.39319e-26	16.7637	1059.25	MT-ND4L;MACF1;KMT2D;DDX5;MT-ND5;MT-CO1;DHX9;NUCKS1;MT-ND2;SMC4;ACTB;BCLAF1;SF3B1;MCL1;HNRNPA0;DDX17;SRRM2;H2AFY;ATRX;PRRC2C;ATP2B1;DEK;SAFB;MT-ATP8;PRPF39;SFPQ;SON;WNK1;HNRNPH1;FUBP1;CSDE1;HNRNPD;ACIN1;EIF4G2;PAFAH1B1
B_Naive_up	TF_Perturbations_Followed_by_Expression	ETV2 OE HESC HUMAN GSE57395 RNASEQ UP	44/499	5.6147e-28	3.58338e-26	11.1956	702.489	MACF1;KMT2D;SMG1;DDX5;SET;DDX3X;KMT2A;MT-CO1;DHX9;JMJD1C;DDX21;NUCKS1;HSP90B1;AKAP13;SEC61A1;BCLAF1;TPR;SF3B1;NKTR;RANBP2;ACTR2;HSP90AA1;HSPA5;TPM3;SMARCA5;HUWE1;PRRC2C;DEK;YWHAZ;HNRNPM;EIF5;SON;WNK1;HNRNPH1;CSDE1;NCL;HNRNPA2B1;HNRNPD;MYH9;TRIP12;HNRNPC;TLN1;EIF4G2;TPT1
B_Naive_up	TF_Perturbations_Followed_by_Expression	MYC OE U2OS HUMAN GSE59819 RNASEQ UP	32/217	1.88852e-27	1.12493e-25	18.9439	1165.7	MT-ND4L;MACF1;DDX5;MT-ND5;MT-CO1;HNRNPU;NUCKS1;CHD4;RRBP1;IQGAP1;SMC4;ACTB;HSP90B1;SEC61A1;MED13;TPR;MCL1;SRRM2;EGR1;BRD2;HSPA5;FUS;ATRX;HUWE1;DEK;SFPQ;SON;HNRNPH1;HNRNPA2B1;BHLHE40;MYH9;TLN1
B_Naive_up	TF_Perturbations_Followed_by_Expression	MYC OE U2OS HUMAN GSE66789 RNASEQ UP	32/217	1.88852e-27	1.12493e-25	18.9439	1165.7	MT-ND4L;MACF1;DDX5;MT-ND5;MT-CO1;HNRNPU;NUCKS1;CHD4;RRBP1;IQGAP1;SMC4;ACTB;HSP90B1;SEC61A1;MED13;TPR;MCL1;SRRM2;EGR1;BRD2;HSPA5;FUS;ATRX;HUWE1;DEK;SFPQ;SON;HNRNPH1;HNRNPA2B1;BHLHE40;MYH9;TLN1
B_Naive_up	TF_Perturbations_Followed_by_Expression	MYB KD A549 HUMAN GSE85187 RNASEQ DOWN	40/408	3.42038e-27	1.97168e-25	12.3449	752.299	ANKRD17;TCERG1;KMT2D;RBM25;HSP90AB1;DHX9;HNRNPU;DDX21;CHD4;IQGAP1;MT-ND2;ACTB;TPR;SRRM2;RANBP2;EGR1;BRD2;MBNL1;USP7;TPM3;HUWE1;PRRC2C;SAFB;MT-ATP8;SRRM1;PTP4A2;SFPQ;SON;WNK1;HNRNPH1;THRAP3;CSDE1;NCL;HNRNPA2B1;MYH9;ACIN1;HNRNPC;EIF4G2;LUC7L2;PICALM
B_Naive_up	TF_Perturbations_Followed_by_Expression	ZEB1 SIRNA CORNEA HUMAN GSE90489 RNASEQ UP	44/528	5.90357e-27	3.29678e-25	10.509	634.682	ANKRD17;MACF1;DDX6;DDX5;SET;HSP90AB1;HNRNPU;CHD4;RRBP1;ACTB;HSP90B1;SEC61A1;TPR;UBC;SF3B1;MCL1;DDX17;SRRM2;ACTR2;HSP90AA1;HSPA5;CSNK1A1;FUS;SMARCA5;HUWE1;PRRC2C;SUCO;YWHAZ;PTP4A2;NCOR1;SON;WNK1;HNRNPH1;CSDE1;NCL;CAPRIN1;HNRNPA2B1;MYH9;HNRNPC;TLN1;EIF4G2;TPT1;ATF4;PICALM
B_Naive_up	TF_Perturbations_Followed_by_Expression	BNC2 SIRNA MDAMB231 HUMAN GSE79586 RNASEQ UP	42/480	1.44504e-26	7.82509e-25	10.9797	653.284	ANKRD17;MACF1;KMT2D;DDX5;MT-ND5;DDX3X;KMT2A;HNRNPU;DDX21;NUCKS1;RRBP1;MT-ND2;ACTB;HSP90B1;SEC61A1;TMEM245;UBC;MCL1;DDX17;SRRM2;RANBP2;HSPA5;CSNK1A1;STAT3;HUWE1;PRRC2C;ATP2B1;YWHAZ;CD2AP;PTBP3;NCOR1;SON;WNK1;HNRNPH1;CSDE1;NCL;HNRNPA2B1;TRIP12;HNRNPC;TLN1;EIF4G2;PICALM
B_Naive_up	TF_Perturbations_Followed_by_Expression	PBRM1 OE CAKI2 HUMAN GSE76199 RNASEQ DOWN	39/398	1.65533e-26	8.46493e-25	12.272	728.504	MT-ND4L;KMT2D;SMG1;MT-ND5;DDX3X;HSP90AB1;MT-CO1;HNRNPU;DDX21;RRBP1;IQGAP1;MT-ND2;ACTB;HSP90B1;PURB;SEC61A1;SF3B1;DDX17;SRRM2;PNISR;ACTR2;HSP90AA1;PPP1R12A;SMARCA5;HUWE1;MARCH7;DEK;YWHAZ;PTBP3;SFPQ;EIF5;SON;WNK1;HNRNPH1;HNRNPA2B1;BHLHE40;MYH9;SERINC3;ATF4
B_Naive_up	TF_Perturbations_Followed_by_Expression	ARX KO MOUSE GSE12609 CREEDSID GENE 27 DOWN	35/298	1.66202e-26	8.46493e-25	14.7643	876.397	TCERG1;DDX6;DDX5;RBM25;SET;DDX3X;HSP90AB1;ROCK1;CELF2;ODC1;HNRNPU;ZBTB20;NUCKS1;SMC4;BCLAF1;TPR;UBC;CCNL1;SF3B1;HNRNPA0;HSP90AA1;H2AFY;ATRX;DEK;PTP4A2;SFPQ;EIF5;HNRNPH1;CSDE1;NCL;HNRNPA2B1;TOP1;NAA15;EIF4G2;EIF3A
B_Naive_up	TF_Perturbations_Followed_by_Expression	E2F1 SHRNA NKI HUMAN GSE95304 RNASEQ UP	42/482	1.7053e-26	8.46493e-25	10.9287	648.438	ANKRD17;MACF1;SETD2;DDX5;MT-ND5;DDX3X;NUCKS1;RRBP1;IQGAP1;MT-ND2;ACTB;TMEM245;ABLIM1;TNKS2;SF3B1;SRRM2;KDM6B;ACTR2;MBNL1;CSNK1A1;STAT3;LAPTM5;ZFP91;ATP2B1;YWHAZ;HNRNPM;PTP4A2;SFPQ;WNK1;HNRNPH1;CSDE1;CAPRIN1;HNRNPA2B1;HNRNPD;MYH9;ACIN1;TRIP12;TOP1;TLN1;SERINC3;EIF4G2;PICALM
B_Naive_up	TF_Perturbations_Followed_by_Expression	JUNB KO MEL888 HUMAN GSE98867 RNASEQ DOWN	43/518	2.85108e-26	1.37699e-24	10.4073	612.152	MACF1;DDX5;MT-ND5;SET;DDX3X;HSP90AB1;MT-CO1;DHX9;CELF2;HNRNPU;DDX21;NUCKS1;CHD4;IQGAP1;SMC4;ACTB;HSP90B1;SEC61A1;BCLAF1;UBC;SF3B1;RANBP2;ACTR2;MBNL1;HSP90AA1;HSPA5;CSNK1A1;TPM3;SMARCA5;ZFP91;YWHAZ;SON;HNRNPH1;THRAP3;CSDE1;NCL;CAPRIN1;HNRNPA2B1;MYH9;HNRNPC;TOP1;EIF4G2;PICALM
B_Naive_up	TF_Perturbations_Followed_by_Expression	TSHZ3 SIRNA MCF7 HUMAN GSE79586 RNASEQ UP	41/470	6.97679e-26	3.28093e-24	10.8839	630.444	KMT2D;SMG1;DDX5;DDX3X;HSP90AB1;KMT2A;DHX9;NUCKS1;CHD4;IQGAP1;ACTB;SEC61A1;BCLAF1;MED13;TPR;UBC;SF3B1;BPTF;HNRNPA0;DDX17;SRRM2;BRD2;HSP90AA1;FUS;ATRX;HUWE1;PRRC2C;YWHAZ;SFPQ;EIF5;SON;WNK1;HNRNPH1;CSDE1;NCL;HNRNPA2B1;ACIN1;TRIP12;HNRNPC;EIF4G2;ATF4
B_Naive_up	TF_Perturbations_Followed_by_Expression	EP400 SHRNA MKL1 HUMAN GSE69876 RNASEQ DOWN	36/343	1.57656e-25	7.22389e-24	13.0545	745.533	TCERG1;DDX5;SET;DDX3X;HSP90AB1;MT-CO1;DHX9;HMGB2;HNRNPU;IQGAP1;ACTB;HSP90B1;IGHG1;PABPN1;TRA2B;TPR;HNRNPA0;ACTR2;HSP90AA1;HSPA5;H2AFY;TPM3;FUS;ZFP91;YWHAZ;HNRNPM;SFPQ;EIF5;HNRNPH1;CSDE1;NCL;CAPRIN1;HNRNPA2B1;HNRNPD;ACIN1;HNRNPC
B_Naive_up	TF_Perturbations_Followed_by_Expression	PPARD KO HCT116 HUMAN GSE89729 RNASEQ UP	41/482	1.85458e-25	8.28533e-24	10.5811	602.564	MACF1;DDX6;KMT2D;SMG1;DDX5;MT-ND5;DDX3X;HSP90AB1;DHX9;MYCBP2;HMGB2;HNRNPU;DDX21;NUCKS1;MT-ND2;SMC4;ACTB;DDX17;SRRM2;RANBP2;PNISR;ACTR2;MBNL1;HSP90AA1;H2AFY;SCAF11;TPM3;ATRX;HUWE1;PRRC2C;DEK;YWHAZ;PTBP3;SFPQ;CSDE1;NCL;MYH9;TRIP12;HNRNPC;EIF4G2;PICALM
B_Naive_up	TF_Perturbations_Followed_by_Expression	CTCF SIRNA LNCAP HUMAN GSE63487 RNASEQ DOWN	36/347	2.36481e-25	1.03071e-23	12.8839	730.57	MT-ND4L;DDX5;MT-ND5;SET;HSP90AB1;MT-CO1;DHX9;HNRNPU;DDX21;NUCKS1;CHD4;MT-ND2;ACTB;HSP90B1;BCLAF1;SF3B1;HNRNPA0;HSP90AA1;FUS;ATP2B1;DEK;MT-ATP8;SOD1;HNRNPM;SFPQ;EIF5;HNRNPH1;CSDE1;NCL;CAPRIN1;XRN2;HNRNPA2B1;HNRNPD;TOP1;EIF4G2;TPT1
B_Naive_up	TF_Perturbations_Followed_by_Expression	FOXO1 KD MOUSE GSE6623 CREEDSID GENE 504 UP	36/352	3.89634e-25	1.6578e-23	12.6768	712.495	DDX5;SET;DDX3X;CCNT1;ROCK1;PLEK;HMGB2;JMJD1C;DDX21;NUCKS1;MALT1;ZFP36L1;RASGEF1B;UBC;NFKBIZ;CCNL1;SF3B1;SKIL;MCL1;ACTR2;CNOT6L;PPP1R12A;H2AFY;IFRD1;SUCO;LNPEP;DEK;YWHAZ;GNL3;PTBP3;PTP4A2;HNRNPH1;CSDE1;BHLHE40;TCEA1;HNRNPC
B_Naive_up	TF_Perturbations_Followed_by_Expression	HOXA7 SHRNA FLHSPC HUMAN GSE76683 RNASEQ UP	35/332	6.76526e-25	2.81152e-23	13.0513	726.344	MT-ND4L;DDX6;MT-ND5;ROCK1;MYCBP2;HMGB2;HNRNPU;NUCKS1;MT-ND2;SMC4;ACTB;HSP90B1;AKAP13;MED13;TRA2B;TPR;JARID2;HNRNPA0;ACTR2;HSP90AA1;HSPA5;FUS;CYBB;DEK;YWHAZ;PTBP3;NCL;HNRNPA2B1;HNRNPD;REL;GRB2;TRIP12;HNRNPC;EIF4G2;TPT1
B_Naive_up	TF_Perturbations_Followed_by_Expression	TAL1 KD JURKAT HUMAN GSE72299 RNASEQ UP	39/440	6.98245e-25	2.83583e-23	10.9629	609.769	KMT2D;DDX5;MT-ND5;DDX3X;HSP90AB1;CHD4;CHD2;CLINT1;SEC61A1;PABPN1;UBC;SF3B1;DDX17;SRRM2;RANBP2;KDM6B;BRD2;HSP90AA1;HSPA5;CSNK1A1;FUS;STAT3;IRF2BP2;PRRC2C;SAFB;SRRM1;CLK1;SFPQ;PTPRC;SON;HNRNPH1;CSDE1;CAPRIN1;ACIN1;GRB2;HNRNPC;EIF4G2;TPT1;ATF4
B_Naive_up	TF_Perturbations_Followed_by_Expression	ZNF581 SIRNA BT549 HUMAN GSE79586 RNASEQ DOWN	35/334	8.29893e-25	3.2956e-23	12.9627	718.763	MT-ND4L;MACF1;KMT2D;SMG1;DDX5;MT-ND5;SET;HSP90AB1;KMT2A;MT-CO1;HNRNPU;NUCKS1;RRBP1;MT-ND2;SMC4;HSP90B1;NSD3;TPR;BPTF;DDX17;SRRM2;MBNL1;HSP90AA1;HSPA5;STAT3;HUWE1;PRRC2C;LNPEP;HNRNPH1;NCL;XRN2;HNRNPA2B1;MYH9;TLN1;ATF4
B_Naive_up	TF_Perturbations_Followed_by_Expression	CHD1 KD 22RV1 HUMAN GSE84610 RNASEQ DOWN	35/343	2.04612e-24	7.94874e-23	12.5781	686.088	ANKRD17;MT-ND4L;CCNT1;ZFAND5;HMGB2;HNRNPU;ZBTB20;DDX21;ARID4B;NUCKS1;MT-ND2;HSP90B1;PURB;BCLAF1;TAF1D;TPR;DDX17;ACTR2;MBNL1;HSP90AA1;CSNK1A1;ATRX;SMARCA5;ATP2B1;DEK;YWHAZ;CD2AP;PTBP3;PHF20L1;HNRNPH1;FUBP1;TAX1BP1;PHIP;HNRNPC;TPT1
B_Naive_up	TF_Perturbations_Followed_by_Expression	TAL1 OE HESC HUMAN GSE57395 RNASEQ UP	42/553	3.82067e-24	1.45267e-22	9.3757	505.553	MT-ND4L;MACF1;DDX5;MT-ND5;SET;HSP90AB1;MT-CO1;DHX9;HNRNPU;DDX21;CHD4;IQGAP1;MT-ND2;ACTB;HSP90B1;SEC61A1;JARID2;SKIL;MCL1;HNRNPA0;USP7;HSP90AA1;HSPA5;TPM3;FUS;HUWE1;PRRC2C;YWHAZ;HNRNPM;SFPQ;EIF5;WNK1;NCL;XRN2;HNRNPA2B1;HNRNPD;MYH9;HNRNPC;TOP1;TLN1;EIF4G2;TPT1
B_Naive_up	TF_Perturbations_Followed_by_Expression	MYC OE MCF7 HUMAN GSE101738 RNASEQ UP	38/441	8.26449e-24	3.01401e-22	10.5662	561.597	DDX6;DDX5;RBM25;SET;DDX3X;HSP90AB1;CCNT1;DHX9;ROCK2;HMGB2;IQGAP1;CHD2;HSP90B1;BCLAF1;MED13;ELMSAN1;UBC;NFKBIZ;SF3B1;SKIL;MCL1;RANBP2;EGR1;ACTR2;PPP1R12A;TPM3;IRF2BP2;SUCO;RSRC2;YWHAZ;PTBP3;CSDE1;NCL;CAPRIN1;HNRNPA2B1;GRB2;HNRNPC;EIF4G2
B_Naive_up	TF_Perturbations_Followed_by_Expression	ZNF503 SHRNA H1 HUMAN GSE69618 DAY2 RNASEQ UP	38/441	8.26449e-24	3.01401e-22	10.5662	561.597	MACF1;DDX6;DDX5;MT-ND5;SET;DDX3X;HSP90AB1;DHX9;JMJD1C;ITPR2;DDX21;NUCKS1;BAZ2B;MT-ND2;SMC4;ACTB;HSP90B1;BCLAF1;ABLIM1;TPR;UBC;SF3B1;SRSF10;RANBP2;HSP90AA1;TPM3;DEK;GNL3;HNRNPM;EIF5;CSDE1;NCL;CAPRIN1;XRN2;PHIP;HNRNPC;NAA15;EIF4G2
B_Naive_up	TF_Perturbations_Followed_by_Expression	ZNF253 SIRNA T47D HUMAN GSE79586 RNASEQ UP	40/503	9.65034e-24	3.44903e-22	9.76393	517.44	ANKRD17;MT-ND4L;MT-ND5;SET;DDX3X;HSP90AB1;HMGB2;HNRNPU;MT-ND2;SEC61A1;TMEM245;TNKS2;TPR;UBC;BPTF;DDX17;SRRM2;ACTR2;HSP90AA1;HSPA5;CSNK1A1;TPM3;HUWE1;PRRC2C;ZFP91;LNPEP;YWHAZ;PTP4A2;EIF5;SON;WNK1;CSDE1;CAPRIN1;TAX1BP1;MYH9;HNRNPC;TLN1;EIF4G2;TPT1;ATF4
B_Naive_up	TF_Perturbations_Followed_by_Expression	AFF1 SHRNA HELA HUMAN GSE69021 RNASEQ UP	37/419	1.45572e-23	5.10072e-22	10.8031	568.069	DDX5;RBM25;MT-ND5;SET;MT-CO1;DENND5B;ROCK2;ANKRD12;HMGB2;HNRNPU;DDX21;CHD4;SMC4;ACTB;HSP90B1;BCLAF1;TRA2B;UBC;MCL1;HSP90AA1;TPM3;ZFP91;DEK;YWHAZ;CD2AP;SOD1;PHF20L1;HNRNPM;SFPQ;HNRNPH1;CSDE1;HNRNPA2B1;HNRNPC;EIF4G2;TPT1;ATF4;TNRC6B
B_Naive_up	TF_Perturbations_Followed_by_Expression	ZNF142 SIRNA T47D HUMAN GSE79586 RNASEQ UP	40/519	3.09672e-23	1.0642e-21	9.42998	488.747	MT-ND4L;KMT2D;DDX5;MT-ND5;SET;HSP90AB1;DHX9;HNRNPU;DDX21;CHD4;MT-ND2;SEC61A1;TMEM245;TNKS2;UBC;DDX17;SRRM2;HSP90AA1;HSPA5;CSNK1A1;TPM3;HUWE1;IRF2BP2;PRRC2C;SUCO;YWHAZ;PTP4A2;EIF5;SON;WNK1;CSDE1;CAPRIN1;TAX1BP1;PDCD4;MYH9;HNRNPC;TOP1;EIF4G2;TPT1;ATF4
B_Naive_up	TF_Perturbations_Followed_by_Expression	EZH2 SIRNA MCF7 HUMAN GSE76271 RNASEQ UP	29/227	4.06922e-23	1.37202e-21	15.7659	812.825	SMG1;SET;HSP90AB1;DHX9;HNRNPU;CHD4;MT-ND2;SMC4;ACTB;BCLAF1;SRRM2;BRD2;USP7;HSP90AA1;H2AFY;FUS;HUWE1;PRRC2C;SAFB;YWHAZ;HNRNPM;SFPQ;EIF5;SON;WNK1;HNRNPH1;NCL;NAA15;EIF4G2
B_Naive_up	TF_Perturbations_Followed_by_Expression	TP53 SIRNA HESC HUMAN GSE76023 RNASEQ UP	35/379	5.86339e-23	1.94035e-21	11.241	575.435	MT-ND4L;TCERG1;SMG1;RBM25;MT-ND5;SET;DDX3X;ZFAND5;HNRNPU;MT-ND2;SMC4;ACTB;PURB;TAF1D;JARID2;SRSF10;NKTR;DDX17;SRRM2;PNISR;HSPA5;FUS;ATRX;SAFB;SRRM1;SFPQ;EIF5;HNRNPH1;NCL;HNRNPA2B1;HNRNPD;ACIN1;HNRNPC;EIF4G2;LUC7L2
B_Naive_up	TF_Perturbations_Followed_by_Expression	TSHZ3 SIRNA MDAMB231 HUMAN GSE79586 RNASEQ UP	36/416	1.22623e-22	3.98413e-21	10.5071	530.115	MT-ND4L;MACF1;DDX5;MT-ND5;HSP90AB1;MT-CO1;ZFAND5;DDX21;NUCKS1;RRBP1;MT-ND2;HSP90B1;SEC61A1;TMEM245;MCL1;PRPF38B;HSPA5;CSNK1A1;STAT3;HUWE1;LAPTM5;SUCO;ZFP91;ATP2B1;YWHAZ;MT-ATP8;CD2AP;PTBP3;CSDE1;HNRNPA2B1;BHLHE40;MYH9;HNRNPC;TOP1;SERINC3;PICALM
B_Naive_up	TF_Perturbations_Followed_by_Expression	PRRX1 SIRNA MCF7 HUMAN GSE79586 RNASEQ UP	36/419	1.56522e-22	4.99472e-21	10.4232	523.338	SMG1;DDX5;MT-ND5;SET;DDX3X;HSP90AB1;DHX9;HMGB2;HNRNPU;RRBP1;MT-ND2;SMC4;ACTB;HSP90B1;SEC61A1;UBC;SF3B1;BRD2;HSP90AA1;HSPA5;H2AFY;CSNK1A1;TPM3;FUS;SMARCA5;SUCO;SOD1;SFPQ;EIF5;HNRNPH1;NCL;HNRNPA2B1;PDCD4;ACIN1;TOP1;EIF4G2
B_Naive_up	TF_Perturbations_Followed_by_Expression	SUZ12 KD HEK293 HUMAN GSE50177 RNASEQ DOWN	34/370	3.01696e-22	9.45842e-21	11.1212	551.086	KMT2D;SMG1;DDX5;DDX3X;MT-CO1;DHX9;HMGB2;DDX21;NUCKS1;SMC4;BCLAF1;TPR;UBC;SF3B1;SRSF10;DDX17;SRRM2;RANBP2;HSP90AA1;HUWE1;PRRC2C;BAZ1A;DEK;GNL3;SOD1;NCOR1;SON;HNRNPH1;THRAP3;CAPRIN1;ACIN1;PHIP;HNRNPC;TPT1
B_Naive_up	TF_Perturbations_Followed_by_Expression	PRRX1 SIRNA T47D HUMAN GSE79586 RNASEQ UP	39/534	8.0994e-22	2.49545e-20	8.83798	429.217	MT-ND4L;KMT2D;MT-ND5;SET;DDX3X;HSP90AB1;MT-CO1;DHX9;HNRNPU;DDX21;NUCKS1;CHD4;MT-ND2;ACTB;HSP90B1;PURB;SEC61A1;UBC;SRRM2;HSP90AA1;HSPA5;H2AFY;CSNK1A1;TPM3;HUWE1;PRRC2C;ZFP91;EIF5;SON;WNK1;CSDE1;NCL;CAPRIN1;PDCD4;MYH9;HNRNPC;EIF4G2;TPT1;ATF4
B_Naive_up	TF_Perturbations_Followed_by_Expression	IRX6 SIRNA T47D HUMAN GSE79586 RNASEQ DOWN	38/505	1.01451e-21	3.07276e-20	9.08809	439.317	MT-ND4L;KMT2D;SMG1;DDX5;RBM25;MT-ND5;SET;DDX3X;HSP90AB1;MT-CO1;DHX9;NUCKS1;IQGAP1;MT-ND2;SMC4;ACTB;HSP90B1;TPR;NKTR;BPTF;SRRM2;BRD2;MBNL1;USP7;TPM3;FUS;STAT3;HUWE1;PRRC2C;DEK;MT-ATP8;SFPQ;WNK1;HNRNPH1;NCL;HNRNPA2B1;MYH9;ACIN1
B_Naive_up	TF_Perturbations_Followed_by_Expression	TCF21 SIRNA HCASMC HUMAN GSE44461 RNASEQ DOWN	38/506	1.08744e-21	3.23876e-20	9.0682	437.726	MACF1;DDX5;SET;HSP90AB1;MT-CO1;DHX9;HNRNPU;ZBTB20;NUCKS1;RRBP1;IQGAP1;CHD2;ACTB;TPR;UBC;SF3B1;MCL1;RANBP2;HSP90AA1;TPM3;ATRX;LNPEP;YWHAZ;SOD1;SFPQ;HNRNPH1;THRAP3;CSDE1;NCL;CAPRIN1;XRN2;HNRNPA2B1;TAX1BP1;MYH9;TLN1;SERINC3;EIF4G2;TPT1
B_Naive_up	TF_Perturbations_Followed_by_Expression	OVOL1 OE MDA HUMAN GSE51975 RNASEQ UP	32/335	1.73651e-21	5.08712e-20	11.4968	549.575	ANKRD17;MACF1;DDX6;MT-ND5;SET;DDX3X;HSP90AB1;DHX9;HMGB2;NUCKS1;IQGAP1;SMC4;HSP90B1;UBC;SF3B1;MCL1;RANBP2;HSP90AA1;HSPA5;HUWE1;PRRC2C;ATP2B1;YWHAZ;CD2AP;PTP4A2;EIF5;CSDE1;HNRNPD;HNRNPC;EIF4G2;TPT1;PICALM
B_Naive_up	TF_Perturbations_Followed_by_Expression	ATF4 KO HEK293 HUMAN GSE97384 RNASEQ DOWN	35/423	2.21838e-21	6.39394e-20	9.94369	472.897	MT-ND4L;MACF1;DDX5;MT-ND5;SET;HSP90AB1;KMT2A;MT-CO1;DHX9;HNRNPU;CHD4;HSP90B1;BCLAF1;MED13;UBC;SF3B1;BPTF;DDX17;PNISR;HUWE1;ATP2B1;DEK;YWHAZ;SOD1;WNK1;THRAP3;FUBP1;CSDE1;CAPRIN1;XRN2;TRIP12;PHIP;HNRNPC;EIF4G2;ATF4
B_Naive_up	TF_Perturbations_Followed_by_Expression	TCF7 KO MOUSE GSE20754 CREEDSID GENE 3010 UP	26/194	2.36275e-21	6.70197e-20	16.414	779.572	DDX5;PLEK;ACTB;HSP90B1;PNISR;ACTR2;MBNL1;PPP1R12A;HSPA5;LAPTM5;ATP2B1;YWHAZ;SOD1;HNRNPM;PTP4A2;PTPRC;HNRNPH1;CSDE1;HNRNPA2B1;HNRNPD;PDCD4;SERINC3;EIF4G2;LUC7L2;TPT1;PICALM
B_Naive_up	TF_Perturbations_Followed_by_Expression	SOX2 SIRNA KYSE70 HUMAN GSE47058 RNASEQ DOWN	29/264	3.06309e-21	8.50966e-20	13.2585	626.263	MACF1;DDX5;MT-ND5;SET;DDX3X;HSP90AB1;DHX9;HNRNPU;DDX21;RRBP1;IQGAP1;MT-ND2;ACTB;UBC;SRRM2;HSP90AA1;HSPA5;TPM3;FUS;HUWE1;HNRNPM;SFPQ;HNRNPH1;NCL;CAPRIN1;HNRNPA2B1;MYH9;HNRNPC;EIF4G2
B_Naive_up	TF_Perturbations_Followed_by_Expression	TSHZ3 SIRNA T47D HUMAN GSE79586 RNASEQ UP	36/458	3.14291e-21	8.50966e-20	9.44092	445.698	MT-ND4L;DDX5;MT-ND5;HSP90AB1;DHX9;HNRNPU;DDX21;MT-ND2;ACTB;HSP90B1;TMEM245;MED13;TNKS2;UBC;ACTR2;HSP90AA1;HSPA5;CSNK1A1;TPM3;SUCO;ZFP91;YWHAZ;PTBP3;EIF5;SON;CSDE1;NCL;CAPRIN1;HNRNPA2B1;BHLHE40;PDCD4;MYH9;HNRNPC;SERINC3;TPT1;PICALM
B_Naive_up	TF_Perturbations_Followed_by_Expression	FOXQ1 OE HUVEC HUMAN GSE79306 RNASEQ DOWN	36/458	3.14291e-21	8.50966e-20	9.44092	445.698	KMT2E;DDX5;MT-ND5;SET;DDX3X;HSP90AB1;MT-CO1;HNRNPU;RRBP1;IQGAP1;MT-ND2;ACTB;HSP90B1;ABLIM1;DDX17;SRRM2;ACTR2;MBNL1;USP7;HSP90AA1;HSPA5;IRF2BP2;CD2AP;CLK1;EIF5;WNK1;HNRNPH1;THRAP3;CSDE1;NCL;CAPRIN1;HNRNPA2B1;HNRNPC;TOP1;LUC7L2;TPT1
B_Naive_up	TF_Perturbations_Followed_by_Expression	STAT3 SIRNA HCC70 HUMAN GSE85579 RNASEQ DOWN	33/377	5.99334e-21	1.59238e-19	10.4796	487.967	MT-ND4L;SMG1;MT-ND5;DDX3X;MT-CO1;DHX9;HNRNPU;NUCKS1;CHD4;IQGAP1;MT-ND2;PURB;TPR;UBC;SKIL;DDX17;RANBP2;ACTR2;MBNL1;PRPF38B;STAT3;PTBP3;MKLN1;SFPQ;SON;WNK1;THRAP3;NCL;HNRNPA2B1;MYH9;TRIP12;TLN1;EIF4G2
B_Naive_up	TF_Perturbations_Followed_by_Expression	ZEB1 OE CFPAC1 HUMAN GSE64558 RNASEQ UP	32/349	6.05942e-21	1.59238e-19	10.9812	511.202	MT-ND4L;MACF1;KMT2D;DDX3X;HSP90AB1;DDX21;RRBP1;MT-ND2;HSP90B1;SEC61A1;MED13;UBC;NFKBIZ;DDX17;RANBP2;BRD2;HSP90AA1;HSPA5;TPM3;HUWE1;RSRC2;SOD1;PTP4A2;SFPQ;EIF5;SON;MYH9;ACIN1;TRIP12;TLN1;EIF4G2;ATF4
B_Naive_up	TF_Perturbations_Followed_by_Expression	NKX25 SHRNA H1 HUMAN GSE69618 DAY6 RNASEQ UP	36/471	7.99989e-21	2.07186e-19	9.15263	423.537	MACF1;DDX6;SMG1;SET;DDX3X;HSP90AB1;YTHDC1;HNRNPU;IQGAP1;ACTB;HSP90B1;SEC61A1;TAF1D;MED13;UBC;SKIL;DDX17;SRRM2;RANBP2;HSP90AA1;HSPA5;TPM3;HUWE1;PRRC2C;YWHAZ;SFPQ;CSDE1;NCL;DMXL1;MYH9;TRIP12;HNRNPC;TLN1;EIF4G2;TPT1;ATF4
B_Naive_up	TF_Perturbations_Followed_by_Expression	EZH2 KO HESC HUMAN GSE76626 RNASEQ DOWN	33/383	9.79752e-21	2.50117e-19	10.2967	474.393	MACF1;SMG1;MT-ND5;KMT2A;MT-CO1;HMGB2;JMJD1C;NUCKS1;CHD4;SMC4;BCLAF1;TPR;SF3B1;BPTF;DDX17;SRRM2;RANBP2;PNISR;ACTR2;SMARCA5;PRRC2C;DEK;YWHAZ;NCOR1;SON;WNK1;HNRNPH1;CSDE1;CAPRIN1;ACIN1;PHIP;EIF4G2;TPT1
B_Naive_up	TF_Perturbations_Followed_by_Expression	CTCF SIRNA HEK293 HUMAN GSE44267 RNASEQ DOWN	33/384	1.06246e-20	2.67411e-19	10.2669	472.185	MT-ND4L;MACF1;KMT2D;DDX3X;HNRNPU;NUCKS1;CHD4;RRBP1;HSP90B1;TMEM245;TNKS2;UBC;DDX17;SRRM2;RANBP2;BRD2;PNISR;ACTR2;HSPA5;SCAF11;HUWE1;PRRC2C;SAFB;SRRM1;SOD1;SFPQ;SON;HNRNPH1;NCL;CAPRIN1;ACIN1;TRIP12;PAFAH1B1
B_Naive_up	TF_Perturbations_Followed_by_Expression	MYCN SHRNA IMR575 HUMAN GSE80397 12HR RNASEQ UP	22/128	1.20396e-20	2.98815e-19	21.6146	991.375	RANBP2;ACTR2;DDX5;HSP90AA1;DDX3X;MT-CO1;TPM3;HMGB2;PRRC2C;NUCKS1;MT-ND2;SMC4;YWHAZ;BCLAF1;MED13;CSDE1;TPR;UBC;HNRNPA2B1;TRIP12;SF3B1;BPTF
B_Naive_up	TF_Perturbations_Followed_by_Expression	FOXP1 OE HUMAN GSE51382 CREEDSID GENE 1471 UP	32/366	2.56217e-20	6.27206e-19	10.4131	469.746	RBM25;SET;HSP90AB1;DHX9;MYCBP2;ODC1;HMGB2;DDX21;NUCKS1;CHD4;IQGAP1;MT-ND2;MALT1;BCLAF1;TAF1D;TPR;UBC;NFKBIZ;SF3B1;HNRNPA0;ACTR2;HSP90AA1;SOD1;NSA2;PTPRC;HNRNPH1;NCL;BHLHE40;GRB2;TCF4;HNRNPC;TOP1
B_Naive_up	TF_Perturbations_Followed_by_Expression	TP53 SIRNA MDAMB231 HUMAN GSE68248 RNASEQ DOWN	28/264	4.03638e-20	9.74732e-19	12.6768	566.098	MT-ND5;SET;HSP90AB1;MT-CO1;DHX9;HNRNPU;DDX21;NUCKS1;MT-ND2;ACTB;ACTR2;HSP90AA1;FUS;STAT3;HUWE1;PRRC2C;ZFP91;DEK;MT-ATP8;HNRNPM;PTP4A2;NCL;CAPRIN1;HNRNPA2B1;HNRNPD;HNRNPC;TOP1;EIF4G2
B_Naive_up	TF_Perturbations_Followed_by_Expression	ADAR KD HUVEC HUMAN GSE60217 RNASEQ UP	35/463	4.19869e-20	1.00041e-18	8.99579	401.365	ANKRD17;CD274;KMT2D;SET;MT-CO1;ITPR2;DDX21;CHD2;DOCK10;TAF1D;MED13;TPR;UBC;SF3B1;SKIL;MCL1;SRRM2;BRD2;SCAF11;TPM3;STAT3;PRRC2C;ZFP91;NFKB1;PTBP3;PTP4A2;NCOR1;SON;HNRNPH1;NCL;MYH9;TOP1;EIF4G2;TPT1;ATF4
B_Naive_up	TF_Perturbations_Followed_by_Expression	ZNF142 SIRNA MCF7 HUMAN GSE79586 RNASEQ DOWN	27/243	5.79247e-20	1.36199e-18	13.2969	588.987	MT-ND4L;DDX6;KMT2D;SMG1;MT-ND5;KMT2A;MT-CO1;NUCKS1;CHD4;IQGAP1;MT-ND2;CHD2;AKAP13;MED13;HERC1;BPTF;SRRM2;HSP90AA1;ATRX;HUWE1;PRRC2C;SON;WNK1;CSDE1;REL;MYH9;TLN1
B_Naive_up	TF_Perturbations_Followed_by_Expression	FOXQ1 OE SKMEL147 HUMAN GSE103071 RNASEQ UP	37/538	7.8072e-20	1.81188e-18	8.18657	360.182	KDM5A;MACF1;DDX5;DDX3X;HSP90AB1;HNRNPU;DDX21;NUCKS1;CHD4;IQGAP1;ACTB;HSP90B1;PURB;AKAP13;UBC;NFKBIZ;SF3B1;MCL1;DDX17;RANBP2;H2AFY;CSNK1A1;HUWE1;ATP2B1;DEK;YWHAZ;NFKB1;EIF5;CSDE1;CAPRIN1;MYH9;TRIP12;HNRNPC;TLN1;SERINC3;TPT1;ATF4
B_Naive_up	TF_Perturbations_Followed_by_Expression	KLF9 OE GBM1A HUMAN GSE62212 RNASEQ UP	33/411	8.67546e-20	1.98757e-18	9.52029	417.857	MACF1;DDX5;DDX3X;HSP90AB1;HNRNPU;DDX21;MT-ND2;SMC4;SEC61A1;NUB1;TPR;UBC;SF3B1;MCL1;EGR1;HSP90AA1;HSPA5;CSNK1A1;IFRD1;SMARCA5;PRRC2C;KLF4;NFKB1;GNL3;SFPQ;EIF5;SON;NCL;MYH9;TRIP12;HNRNPC;TOP1;EIF4G2
B_Naive_up	TF_Perturbations_Followed_by_Expression	TOX4 SIRNA HCT116 HUMAN GSE56788 RNASEQ UP	34/446	1.16713e-19	2.64008e-18	9.03431	393.847	DDX5;HSP90AB1;MT-CO1;HMGB2;CHD4;ACTB;HSP90B1;TMEM245;TNKS2;UBC;ACTR2;HSP90AA1;CSNK1A1;HUWE1;ZFP91;MARCH7;YWHAZ;PTBP3;SOD1;PTP4A2;SFPQ;EIF5;CSDE1;CAPRIN1;XRN2;HNRNPA2B1;HNRNPD;MYH9;TRIP12;HNRNPC;EIF4G2;TPT1;PAFAH1B1;PICALM
B_Naive_up	TF_Perturbations_Followed_by_Expression	U2AF1 KD A549 HUMAN GSE66553 RNASEQ DOWN	33/417	1.35359e-19	3.02358e-18	9.36864	407.033	MT-ND4L;DDX3X;MT-CO1;ROCK2;HNRNPU;NUCKS1;CHD4;IQGAP1;MT-ND2;SMC4;ACTB;BCLAF1;TPR;UBC;RANBP2;HSP90AA1;HSPA5;FUS;SMARCA5;HUWE1;PRRC2C;MT-ATP8;PTP4A2;SFPQ;WNK1;NCL;CAPRIN1;XRN2;HNRNPA2B1;BHLHE40;HNRNPD;MYH9;TLN1
B_Naive_up	TF_Perturbations_Followed_by_Expression	THRA MUT HUMAN GSE29159 CREEDSID GENE 1695 UP	29/306	1.90981e-19	4.16198e-18	11.224	483.779	DDX6;DDX5;SET;HSP90AB1;ROCK2;HNRNPU;DDX21;NUCKS1;HSP90B1;SF3B1;SLC38A2;MCL1;RANBP2;HSPA5;CSNK1A1;SMARCA5;BAZ1A;MARCH7;ATP2B1;DEK;HNRNPH1;THRAP3;NCL;TRIP12;HNRNPC;TOP1;EIF4G2;EIF3A;TPT1
B_Naive_up	TF_Perturbations_Followed_by_Expression	FOXP1 OE HUMAN GSE51382 CREEDSID GENE 1434 DOWN	29/306	1.90981e-19	4.16198e-18	11.224	483.779	TCERG1;ZCCHC7;SMG1;DDX5;SET;HSP90AB1;MT-CO1;ODC1;HNRNPU;DDX21;MT-ND2;SMC4;TAF1D;SLC38A2;HNRNPA0;MBNL1;HSP90AA1;HSPA5;BAZ1A;ATP2B1;DEK;SOD1;PTP4A2;SFPQ;HNRNPA2B1;TCEA1;TCF4;EIF4G2;ATF4
B_Naive_up	TF_Perturbations_Followed_by_Expression	PAX7 OE H9 HUMAN GSE98976 PROLIFMYOG RNASEQ UP	32/395	2.52707e-19	5.4408e-18	9.56695	409.677	DDX6;DDX5;MT-ND5;DDX3X;ROCK2;CELF2;HMGB2;NUCKS1;IQGAP1;MT-ND2;SMC4;ACTB;HSP90B1;SEC61A1;DDX17;HSPA5;H2AFY;HUWE1;LNPEP;YWHAZ;HNRNPM;MKLN1;EIF5;SON;HNRNPH1;CSDE1;HNRNPA2B1;MYH9;TRIP12;TLN1;EIF4G2;PAFAH1B1
B_Naive_up	TF_Perturbations_Followed_by_Expression	PHF20 SHRNA H1792 HUMAN GSE82115 RNASEQ DOWN	35/492	2.95626e-19	6.2891e-18	8.41232	358.913	MACF1;KMT2D;SMG1;DDX5;HSP90AB1;MT-CO1;DHX9;HNRNPU;NUCKS1;IQGAP1;ACTB;HSP90B1;SEC61A1;UBC;SF3B1;SRRM2;HSP90AA1;TPM3;FUS;HUWE1;ZFP91;YWHAZ;HNRNPM;PTP4A2;SFPQ;CSDE1;NCL;HNRNPA2B1;HNRNPD;MYH9;GRB2;HNRNPC;TOP1;EIF4G2;ATF4
B_Naive_up	TF_Perturbations_Followed_by_Expression	FOXQ1 SIRNA MDAMB231 HUMAN GSE79586 RNASEQ UP	35/499	4.6403e-19	9.75556e-18	8.28241	349.637	DDX5;DDX3X;HSP90AB1;HMGB2;HNRNPU;NUCKS1;RRBP1;IQGAP1;MT-ND2;ACTB;HSP90B1;SEC61A1;TMEM245;UBC;MCL1;SRRM2;ACTR2;HSPA5;TPM3;STAT3;HUWE1;PRRC2C;ZFP91;ATP2B1;YWHAZ;CD2AP;PTP4A2;SON;HNRNPH1;CSDE1;CAPRIN1;HNRNPA2B1;HNRNPC;TLN1;EIF4G2
B_Naive_up	TF_Perturbations_Followed_by_Expression	TCF7L2 SIRNA PANC1 HUMAN GSE63776 RNASEQ UP	31/374	4.9776e-19	1.0343e-17	9.76395	411.493	MT-ND4L;MACF1;DDX6;DDX5;MT-ND5;DDX3X;DHX9;HNRNPU;IQGAP1;MT-ND2;ACTB;HSP90B1;PURB;SEC61A1;TMEM245;RANBP2;HSP90AA1;FUS;STAT3;ATRX;HUWE1;PRRC2C;PTBP3;NCOR1;WNK1;HNRNPH1;NCL;HNRNPA2B1;HNRNPD;MYH9;TLN1
B_Naive_up	TF_Perturbations_Followed_by_Expression	PGR SIRNA HESC HUMAN GSE94036 RNASEQ DOWN	32/406	5.72306e-19	1.17553e-17	9.28032	389.816	MACF1;DDX6;SMG1;KMT2A;MT-CO1;ZBTB20;NUCKS1;CHD4;ACTB;MED13;UBC;SF3B1;MCL1;DDX17;SRRM2;BRD2;ACTR2;CSNK1A1;ATRX;HUWE1;ATP2B1;YWHAZ;NCOR1;HNRNPH1;CSDE1;CAPRIN1;MYH9;TRIP12;HNRNPC;TLN1;EIF4G2;TPT1
B_Naive_up	TF_Perturbations_Followed_by_Expression	ZIC3 OE HUVEC HUMAN GSE79306 RNASEQ UP	22/153	6.74852e-19	1.37041e-17	17.4674	730.833	SRRM2;KDM5A;MT-ND4L;MACF1;KMT2D;DDX5;SMG1;MT-ND5;MT-CO1;DHX9;HUWE1;ITPR2;PRRC2C;NUCKS1;ABLIM1;SON;HERC1;XRN2;TPR;PHIP;EIF4G2;NKTR
B_Naive_up	TF_Perturbations_Followed_by_Expression	IRX6 SIRNA MCF7 HUMAN GSE79586 RNASEQ UP	32/411	8.22812e-19	1.6521e-17	9.15553	381.25	MT-ND4L;SMG1;MT-ND5;SET;HSP90AB1;DHX9;HNRNPU;CHD4;RRBP1;MT-ND2;ACTB;HSP90B1;PURB;SEC61A1;BCLAF1;MED13;UBC;MCL1;BRD2;HSP90AA1;HSPA5;SMARCA5;SUCO;YWHAZ;SON;CSDE1;NCL;CAPRIN1;TRIP12;HNRNPC;TOP1;EIF4G2
B_Naive_up	TF_Perturbations_Followed_by_Expression	EZH2 SHRNA HUVEC HUMAN GSE71164 RNASEQ DOWN	30/353	9.58584e-19	1.90332e-17	9.98888	414.427	MACF1;DDX6;MT-ND5;DDX3X;HSP90AB1;MT-CO1;DHX9;ZFAND5;IQGAP1;ACTB;SEC61A1;UBC;SKIL;RANBP2;MBNL1;HSP90AA1;HUWE1;LAPTM5;PRRC2C;YWHAZ;PTBP3;WNK1;HNRNPH1;CSDE1;CAPRIN1;HNRNPA2B1;BHLHE40;TRIP12;EIF4G2;TPT1
B_Naive_up	TF_Perturbations_Followed_by_Expression	MYCN SHRNA SKNBE2 HUMAN GSE84389 RNASEQ UP	25/224	1.33699e-18	2.62549e-17	13.2315	544.556	DDX6;DDX5;RBM25;MT-ND5;HSP90AB1;HSP90B1;ABLIM1;TAF1D;MED13;TPR;SF3B1;DDX17;SRRM2;RANBP2;PNISR;ACTR2;ATRX;PRRC2C;SON;NCL;PDCD4;PHIP;NAA15;EIF4G2;TPT1
B_Naive_up	TF_Perturbations_Followed_by_Expression	MAF SIRNA MACROPHAGE HUMAN GSE98368 RNASEQ DOWN	33/458	2.34491e-18	4.55473e-17	8.44695	342.898	MT-ND4L;MACF1;KMT2D;MT-ND5;DDX3X;MT-CO1;MYCBP2;PLEK;ITPR2;IQGAP1;MT-ND2;ACTB;HSP90B1;AKAP13;UBC;SF3B1;DDX17;SRRM2;ACTR2;TPM3;CD180;CYBB;PTBP3;PTPRC;SON;WNK1;HNRNPA2B1;MYH9;GRB2;TLN1;DOCK2;TPT1;PICALM
B_Naive_up	TF_Perturbations_Followed_by_Expression	PAX2 SIRNA REP HUMAN GSE59781 RNASEQ DOWN	30/366	2.64595e-18	5.0842e-17	9.59599	388.384	ANKRD17;MT-ND4L;MACF1;KMT2D;SMG1;HSP90AB1;DHX9;CHD4;IQGAP1;MT-ND2;SMC4;CLINT1;SEC61A1;TMEM245;MED13;SF3B1;HNRNPA0;SRRM2;RANBP2;FUS;SMARCA5;HUWE1;PRRC2C;DEK;SON;WNK1;FUBP1;CAPRIN1;PHIP;TLN1
B_Naive_up	TF_Perturbations_Followed_by_Expression	KLF10 SIRNA KLF10 HUMAN GSE90566 RNASEQ DOWN	28/309	2.76379e-18	5.25414e-17	10.6222	429.454	DDX5;RBM25;MT-ND5;MT-CO1;NUCKS1;MT-ND2;SMC4;HSP90B1;PABPN1;TPR;UBC;ARGLU1;SF3B1;NKTR;DDX17;RANBP2;PNISR;HSP90AA1;DEK;GNL3;HNRNPH1;FUBP1;HNRNPA2B1;TAX1BP1;HNRNPC;EIF4G2;TPT1;ATF4
B_Naive_up	TF_Perturbations_Followed_by_Expression	ERG OE CD34 HUMAN GSE53665 RNASEQ UP	29/338	2.93339e-18	5.51785e-17	10.0452	405.527	MT-ND4L;MACF1;MT-ND5;DDX3X;KMT2A;MT-CO1;PLEK;MT-ND2;ACTB;AKAP13;ELMSAN1;UBC;MCL1;DDX17;PNISR;ACTR2;MBNL1;H2AFY;TPM3;LAPTM5;PRRC2C;CYBB;WNK1;HNRNPA2B1;REL;MYH9;TLN1;TPT1;PICALM
B_Naive_up	TF_Perturbations_Followed_by_Expression	MAF OE MACROPHAGE HUMAN GSE98368 RNASEQ UP	36/567	3.48422e-18	6.48573e-17	7.46073	299.908	DDX5;MT-ND5;HSP90AB1;MT-CO1;ZFAND5;CHD4;RRBP1;ACTB;DOCK10;AKAP13;SEC61A1;UBC;MCL1;DDX17;SRRM2;BRD2;HSP90AA1;HSPA5;TPM3;STAT3;LAPTM5;PRRC2C;YWHAZ;PTPRC;SON;WNK1;NCL;HNRNPA2B1;MYH9;ACIN1;GRB2;TRIP12;HNRNPC;TLN1;EIF4G2;PICALM
B_Naive_up	TF_Perturbations_Followed_by_Expression	FOXD4L6 SIRNA T47D HUMAN GSE79586 RNASEQ UP	31/401	3.71196e-18	6.83842e-17	9.03887	362.775	DDX5;DDX3X;HSP90AB1;HNRNPU;IQGAP1;MT-ND2;ACTB;TNKS2;UBC;DDX17;SRRM2;ACTR2;HSP90AA1;HSPA5;TPM3;HUWE1;PRRC2C;ZFP91;YWHAZ;SON;WNK1;CSDE1;CAPRIN1;PDCD4;MYH9;GRB2;HNRNPC;EIF4G2;TPT1;PAFAH1B1;PICALM
B_Naive_up	TF_Perturbations_Followed_by_Expression	U2AF1 OE BFUE HUMAN GSE94153 RNASEQ DOWN	35/535	4.21335e-18	7.68291e-17	7.67176	306.934	DDX5;MT-ND5;SET;DDX3X;HSP90AB1;MT-CO1;MT-ND2;CHD2;ACTB;HSP90B1;UBC;SF3B1;EGR1;BRD2;ACTR2;MBNL1;HSP90AA1;HSPA5;TPM3;LAPTM5;YWHAZ;MT-ATP8;SOD1;PTPRC;HNRNPH1;THRAP3;CSDE1;NCL;HNRNPA2B1;BHLHE40;TAX1BP1;PDCD4;HNRNPC;SERINC3;EIF4G2
B_Naive_up	TF_Perturbations_Followed_by_Expression	MYOD1 MUT MOUSE GSE6487 CREEDSID GENE 1178 DOWN	28/320	6.97238e-18	1.25855e-16	10.2163	403.589	MACF1;DDX3X;HNRNPU;NUCKS1;SMC4;ACTB;HSP90B1;PURB;SF3B1;ACTR2;HSP90AA1;HSPA5;FUS;IFRD1;DEK;PTP4A2;EIF5;HNRNPH1;CSDE1;NCL;HNRNPA2B1;TCEA1;MYH9;TOP1;EIF4G2;EIF3A;ATF4;PICALM
B_Naive_up	TF_Perturbations_Followed_by_Expression	TSHZ3 SIRNA BT549 HUMAN GSE79586 RNASEQ DOWN	29/352	8.83205e-18	1.57588e-16	9.60286	377.087	MACF1;SMG1;MT-ND5;SET;MT-CO1;HMGB2;HNRNPU;NUCKS1;IQGAP1;SMC4;ACTB;TPR;DDX17;SRRM2;MBNL1;HSP90AA1;HUWE1;IRF2BP2;DEK;PTP4A2;SFPQ;SON;WNK1;HNRNPH1;THRAP3;FUBP1;HNRNPA2B1;TLN1;EIF4G2
B_Naive_up	TF_Perturbations_Followed_by_Expression	STAT3 KO MOUSE GSE38375 CREEDSID GENE 2479 UP	26/268	8.90676e-18	1.57588e-16	11.3518	445.67	DDX5;KMT2A;YTHDC1;MYCBP2;ODC1;HNRNPU;CLINT1;ACTB;ZFP36L1;TNKS2;UBC;SKIL;SLC38A2;MCL1;EGR1;MBNL1;HSPA5;NFKB1;HNRNPM;PTPRC;HNRNPH1;HNRNPA2B1;PDCD4;MYH9;DOCK2;EIF4G2
B_Naive_up	TF_Perturbations_Followed_by_Expression	TCF12 KO MOUSE GSE27402 CREEDSID GENE 2168 DOWN	23/196	1.10451e-17	1.93506e-16	13.8718	541.62	SRRM2;DDX17;ZCCHC7;H2AFY;YTHDC1;CELF2;IQGAP1;CLK1;PTP4A2;PTPRC;PABPN1;WNK1;HNRNPA2B1;UBC;TCF4;CCNL1;JARID2;SERINC3;ARGLU1;LUC7L2;TPT1;BPTF;HNRNPA0
B_Naive_up	TF_Perturbations_Followed_by_Expression	FOXP3 OE SW780 HUMAN GSE81157 RNASEQ UP	29/356	1.19886e-17	2.07996e-16	9.48345	369.5	DDX5;RBM25;MT-ND5;SET;DDX3X;MT-CO1;DHX9;HMGB2;NUCKS1;MT-ND2;SMC4;ACTB;HSP90B1;UBC;DDX17;MBNL1;HSP90AA1;HSPA5;HUWE1;DEK;YWHAZ;PTBP3;EIF5;HNRNPH1;HNRNPA2B1;HNRNPD;MYH9;TOP1;ATF4
B_Naive_up	TF_Perturbations_Followed_by_Expression	STAT3 SIRNA HCC1143 HUMAN GSE85579 RNASEQ UP	27/302	1.63059e-17	2.80179e-16	10.4126	402.499	MACF1;JMJD1C;DDX21;IRS2;RRBP1;IQGAP1;HSP90B1;UBC;MCL1;RANBP2;BRD2;ACTR2;MBNL1;HSP90AA1;HSPA5;HUWE1;ZFP91;KLF4;YWHAZ;PTBP3;PTP4A2;EIF5;NCL;CAPRIN1;MYH9;TLN1;EIF4G2
B_Naive_up	TF_Perturbations_Followed_by_Expression	AFF4 SHRNA HELA HUMAN GSE69021 RNASEQ UP	28/332	1.8361e-17	3.12487e-16	9.80695	377.923	SETD2;SMG1;MT-ND5;SET;MT-CO1;DHX9;HMGB2;HNRNPU;DDX21;NUCKS1;SMC4;BCLAF1;TPR;UBC;RANBP2;CSNK1A1;PRRC2C;SOD1;HNRNPM;MKLN1;SFPQ;SON;HNRNPH1;FUBP1;NCL;HNRNPA2B1;EIF4G2;TPT1
B_Naive_up	TF_Perturbations_Followed_by_Expression	EHF KD CALU3 HUMAN GSE63397 RNASEQ UP	30/393	1.91721e-17	3.23212e-16	8.86991	341.43	MT-ND4L;GGNBP2;SET;HMGB2;HNRNPU;NUCKS1;IQGAP1;SMC4;ABLIM1;UBC;PRPF38B;HSP90AA1;CSNK1A1;TPM3;FUS;HUWE1;YWHAZ;MT-ATP8;PTP4A2;SFPQ;EIF5;HNRNPH1;CSDE1;NCL;HNRNPA2B1;HNRNPD;MYH9;EIF4G2;TPT1;PICALM
B_Naive_up	TF_Perturbations_Followed_by_Expression	ASCL1 KO G523NS HUMAN GSE87615 RNASEQ DOWN	25/256	3.37417e-17	5.63518e-16	11.3799	431.616	DDX5;SET;DDX3X;DHX9;HNRNPU;NUCKS1;UBC;SF3B1;HNRNPA0;SRRM2;ACTR2;HSP90AA1;FUS;DEK;HNRNPM;SFPQ;HNRNPH1;THRAP3;CSDE1;NCL;CAPRIN1;XRN2;HNRNPA2B1;HNRNPD;HNRNPC
B_Naive_up	TF_Perturbations_Followed_by_Expression	PBX3 OE SMMC7721 HUMAN GSE71261 RNASEQ DOWN	32/468	3.6957e-17	6.11502e-16	7.93522	300.243	MT-ND4L;DDX5;MT-ND5;HSP90AB1;MT-CO1;DHX9;HNRNPU;DDX21;RRBP1;MT-ND2;ACTB;HSP90B1;SEC61A1;TMEM245;MCL1;SRRM2;BRD2;HSP90AA1;HSPA5;H2AFY;TPM3;STAT3;HUWE1;PRRC2C;YWHAZ;MT-ATP8;NCL;TRIP12;HNRNPC;TOP1;TLN1;PICALM
B_Naive_up	TF_Perturbations_Followed_by_Expression	ZBTB48 KO U2OS HUMAN GSE96777 RNASEQ DOWN	26/289	5.75359e-17	9.43273e-16	10.4342	390.178	MACF1;SETD2;DDX5;MT-ND5;HMGB2;ZBTB20;CHD4;BAZ2B;MT-ND2;HSP90B1;MED13;MCL1;SRRM2;RANBP2;EGR1;ACTR2;HSP90AA1;HSPA5;HUWE1;YWHAZ;CAPRIN1;HNRNPA2B1;BHLHE40;TAX1BP1;TLN1;EIF4G2
B_Naive_up	TF_Perturbations_Followed_by_Expression	U2AF1 OE CFUG HUMAN GSE94153 RNASEQ UP	30/410	6.15761e-17	1.00033e-15	8.46569	315.992	MT-ND4L;DDX5;MT-ND5;SET;DDX3X;HSP90AB1;MT-CO1;HMGB2;HNRNPU;NUCKS1;MT-ND2;HSP90B1;SF3B1;ACTR2;MBNL1;HSP90AA1;HSPA5;LAPTM5;PRRC2C;CYBB;MT-ATP8;SRRM1;SON;HNRNPH1;THRAP3;NCL;HNRNPA2B1;HNRNPC;EIF4G2;TPT1
B_Naive_up	TF_Perturbations_Followed_by_Expression	GATA1 KO MOUSE GSE40273 CREEDSID GENE 1062 UP	24/237	6.50464e-17	1.04719e-15	11.7954	439.633	SRRM2;MACF1;PNISR;DDX6;ZCCHC7;DDX5;RBM25;KMT2A;ROCK1;TUT4;MYCBP2;ATRX;ATP2B1;GLS;PHF20L1;NSD3;CLK1;PTP4A2;PTPRC;SON;HNRNPH1;FUBP1;LUC7L2;TPT1
B_Naive_up	TF_Perturbations_Followed_by_Expression	ASCL1 KO G523NS HUMAN GSE87617 RNASEQ UP	30/415	8.58543e-17	1.36885e-15	8.35359	309.032	MACF1;DDX5;RBM25;DDX3X;HSP90AB1;HNRNPU;IQGAP1;ACTB;HSP90B1;DDX17;RANBP2;ACTR2;HSP90AA1;PPP1R12A;HSPA5;CSNK1A1;TPM3;ATRX;ATP2B1;YWHAZ;MT-ATP8;EIF5;CSDE1;NCL;TAX1BP1;MYH9;TRIP12;TOP1;EIF4G2;TPT1
B_Naive_up	TF_Perturbations_Followed_by_Expression	REST SHRNA C2 HUMAN GSE90068 PBMPA RNASEQ UP	32/482	8.65588e-17	1.36885e-15	7.68278	284.153	MT-ND4L;MACF1;DDX6;DDX5;MT-ND5;HSP90AB1;MT-CO1;CELF2;HNRNPU;CHD4;RRBP1;MT-ND2;ACTB;HSP90B1;PURB;SEC61A1;UBC;RANBP2;ACTR2;HSP90AA1;HSPA5;SMARCA5;YWHAZ;HNRNPM;CSDE1;NCL;CAPRIN1;HNRNPA2B1;MYH9;TRIP12;EIF4G2;TPT1
B_Naive_up	TF_Perturbations_Followed_by_Expression	SOX11 DEPLETION HUMAN GSE34763 CREEDSID GENE 353 UP	29/390	1.38289e-16	2.16773e-15	8.57526	313.145	HSP90AB1;MT-CO1;ODC1;ANKRD12;PLEK;HNRNPU;SMC4;MALT1;HSP90B1;DOCK10;TPR;UBC;SF3B1;SLC38A2;ACTR2;HSP90AA1;HSPA5;DEK;YWHAZ;GNL3;SOD1;PTP4A2;PRPF39;CSDE1;TCEA1;TOP1;EIF4G2;EIF3A;ATF4
B_Naive_up	TF_Perturbations_Followed_by_Expression	NFE2L1 KO MOUSE GSE867 CREEDSID GENE 893 UP	27/332	1.79382e-16	2.76341e-15	9.37398	339.873	MACF1;SET;HSP90AB1;ZFAND5;CHD4;IQGAP1;SMC4;HSP90B1;ZFP36L1;TRA2B;JARID2;DDX17;ACTR2;MBNL1;HSPA5;CSNK1A1;LAPTM5;YWHAZ;HNRNPM;HNRNPA2B1;HNRNPD;PDCD4;MYH9;TOP1;TLN1;SERINC3;TPT1
B_Naive_up	TF_Perturbations_Followed_by_Expression	ZBTB48 KO HELA HUMAN GSE96777 RNASEQ DOWN	27/332	1.79382e-16	2.76341e-15	9.37398	339.873	ANKRD17;MACF1;SMG1;HNRNPU;NUCKS1;IQGAP1;ACTB;HSP90B1;BCLAF1;MED13;UBC;MCL1;RANBP2;ACTR2;SMARCA5;HUWE1;PRRC2C;ATP2B1;YWHAZ;PTP4A2;WNK1;HNRNPH1;NCL;HNRNPA2B1;MYH9;NAA15;EIF4G2
B_Naive_up	TF_Perturbations_Followed_by_Expression	DNMT1 KO MOUSE GSE31626 CREEDSID GENE 1237 UP	23/224	2.19669e-16	3.35511e-15	11.9224	429.855	DDX6;ZCCHC7;DDX5;DHX9;FUS;ZFAND5;ARAP2;BAZ2B;YWHAZ;CLK1;PRPF39;EIF5;PTPRC;PABPN1;HNRNPH1;UBC;TCF4;SERINC3;ARGLU1;SLC38A2;TPT1;MCL1;PICALM
B_Naive_up	TF_Perturbations_Followed_by_Expression	RUNX1 SHRNA MCF7 HUMAN GSE75070 RNASEQ DOWN	29/398	2.3709e-16	3.59051e-15	8.3859	301.709	SMG1;DDX5;MT-ND5;HSP90AB1;CCNT1;MT-CO1;DDX21;RRBP1;MT-ND2;ACTB;HSP90B1;SEC61A1;MED13;PABPN1;SF3B1;SKIL;RANBP2;PNISR;HUWE1;PHF20L1;CLK1;PRPF39;SFPQ;EIF5;SON;HNRNPH1;HNRNPA2B1;ACIN1;HNRNPC
B_Naive_up	TF_Perturbations_Followed_by_Expression	MYC OE MOUSE GSE38304 CREEDSID GENE 1846 DOWN	23/226	2.67483e-16	4.01674e-15	11.8037	423.252	DDX17;MACF1;EGR1;ACTR2;DDX5;KMT2A;YTHDC1;DEK;SMC4;YWHAZ;ACTB;MALT1;ZFP36L1;PTBP3;CLK1;PTPRC;HNRNPA2B1;PDCD4;CCNL1;SERINC3;SF3B1;BPTF;MCL1
B_Naive_up	TF_Perturbations_Followed_by_Expression	SALL4 KD HUMAN GSE35965 CREEDSID GENE 1408 UP	25/283	3.64968e-16	5.43497e-15	10.1749	361.686	KMT2E;RBM25;ROCK1;YTHDC1;ODC1;HMGB2;HSP90B1;TMEM245;TNKS2;SLC38A2;BPTF;BRD2;ACTR2;USP7;HSP90AA1;HSPA5;CSNK1A1;YWHAZ;HNRNPM;CAPRIN1;TAX1BP1;HNRNPC;EIF4G2;EIF3A;PAFAH1B1
B_Naive_up	TF_Perturbations_Followed_by_Expression	E2F1 OE HUMAN GSE2715 CREEDSID GENE 1129 DOWN	27/342	3.77358e-16	5.57305e-15	9.07174	322.168	DDX5;SET;HSP90AB1;HMGB2;HNRNPU;IRS2;SMC4;ACTB;TRA2B;SRSF10;HNRNPA0;DDX17;HSP90AA1;H2AFY;DEK;YWHAZ;PTP4A2;SFPQ;CSDE1;NCL;CAPRIN1;HNRNPA2B1;BHLHE40;HNRNPD;TCEA1;TPT1;ATF4
B_Naive_up	TF_Perturbations_Followed_by_Expression	ZNF217 SIRNA MCF7 HUMAN GSE58326 RNASEQ DOWN	28/378	5.317e-16	7.78809e-15	8.49792	298.876	MT-ND5;SET;DDX3X;HSP90AB1;DHX9;HMGB2;DDX21;NUCKS1;MT-ND2;SMC4;MED13;JARID2;ACTR2;USP7;HSP90AA1;HSPA5;TPM3;FUS;DEK;YWHAZ;PTBP3;HNRNPH1;NCL;HNRNPA2B1;HNRNPD;HNRNPC;TOP1;EIF4G2
B_Naive_up	TF_Perturbations_Followed_by_Expression	BATF KO MOUSE GSE54215 CREEDSID GENE 1522 DOWN	24/262	6.47628e-16	9.40903e-15	10.5429	368.72	DDX17;SRRM2;EGR1;BRD2;DDX6;DDX5;CNOT6L;DDX3X;H2AFY;HNRNPU;PRRC2C;LNPEP;SMC4;ZFP36L1;CLK1;PTP4A2;ABLIM1;PTPRC;PABPN1;HNRNPA2B1;TPR;CCNL1;SF3B1;BPTF
B_Naive_up	TF_Perturbations_Followed_by_Expression	RBM10 KD HEK293 HUMAN GSE44976 RNASEQ UP	26/321	7.44104e-16	1.07235e-14	9.28711	323.51	MACF1;MT-ND5;DDX3X;HMGB2;HNRNPU;MT-ND2;SMC4;HSP90B1;TMEM245;TPR;BRD2;HSP90AA1;PPP1R12A;HSPA5;FUS;HUWE1;MT-ATP8;CD2AP;WNK1;CSDE1;NCL;HNRNPA2B1;PDCD4;PHIP;EIF4G2;TPT1
B_Naive_up	TF_Perturbations_Followed_by_Expression	STAT3 SIRNA MDAMB157 HUMAN GSE85579 RNASEQ DOWN	24/264	7.69797e-16	1.1005e-14	10.454	363.804	DDX17;SRRM2;MT-ND4L;MT-ND5;DDX3X;HSPA5;MT-CO1;STAT3;ATRX;HUWE1;NUCKS1;CHD4;RRBP1;MT-ND2;SMC4;HSP90B1;PURB;TMEM245;MED13;SON;HNRNPH1;TPR;EIF4G2;BPTF
B_Naive_up	TF_Perturbations_Followed_by_Expression	NEUROD1 DEFICIENCY MOUSE GSE6030 CREEDSID GENE 639 DOWN	28/393	1.43767e-15	2.03898e-14	8.14241	278.273	DDX5;SET;DDX3X;HSP90AB1;ODC1;HNRNPU;JMJD1C;HSP90B1;PURB;TRA2A;CCNL1;SRSF10;HNRNPA0;DDX17;EGR1;ACTR2;HSP90AA1;HSPA5;H2AFY;CSNK1A1;FUS;ATP2B1;DEK;YWHAZ;SFPQ;CSDE1;HNRNPA2B1;EIF3A
B_Naive_up	TF_Perturbations_Followed_by_Expression	ELF3 KO CFPAC1 HUMAN GSE64558 RNASEQ UP	29/428	1.60621e-15	2.26008e-14	7.7434	263.778	MT-ND4L;MACF1;DDX3X;HSP90AB1;DDX21;NUCKS1;IQGAP1;CHD2;HSP90B1;NFKBIZ;SF3B1;MCL1;DDX17;ACTR2;PRPF38B;HSP90AA1;HSPA5;HUWE1;PRRC2C;YWHAZ;PTBP3;PTP4A2;CSDE1;NCL;MYH9;TRIP12;SERINC3;EIF4G2;PICALM
B_Naive_up	TF_Perturbations_Followed_by_Expression	OVOL1 KD BEWO HUMAN GSE66962 RNASEQ DOWN	25/304	1.95156e-15	2.72456e-14	9.39897	318.344	MT-ND4L;MT-ND5;MT-CO1;DHX9;DDX21;CHD4;RRBP1;MT-ND2;ACTB;SEC61A1;MED13;SRRM2;CSNK1A1;PRRC2C;DEK;MT-ATP8;GNL3;SFPQ;EIF5;HNRNPH1;NCL;CAPRIN1;BHLHE40;EIF4G2;PICALM
B_Naive_up	TF_Perturbations_Followed_by_Expression	HOXA11 SIRNA MDAMB231 HUMAN GSE79586 RNASEQ UP	28/398	1.9831e-15	2.74713e-14	8.03031	271.859	SET;DDX3X;HSP90AB1;HMGB2;HNRNPU;DDX21;NUCKS1;SMC4;ACTB;HSP90B1;SEC61A1;UBC;JARID2;HSPA5;TPM3;STAT3;HUWE1;ZFP91;ATP2B1;DEK;YWHAZ;EIF5;NCL;CAPRIN1;HNRNPA2B1;HNRNPD;EIF4G2;ATF4
B_Naive_up	TF_Perturbations_Followed_by_Expression	YBX1 SIRNA BT549 HUMAN GSE79586 RNASEQ DOWN	25/305	2.1066e-15	2.89577e-14	9.36492	316.475	MACF1;SMG1;MT-ND5;MT-CO1;HMGB2;HNRNPU;DDX21;NUCKS1;MT-ND2;SMC4;SEC61A1;DDX17;SRRM2;MBNL1;HSP90AA1;TPM3;HUWE1;PTP4A2;SFPQ;EIF5;HNRNPH1;HNRNPA2B1;TRIP12;TLN1;ATF4
B_Naive_up	TF_Perturbations_Followed_by_Expression	ZNF143 SIRNA MCF7 HUMAN GSE76453 RNASEQ UP	27/367	2.17773e-15	2.97068e-14	8.39391	283.383	MACF1;KMT2D;DDX5;SET;MT-CO1;DDX21;ACTB;HSP90B1;PURB;ELMSAN1;UBC;JARID2;SRRM2;RANBP2;PRPF38B;HSPA5;HUWE1;IRF2BP2;SUCO;BAZ1A;EIF5;CSDE1;NCL;PDCD4;MYH9;TPT1;ATF4
B_Naive_up	TF_Perturbations_Followed_by_Expression	HOXA11 SIRNA BT549 HUMAN GSE79586 RNASEQ DOWN	26/342	3.41268e-15	4.58962e-14	8.66059	288.495	MT-ND4L;MACF1;SMG1;MT-ND5;KMT2A;MT-CO1;NUCKS1;IQGAP1;MT-ND2;NSD3;TPR;HNRNPA0;DDX17;SRRM2;HSP90AA1;CSNK1A1;FUS;HUWE1;IRF2BP2;PRRC2C;MT-ATP8;PTBP3;PTP4A2;WNK1;HNRNPH1;HNRNPC
B_Naive_up	TF_Perturbations_Followed_by_Expression	NR2C2 KO MOUSE GSE3065 CREEDSID GENE 2722 UP	24/282	3.41589e-15	4.58962e-14	9.71571	323.633	DDX17;RANBP2;EGR1;CD274;SET;EGR3;CNOT6L;DDX3X;HSPA5;IFRD1;ODC1;LAPTM5;BAZ1A;DEK;ACTB;CLK1;PABPN1;DMXL1;UBC;REL;MAFK;CCNL1;SF1;MCL1
B_Naive_up	TF_Perturbations_Followed_by_Expression	RC3H1 SIRNA HEK293 HUMAN GSE68611 RNASEQ DOWN	22/227	3.44569e-15	4.59511e-14	11.1201	370.317	DDX17;SRRM2;ANKRD17;MACF1;KMT2D;MBNL1;SMG1;MT-ND5;DDX3X;HSP90AB1;KMT2A;MT-CO1;HUWE1;PRRC2C;DDX21;NUCKS1;GNL3;SON;NCL;PHIP;SF3B1;ATF4
B_Naive_up	TF_Perturbations_Followed_by_Expression	ZBTB7B KO MOUSE GSE17812 CREEDSID GENE 1681 DOWN	28/408	3.72031e-15	4.92459e-14	7.81496	259.652	DDX5;DDX3X;HSP90AB1;DHX9;YTHDC1;HNRNPU;ZFP36L1;DOCK10;TNKS2;TRA2B;UBC;SF3B1;MCL1;DDX17;HSP90AA1;PPP1R12A;HSPA5;ATP2B1;DEK;CLK1;HNRNPM;PTP4A2;WNK1;HNRNPH1;CSDE1;HNRNPA2B1;SF1;PICALM
B_Naive_up	TF_Perturbations_Followed_by_Expression	IKZF1 MUT MOUSE GSE2501 CREEDSID GENE 1730 UP	25/313	3.84316e-15	5.0498e-14	9.10105	302.086	KMT2E;MACF1;DDX5;KMT2A;YTHDC1;MYCBP2;ZFAND5;CHD4;SMC4;ZFP36L1;PABPN1;UBC;MCL1;DDX17;ACTR2;MBNL1;HSP90AA1;LAPTM5;DEK;HNRNPH1;HNRNPA2B1;PDCD4;MYH9;TLN1;TPT1
B_Naive_up	TF_Perturbations_Followed_by_Expression	ZEB2 SHRNA H1 HUMAN GSE69618 DAY10 RNASEQ UP	26/344	3.92279e-15	5.11681e-14	8.60524	285.453	MACF1;SMG1;DDX5;HSP90AB1;MT-CO1;ZFAND5;RRBP1;CHD2;HSP90B1;NSD3;SEC61A1;TAF1D;UBC;SF3B1;NKTR;HSP90AA1;HSPA5;IRF2BP2;SRRM1;CLK1;HNRNPH1;HNRNPA2B1;MYH9;HNRNPC;TPT1;ATF4
B_Naive_up	TF_Perturbations_Followed_by_Expression	HOXA11 SIRNA MCF7 HUMAN GSE79586 RNASEQ UP	31/515	4.10668e-15	5.31786e-14	6.86932	227.554	DDX5;SET;DDX3X;HSP90AB1;MT-CO1;HMGB2;HNRNPU;CHD4;RRBP1;MT-ND2;SMC4;ACTB;SEC61A1;UBC;BRD2;HSPA5;H2AFY;TPM3;FUS;DEK;MT-ATP8;SFPQ;EIF5;HNRNPH1;NCL;HNRNPA2B1;HNRNPD;PDCD4;MYH9;GRB2;HNRNPC
B_Naive_up	TF_Perturbations_Followed_by_Expression	HEY2 KO MOUSE GSE6526 CREEDSID GENE 1511 UP	21/205	4.93257e-15	6.29607e-14	11.7765	387.951	EGR1;BRD2;HSP90AA1;EGR3;DDX3X;HSP90AB1;HSPA5;IFRD1;KLF4;ACTB;GNL3;EIF5;UBC;BHLHE40;NFKBIZ;MAFK;CCNL1;SKIL;TPT1;ATF4;MCL1
B_Naive_up	TF_Perturbations_Followed_by_Expression	HEY2 KO MOUSE GSE6526 CREEDSID GENE 1512 DOWN	21/205	4.93257e-15	6.29607e-14	11.7765	387.951	EGR1;BRD2;HSP90AA1;EGR3;DDX3X;HSP90AB1;HSPA5;IFRD1;KLF4;ACTB;GNL3;EIF5;UBC;BHLHE40;NFKBIZ;MAFK;CCNL1;SKIL;TPT1;ATF4;MCL1
B_Naive_up	TF_Perturbations_Followed_by_Expression	EZH2 SHRNA PROE HUMAN GSE59089 RNASEQ UP	26/349	5.53419e-15	7.0139e-14	8.46985	278.047	MT-ND4L;DDX5;MT-ND5;ROCK1;MT-CO1;MT-ND2;ACTB;UBC;SF3B1;DDX17;SRRM2;ACTR2;PPP1R12A;H2AFY;LAPTM5;IRF2BP2;CYBB;PTP4A2;PTPRC;SON;CSDE1;MYH9;GRB2;TLN1;EIF4G2;TPT1
B_Naive_up	TF_Perturbations_Followed_by_Expression	PRRX1 SIRNA MDAMB231 HUMAN GSE79586 RNASEQ UP	26/352	6.7846e-15	8.53809e-14	8.39062	273.736	DDX5;MT-ND5;SET;MT-CO1;ZFAND5;NUCKS1;CHD4;MT-ND2;ACTB;ABLIM1;UBC;JARID2;HSP90AA1;CSNK1A1;TPM3;STAT3;SMARCA5;PTBP3;CSDE1;NCL;CAPRIN1;HNRNPA2B1;HNRNPC;TOP1;EIF4G2;TPT1
B_Naive_up	TF_Perturbations_Followed_by_Expression	PAX5 SIRNA T47D HUMAN GSE79586 RNASEQ DOWN	27/387	8.02201e-15	1.00247e-13	7.91943	257.038	MT-ND4L;DDX6;MT-ND5;SET;MT-CO1;DDX21;NUCKS1;MT-ND2;ACTB;TPR;MCL1;DDX17;MBNL1;H2AFY;TPM3;FUS;HUWE1;ZFP91;DEK;MT-ATP8;PTBP3;PTP4A2;NCL;HNRNPA2B1;BHLHE40;TLN1;TPT1
B_Naive_up	TF_Perturbations_Followed_by_Expression	CHD1 KO 22RV1 HUMAN GSE84610 RNASEQ DOWN	21/213	1.06725e-14	1.32443e-13	11.2812	362.928	MT-ND4L;HSP90AA1;SET;DHX9;SMARCA5;HMGB2;ARID4B;NUCKS1;DEK;HSP90B1;MKLN1;BCLAF1;FUBP1;CSDE1;HNRNPA2B1;TPR;UBC;TAX1BP1;PHIP;SF3B1;ATF4
B_Naive_up	TF_Perturbations_Followed_by_Expression	STAT3 SIRNA HCC1143 HUMAN GSE85579 RNASEQ DOWN	24/298	1.17381e-14	1.44662e-13	9.14087	293.202	DDX17;SRRM2;MT-ND4L;HSP90AB1;MT-CO1;FUS;STAT3;ANKRD12;ATRX;HNRNPU;PRRC2C;NUCKS1;MT-ND2;SMC4;ACTB;MT-ATP8;MALT1;PURB;SON;HNRNPH1;HNRNPA2B1;BHLHE40;PHIP;BPTF
B_Naive_up	TF_Perturbations_Followed_by_Expression	OVOL1 KO MOUSE GSE55072 CREEDSID GENE 2617 DOWN	23/270	1.30111e-14	1.59252e-13	9.67926	309.475	SRRM2;MACF1;MBNL1;HSP90AA1;SET;HSP90AB1;DHX9;ODC1;HUWE1;HNRNPU;PRRC2C;DDX21;NUCKS1;DEK;EIF5;WNK1;FUBP1;NCL;CAPRIN1;TRA2B;TOP1;SLC38A2;EIF3A
B_Naive_up	TF_Perturbations_Followed_by_Expression	KLF5 KO CFPAC1 HUMAN GSE64558 RNASEQ DOWN	23/280	2.84002e-14	3.45246e-13	9.29787	290.023	EGR1;DDX5;MT-ND5;SET;H2AFY;TPM3;FUS;HMGB2;HNRNPU;NUCKS1;MT-ND2;SMC4;YWHAZ;ACTB;SFPQ;PABPN1;HNRNPH1;NCL;TRA2B;HNRNPA2B1;UBC;HNRNPD;HNRNPC
B_Naive_up	TF_Perturbations_Followed_by_Expression	GLI1 SIRNA HCT116 HUMAN GSE57871 8HR RNASEQ DOWN	20/198	2.96926e-14	3.58518e-13	11.5366	359.339	HSP90AA1;SET;HSP90AB1;HSPA5;MT-CO1;CSNK1A1;FUS;HMGB2;NUCKS1;MT-ND2;YWHAZ;ACTB;MT-ATP8;MALT1;HSP90B1;EIF5;HNRNPA2B1;HNRNPD;HNRNPC;ATF4
B_Naive_up	TF_Perturbations_Followed_by_Expression	ZMAT4 SIRNA T47D HUMAN GSE79586 RNASEQ UP	26/378	3.65434e-14	4.38276e-13	7.76047	240.111	SMG1;KMT2A;HNRNPU;DDX21;HSP90B1;PURB;SEC61A1;TMEM245;TNKS2;UBC;SRRM2;HSPA5;CSNK1A1;HUWE1;SUCO;ZFP91;YWHAZ;EIF5;WNK1;CSDE1;CAPRIN1;PDCD4;HNRNPC;EIF4G2;TPT1;PICALM
B_Naive_up	TF_Perturbations_Followed_by_Expression	NFYA SIRNA HCT116 HUMAN GSE56788 RNASEQ DOWN	20/201	3.96238e-14	4.72052e-13	11.3436	350.056	DDX17;MT-ND4L;BRD2;DDX6;HSP90AA1;SET;MT-CO1;TPM3;FUS;ROCK2;ATRX;SMARCA5;HMGB2;NUCKS1;DEK;ACTB;HNRNPH1;NCL;EIF4G2;ATF4
B_Naive_up	TF_Perturbations_Followed_by_Expression	MBD2 KD HMLER HUMAN GSE63234 RNASEQ DOWN	25/348	4.38071e-14	5.18433e-13	8.1003	249.157	HSP90AB1;HMGB2;HNRNPU;DDX21;CHD4;RRBP1;IQGAP1;ACTB;SEC61A1;SRRM2;RANBP2;HSP90AA1;TPM3;FUS;HUWE1;PRRC2C;SON;THRAP3;NCL;CAPRIN1;HNRNPA2B1;HNRNPD;MYH9;HNRNPC;TLN1
B_Naive_up	TF_Perturbations_Followed_by_Expression	SUZ12 KD HEK293 HUMAN GSE50177 RNASEQ UP	21/230	4.95056e-14	5.82016e-13	10.3546	317.23	MT-ND5;SET;HSP90AB1;HSPA5;FUS;STAT3;CHD4;RRBP1;MT-ND2;SAFB;YWHAZ;ACTB;HNRNPM;SFPQ;FUBP1;NCL;HNRNPA2B1;HNRNPD;MYH9;TOP1;HNRNPA0
B_Naive_up	TF_Perturbations_Followed_by_Expression	STAT3 SIRNA MDAMB468 HUMAN GSE85579 RNASEQ UP	25/358	8.32966e-14	9.72883e-13	7.85301	236.504	MACF1;KMT2A;ANKRD12;IRS2;NUCKS1;CHD4;IQGAP1;SMC4;ACTB;MALT1;UBC;HSP90AA1;HSPA5;TPM3;IFRD1;HUWE1;DEK;SFPQ;EIF5;HNRNPA2B1;TAX1BP1;TOP1;TLN1;TPT1;ATF4
B_Naive_up	TF_Perturbations_Followed_by_Expression	SRF KO MOUSE GSE7412 CREEDSID GENE 1238 DOWN	20/212	1.0955e-13	1.27121e-12	10.6877	318.947	KMT2E;EGR1;ACTR2;MBNL1;HSP90AA1;HSP90AB1;HSPA5;IRS2;KLF4;ACTB;ZFP36L1;PABPN1;TNKS2;IRF4;TRA2B;UBC;CCNL1;SERINC3;ATF4;PICALM
B_Naive_up	TF_Perturbations_Followed_by_Expression	TBX3 SHRNA HFF HUMAN GSE76572 RNASEQ UP	25/364	1.21249e-13	1.39583e-12	7.71164	229.351	KMT2D;MT-ND5;HSP90AB1;ROCK1;MT-CO1;HNRNPU;JMJD1C;DDX21;MT-ND2;ACTB;SEC61A1;MED13;UBC;SRRM2;BRD2;MBNL1;PPP1R12A;CSNK1A1;STAT3;ATP2B1;YWHAZ;PTBP3;CAPRIN1;MYH9;TLN1
B_Naive_up	TF_Perturbations_Followed_by_Expression	GATA6 OE HESC HUMAN GSE69322 MTESR1MEDIA RNASEQ UP	26/398	1.21852e-13	1.39583e-12	7.33569	218.134	MT-ND4L;MACF1;KMT2D;MT-ND5;RRBP1;IQGAP1;MT-ND2;ACTB;HSP90B1;AKAP13;SEC61A1;UBC;SRRM2;KDM6B;HSPA5;HUWE1;PRRC2C;ATP2B1;YWHAZ;SON;WNK1;MYH9;TRIP12;TLN1;EIF4G2;PICALM
B_Naive_up	TF_Perturbations_Followed_by_Expression	ZNF589 SIRNA BT549 HUMAN GSE79586 RNASEQ UP	29/508	1.31579e-13	1.49765e-12	6.42352	190.516	DDX6;RBM25;SET;DDX3X;HSP90AB1;DDX21;RRBP1;IQGAP1;ACTB;HSP90B1;SEC61A1;TMEM245;UBC;MCL1;SRRM2;ACTR2;TPM3;STAT3;PRRC2C;ATP2B1;YWHAZ;PTP4A2;WNK1;CSDE1;NCL;MYH9;EIF4G2;TPT1;PICALM
B_Naive_up	TF_Perturbations_Followed_by_Expression	CTCF SIRNA HEK293 HUMAN GSE44267 RNASEQ UP	20/216	1.56202e-13	1.76667e-12	10.4675	308.661	HSP90AA1;MT-ND5;SET;HSP90AB1;MT-CO1;FUS;MT-ND2;YWHAZ;ACTB;MT-ATP8;GNL3;BCLAF1;EIF5;CSDE1;HNRNPA2B1;MYH9;SF3B1;EIF4G2;ATF4;MCL1
B_Naive_up	TF_Perturbations_Followed_by_Expression	SP140 KD PBMC HUMAN GSE83381 RNASEQ DOWN	26/403	1.62817e-13	1.82989e-12	7.23653	213.088	MACF1;CD274;SMG1;DDX5;MT-ND5;DDX3X;MT-CO1;ZFAND5;PLEK;IQGAP1;MT-ND2;HSP90B1;AKAP13;UBC;DDX17;SRRM2;HSP90AA1;HSPA5;H2AFY;PRRC2C;CYBB;YWHAZ;DMXL1;BHLHE40;EIF4G2;PICALM
B_Naive_up	TF_Perturbations_Followed_by_Expression	JUN SIRNA PC3 HUMAN GSE53470 RNASEQ DOWN	28/476	1.73267e-13	1.93517e-12	6.60553	194.097	MT-ND5;SET;HSP90AB1;HNRNPU;DDX21;CHD4;MT-ND2;SMC4;UBC;SRRM2;HSP90AA1;TPM3;FUS;HUWE1;PRRC2C;ZFP91;DEK;EIF5;SON;CSDE1;NCL;HNRNPA2B1;MYH9;HNRNPC;TOP1;TLN1;EIF4G2;ATF4
B_Naive_up	TF_Perturbations_Followed_by_Expression	NEUROG3 OE MOUSE GSE3653 CREEDSID GENE 2289 DOWN	23/305	1.74722e-13	1.93931e-12	8.46275	248.598	EGR1;USP7;HSP90AA1;SET;DDX3X;HSP90AB1;CSNK1A1;SMARCA5;HNRNPU;ACTB;HSP90B1;SFPQ;EIF5;HNRNPH1;CSDE1;NCL;CAPRIN1;UBC;TCEA1;TRIP12;NAA15;JARID2;EIF3A
B_Naive_up	TF_Perturbations_Followed_by_Expression	DNMT1 KO MOUSE GSE31626 CREEDSID GENE 1236 UP	19/192	1.94975e-13	2.15074e-12	11.2206	328.382	DDX6;DDX5;DDX3X;HSP90AB1;DHX9;ZFAND5;BAZ2B;MARCH7;CLK1;PRPF39;EIF5;THRAP3;CSDE1;UBC;TCF4;CCNL1;SERINC3;ARGLU1;SF1
B_Naive_up	TF_Perturbations_Followed_by_Expression	RC3H1 SIRNA HEK293 HUMAN GSE68611 RNASEQ UP	25/373	2.10064e-13	2.30298e-12	7.50873	219.19	DDX5;SET;MT-ND2;ACTB;HSP90B1;PABPN1;UBC;JARID2;BRD2;ACTR2;HSP90AA1;H2AFY;FUS;SMARCA5;ATP2B1;YWHAZ;SOD1;HNRNPM;SFPQ;EIF5;WNK1;HNRNPA2B1;MYH9;TOP1;EIF4G2
B_Naive_up	TF_Perturbations_Followed_by_Expression	XPA KO HELA HUMAN GSE100855 RNASEQ UP	22/278	2.27564e-13	2.47961e-12	8.88157	258.555	SRRM2;PNISR;DDX5;HSP90AA1;SET;DDX3X;HSP90AB1;HSPA5;ROCK1;NUCKS1;CHD4;DEK;SAFB;HSP90B1;HNRNPH1;FUBP1;NCL;HNRNPA2B1;HNRNPD;EIF4G2;TPT1;ATF4
B_Naive_up	TF_Perturbations_Followed_by_Expression	NFKB1 INACTIVATION HUMAN GSE20667 CREEDSID GENE 2573 UP	22/281	2.83002e-13	3.065e-12	8.77735	253.607	ACTR2;HSP90AA1;HSP90AB1;MT-CO1;CSNK1A1;FUS;HUWE1;HMGB2;NUCKS1;DEK;HSP90B1;PTP4A2;EIF5;HNRNPH1;NCL;XRN2;UBC;TCEA1;TOP1;EIF4G2;TPT1;ATF4
B_Naive_up	TF_Perturbations_Followed_by_Expression	PAX7 OE H9 HUMAN GSE98976 MESOD RNASEQ UP	22/282	3.04151e-13	3.2742e-12	8.74314	251.988	DDX17;EGR1;ACTR2;ROCK2;HUWE1;IRF2BP2;SUCO;LNPEP;MT-ND2;YWHAZ;MT-ATP8;HSP90B1;HNRNPM;MKLN1;HNRNPH1;CSDE1;HNRNPA2B1;TRA2A;PDCD4;MYH9;TLN1;PAFAH1B1
B_Naive_up	TF_Perturbations_Followed_by_Expression	TRPS1 MUTATION MOUSE GSE33766 CREEDSID GENE 621 UP	20/224	3.10565e-13	3.32323e-12	10.0529	289.526	EGR1;MBNL1;DDX3X;HSP90AB1;H2AFY;FUS;ZFAND5;HNRNPU;MARCH7;ACTB;ZFP36L1;CLK1;HNRNPH1;TRA2B;HNRNPA2B1;UBC;PDCD4;CCNL1;SF3B1;SLC38A2
B_Naive_up	TF_Perturbations_Followed_by_Expression	GFI1 KO MOUSE GSE20282 CREEDSID GENE 174 DOWN	19/198	3.40744e-13	3.62446e-12	10.8412	311.225	DDX17;EGR1;DDX5;MYCBP2;ZFAND5;JMJD1C;ACTB;CLK1;PTPRC;WNK1;UBC;CCNL1;SERINC3;DOCK2;SLC38A2;EIF4G2;TPT1;MCL1;PICALM
B_Naive_up	TF_Perturbations_Followed_by_Expression	THRB MUT HUMAN GSE29159 CREEDSID GENE 1697 UP	23/318	4.19917e-13	4.41406e-12	8.08442	230.396	DDX6;DDX5;SET;DDX3X;HSPA5;CSNK1A1;FUS;ODC1;SMARCA5;HMGB2;HNRNPU;DDX21;MARCH7;ATP2B1;GLS;HSP90B1;PTP4A2;HNRNPH1;NCL;TRIP12;SF3B1;EIF3A;MCL1
B_Naive_up	TF_Perturbations_Followed_by_Expression	PAX7 OE H9 HUMAN GSE98976 MESOD RNASEQ DOWN	23/318	4.19917e-13	4.41406e-12	8.08442	230.396	SRRM2;MT-ND4L;MACF1;RBM25;MT-ND5;SET;DDX3X;HSP90AB1;HSPA5;SMARCA5;HNRNPU;PRRC2C;DDX21;ACTB;GNL3;SFPQ;TAF1D;EIF5;NCL;NAA15;JARID2;EIF4G2;TPT1
B_Naive_up	TF_Perturbations_Followed_by_Expression	YBX1 SIRNA MDAMB231 HUMAN GSE79586 RNASEQ UP	26/420	4.22694e-13	4.41728e-12	6.91823	197.115	SET;HSP90AB1;HNRNPU;NUCKS1;MT-ND2;ACTB;UBC;MCL1;HSP90AA1;HSPA5;CSNK1A1;STAT3;SUCO;ZFP91;ATP2B1;YWHAZ;PTBP3;NCL;HNRNPA2B1;HNRNPD;MYH9;HNRNPC;TOP1;EIF4G2;PAFAH1B1;PICALM
B_Naive_up	TF_Perturbations_Followed_by_Expression	OVOL2 OE MDA HUMAN GSE51975 RNASEQ DOWN	26/421	4.46445e-13	4.61923e-12	6.90036	196.229	DDX5;DDX3X;HSP90AB1;MT-CO1;DHX9;HMGB2;HNRNPU;NUCKS1;RRBP1;HSP90B1;TRA2B;SRSF10;SRRM2;HSP90AA1;FUS;ZFP91;DEK;GNL3;HNRNPM;SFPQ;HNRNPH1;NCL;HNRNPA2B1;HNRNPD;HNRNPC;TLN1
B_Naive_up	TF_Perturbations_Followed_by_Expression	GLI1 SIRNA HCT116 HUMAN GSE57871 4HR RNASEQ DOWN	19/201	4.47189e-13	4.61923e-12	10.6609	303.15	HSP90AA1;SET;HSP90AB1;MT-CO1;CSNK1A1;NUCKS1;YWHAZ;MT-ATP8;MALT1;HSP90B1;HNRNPM;SFPQ;EIF5;THRAP3;HNRNPA2B1;UBC;HNRNPD;HNRNPC;EIF4G2
B_Naive_up	TF_Perturbations_Followed_by_Expression	ZEB2 SHRNA H1 HUMAN GSE69618 DAY6 RNASEQ UP	23/320	4.78759e-13	4.91691e-12	8.02916	227.768	SRRM2;SMG1;HSP90AA1;MT-ND5;SET;DDX3X;HSPA5;H2AFY;MT-CO1;TPM3;YTHDC1;HNRNPU;PRRC2C;IQGAP1;ATP2B1;MT-ND2;HSP90B1;TAF1D;NCL;HNRNPA2B1;ACIN1;SKIL;ATF4
B_Naive_up	TF_Perturbations_Followed_by_Expression	RELA OE HEK293 HUMAN GSE57027 RNASEQ DOWN	22/290	5.35652e-13	5.46977e-12	8.47868	239.568	DDX17;MT-ND4L;DDX5;MT-ND5;KMT2A;MT-CO1;MYCBP2;HUWE1;NUCKS1;CHD4;IQGAP1;MT-ND2;SMC4;SRRM1;NSD3;CSDE1;TPR;BHLHE40;TRIP12;TLN1;SRSF10;BPTF
B_Naive_up	TF_Perturbations_Followed_by_Expression	ERG OE CD34 HUMAN GSE53665 RNASEQ DOWN	21/262	6.40525e-13	6.50351e-12	8.96501	251.706	SRRM2;HSP90AA1;SET;HSP90AB1;HSPA5;DHX9;DDX21;NUCKS1;CHD4;IQGAP1;YWHAZ;HSP90B1;BCLAF1;SFPQ;CSDE1;NCL;TRA2B;HNRNPC;DOCK2;EIF4G2;HNRNPA0
B_Naive_up	TF_Perturbations_Followed_by_Expression	OVOL2 OE PC3 HUMAN GSE48230 RNASEQ DOWN	25/393	6.74499e-13	6.80977e-12	7.09334	198.79	SET;HSP90AB1;HNRNPU;NUCKS1;SMC4;ACTB;HSP90B1;SEC61A1;TRA2B;ACTR2;HSP90AA1;HSPA5;TPM3;FUS;SUCO;YWHAZ;HNRNPM;PTP4A2;SFPQ;EIF5;CSDE1;GRB2;HNRNPC;EIF4G2;TPT1
B_Naive_up	TF_Perturbations_Followed_by_Expression	NEUROG3 OE MOUSE GSE3653 CREEDSID GENE 2290 DOWN	19/206	6.9631e-13	6.99049e-12	10.3732	290.376	DDX17;DDX5;SET;DHX9;CSNK1A1;ODC1;DEK;SRRM1;SFPQ;PABPN1;HNRNPH1;HNRNPA2B1;UBC;HNRNPD;PDCD4;EIF4G2;TPT1;SF1;HNRNPA0
B_Naive_up	TF_Perturbations_Followed_by_Expression	SETDB1 KO HELA HUMAN GSE86813 RNASEQ DOWN	26/430	7.25153e-13	7.23938e-12	6.74351	188.497	ANKRD17;MT-ND4L;MT-ND5;DDX3X;HSP90AB1;DDX21;CHD4;IQGAP1;ACTB;MALT1;HSP90B1;AKAP13;BCLAF1;DDX17;STAT3;HUWE1;ATP2B1;MT-ATP8;GNL3;WNK1;NCL;BHLHE40;HNRNPC;NAA15;EIF4G2;TPT1
B_Naive_up	TF_Perturbations_Followed_by_Expression	GATA2 OE HESC HUMAN GSE57395 RNASEQ UP	28/505	7.32255e-13	7.26967e-12	6.19464	173.095	DDX3X;MT-CO1;RRBP1;HSP90B1;SEC61A1;MED13;ELMSAN1;UBC;KDM6B;BRD2;HSP90AA1;HSPA5;CSNK1A1;TPM3;IFRD1;IRF2BP2;PRRC2C;KLF4;YWHAZ;PTP4A2;BHLHE40;MYH9;MAFK;HNRNPC;TOP1;EIF4G2;TPT1;ATF4
B_Naive_up	TF_Perturbations_Followed_by_Expression	EGR1 KO MOUSE GSE16974 CREEDSID GENE 553 DOWN	22/296	8.09193e-13	7.98911e-12	8.29046	230.829	DDX17;PNISR;DDX5;HSP90AA1;DDX3X;HSP90AB1;HSPA5;H2AFY;YTHDC1;HNRNPU;ATP2B1;ACTB;HSP90B1;CLK1;HNRNPM;SFPQ;PABPN1;HNRNPH1;CSDE1;HNRNPA2B1;ACIN1;SF3B1
B_Naive_up	TF_Perturbations_Followed_by_Expression	FOXD4L6 SIRNA BT549 HUMAN GSE79586 RNASEQ DOWN	21/266	8.59614e-13	8.44027e-12	8.81684	244.952	SRRM2;MACF1;HSP90AA1;MT-ND5;DHX9;FUS;HUWE1;HNRNPU;LNPEP;NUCKS1;DEK;MT-ND2;SMC4;HSP90B1;NSD3;HNRNPH1;NCL;HNRNPA2B1;TPR;TLN1;HNRNPA0
B_Naive_up	TF_Perturbations_Followed_by_Expression	GATA1 KO MOUSE GSE40273 CREEDSID GENE 1062 DOWN	21/268	9.93907e-13	9.70553e-12	8.74456	241.674	ACTR2;SET;HSP90AB1;CSNK1A1;LAPTM5;IRF2BP2;CHD4;YWHAZ;ACTB;SFPQ;ABLIM1;THRAP3;TPR;UBC;PDCD4;MYH9;DOCK2;SLC38A2;EIF4G2;EIF3A;MCL1
B_Naive_up	TF_Perturbations_Followed_by_Expression	GLI1 SIRNA HCT116 HUMAN GSE57871 8HR RNASEQ UP	25/402	1.11424e-12	1.08214e-11	6.9208	190.48	DDX5;MT-ND5;DDX3X;HNRNPU;IQGAP1;SEC61A1;MED13;UBC;MCL1;HNRNPA0;SRRM2;RANBP2;ACTR2;H2AFY;TPM3;SMARCA5;HUWE1;SOD1;SFPQ;SON;CSDE1;NCL;MYH9;EIF4G2;TPT1
B_Naive_up	TF_Perturbations_Followed_by_Expression	NEUROG3 OE MOUSE GSE3653 CREEDSID GENE 1660 DOWN	22/301	1.13272e-12	1.09414e-11	8.1398	223.897	EGR1;USP7;HSP90AA1;SET;DDX3X;HSP90AB1;CSNK1A1;HNRNPU;ACTB;SFPQ;EIF5;HNRNPH1;CSDE1;NCL;CAPRIN1;UBC;TCEA1;TRIP12;NAA15;JARID2;EIF3A;MCL1
B_Naive_up	TF_Perturbations_Followed_by_Expression	HNF1A OE LNCAP HUMAN GSE85556 RNASEQ DOWN	29/554	1.15013e-12	1.10499e-11	5.84674	160.734	MT-ND4L;DDX5;MT-ND5;SET;MT-CO1;HMGB2;HNRNPU;MT-ND2;ACTB;HSP90B1;PABPN1;UBC;HNRNPA0;DDX17;SRRM2;KDM6B;BRD2;FUS;IFRD1;GNL3;SFPQ;HNRNPH1;CSDE1;NCL;BHLHE40;MYH9;HNRNPC;TPT1;ATF4
B_Naive_up	TF_Perturbations_Followed_by_Expression	GATA3 OE MDAMB231 HUMAN GSE72141 RNASEQ DOWN	23/336	1.32155e-12	1.25618e-11	7.61247	208.218	MBNL1;HSP90AA1;DHX9;FUS;HMGB2;HNRNPU;RRBP1;ATP2B1;DEK;SMC4;YWHAZ;ACTB;HNRNPH1;CSDE1;NCL;CAPRIN1;HNRNPA2B1;HNRNPD;MYH9;HNRNPC;TLN1;EIF4G2;MCL1
B_Naive_up	TF_Perturbations_Followed_by_Expression	YEATS2 SHRNA H1299 HUMAN GSE90781 RNASEQ DOWN	23/336	1.32155e-12	1.25618e-11	7.61247	208.218	HSP90AA1;SET;MT-CO1;CSNK1A1;FUS;HMGB2;HNRNPU;DDX21;NUCKS1;DEK;MT-ND2;SMC4;YWHAZ;ACTB;HNRNPM;TMEM245;SFPQ;HNRNPH1;NCL;CAPRIN1;HNRNPA2B1;HNRNPD;HNRNPC
B_Naive_up	TF_Perturbations_Followed_by_Expression	ZNF589 SIRNA T47D HUMAN GSE79586 RNASEQ DOWN	23/338	1.49434e-12	1.4129e-11	7.56336	205.945	MT-ND4L;SMG1;RBM25;MT-ND5;HSPA5;MT-CO1;SCAF11;FUS;HMGB2;ZFP91;NUCKS1;DEK;MT-ND2;SMC4;HSP90B1;SFPQ;MED13;HNRNPH1;NCL;HNRNPA2B1;TPR;PAFAH1B1;MCL1
B_Naive_up	TF_Perturbations_Followed_by_Expression	HNF4G OE LNCAP HUMAN GSE85557 RNASEQ UP	23/339	1.58851e-12	1.49403e-11	7.53904	204.822	EGR1;BRD2;MBNL1;HSP90AA1;SET;HSP90AB1;HSPA5;HNRNPU;IRF2BP2;PRRC2C;DDX21;SMC4;ACTB;HSP90B1;HNRNPM;SEC61A1;SFPQ;NCL;HNRNPA2B1;HNRNPD;MYH9;HNRNPC;ATF4
B_Naive_up	TF_Perturbations_Followed_by_Expression	ADARB1 KD HUVEC HUMAN GSE60217 RNASEQ UP	24/374	1.66825e-12	1.56082e-11	7.12813	193.309	RANBP2;MT-ND4L;MACF1;ACTR2;HSP90AA1;MT-ND5;HSP90AB1;TPM3;PRRC2C;DDX21;RRBP1;IQGAP1;MT-ND2;PTBP3;SEC61A1;PTP4A2;NCL;HNRNPA2B1;UBC;BHLHE40;MYH9;TLN1;EIF4G2;MCL1
B_Naive_up	TF_Perturbations_Followed_by_Expression	PRRX1 SIRNA BT549 HUMAN GSE79586 RNASEQ DOWN	21/276	1.7543e-12	1.63278e-11	8.46675	229.186	SRRM2;MACF1;ACTR2;MBNL1;SMG1;HSP90AA1;MT-ND5;HSP90AB1;MT-CO1;HUWE1;HNRNPU;IQGAP1;PTP4A2;BCLAF1;HNRNPH1;TPR;MYH9;GRB2;TLN1;SERINC3;ATF4
B_Naive_up	TF_Perturbations_Followed_by_Expression	FOXA2 KD DEC HUMAN GSE44875 RNASEQ DOWN	25/413	2.02101e-12	1.87127e-11	6.72078	180.973	DDX5;SET;DDX3X;MT-CO1;NUCKS1;RRBP1;IQGAP1;HSP90B1;AKAP13;UBC;SF3B1;DDX17;ACTR2;HSP90AA1;HSPA5;TPM3;SMARCA5;HUWE1;ATP2B1;YWHAZ;WNK1;CSDE1;HNRNPA2B1;HNRNPC;EIF4G2
B_Naive_up	TF_Perturbations_Followed_by_Expression	EZH2 KO MDAMB231 HUMAN GSE72524 RNASEQ DOWN	22/310	2.04154e-12	1.88053e-11	7.8818	212.157	MT-ND4L;BRD2;PRPF38B;DDX5;DDX3X;HSP90AB1;H2AFY;MT-CO1;TPM3;ZFAND5;ATRX;HUWE1;LAPTM5;PRRC2C;DEK;MT-ATP8;HNRNPH1;HNRNPA2B1;UBC;TAX1BP1;MYH9;SRSF10
B_Naive_up	TF_Perturbations_Followed_by_Expression	SETDB1 KD THP1 HUMAN GSE103409 SGRNA6DAY4 RNASEQ UP	24/379	2.21451e-12	2.0294e-11	7.02592	188.548	SRRM2;HSP90AA1;DDX3X;HSP90AB1;MT-CO1;DHX9;FUS;LAPTM5;CHD4;BAZ1A;SAFB;ACTB;HSP90B1;HNRNPM;SON;NCL;CAPRIN1;TPR;MYH9;ACIN1;TRIP12;TLN1;EIF4G2;HNRNPA0
B_Naive_up	TF_Perturbations_Followed_by_Expression	ZEB1 OE CFPAC1 HUMAN GSE64558 RNASEQ DOWN	20/251	2.59903e-12	2.36962e-11	8.86562	236.498	EGR1;PRPF38B;DDX5;H2AFY;MT-CO1;FUS;HMGB2;HNRNPU;NUCKS1;DEK;SMC4;PABPN1;HNRNPH1;NCL;HNRNPA2B1;BHLHE40;HNRNPD;HNRNPC;TPT1;MCL1
B_Naive_up	TF_Perturbations_Followed_by_Expression	ZMAT4 SIRNA T47D HUMAN GSE79586 RNASEQ DOWN	19/222	2.65235e-12	2.40597e-11	9.54777	254.501	MT-ND4L;MBNL1;RBM25;HSP90AA1;MT-ND5;SET;PPP1R12A;MT-CO1;TPM3;FUS;NUCKS1;DEK;MT-ND2;SMC4;ACTB;MT-ATP8;SFPQ;HNRNPH1;HNRNPA2B1
B_Naive_up	TF_Perturbations_Followed_by_Expression	EZH2 SIRNA HUVEC HUMAN GSE87534 RNASEQ UP	24/383	2.76882e-12	2.49893e-11	6.94621	184.857	SRRM2;ACTR2;MBNL1;RBM25;HSP90AA1;HSPA5;DDX21;IQGAP1;MT-ND2;YWHAZ;ACTB;HSP90B1;EIF5;SON;CSDE1;NCL;UBC;TRIP12;HNRNPC;TOP1;TLN1;TPT1;MCL1;PICALM
B_Naive_up	TF_Perturbations_Followed_by_Expression	SATB2 OE BEAS2B HUMAN GSE75652 RNASEQ DOWN	22/319	3.60697e-12	3.23902e-11	7.63943	201.285	DDX5;MT-CO1;DHX9;STAT3;HMGB2;DDX21;NUCKS1;DEK;MT-ND2;SMC4;HSP90B1;BCLAF1;SFPQ;MED13;SON;HNRNPH1;NCL;HNRNPA2B1;HNRNPC;EIF4G2;TPT1;PAFAH1B1
B_Naive_up	TF_Perturbations_Followed_by_Expression	NKX25 SHRNA H1 HUMAN GSE69618 DAY2 RNASEQ UP	28/541	3.82849e-12	3.42075e-11	5.74919	151.138	DDX5;SET;HSP90AB1;HMGB2;NUCKS1;ACTB;BCLAF1;UBC;SF3B1;SRSF10;SKIL;DDX17;H2AFY;SCAF11;CSNK1A1;TPM3;SMARCA5;DEK;YWHAZ;PTBP3;SFPQ;CSDE1;CAPRIN1;XRN2;TRIP12;HNRNPC;TPT1;ATF4
B_Naive_up	TF_Perturbations_Followed_by_Expression	ZNF589 SIRNA T47D HUMAN GSE79586 RNASEQ UP	20/262	5.72753e-12	5.09209e-11	8.45788	218.938	SRRM2;HSP90AA1;HSP90AB1;HUWE1;HNRNPU;PRRC2C;DDX21;YWHAZ;ACTB;PTP4A2;SON;CSDE1;CAPRIN1;UBC;PDCD4;MYH9;TRIP12;HNRNPC;EIF4G2;TPT1
B_Naive_up	TF_Perturbations_Followed_by_Expression	NFYA SIRNA HCT116 HUMAN GSE56788 RNASEQ UP	24/399	6.58416e-12	5.8247e-11	6.64436	171.068	SRRM2;EGR1;ACTR2;DDX5;MT-ND5;HSP90AB1;STAT3;HUWE1;HNRNPU;IQGAP1;HSP90B1;PTP4A2;SON;CSDE1;CAPRIN1;HNRNPA2B1;UBC;PDCD4;MYH9;GRB2;TRIP12;HNRNPC;TLN1;HNRNPA0
B_Naive_up	TF_Perturbations_Followed_by_Expression	HOXA7 SHRNA FLHSPC HUMAN GSE76683 RNASEQ DOWN	20/268	8.67128e-12	7.63329e-11	8.25072	210.154	DDX17;SRRM2;ANKRD17;MACF1;PNISR;MBNL1;HSP90AB1;KMT2A;MT-CO1;HUWE1;PRRC2C;CHD4;CLINT1;SRRM1;ABLIM1;FUBP1;CSDE1;CAPRIN1;DOCK2;BPTF
B_Naive_up	TF_Perturbations_Followed_by_Expression	CREB1 DEPLETION HUMAN GSE12056 CREEDSID GENE 68 UP	21/302	9.80262e-12	8.5869e-11	7.67312	194.501	ANKRD17;EGR1;SMG1;DDX5;HSPA5;MT-CO1;ODC1;PRRC2C;DDX21;ACTB;HSP90B1;PTP4A2;SFPQ;EIF5;SON;UBC;BHLHE40;SLC38A2;EIF4G2;ATF4;MCL1
B_Naive_up	TF_Perturbations_Followed_by_Expression	THRB HCC MUTANT BN HUMAN GSE29159 CREEDSID GENE 1696 UP	20/270	9.93273e-12	8.65844e-11	8.18387	207.34	SRRM2;RANBP2;USP7;DDX3X;HSP90AB1;CSNK1A1;ROCK2;DDX21;IQGAP1;ATP2B1;HSP90B1;MKLN1;PTP4A2;BCLAF1;MYH9;TRIP12;SF3B1;SLC38A2;EIF3A;MCL1
B_Naive_up	TF_Perturbations_Followed_by_Expression	AIRE KO MOUSE GSE2585 CREEDSID GENE 272 DOWN	19/241	1.13007e-11	9.80308e-11	8.72215	219.852	DDX17;MACF1;EGR1;PRPF38B;DDX5;HSP90AA1;HSPA5;TPM3;IFRD1;KLF4;SMC4;HSP90B1;ZFP36L1;SOD1;ABLIM1;NCL;HNRNPA2B1;NFKBIZ;ARGLU1
B_Naive_up	TF_Perturbations_Followed_by_Expression	REST SIRNA MDAMB231 HUMAN GSE63609 RNASEQ DOWN	19/242	1.21511e-11	1.04898e-10	8.6826	218.225	RANBP2;ACTR2;SMG1;HSP90AA1;SET;CSNK1A1;PRRC2C;NUCKS1;ATP2B1;DEK;SMC4;YWHAZ;PURB;SFPQ;SON;TAX1BP1;SF3B1;EIF4G2;BPTF
B_Naive_up	TF_Perturbations_Followed_by_Expression	PAX5 SIRNA T47D HUMAN GSE79586 RNASEQ UP	18/213	1.2628e-11	1.08491e-10	9.37138	235.176	SRRM2;HSP90AA1;HSPA5;CSNK1A1;HNRNPU;YWHAZ;HSP90B1;HNRNPM;TMEM245;TNKS2;WNK1;CSDE1;CAPRIN1;UBC;PDCD4;MYH9;TOP1;EIF4G2
B_Naive_up	TF_Perturbations_Followed_by_Expression	IRF4 KO MOUSE GSE51932 CREEDSID GENE 2774 DOWN	19/243	1.30608e-11	1.11673e-10	8.64339	216.616	KMT2E;EGR1;BRD2;DDX6;MBNL1;H2AFY;IQGAP1;YWHAZ;ACTB;ZFP36L1;PTBP3;CLK1;IRF4;UBC;TCF4;SERINC3;SLC38A2;TPT1;BPTF
B_Naive_up	TF_Perturbations_Followed_by_Expression	FOXD4L6 SIRNA MDAMB231 HUMAN GSE79586 RNASEQ DOWN	20/275	1.38773e-11	1.18089e-10	8.02135	200.54	MT-ND4L;MACF1;SMG1;HSP90AA1;MT-ND5;KMT2A;MT-CO1;FUS;HUWE1;LNPEP;DEK;MT-ND2;SMC4;HSP90B1;TMEM245;HNRNPH1;NCL;HNRNPA2B1;SERINC3;HNRNPA0
B_Naive_up	TF_Perturbations_Followed_by_Expression	SP3 KD HUMAN GSE7102 CREEDSID GENE 1548 UP	17/188	1.62691e-11	1.37786e-10	10.0532	249.74	ACTR2;USP7;HSP90AA1;HSP90AB1;SCAF11;ODC1;RSRC2;BAZ1A;TAF1D;EIF5;NCL;CAPRIN1;UBC;TCEA1;NAA15;ARGLU1;SF3B1
B_Naive_up	TF_Perturbations_Followed_by_Expression	OVOL1 KO MOUSE GSE55071 CREEDSID GENE 2560 UP	19/248	1.86429e-11	1.57146e-10	8.45251	208.824	SRRM2;MACF1;DDX5;HSP90AB1;KMT2A;DHX9;STAT3;HUWE1;HNRNPU;PRRC2C;CLINT1;CD2AP;SFPQ;SON;HNRNPA2B1;TRA2A;HNRNPD;SLC38A2;TPT1
B_Naive_up	TF_Perturbations_Followed_by_Expression	EHF SIRNA HBE HUMAN GSE85402 RNASEQ DOWN	20/280	1.9251e-11	1.61509e-10	7.86508	194.059	EGR1;PRPF38B;MT-ND5;SET;HSP90AB1;HSPA5;CSNK1A1;CHD4;CLINT1;HSP90B1;PTP4A2;SFPQ;EIF5;NCL;HNRNPA2B1;UBC;HNRNPC;TPT1;ATF4;MCL1
B_Naive_up	TF_Perturbations_Followed_by_Expression	FOXO1 KD MOUSE GSE6623 CREEDSID GENE 505 DOWN	17/195	2.91853e-11	2.43711e-10	9.65444	234.191	KDM6B;EGR1;HSP90AA1;DDX3X;DHX9;IFRD1;ZFAND5;DEK;ZFP36L1;CLK1;SFPQ;UBC;NFKBIZ;MAFK;CCNL1;SKIL;MCL1
B_Naive_up	TF_Perturbations_Followed_by_Expression	CDX2 KO MOUSE GSE12999 CREEDSID GENE 773 UP	26/507	2.93841e-11	2.44229e-10	5.64149	136.809	DDX5;SET;DDX3X;HSP90AB1;ODC1;HNRNPU;ACTB;HSP90B1;PABPN1;UBC;MCL1;HNRNPA0;DDX17;HSP90AA1;HSPA5;DEK;YWHAZ;WNK1;HNRNPH1;CSDE1;NCL;HNRNPA2B1;HNRNPC;EIF4G2;EIF3A;TPT1
B_Naive_up	TF_Perturbations_Followed_by_Expression	TP53 KD HUMAN GSE1676 CREEDSID GENE 1784 UP	23/393	3.23037e-11	2.67254e-10	6.42089	155.102	ACTR2;HSP90AA1;SET;HSP90AB1;DHX9;FUS;ODC1;HUWE1;HNRNPU;DDX21;SMC4;ACTB;GNL3;HNRNPM;CSDE1;NCL;TRA2B;HNRNPD;TOP1;SLC38A2;EIF4G2;ATF4;SF1
B_Naive_up	TF_Perturbations_Followed_by_Expression	ZFX KO MOUSE GSE36921 CREEDSID GENE 1491 UP	21/322	3.28084e-11	2.70178e-10	7.15594	172.747	DDX6;ACTR2;MBNL1;HSP90AB1;H2AFY;CD180;PLEK;LAPTM5;HNRNPU;CYBB;DDX21;CHD4;YWHAZ;ACTB;HSP90B1;SEC61A1;EIF5;CAPRIN1;SERINC3;SLC38A2;TPT1
B_Naive_up	TF_Perturbations_Followed_by_Expression	SETDB1 KO HELA HUMAN GSE86813 RNASEQ UP	16/170	3.57927e-11	2.93402e-10	10.4615	251.634	ACTR2;DDX5;HSP90AA1;HSPA5;MT-CO1;TPM3;FUS;HNRNPU;ZBTB20;NUCKS1;SMC4;HERC1;HNRNPH1;TPR;HNRNPA2B1;SKIL
B_Naive_up	TF_Perturbations_Followed_by_Expression	TCF3 DEFICIENCY MOUSE GSE43224 CREEDSID GENE 298 DOWN	20/291	3.8624e-11	3.15165e-10	7.54159	180.826	DDX17;SRRM2;HSP90AA1;H2AFY;YTHDC1;ODC1;DEK;SMC4;GNL3;PTBP3;DOCK10;WNK1;HNRNPA2B1;PDCD4;CCNL1;SERINC3;ARGLU1;SLC38A2;SF1;HNRNPA0
B_Naive_up	TF_Perturbations_Followed_by_Expression	GATA3 OE MOUSE GSE12999 CREEDSID GENE 2531 DOWN	26/514	3.97362e-11	3.22766e-10	5.55855	133.12	DDX5;SET;DDX3X;HSP90AB1;ODC1;HNRNPU;ACTB;HSP90B1;PABPN1;UBC;MCL1;HNRNPA0;DDX17;HSP90AA1;HSPA5;DEK;YWHAZ;WNK1;HNRNPH1;CSDE1;NCL;HNRNPA2B1;HNRNPC;EIF4G2;EIF3A;TPT1
B_Naive_up	TF_Perturbations_Followed_by_Expression	DDIT3 KNOCKOUT TREATED WITH 2 UGML TUNICAMYCIN FOR 4 HOURS MOUSE GSE2082 CREEDSID GENE 1387 DOWN	20/292	4.10841e-11	3.32205e-10	7.51347	179.688	DDX17;HSP90AA1;HSPA5;CSNK1A1;ROCK2;DDX21;CHD4;RRBP1;SMC4;NFKB1;HSP90B1;TAF1D;EIF5;HNRNPH1;NCL;TRA2B;HNRNPA2B1;TCEA1;TOP1;ARGLU1
B_Naive_up	TF_Perturbations_Followed_by_Expression	NEUROG3 OE MOUSE GSE3653 CREEDSID GENE 1658 UP	19/264	5.51361e-11	4.43821e-10	7.89405	186.467	DDX17;SRRM2;DDX5;DDX3X;HSP90AB1;HSPA5;CSNK1A1;YTHDC1;ACTB;SFPQ;PABPN1;WNK1;TRA2B;HNRNPA2B1;UBC;HNRNPC;CCNL1;EIF3A;TPT1
B_Naive_up	TF_Perturbations_Followed_by_Expression	ZNF253 SIRNA MCF7 HUMAN GSE79586 RNASEQ UP	16/177	6.59153e-11	5.28209e-10	10.0031	234.5	SRRM2;DDX6;KMT2D;ACTR2;SMG1;MT-CO1;ATRX;HUWE1;PRRC2C;NUCKS1;MED13;CSDE1;PDCD4;GRB2;TOP1;BPTF
B_Naive_up	TF_Perturbations_Followed_by_Expression	TP53 SIRNA MDAMB231 HUMAN GSE68248 RNASEQ UP	21/336	7.25378e-11	5.76111e-10	6.83298	159.529	DDX17;SRRM2;MACF1;SMG1;DDX5;DDX3X;ZFAND5;ATRX;JMJD1C;HSP90B1;TMEM245;MED13;HNRNPH1;CSDE1;UBC;MYH9;SERINC3;SF3B1;SRSF10;TPT1;NKTR
B_Naive_up	TF_Perturbations_Followed_by_Expression	MBNL1 SHRNA MDAMB231 HUMAN GSE76487 RNASEQ DOWN	21/336	7.25378e-11	5.76111e-10	6.83298	159.529	MBNL1;MT-ND5;SET;DDX3X;DHX9;HMGB2;HNRNPU;ZFP91;NUCKS1;RRBP1;MT-ND2;YWHAZ;SFPQ;HNRNPH1;CSDE1;NCL;HNRNPA2B1;REL;SERINC3;SRSF10;PICALM
B_Naive_up	TF_Perturbations_Followed_by_Expression	OVOL2 OE PC3 HUMAN GSE48230 RNASEQ UP	17/207	7.52522e-11	5.95025e-10	9.03915	210.704	SRRM2;DDX17;MT-ND4L;MACF1;KMT2D;SMG1;MT-ND5;KMT2A;MT-CO1;HUWE1;PRRC2C;RRBP1;MT-ND2;CHD2;MT-ATP8;MYH9;TLN1
B_Naive_up	TF_Perturbations_Followed_by_Expression	HSF1 KD HUMAN GSE3697 CREEDSID GENE 780 UP	21/340	9.03345e-11	7.11136e-10	6.74592	156.016	DDX17;TCERG1;PNISR;PRPF38B;SMG1;RBM25;PPP1R12A;SCAF11;DENND5B;ARAP2;RSRC2;BAZ1A;ATP2B1;TANK;CLK1;TOP1;NAA15;SLC38A2;LUC7L2;NKTR;BPTF
B_Naive_up	TF_Perturbations_Followed_by_Expression	SRF MUT MOUSE GSE1948 CREEDSID GENE 1396 UP	17/212	1.09592e-10	8.58952e-10	8.80513	201.939	DDX5;HSP90AA1;HSP90AB1;CSNK1A1;HUWE1;CHD4;KLF4;SMC4;CLK1;HNRNPH1;NCL;UBC;TOP1;JARID2;ARGLU1;TPT1;ATF4
B_Naive_up	TF_Perturbations_Followed_by_Expression	NFKB1 INACTIVATION HUMAN GSE20667 CREEDSID GENE 2575 UP	20/309	1.13101e-10	8.82585e-10	7.06535	161.816	EGR1;BRD2;PPP1R12A;MT-CO1;FUS;HMGB2;RSRC2;IRS2;NUCKS1;CHD4;MT-ND2;ACTB;CLK1;SFPQ;UBC;TAX1BP1;GRB2;TOP1;SLC38A2;ATF4
B_Naive_up	TF_Perturbations_Followed_by_Expression	RELA OE HEK293 HUMAN GSE57027 RNASEQ UP	20/310	1.19793e-10	9.3074e-10	7.04062	160.845	HSP90AA1;HSP90AB1;HSPA5;FUS;DDX21;RSRC2;SAFB;ACTB;GNL3;HNRNPM;SFPQ;PABPN1;NCL;HNRNPA2B1;UBC;HNRNPC;NAA15;EIF4G2;TPT1;MCL1
B_Naive_up	TF_Perturbations_Followed_by_Expression	ZBTB48 KO U2OS HUMAN GSE96777 RNASEQ UP	20/311	1.26853e-10	9.81324e-10	7.01607	159.882	DDX17;BRD2;RBM25;DDX3X;HSP90AB1;ROCK1;MT-CO1;FUS;DDX21;NUCKS1;DEK;ACTB;EIF5;PABPN1;NCL;UBC;MYH9;ACIN1;HNRNPC;ATF4
B_Naive_up	TF_Perturbations_Followed_by_Expression	ZNF253 SIRNA MCF7 HUMAN GSE79586 RNASEQ DOWN	23/423	1.39722e-10	1.07622e-09	5.93015	134.563	HSP90AA1;MT-ND5;DDX3X;HSP90AB1;HSPA5;TPM3;FUS;HMGB2;HNRNPU;MT-ND2;YWHAZ;ACTB;HSP90B1;SOD1;SEC61A1;SFPQ;EIF5;NCL;HNRNPA2B1;UBC;HNRNPD;HNRNPC;TPT1
B_Naive_up	TF_Perturbations_Followed_by_Expression	NR2C2 KD HUMAN GSE16219 CREEDSID GENE 2628 DOWN	22/385	1.40333e-10	1.07629e-09	6.22928	141.324	BRD2;HSP90AA1;HSP90AB1;HSPA5;MT-CO1;ODC1;HMGB2;DDX21;RSRC2;NUCKS1;DEK;NFKB1;GNL3;SOD1;PTP4A2;NSA2;EIF5;NCL;HNRNPA2B1;TOP1;SF3B1;ATF4
B_Naive_up	TF_Perturbations_Followed_by_Expression	RBM10 KD HEK293 HUMAN GSE44976 RNASEQ DOWN	19/279	1.42308e-10	1.08677e-09	7.43291	168.527	DDX17;SRRM2;MT-ND4L;KMT2D;ACTR2;SET;H2AFY;MT-CO1;ATRX;NUCKS1;CHD4;ACTB;SON;HNRNPD;MYH9;ACIN1;HNRNPC;ATF4;HNRNPA0
B_Naive_up	TF_Perturbations_Followed_by_Expression	EZH2 SHRNA NKI HUMAN GSE95304 RNASEQ DOWN	15/159	1.44614e-10	1.09968e-09	10.4406	236.552	MBNL1;PRPF38B;HSPA5;HUWE1;NUCKS1;RRBP1;IQGAP1;ATP2B1;CHD2;HSP90B1;PTP4A2;UBC;MYH9;TLN1;TPT1
B_Naive_up	TF_Perturbations_Followed_by_Expression	ZRSR2 SHRNA TF1 HUMAN GSE63816 RNASEQ UP	22/388	1.62724e-10	1.23215e-09	6.17726	139.229	SRRM2;BRD2;KMT2D;DDX5;HSP90AA1;HSP90AB1;HSPA5;MT-CO1;CELF2;HNRNPU;ACTB;HNRNPM;SEC61A1;EIF5;PTPRC;SON;NCL;HNRNPA2B1;MYH9;TOP1;SRSF10;EIF4G2
B_Naive_up	TF_Perturbations_Followed_by_Expression	RUNX1 KO MOUSE GSE2592 CREEDSID GENE 277 DOWN	18/250	1.79385e-10	1.35258e-09	7.86193	176.434	SRRM2;KDM6B;BRD2;HSP90AB1;H2AFY;HNRNPU;PRRC2C;CHD4;RRBP1;SMC4;SRRM1;HSP90B1;PABPN1;WNK1;TPR;UBC;EIF3A;BPTF
B_Naive_up	TF_Perturbations_Followed_by_Expression	TP53 SIRNA HESC HUMAN GSE76023 RNASEQ DOWN	17/221	2.10177e-10	1.5781e-09	8.4128	187.463	HSP90AA1;PPP1R12A;MT-CO1;DHX9;TPM3;HUWE1;JMJD1C;NUCKS1;IQGAP1;DEK;YWHAZ;HSP90B1;HNRNPM;TNKS2;TLN1;SF3B1;SKIL
B_Naive_up	TF_Perturbations_Followed_by_Expression	BNC2 SIRNA BT549 HUMAN GSE79586 RNASEQ UP	22/394	2.17886e-10	1.62913e-09	6.07575	135.168	ACTR2;HSP90AA1;DDX3X;HSP90AB1;STAT3;HMGB2;ZFP91;NUCKS1;ATP2B1;MT-ND2;SMC4;PTP4A2;WNK1;CSDE1;HNRNPA2B1;UBC;HNRNPC;SERINC3;SF3B1;EIF4G2;TPT1;PAFAH1B1
B_Naive_up	TF_Perturbations_Followed_by_Expression	STAT1 KO MOUSE GSE38375 CREEDSID GENE 2476 DOWN	18/256	2.64036e-10	1.96597e-09	7.66138	168.971	KDM6B;HSP90AB1;HSPA5;IFRD1;ODC1;NFKB1;GNL3;ZFP36L1;SOD1;CLK1;PTP4A2;EIF5;NFKBIZ;REL;HNRNPC;CCNL1;SLC38A2;TPT1
B_Naive_up	TF_Perturbations_Followed_by_Expression	FOXP3 ABLATION MOUSE GSE6681 CREEDSID GENE 91 UP	17/227	3.18943e-10	2.36494e-09	8.16993	178.644	SRRM2;DDX6;ACTR2;DDX3X;H2AFY;IQGAP1;ATP2B1;ACTB;ABLIM1;CSDE1;UBC;MYH9;CCNL1;JARID2;DOCK2;SF3B1;EIF3A
B_Naive_up	TF_Perturbations_Followed_by_Expression	PPARD KO HCT116 HUMAN GSE89729 RNASEQ DOWN	13/117	3.26913e-10	2.41402e-09	12.4274	271.431	EGR1;BRD2;HSPA5;MT-CO1;FUS;ZFAND5;RRBP1;MT-ATP8;HSP90B1;SOD1;UBC;BHLHE40;TPT1
B_Naive_up	TF_Perturbations_Followed_by_Expression	SOX9 OE MOUSE GSE34060 CREEDSID GENE 2743 UP	20/331	3.81382e-10	2.80465e-09	6.55814	142.228	DDX17;EGR1;DDX5;HSP90AA1;HSP90AB1;ROCK2;ZFAND5;ATRX;HNRNPU;ZBTB20;RSRC2;CD2AP;SOD1;CLK1;SFPQ;HNRNPH1;TRA2B;UBC;NFKBIZ;MCL1
B_Naive_up	TF_Perturbations_Followed_by_Expression	MBNL1 SHRNA MDAMB231 HUMAN GSE76487 RNASEQ UP	18/264	4.34884e-10	3.18499e-09	7.4092	159.712	RANBP2;MACF1;HSP90AA1;HSP90AB1;HSPA5;MT-CO1;CSNK1A1;ROCK2;ATRX;HUWE1;PRRC2C;IQGAP1;ACTB;HSP90B1;UBC;PDCD4;MYH9;MCL1
B_Naive_up	TF_Perturbations_Followed_by_Expression	MSGN1 OE MOUSE GSE29848 CREEDSID GENE 1631 DOWN	19/299	4.60257e-10	3.35706e-09	6.89492	148.236	SRRM2;DDX5;HSP90AA1;SET;HSP90AB1;FUS;IQGAP1;DEK;SMC4;HSP90B1;EIF5;PABPN1;NCL;HNRNPA2B1;PDCD4;JARID2;SKIL;EIF3A;MCL1
B_Naive_up	TF_Perturbations_Followed_by_Expression	EZH2 SIRNA MCF7 HUMAN GSE76271 RNASEQ DOWN	21/372	4.703e-10	3.41636e-09	6.12083	131.461	DDX17;ANKRD17;PNISR;ACTR2;DDX5;RBM25;MT-CO1;IQGAP1;DEK;HSP90B1;SOD1;THRAP3;CSDE1;HNRNPA2B1;TPR;UBC;HNRNPC;SERINC3;SF3B1;TPT1;ATF4
B_Naive_up	TF_Perturbations_Followed_by_Expression	GATA6 OE HESC HUMAN GSE69322 MTESR1MEDIA RNASEQ DOWN	16/202	4.73415e-10	3.42507e-09	8.64759	185.673	DDX5;HSP90AA1;SET;HSP90AB1;MT-CO1;FUS;HMGB2;HNRNPU;NUCKS1;DEK;SFPQ;HNRNPH1;NCL;HNRNPA2B1;HNRNPD;HNRNPC
B_Naive_up	TF_Perturbations_Followed_by_Expression	PAX2 SIRNA REP HUMAN GSE59781 RNASEQ UP	17/234	5.10538e-10	3.67876e-09	7.90356	169.101	DDX5;HSP90AA1;SET;TPM3;RRBP1;ACTB;HSP90B1;SOD1;HNRNPM;SFPQ;NCL;HNRNPA2B1;UBC;MYH9;EIF4G2;TPT1;ATF4
B_Naive_up	TF_Perturbations_Followed_by_Expression	SRF MUT MOUSE GSE1948 CREEDSID GENE 1397 UP	21/378	6.28582e-10	4.51115e-09	6.0161	127.466	MACF1;ACTR2;DDX5;CSNK1A1;HUWE1;LAPTM5;KLF4;SMC4;YWHAZ;GNL3;ZFP36L1;CLK1;PTP4A2;WNK1;HNRNPH1;UBC;HNRNPD;JARID2;SERINC3;ATF4;MCL1
B_Naive_up	TF_Perturbations_Followed_by_Expression	ATF4 KO HEK293 HUMAN GSE97384 RNASEQ UP	15/177	6.56967e-10	4.696e-09	9.27201	196.042	SRRM2;BRD2;RBM25;HSP90AA1;DDX3X;HSPA5;PRRC2C;NUCKS1;BAZ1A;MT-ND2;SMC4;ACTB;EIF5;NCOR1;TRA2B
B_Naive_up	TF_Perturbations_Followed_by_Expression	ZNF589 SIRNA MCF7 HUMAN GSE79586 RNASEQ UP	22/419	6.95068e-10	4.94855e-09	5.68582	119.897	SET;DDX3X;TPM3;STAT3;HNRNPU;SUCO;DDX21;RRBP1;MT-ND2;YWHAZ;ACTB;HSP90B1;SEC61A1;CSDE1;NCL;UBC;BHLHE40;HNRNPD;PDCD4;TRIP12;TOP1;MCL1
B_Naive_up	TF_Perturbations_Followed_by_Expression	EHF OE A549 HUMAN GSE63397 RNASEQ UP	19/307	7.17091e-10	5.08509e-09	6.70065	141.088	SRRM2;MT-ND4L;KMT2D;DDX5;HSP90AA1;HSP90AB1;HSPA5;MT-CO1;SCAF11;STAT3;RRBP1;HSP90B1;SEC61A1;HNRNPA2B1;MYH9;HNRNPC;TOP1;ATF4;MCL1
B_Naive_up	TF_Perturbations_Followed_by_Expression	HSF1 KO MOUSE GSE41005 CREEDSID GENE 2143 UP	17/240	7.54205e-10	5.30616e-09	7.68855	161.501	SRRM2;EGR1;CD274;MBNL1;H2AFY;TPM3;LAPTM5;IQGAP1;YWHAZ;CLK1;IGHG1;PTPRC;UBC;PDCD4;JARID2;SKIL;MCL1
B_Naive_up	TF_Perturbations_Followed_by_Expression	FOXP2 OE SHSY5Y HUMAN GSE100291 RNASEQ DOWN	17/240	7.54205e-10	5.30616e-09	7.68855	161.501	MT-ND4L;EGR1;HSP90AA1;HSP90AB1;MT-CO1;FUS;HNRNPU;IRF2BP2;DDX21;MT-ND2;ACTB;NCL;HNRNPA2B1;HNRNPD;MYH9;HNRNPC;TPT1
B_Naive_up	TF_Perturbations_Followed_by_Expression	IRX6 SIRNA MDAMB231 HUMAN GSE79586 RNASEQ DOWN	18/275	8.39274e-10	5.8815e-09	7.08808	148.13	DDX17;MT-ND4L;MACF1;DDX5;MT-ND5;HSP90AB1;MT-CO1;FUS;IQGAP1;DEK;MT-ND2;SMC4;HSP90B1;ABLIM1;HNRNPH1;TPR;MYH9;SF3B1
B_Naive_up	TF_Perturbations_Followed_by_Expression	FOXF2 OE HUVEC HUMAN GSE79306 RNASEQ UP	19/311	8.90444e-10	6.21572e-09	6.6075	137.696	DDX17;SRRM2;MACF1;DDX6;MBNL1;MT-ND5;DDX3X;MT-CO1;HUWE1;DDX21;YWHAZ;SEC61A1;SFPQ;ABLIM1;SON;CAPRIN1;UBC;EIF4G2;TPT1
B_Naive_up	TF_Perturbations_Followed_by_Expression	GATA6 KD H1 HUMAN GSE92581 RNASEQ DOWN	18/278	9.98648e-10	6.94391e-09	7.00522	145.181	DDX17;SRRM2;HSP90AA1;MT-ND5;DDX3X;HSP90AB1;H2AFY;YTHDC1;FUS;HUWE1;PRRC2C;ATP2B1;MT-ND2;MT-ATP8;HNRNPH1;CSDE1;HNRNPA2B1;ACIN1
B_Naive_up	TF_Perturbations_Followed_by_Expression	TFE3 SIRNA 8988T HUMAN GSE62077 CONSTRUCT1 RNASEQ DOWN	21/388	1.00689e-09	6.97405e-09	5.84916	121.174	RANBP2;MT-ND5;SET;HSPA5;H2AFY;MT-CO1;ROCK2;HNRNPU;ZFP91;NUCKS1;BAZ1A;MT-ND2;YWHAZ;PTBP3;NSD3;TNKS2;CSDE1;CAPRIN1;HNRNPA2B1;TPR;PICALM
B_Naive_up	TF_Perturbations_Followed_by_Expression	FOXO1 KO MOUSE GSE18308 CREEDSID GENE 1168 DOWN	19/314	1.04515e-09	7.1895e-09	6.5393	135.227	EGR1;HSP90AA1;SET;DDX3X;HSP90AB1;HSPA5;TPM3;FUS;ODC1;HMGB2;HNRNPU;DEK;SMC4;ACTB;NCL;HNRNPA2B1;UBC;EIF4G2;EIF3A
B_Naive_up	TF_Perturbations_Followed_by_Expression	U2AF1 KD A549 HUMAN GSE66553 RNASEQ UP	15/183	1.04604e-09	7.1895e-09	8.93814	184.825	SRRM2;DDX17;TCERG1;ACTR2;MT-ND5;SET;HSP90AB1;DHX9;ZFAND5;STAT3;RSRC2;HSP90B1;TAF1D;EIF4G2;TPT1
B_Naive_up	TF_Perturbations_Followed_by_Expression	TCF7 KO MOUSE GSE20754 CREEDSID GENE 3010 DOWN	19/319	1.35943e-09	9.3077e-09	6.42866	131.249	SRRM2;SMG1;HSP90AA1;CNOT6L;DDX3X;KMT2A;ROCK2;HUWE1;PRRC2C;RSRC2;CHD4;SMC4;GNL3;NSA2;PRPF39;TAF1D;TRA2B;CCNL1;SLC38A2
B_Naive_up	TF_Perturbations_Followed_by_Expression	XBP1 OE MOUSE GSE6980 CREEDSID GENE 1507 DOWN	14/160	1.63248e-09	1.11345e-08	9.5613	193.455	DDX17;DDX5;FUS;CD180;ACTB;MALT1;ZFP36L1;SFPQ;PABPN1;HNRNPH1;HNRNPA2B1;CCNL1;ARGLU1;TPT1
B_Naive_up	TF_Perturbations_Followed_by_Expression	SETDB1 KD THP1 HUMAN GSE103409 SGRNA6DAY4 RNASEQ DOWN	16/221	1.76578e-09	1.19979e-08	7.8385	157.982	DDX17;ACTR2;MT-ND5;H2AFY;TPM3;PLEK;HNRNPU;IRF2BP2;NUCKS1;MT-ND2;YWHAZ;HNRNPH1;CSDE1;UBC;HNRNPC;ATF4
B_Naive_up	TF_Perturbations_Followed_by_Expression	MYC OE MOUSE GSE10954 CREEDSID GENE 184 UP	18/289	1.85411e-09	1.25503e-08	6.71709	135.053	MACF1;MBNL1;HSP90AA1;DDX3X;HSP90AB1;TPM3;HNRNPU;IQGAP1;CLINT1;NFKB1;HSP90B1;ZFP36L1;EIF5;CSDE1;UBC;SF3B1;EIF3A;HNRNPA0
B_Naive_up	TF_Perturbations_Followed_by_Expression	HIF1A OE 786O HUMAN GSE67237 RNASEQ UP	20/363	1.89537e-09	1.27813e-08	5.93653	119.228	DDX17;SRRM2;MT-ND4L;MT-ND5;HSP90AB1;MT-CO1;HUWE1;HNRNPU;IRS2;NUCKS1;RRBP1;IQGAP1;SMC4;MT-ATP8;HSP90B1;TMEM245;SON;CSDE1;NCL;MYH9
B_Naive_up	TF_Perturbations_Followed_by_Expression	EHF OE A549 HUMAN GSE63397 RNASEQ DOWN	18/293	2.30576e-09	1.54902e-08	6.61803	131.618	RANBP2;MT-ND5;SET;DDX3X;ZFAND5;IQGAP1;MT-ND2;YWHAZ;ACTB;MT-ATP8;BCLAF1;ABLIM1;EIF5;HNRNPH1;NCL;UBC;TLN1;TPT1
B_Naive_up	TF_Perturbations_Followed_by_Expression	REST SHRNA C2 HUMAN GSE90068 PBPA RNASEQ DOWN	18/294	2.43356e-09	1.62875e-08	6.59371	130.779	MT-ND4L;MACF1;EGR1;MT-ND5;MT-CO1;CSNK1A1;HUWE1;NUCKS1;IQGAP1;ATP2B1;ACTB;AKAP13;CSDE1;UBC;MYH9;TLN1;EIF4G2;TPT1
B_Naive_up	TF_Perturbations_Followed_by_Expression	AIRE KO MOUSE GSE2585 CREEDSID GENE 273 UP	17/263	3.04326e-09	2.02922e-08	6.96151	136.518	DDX5;HSP90AB1;STAT3;LAPTM5;YWHAZ;NFKB1;HSP90B1;CLK1;EIF5;PABPN1;IRF4;CSDE1;UBC;BHLHE40;JARID2;ATF4;MCL1
B_Naive_up	TF_Perturbations_Followed_by_Expression	SUZ12 SHRNA PROE HUMAN GSE59089 RNASEQ DOWN	19/339	3.70884e-09	2.46383e-08	6.02069	116.877	KMT2D;HSP90AA1;HSP90AB1;H2AFY;TPM3;FUS;CELF2;HMGB2;SAFB;YWHAZ;HSP90B1;SOD1;HNRNPM;WNK1;HNRNPA2B1;HNRNPD;TRIP12;HNRNPC;EIF4G2
B_Naive_up	TF_Perturbations_Followed_by_Expression	MITF KD 501MEL HUMAN GSE61966 RNASEQ UP	20/378	3.7904e-09	2.50062e-08	5.68341	110.206	ACTR2;DDX5;SET;MT-CO1;CSNK1A1;TPM3;ROCK2;ITPR2;IRS2;YWHAZ;ACTB;SEC61A1;CSDE1;HNRNPA2B1;UBC;MYH9;TLN1;SERINC3;SF3B1;EIF4G2
B_Naive_up	TF_Perturbations_Followed_by_Expression	ZNF143 SIRNA MCF7 HUMAN GSE76453 RNASEQ DOWN	16/233	3.79222e-09	2.50062e-08	7.4005	143.498	MT-ND4L;DDX6;HSP90AA1;MT-ND5;HSP90AB1;DHX9;TPM3;HMGB2;NUCKS1;IQGAP1;ATP2B1;MT-ND2;SMC4;CAPRIN1;REL;EIF4G2
B_Naive_up	TF_Perturbations_Followed_by_Expression	IKZF1 MUT HUMAN GSE2501 CREEDSID GENE 2259 UP	17/269	4.27581e-09	2.80915e-08	6.79367	130.916	MACF1;MBNL1;DDX5;HSP90AA1;HSP90AB1;KMT2A;HSPA5;ITPR2;CHD4;DEK;SMC4;TAF1D;PABPN1;HNRNPA2B1;HNRNPD;PDCD4;TPT1
B_Naive_up	TF_Perturbations_Followed_by_Expression	KLF1 OE MOUSE GSE46600 CREEDSID GENE 252 UP	19/343	4.49414e-09	2.94177e-08	5.94514	114.268	HSP90AA1;SET;DDX3X;HSP90AB1;HSPA5;H2AFY;FUS;ODC1;HNRNPU;DEK;ACTB;GNL3;HSP90B1;HNRNPM;PABPN1;HNRNPH1;NCL;UBC;HNRNPD
B_Naive_up	TF_Perturbations_Followed_by_Expression	NR2F2 KD HUMAN GSE47438 CREEDSID GENE 2214 DOWN	17/270	4.52113e-09	2.94864e-08	6.76647	130.014	DDX5;SET;ZFAND5;ZFP91;MARCH7;DEK;CLINT1;PTBP3;SOD1;DOCK10;HNRNPA2B1;UBC;SLC38A2;EIF4G2;EIF3A;TPT1;HNRNPA0
B_Naive_up	TF_Perturbations_Followed_by_Expression	GATA2 OE HESC HUMAN GSE57395 RNASEQ DOWN	11/95	4.99441e-09	3.24546e-08	12.9021	246.623	SRRM2;DDX17;MT-ND5;HSP90AB1;SET;FUS;NCL;NUCKS1;MT-ND2;ACTB;BPTF
B_Naive_up	TF_Perturbations_Followed_by_Expression	EPAS1 KD HUVEC HUMAN GSE62974 RNASEQ DOWN	17/272	5.05105e-09	3.27037e-08	6.71271	128.237	DDX17;SRRM2;MT-ND4L;DDX5;MT-ND5;HSPA5;MT-CO1;HNRNPU;MT-ND2;SMC4;HSP90B1;ABLIM1;PABPN1;HNRNPH1;HNRNPA2B1;ACIN1;HNRNPC
B_Naive_up	TF_Perturbations_Followed_by_Expression	TFEB OE HUMAN GSE16267 CREEDSID GENE 2976 DOWN	16/239	5.46188e-09	3.5236e-08	7.19917	136.968	DDX17;ACTR2;DDX5;HSP90AA1;ROCK2;HNRNPU;CHD4;DEK;HSP90B1;HNRNPM;PTP4A2;HNRNPH1;FUBP1;TRA2B;HNRNPC;SLC38A2
B_Naive_up	TF_Perturbations_Followed_by_Expression	IRX6 SIRNA BT549 HUMAN GSE79586 RNASEQ UP	22/469	5.56976e-09	3.58027e-08	5.0368	95.729	SRRM2;DDX6;DDX3X;HSP90AB1;TPM3;STAT3;PRRC2C;NUCKS1;RRBP1;IQGAP1;YWHAZ;SEC61A1;PTP4A2;TMEM245;SON;TNKS2;WNK1;CAPRIN1;UBC;TPT1;PAFAH1B1;MCL1
B_Naive_up	TF_Perturbations_Followed_by_Expression	FOXP3 ABLATION MOUSE GSE6681 CREEDSID GENE 91 DOWN	17/275	5.95374e-09	3.79976e-08	6.63364	125.636	MBNL1;DDX5;HSPA5;YTHDC1;ODC1;LAPTM5;HNRNPU;DEK;SMC4;HSP90B1;ZFP36L1;PTPRC;PABPN1;HNRNPA2B1;SERINC3;EIF4G2;MCL1
B_Naive_up	TF_Perturbations_Followed_by_Expression	EGR1 KO MOUSE GSE16974 CREEDSID GENE 552 DOWN	17/275	5.95374e-09	3.79976e-08	6.63364	125.636	DDX17;SRRM2;DDX5;HSP90AA1;HSP90AB1;HSPA5;H2AFY;YWHAZ;ACTB;HSP90B1;SFPQ;HNRNPH1;CSDE1;DMXL1;HNRNPA2B1;TRA2A;CCNL1
B_Naive_up	TF_Perturbations_Followed_by_Expression	SETDB1 KD THP1 HUMAN GSE103409 SGRNA9DAY7 RNASEQ DOWN	12/122	6.52382e-09	4.14878e-08	10.7879	203.329	DDX17;MT-ND4L;MT-ND5;H2AFY;TPM3;PLEK;HMGB2;IRF2BP2;MT-ND2;ACTB;TPT1;ATF4
B_Naive_up	TF_Perturbations_Followed_by_Expression	STAT3 SIRNA MDAMB231 HUMAN GSE85579 RNASEQ DOWN	22/475	7.01623e-09	4.4461e-08	4.96855	93.2846	HSP90AA1;HSP90AB1;FUS;STAT3;ZFAND5;HNRNPU;IRF2BP2;NUCKS1;RRBP1;DEK;SMC4;YWHAZ;HSP90B1;HNRNPM;SON;WNK1;CSDE1;HNRNPA2B1;TPR;HNRNPD;HNRNPC;EIF4G2
B_Naive_up	TF_Perturbations_Followed_by_Expression	KLF5 KO MOUSE GSE9244 CREEDSID GENE 580 DOWN	18/315	7.19433e-09	4.54285e-08	6.1209	114.767	DDX17;TCERG1;USP7;DDX3X;DHX9;FUS;SMARCA5;HNRNPU;DEK;SMC4;HNRNPM;NCL;CAPRIN1;HNRNPD;JARID2;SF3B1;EIF3A;HNRNPA0
B_Naive_up	TF_Perturbations_Followed_by_Expression	SETDB1 KD THP1 HUMAN GSE103409 SGRNA9DAY7 RNASEQ UP	22/478	7.86386e-09	4.94814e-08	4.93509	92.0937	SRRM2;DDX5;HSP90AA1;SET;HSP90AB1;HSPA5;MT-CO1;DHX9;FUS;ZFAND5;LAPTM5;SAFB;HSP90B1;SEC61A1;SON;NCL;CAPRIN1;MYH9;ACIN1;PHIP;TLN1;MCL1
B_Naive_up	TF_Perturbations_Followed_by_Expression	ZRSR2 SHRNA TF1 HUMAN GSE63816 RNASEQ DOWN	15/212	7.89264e-09	4.94883e-08	7.61111	142.003	MACF1;PNISR;MBNL1;PRPF38B;STAT3;LAPTM5;IQGAP1;HSP90B1;PTP4A2;HNRNPH1;CSDE1;PDCD4;TLN1;TPT1;ATF4
B_Naive_up	TF_Perturbations_Followed_by_Expression	RUNX1 KO MOUSE GSE46970 CREEDSID GENE 1446 DOWN	19/357	8.61831e-09	5.38494e-08	5.69479	105.749	EGR1;ACTR2;DDX5;SET;DDX3X;YTHDC1;IFRD1;ODC1;PLEK;HMGB2;HNRNPU;DEK;SMC4;YWHAZ;PTP4A2;NCL;HNRNPA2B1;EIF4G2;ATF4
B_Naive_up	TF_Perturbations_Followed_by_Expression	AHR KO MOUSE GSE19411 CREEDSID GENE 1468 DOWN	19/358	9.01769e-09	5.61485e-08	5.6777	105.174	ACTR2;MBNL1;DDX5;DDX3X;HSP90AB1;HSPA5;CSNK1A1;ODC1;HNRNPU;RRBP1;CLINT1;TNKS2;WNK1;HNRNPA2B1;MYH9;SLC38A2;EIF4G2;MCL1;PICALM
B_Naive_up	TF_Perturbations_Followed_by_Expression	MYC HYPERACTIVE HMEC HUMAN GSE66182 RNASEQ DOWN	20/399	9.46406e-09	5.87232e-08	5.36269	99.0799	ACTR2;HSP90AA1;SET;CSNK1A1;TPM3;HMGB2;IQGAP1;ATP2B1;DEK;SMC4;YWHAZ;ACTB;MT-ATP8;SOD1;HNRNPA2B1;PDCD4;HNRNPC;NAA15;EIF4G2;TPT1
B_Naive_up	TF_Perturbations_Followed_by_Expression	GATA4 INACTIVATION MOUSE GSE5298 CREEDSID GENE 546 DOWN	15/215	9.5468e-09	5.90316e-08	7.49579	138.425	DDX6;SET;DDX3X;DHX9;IFRD1;DDX21;CLINT1;ACTB;SOD1;HNRNPM;HNRNPH1;HNRNPA2B1;PDCD4;SKIL;HNRNPA0
B_Naive_up	TF_Perturbations_Followed_by_Expression	ARX SIRNA BCD HUMAN GSE73433 RNASEQ DOWN	21/442	1.0118e-08	6.2188e-08	5.08474	93.6046	EGR1;HSP90AA1;HSP90AB1;HSPA5;MT-CO1;HUWE1;RRBP1;IQGAP1;ATP2B1;ACTB;HSP90B1;SEC61A1;WNK1;CSDE1;UBC;BHLHE40;MYH9;TLN1;TPT1;ATF4;MCL1
B_Naive_up	TF_Perturbations_Followed_by_Expression	ZNF589 SIRNA MDAMB231 HUMAN GSE79586 RNASEQ UP	18/322	1.01269e-08	6.2188e-08	5.97781	110.04	HSP90AA1;HSP90AB1;TPM3;STAT3;HUWE1;PRRC2C;DDX21;YWHAZ;ACTB;HSP90B1;SEC61A1;PTP4A2;CSDE1;NCL;UBC;HNRNPC;EIF4G2;PICALM
B_Naive_up	TF_Perturbations_Followed_by_Expression	NKX25 SHRNA H1 HUMAN GSE69618 DAY2 RNASEQ DOWN	9/59	1.08622e-08	6.64753e-08	17.5892	322.55	SRRM2;MT-ND4L;HSP90AA1;TAF1D;MT-ND5;MT-CO1;NCL;MT-ND2;MT-ATP8
B_Naive_up	TF_Perturbations_Followed_by_Expression	EZH2 SHRNA PROE HUMAN GSE59089 RNASEQ DOWN	16/251	1.09761e-08	6.69427e-08	6.82736	125.129	HSP90AA1;SET;HSP90AB1;HSPA5;FUS;HNRNPU;NUCKS1;HSP90B1;SOD1;HNRNPM;SFPQ;NCL;TRA2B;HNRNPA2B1;HNRNPD;HNRNPC
B_Naive_up	TF_Perturbations_Followed_by_Expression	PRRX1 SIRNA BT549 HUMAN GSE79586 RNASEQ UP	18/324	1.11474e-08	6.77566e-08	5.93813	108.739	DDX6;SET;DDX3X;HSPA5;TPM3;SUCO;NUCKS1;MT-ND2;YWHAZ;ACTB;HSP90B1;SEC61A1;WNK1;UBC;EIF4G2;TPT1;PAFAH1B1;HNRNPA0
B_Naive_up	TF_Perturbations_Followed_by_Expression	ATF3 SIRNA HDF HUMAN GSE81405 RNASEQ UP	17/290	1.3129e-08	7.95306e-08	6.26434	113.688	MACF1;ACTR2;MT-ND5;HSPA5;MT-CO1;DDX21;RRBP1;IQGAP1;YWHAZ;ACTB;HSP90B1;PTBP3;PTP4A2;MYH9;TLN1;EIF4G2;PICALM
B_Naive_up	TF_Perturbations_Followed_by_Expression	EBF1 OE MOUSE GSE2192 CREEDSID GENE 857 DOWN	18/328	1.34782e-08	8.13704e-08	5.8603	106.202	MACF1;MBNL1;HSP90AB1;HSPA5;IQGAP1;YWHAZ;HSP90B1;HNRNPM;NSA2;HNRNPH1;CSDE1;NCL;UBC;TCEA1;TOP1;SERINC3;TPT1;ATF4
B_Naive_up	TF_Perturbations_Followed_by_Expression	MITF KD 501MEL HUMAN GSE61966 RNASEQ DOWN	15/222	1.47049e-08	8.8477e-08	7.23972	130.569	HSP90AA1;MT-ND5;HSP90AB1;HSPA5;H2AFY;PRRC2C;DDX21;NUCKS1;DEK;MT-ND2;SMC4;HSP90B1;PTBP3;TPT1;ATF4
B_Naive_up	TF_Perturbations_Followed_by_Expression	PAX5 SIRNA MCF7 HUMAN GSE79586 RNASEQ UP	18/331	1.55121e-08	9.30206e-08	5.80324	104.352	HSP90AA1;HSP90AB1;HSPA5;HNRNPU;RRBP1;ATP2B1;YWHAZ;ACTB;HSP90B1;TMEM245;SFPQ;CSDE1;NCL;UBC;PDCD4;MYH9;GRB2;TOP1
B_Naive_up	TF_Perturbations_Followed_by_Expression	EBF1 OE MOUSE GSE2192 CREEDSID GENE 858 UP	16/259	1.71008e-08	1.02204e-07	6.59989	118.033	HSP90AA1;DDX3X;HSPA5;ZFAND5;DDX21;RRBP1;HSP90B1;ZFP36L1;PTBP3;HNRNPM;EIF5;NCL;TRA2B;HNRNPA2B1;HNRNPD;ATF4
B_Naive_up	TF_Perturbations_Followed_by_Expression	FOXM1 KD HUMAN GSE55204 CREEDSID GENE 1369 DOWN	19/375	1.90311e-08	1.13362e-07	5.40185	96.0297	ACTR2;HSP90AA1;SET;HSP90AB1;HMGB2;NUCKS1;HNRNPM;BCLAF1;NCL;CAPRIN1;TRA2B;HNRNPA2B1;UBC;BHLHE40;HNRNPC;SLC38A2;EIF4G2;EIF3A;ATF4
B_Naive_up	TF_Perturbations_Followed_by_Expression	MYCN SHRNA SKNBE2 HUMAN GSE84389 RNASEQ DOWN	19/376	1.98596e-08	1.17904e-07	5.38644	95.5262	USP7;H2AFY;MT-CO1;FUS;HMGB2;HNRNPU;NUCKS1;DEK;SMC4;ACTB;HNRNPM;PTP4A2;TMEM245;CSDE1;UBC;HNRNPD;MYH9;PICALM;HNRNPA0
B_Naive_up	TF_Perturbations_Followed_by_Expression	OVOL1 OE PC3 HUMAN GSE48230 RNASEQ UP	18/337	2.04515e-08	1.21016e-07	5.69234	100.784	SRRM2;HSP90AA1;MT-ND5;SET;HSP90AB1;MT-CO1;HUWE1;PRRC2C;SUCO;NUCKS1;MT-ND2;YWHAZ;ACTB;HSP90B1;SON;NCL;MYH9;EIF4G2
B_Naive_up	TF_Perturbations_Followed_by_Expression	YEATS2 SHRNA H1299 HUMAN GSE90781 RNASEQ UP	16/264	2.23752e-08	1.31622e-07	6.46518	113.886	MACF1;BRD2;KMT2D;MT-ND5;DDX3X;HSPA5;DENND5B;HUWE1;PRRC2C;CHD4;CHD2;SEC61A1;EIF5;UBC;MYH9;TLN1
B_Naive_up	TF_Perturbations_Followed_by_Expression	HOXB4 INDUCTION MOUSE GSE9044 CREEDSID GENE 165 DOWN	14/196	2.23911e-08	1.31622e-07	7.65599	134.857	SRRM2;SET;HSPA5;HMGB2;NUCKS1;DEK;SMC4;GNL3;SOD1;CLK1;HNRNPA2B1;UBC;CCNL1;JARID2
B_Naive_up	TF_Perturbations_Followed_by_Expression	FOXQ1 SIRNA BT549 HUMAN GSE79586 RNASEQ UP	19/379	2.25491e-08	1.32116e-07	5.34073	94.0372	HSPA5;TPM3;PRRC2C;NUCKS1;RRBP1;IQGAP1;ATP2B1;YWHAZ;HSP90B1;SEC61A1;PTP4A2;TMEM245;SON;WNK1;CSDE1;SERINC3;EIF4G2;TPT1;PAFAH1B1
B_Naive_up	TF_Perturbations_Followed_by_Expression	TCF3 KO MOUSE GSE27402 CREEDSID GENE 2169 DOWN	16/265	2.35938e-08	1.37784e-07	6.43888	113.082	DDX17;MBNL1;DDX3X;H2AFY;CSNK1A1;DOCK10;CLK1;PTP4A2;PTPRC;WNK1;HNRNPH1;CSDE1;UBC;CCNL1;SERINC3;TPT1
B_Naive_up	TF_Perturbations_Followed_by_Expression	GATA4 OE A549 HUMAN GSE85001 RNASEQ DOWN	22/509	2.42797e-08	1.41329e-07	4.61354	80.8921	MT-ND4L;HSP90AA1;SET;HSP90AB1;HSPA5;MT-CO1;FUS;HNRNPU;MT-ND2;ACTB;HSP90B1;PTBP3;SOD1;NCL;HNRNPA2B1;UBC;BHLHE40;MAFK;HNRNPC;EIF4G2;TPT1;ATF4
B_Naive_up	TF_Perturbations_Followed_by_Expression	TP63 OE HUMAN GSE20286 CREEDSID GENE 2455 DOWN	15/231	2.50359e-08	1.45257e-07	6.93488	121.381	DENND1B;PNISR;IFRD1;ODC1;ATRX;LAPTM5;HMGB2;JMJD1C;ATP2B1;DEK;SMC4;TPR;TCEA1;PHIP;SLC38A2
B_Naive_up	TF_Perturbations_Followed_by_Expression	ZBTB48 KO HELA HUMAN GSE96777 RNASEQ UP	16/268	2.76223e-08	1.59745e-07	6.36125	110.715	DDX17;DDX5;HSP90AA1;HSP90AB1;DDX21;CHD4;SMC4;SOD1;SFPQ;CAPRIN1;TPR;ACIN1;HNRNPC;SKIL;TPT1;ATF4
B_Naive_up	TF_Perturbations_Followed_by_Expression	EBF1 OE MOUSE GSE2192 CREEDSID GENE 860 DOWN	16/269	2.90988e-08	1.67201e-07	6.33579	109.942	DDX17;MACF1;DDX5;HSP90AB1;RRBP1;ACTB;HSP90B1;ZFP36L1;CLK1;HNRNPM;NSA2;HNRNPH1;NCL;HNRNPD;PDCD4;MYH9
B_Naive_up	TF_Perturbations_Followed_by_Expression	PAX5 SIRNA MCF7 HUMAN GSE79586 RNASEQ DOWN	16/269	2.90988e-08	1.67201e-07	6.33579	109.942	DDX17;KMT2E;MT-ND4L;DDX6;MT-ND5;H2AFY;MT-CO1;HUWE1;NUCKS1;MED13;HNRNPA2B1;TLN1;TPT1;ATF4;BPTF;MCL1
B_Naive_up	TF_Perturbations_Followed_by_Expression	MYC HYPERACTIVE HMEC HUMAN GSE66182 RNASEQ UP	14/201	3.07909e-08	1.76357e-07	7.44939	128.845	RANBP2;MACF1;BRD2;RBM25;HSP90AB1;MT-CO1;MYCBP2;HUWE1;PRRC2C;CHD4;SFPQ;NCL;UBC;MYH9
B_Naive_up	TF_Perturbations_Followed_by_Expression	PPARG OE MOUSE GSE2192 CREEDSID GENE 862 DOWN	17/308	3.18346e-08	1.81752e-07	5.87144	101.357	DDX17;HSPA5;DDX21;CHD4;CLK1;HNRNPM;PTP4A2;EIF5;PABPN1;HNRNPH1;HNRNPD;PDCD4;MYH9;TOP1;ARGLU1;TPT1;MCL1
B_Naive_up	TF_Perturbations_Followed_by_Expression	NEUROG3 OE MOUSE GSE3653 CREEDSID GENE 2585 DOWN	17/309	3.33779e-08	1.89956e-07	5.85103	100.728	SRRM2;HSP90AA1;SET;HSPA5;FUS;IFRD1;HNRNPU;DEK;SOD1;PABPN1;UBC;HNRNPD;HNRNPC;JARID2;SKIL;BPTF;MCL1
B_Naive_up	TF_Perturbations_Followed_by_Expression	STAT3 DEFICIENCY MOUSE GSE6846 CREEDSID GENE 85 UP	16/272	3.39713e-08	1.9272e-07	6.26058	107.668	DDX17;DDX5;DDX3X;HSPA5;ZFAND5;PLEK;CYBB;KLF4;CLINT1;ACTB;HSP90B1;EIF5;CSDE1;SLC38A2;ATF4;PICALM
B_Naive_up	TF_Perturbations_Followed_by_Expression	FOXP1 KD HUMAN GSE51382 CREEDSID GENE 1435 DOWN	18/350	3.64759e-08	2.06274e-07	5.46579	93.6105	KMT2E;TCERG1;ZCCHC7;SMG1;SCAF11;LAPTM5;HNRNPU;ATP2B1;ACTB;HSP90B1;TAF1D;PTPRC;NCL;NFKBIZ;PDCD4;TOP1;ARGLU1;SF3B1
B_Naive_up	TF_Perturbations_Followed_by_Expression	FOXD3 OE MOUSE GSE58960 CREEDSID GENE 1415 DOWN	16/274	3.76217e-08	2.12082e-07	6.21141	106.188	USP7;HSP90AA1;HSP90AB1;H2AFY;SMARCA5;HNRNPU;NUCKS1;KLF4;GNL3;HSP90B1;ZFP36L1;CLK1;EIF5;PABPN1;TRIP12;PICALM
B_Naive_up	TF_Perturbations_Followed_by_Expression	PGR KO MOUSE GSE39920 CREEDSID GENE 3080 UP	17/313	4.02611e-08	2.26247e-07	5.77078	98.2641	DDX17;MACF1;MBNL1;DDX5;HSPA5;CHD4;RRBP1;MARCH7;ZFP36L1;PTBP3;EIF5;PABPN1;HNRNPH1;THRAP3;NCL;UBC;TCF4
B_Naive_up	TF_Perturbations_Followed_by_Expression	ADNP DEFICIENCY NULL MUTATION MOUSE GSE4068 CREEDSID GENE 719 DOWN	18/355	4.52463e-08	2.53464e-07	5.38331	91.038	HSP90AA1;SET;HSPA5;H2AFY;FUS;HNRNPU;SFPQ;EIF5;HNRNPH1;CSDE1;CAPRIN1;HNRNPA2B1;UBC;TCEA1;TOP1;SLC38A2;EIF4G2;TPT1
B_Naive_up	TF_Perturbations_Followed_by_Expression	STAT3 SIRNA MDAMB468 HUMAN GSE85579 RNASEQ DOWN	15/242	4.64295e-08	2.5928e-07	6.59512	111.361	DDX17;MT-ND5;DDX3X;HSP90AB1;MT-CO1;DHX9;STAT3;MT-ND2;BCLAF1;SON;CSDE1;NCL;TPR;MYH9;EIF4G2
B_Naive_up	TF_Perturbations_Followed_by_Expression	REST SIRNA MDAMB231 HUMAN GSE63609 RNASEQ UP	18/358	5.13977e-08	2.8613e-07	5.33499	89.5407	ANKRD17;DDX5;HSP90AB1;HSPA5;MT-CO1;SMARCA5;SUCO;DDX21;BAZ1A;ACTB;HSP90B1;NUB1;EIF5;NCL;UBC;TPT1;ATF4;MCL1
B_Naive_up	TF_Perturbations_Followed_by_Expression	KLF5 KO CFPAC1 HUMAN GSE64558 RNASEQ UP	17/320	5.55062e-08	3.08042e-07	5.63543	94.1499	DDX17;SRRM2;MT-ND4L;MACF1;HSP90AB1;HSPA5;MT-CO1;IQGAP1;CHD2;SEC61A1;PTP4A2;NFKBIZ;MYH9;SERINC3;SF3B1;TPT1;PICALM
B_Naive_up	TF_Perturbations_Followed_by_Expression	SRF KO MOUSE GSE1948 CREEDSID GENE 1185 UP	16/282	5.60898e-08	3.10317e-07	6.02213	100.547	EGR1;DDX3X;CSNK1A1;HUWE1;LAPTM5;CHD4;KLF4;SMC4;ZFP36L1;PTBP3;CLK1;CSDE1;UBC;TAX1BP1;TOP1;JARID2
B_Naive_up	TF_Perturbations_Followed_by_Expression	EZH2 SHRNA HUVEC HUMAN GSE71164 SHEARSTRESS RNASEQ DOWN	15/248	6.41193e-08	3.53645e-07	6.42332	106.386	DDX17;MACF1;DDX5;HSP90AA1;MT-ND5;STAT3;PRRC2C;CHD2;ACTB;MT-ATP8;EIF5;CSDE1;ACIN1;TPT1;MCL1
B_Naive_up	TF_Perturbations_Followed_by_Expression	ZNF589 SIRNA MCF7 HUMAN GSE79586 RNASEQ DOWN	13/181	6.76103e-08	3.71753e-07	7.66814	126.597	SRRM2;DDX17;KMT2D;HSP90AA1;MT-ND5;HSPA5;MT-CO1;HUWE1;NUCKS1;SMC4;HNRNPH1;EIF4G2;BPTF
B_Naive_up	TF_Perturbations_Followed_by_Expression	DOT1L DELETION MOUSE GSE25911 CREEDSID GENE 454 DOWN	15/250	7.12544e-08	3.90588e-07	6.368	104.798	MBNL1;SET;H2AFY;FUS;HNRNPU;JMJD1C;BAZ2B;CHD2;AKAP13;SFPQ;TAX1BP1;PDCD4;SF3B1;NKTR;BPTF
B_Naive_up	TF_Perturbations_Followed_by_Expression	PPARG OE MOUSE GSE2192 CREEDSID GENE 865 DOWN	16/288	7.50015e-08	4.09871e-07	5.88748	96.5886	MACF1;DDX5;HSPA5;RRBP1;ACTB;HSP90B1;ZFP36L1;CLK1;HNRNPM;PTP4A2;NSA2;HNRNPH1;NCL;HNRNPD;PDCD4;MYH9
B_Naive_up	TF_Perturbations_Followed_by_Expression	DOT1L DELETION MOUSE GSE25911 CREEDSID GENE 453 UP	15/253	8.33145e-08	4.53911e-07	6.28676	102.478	DDX5;HSP90AA1;HSP90AB1;HSPA5;ODC1;YWHAZ;ACTB;GNL3;HSP90B1;NCL;HNRNPA2B1;UBC;TPT1;MCL1;HNRNPA0
B_Naive_up	TF_Perturbations_Followed_by_Expression	KLF10 SIRNA KLF10 HUMAN GSE90566 RNASEQ UP	16/291	8.6489e-08	4.68351e-07	5.82236	94.6905	MT-ND4L;ACTR2;DDX3X;HSP90AB1;ZFAND5;PRRC2C;CHD4;ATP2B1;YWHAZ;ACTB;HNRNPM;WNK1;HNRNPD;MYH9;MAFK;TLN1
B_Naive_up	TF_Perturbations_Followed_by_Expression	ZNF395 KD HUMAN GSE49613 CREEDSID GENE 813 DOWN	16/291	8.6489e-08	4.68351e-07	5.82236	94.6905	HSP90AA1;HSP90AB1;HMGB2;DDX21;NUCKS1;DEK;ACTB;NFKB1;HNRNPM;HNRNPH1;NCL;TRA2B;HNRNPD;MYH9;EIF4G2;HNRNPA0
B_Naive_up	TF_Perturbations_Followed_by_Expression	PGR KO MOUSE GSE39920 CREEDSID GENE 3077 DOWN	15/254	8.77284e-08	4.73627e-07	6.26014	101.721	DDX5;DDX3X;HSPA5;ZFAND5;CHD4;ACTB;HSP90B1;ZFP36L1;PTP4A2;HNRNPH1;CSDE1;TCF4;SERINC3;TPT1;ATF4
B_Naive_up	TF_Perturbations_Followed_by_Expression	STAT3 SIRNA MDAMB231 HUMAN GSE85579 RNASEQ UP	11/125	9.00228e-08	4.8455e-07	9.49232	153.996	SRRM2;MACF1;MT-ND5;HSPA5;MT-CO1;UBC;MYH9;MT-ND2;TLN1;ACTB;MT-ATP8
B_Naive_up	TF_Perturbations_Followed_by_Expression	ETS1 SHRNA DU145 HUMAN GSE59020 RNASEQ UP	19/414	9.09186e-08	4.87902e-07	4.85873	78.776	ACTR2;DDX5;HSP90AA1;HSP90AB1;MT-CO1;STAT3;HUWE1;YWHAZ;ACTB;HSP90B1;SEC61A1;UBC;MYH9;GRB2;TOP1;SERINC3;TPT1;ATF4;MCL1
B_Naive_up	TF_Perturbations_Followed_by_Expression	HSF1 KD HUMAN GSE3697 CREEDSID GENE 784 UP	15/255	9.23534e-08	4.94118e-07	6.23374	100.972	TCERG1;PRPF38B;RBM25;DDX3X;DHX9;BAZ1A;ATP2B1;GLS;CD2AP;PTBP3;CLK1;HNRNPH1;NAA15;TLN1;SLC38A2
B_Naive_up	TF_Perturbations_Followed_by_Expression	FOXO1 SIRNA HESC HUMAN GSE94036 RNASEQ UP	16/293	9.5014e-08	5.06836e-07	5.77973	93.4538	DDX17;SRRM2;MT-ND4L;MBNL1;MT-ND5;PPP1R12A;HSPA5;STAT3;IRS2;MT-ND2;MT-ATP8;AKAP13;PTP4A2;WNK1;SERINC3;TPT1
B_Naive_up	TF_Perturbations_Followed_by_Expression	OVOL1 KD BEWO HUMAN GSE66962 RNASEQ UP	16/296	1.09242e-07	5.80998e-07	5.71692	91.6406	DDX17;PRPF38B;HSP90AA1;HSPA5;HUWE1;HMGB2;NUCKS1;HSP90B1;PTBP3;TMEM245;HNRNPA2B1;UBC;PDCD4;MYH9;HNRNPC;SF3B1
B_Naive_up	TF_Perturbations_Followed_by_Expression	MYB KO MOUSE GSE19528 CREEDSID GENE 2197 DOWN	16/297	1.14399e-07	6.0662e-07	5.69629	91.047	DDX17;DDX5;DDX3X;DHX9;YTHDC1;CELF2;SMC4;ACTB;CLK1;HNRNPH1;CAPRIN1;TRA2B;HNRNPA2B1;SF3B1;SLC38A2;MCL1
B_Naive_up	TF_Perturbations_Followed_by_Expression	NEUROG3 OE MOUSE GSE3653 CREEDSID GENE 2585 UP	14/225	1.25839e-07	6.65307e-07	6.59398	104.767	DDX17;DDX5;HSP90AB1;ODC1;ACTB;HSP90B1;HNRNPH1;NCL;HNRNPA2B1;PDCD4;MYH9;EIF4G2;TPT1;HNRNPA0
B_Naive_up	TF_Perturbations_Followed_by_Expression	TCF7L2 SIRNA PANC1 HUMAN GSE63776 RNASEQ DOWN	14/226	1.32915e-07	7.00645e-07	6.56254	103.908	ACTR2;MBNL1;SET;HSP90AB1;CSNK1A1;TPM3;DDX21;LNPEP;NUCKS1;SMC4;SON;TAX1BP1;EIF4G2;PAFAH1B1
B_Naive_up	TF_Perturbations_Followed_by_Expression	MECOM KO MOUSE GSE11557 CREEDSID GENE 581 UP	11/130	1.34757e-07	7.08265e-07	9.09118	143.821	ACTR2;PPP1R12A;HSPA5;RASGEF1B;CSNK1A1;PDCD4;CCNL1;YWHAZ;ACTB;TPT1;SOD1
B_Naive_up	TF_Perturbations_Followed_by_Expression	MYCN SHRNA IMR575 HUMAN GSE80397 12HR RNASEQ DOWN	20/472	1.49893e-07	7.85508e-07	4.47968	70.3908	SRRM2;KDM6B;MT-ND4L;KMT2D;SMG1;MT-ND5;HSPA5;FUS;HUWE1;HNRNPU;DDX21;ACTB;MT-ATP8;HNRNPM;SEC61A1;PABPN1;NCL;MYH9;TLN1;HNRNPA0
B_Naive_up	TF_Perturbations_Followed_by_Expression	MECOM KD HUMAN GSE16238 CREEDSID GENE 2342 DOWN	16/304	1.57166e-07	8.21216e-07	5.55584	87.0376	TCERG1;H2AFY;ODC1;DDX21;DEK;YWHAZ;GNL3;SOD1;PTP4A2;TAF1D;CSDE1;PDCD4;TOP1;SF3B1;EIF3A;ATF4
B_Naive_up	TF_Perturbations_Followed_by_Expression	NME2 INDUCTION HUMAN GSE40194 CREEDSID GENE 2959 DOWN	16/305	1.6434e-07	8.56198e-07	5.53633	86.4849	ACTR2;HSP90AA1;SET;HSP90AB1;ROCK2;ZFAND5;DDX21;ACTB;ZFP36L1;PTBP3;SOD1;HNRNPD;SLC38A2;EIF4G2;EIF3A;TPT1
B_Naive_up	TF_Perturbations_Followed_by_Expression	SRF MUT MOUSE GSE1948 CREEDSID GENE 1395 UP	15/269	1.84958e-07	9.58807e-07	5.88593	91.2503	DDX5;DDX3X;CSNK1A1;KLF4;SMC4;GNL3;CLK1;NSA2;HNRNPH1;NCL;UBC;HNRNPD;TCEA1;EIF3A;TPT1
B_Naive_up	TF_Perturbations_Followed_by_Expression	TWIST2 MUT N HUMAN GSE16524 CREEDSID GENE 2262 UP	18/390	1.85108e-07	9.58807e-07	4.86804	75.466	EGR1;DDX5;DDX3X;HSP90AB1;MT-CO1;ODC1;HMGB2;IQGAP1;DEK;KLF4;YWHAZ;SEC61A1;NSA2;CSDE1;TCF4;SLC38A2;MCL1;HNRNPA0
B_Naive_up	TF_Perturbations_Followed_by_Expression	SOX7 OE MOUSE GSE10809 CREEDSID GENE 1004 DOWN	17/349	1.92392e-07	9.90791e-07	5.13553	79.4144	SET;HSP90AB1;HSPA5;ODC1;DDX21;NUCKS1;DEK;GNL3;HSP90B1;SOD1;NSA2;HNRNPH1;NCL;HNRNPC;JARID2;SLC38A2;ATF4
B_Naive_up	TF_Perturbations_Followed_by_Expression	MSGN1 OE MOUSE GSE29848 CREEDSID GENE 1629 DOWN	17/349	1.92392e-07	9.90791e-07	5.13553	79.4144	DDX17;HSP90AA1;SET;HSP90AB1;FUS;HNRNPU;CHD4;ACTB;PABPN1;CSDE1;NCL;TCEA1;HNRNPC;JARID2;SKIL;TPT1;MCL1
B_Naive_up	TF_Perturbations_Followed_by_Expression	SOX10 KO MOUSE GSE12007 CREEDSID GENE 284 DOWN	15/271	2.03514e-07	1.04505e-06	5.83935	89.9699	ACTR2;HSP90AA1;SET;FUS;HMGB2;HNRNPU;DEK;MT-ND2;HSP90B1;HNRNPH1;TRA2B;SERINC3;SLC38A2;ATF4;HNRNPA0
B_Naive_up	TF_Perturbations_Followed_by_Expression	E2F2 KD MOUSE GSE24594 CREEDSID GENE 474 DOWN	15/273	2.23738e-07	1.14562e-06	5.79349	88.7144	SRRM2;EGR1;HSPA5;MYCBP2;HSP90B1;SEC61A1;WNK1;HNRNPA2B1;UBC;BHLHE40;TRA2A;TAX1BP1;PDCD4;TOP1;LUC7L2
B_Naive_up	TF_Perturbations_Followed_by_Expression	MYC OE U2OS HUMAN GSE66927 RNASEQ DOWN	18/398	2.49778e-07	1.27529e-06	4.76359	72.4195	SRRM2;MACF1;ACTR2;DDX5;HSP90AB1;HSPA5;MT-CO1;HUWE1;HNRNPU;DDX21;ACTB;HSP90B1;SFPQ;HNRNPH1;HNRNPA2B1;UBC;MYH9;SF3B1
B_Naive_up	TF_Perturbations_Followed_by_Expression	GLI1 SIRNA HCT116 HUMAN GSE57871 4HR RNASEQ UP	18/399	2.5917e-07	1.31948e-06	4.75085	72.0503	MT-ND4L;ACTR2;DDX5;MT-ND5;DDX3X;HSPA5;H2AFY;HUWE1;HNRNPU;IQGAP1;TMEM131L;MT-ND2;SOD1;CSDE1;TAX1BP1;MYH9;TPT1;HNRNPA0
B_Naive_up	TF_Perturbations_Followed_by_Expression	ZNF142 SIRNA MCF7 HUMAN GSE79586 RNASEQ UP	17/357	2.65025e-07	1.34545e-06	5.01263	75.9085	DDX5;SET;DDX3X;HSP90AB1;HSPA5;TPM3;FUS;YWHAZ;ACTB;HSP90B1;SOD1;SEC61A1;EIF5;HNRNPH1;UBC;TOP1;TPT1
B_Naive_up	TF_Perturbations_Followed_by_Expression	DOT1L INHIBITION HUMAN GSE29828 CREEDSID GENE 1239 DOWN	17/359	2.86713e-07	1.45144e-06	4.9828	75.0648	DDX5;HSP90AA1;HSP90AB1;ODC1;HNRNPU;DDX21;DEK;SMC4;YWHAZ;SOD1;NSA2;NCL;HNRNPA2B1;UBC;HNRNPC;SLC38A2;ATF4
B_Naive_up	TF_Perturbations_Followed_by_Expression	ELF3 KO CFPAC1 HUMAN GSE64558 RNASEQ DOWN	12/172	2.99679e-07	1.51278e-06	7.39786	111.12	DDX5;H2AFY;PABPN1;MT-CO1;FUS;HNRNPH1;HNRNPA2B1;HNRNPD;HMGB2;HNRNPU;MT-ND2;TPT1
B_Naive_up	TF_Perturbations_Followed_by_Expression	FOXP1 KD HUMAN GSE51382 CREEDSID GENE 2764 UP	15/280	3.0966e-07	1.55877e-06	5.63843	84.5076	ZCCHC7;SET;MT-CO1;ODC1;HNRNPU;DEK;MT-ND2;SMC4;NFKBIZ;PDCD4;TCEA1;TCF4;SLC38A2;TPT1;ATF4
B_Naive_up	TF_Perturbations_Followed_by_Expression	EHF SIRNA HBE HUMAN GSE85402 RNASEQ UP	16/320	3.14316e-07	1.57776e-06	5.25911	78.7439	SRRM2;HSP90AA1;TPM3;HUWE1;NUCKS1;MT-ND2;YWHAZ;ACTB;MT-ATP8;ABLIM1;SON;WNK1;PDCD4;MYH9;TLN1;EIF4G2
B_Naive_up	TF_Perturbations_Followed_by_Expression	XPA KO HELA HUMAN GSE100855 RNASEQ DOWN	16/322	3.4172e-07	1.71051e-06	5.2242	77.7845	KMT2D;MT-ND5;MT-CO1;DHX9;STAT3;MT-ND2;ACTB;PTBP3;PTP4A2;CSDE1;TRA2B;BHLHE40;MYH9;ACIN1;MCL1;HNRNPA0
B_Naive_up	TF_Perturbations_Followed_by_Expression	E2F4 KO MOUSE GSE11039 CREEDSID GENE 1167 UP	13/210	3.8003e-07	1.89168e-06	6.52966	96.5281	SET;DDX3X;HSP90AB1;HSPA5;IFRD1;ODC1;GNL3;HSP90B1;EIF5;UBC;SLC38A2;ATF4;PICALM
B_Naive_up	TF_Perturbations_Followed_by_Expression	NFIA DEFICIENCY MOUSE GSE4623 CREEDSID GENE 666 DOWN	13/210	3.8003e-07	1.89168e-06	6.52966	96.5281	HSP90AA1;MYCBP2;YWHAZ;HSP90B1;PTP4A2;HNRNPH1;CSDE1;HNRNPA2B1;HNRNPD;TCF4;TOP1;ARGLU1;TPT1
B_Naive_up	TF_Perturbations_Followed_by_Expression	IRX6 SIRNA MDAMB231 HUMAN GSE79586 RNASEQ UP	16/325	3.86901e-07	1.92054e-06	5.17268	76.3752	PRPF38B;HSP90AA1;HSPA5;CSNK1A1;STAT3;ATP2B1;YWHAZ;ACTB;PTBP3;SEC61A1;PTP4A2;UBC;HNRNPC;EIF4G2;TPT1;MCL1
B_Naive_up	TF_Perturbations_Followed_by_Expression	FOXM1 SIRNA HUMAN GSE2222 CREEDSID GENE 853 DOWN	16/326	4.03124e-07	1.99552e-06	5.15573	75.9131	BRD2;DDX5;HSP90AA1;SET;HSP90AB1;HMGB2;NUCKS1;ACTB;GNL3;HSP90B1;NCL;UBC;TCEA1;HNRNPC;NAA15;TPT1
B_Naive_up	TF_Perturbations_Followed_by_Expression	PAX6 KO MOUSE GSE45143 CREEDSID GENE 3098 DOWN	14/248	4.1326e-07	2.03442e-06	5.93887	87.2966	HSP90AA1;SET;H2AFY;ODC1;HMGB2;HNRNPU;NUCKS1;DEK;SMC4;PABPN1;CSDE1;SKIL;EIF3A;HNRNPA0
B_Naive_up	TF_Perturbations_Followed_by_Expression	PRRX1 SIRNA MDAMB231 HUMAN GSE79586 RNASEQ DOWN	14/248	4.1326e-07	2.03442e-06	5.93887	87.2966	DDX17;ACTR2;HSPA5;IQGAP1;DEK;YWHAZ;CD2AP;HSP90B1;PTP4A2;BCLAF1;TMEM245;HNRNPH1;GRB2;TLN1
B_Naive_up	TF_Perturbations_Followed_by_Expression	GLI1 SIRNA HCT116 HUMAN GSE56788 RNASEQ UP	14/249	4.33852e-07	2.12993e-06	5.9133	86.6331	MT-ND4L;ACTR2;DDX5;MT-ND5;MT-CO1;SMARCA5;IQGAP1;TMEM131L;SOD1;PTP4A2;CSDE1;TPT1;MCL1;HNRNPA0
B_Naive_up	TF_Perturbations_Followed_by_Expression	EPAS1 KD HUVEC HUMAN GSE62974 RNASEQ UP	16/328	4.37431e-07	2.14161e-06	5.12216	75.0004	MACF1;ACTR2;SMG1;HSP90AA1;DDX3X;PRRC2C;LNPEP;RRBP1;IQGAP1;YWHAZ;ACTB;SON;UBC;MYH9;TLN1;MCL1
B_Naive_up	TF_Perturbations_Followed_by_Expression	ZNF589 SIRNA BT549 HUMAN GSE79586 RNASEQ DOWN	9/92	5.56135e-07	2.71534e-06	10.5782	152.35	MT-ND4L;MACF1;SMG1;HSP90AA1;MT-ND5;HSPA5;MT-CO1;HNRNPH1;NUCKS1
B_Naive_up	TF_Perturbations_Followed_by_Expression	DOT1L DELETION MOUSE GSE25911 CREEDSID GENE 453 DOWN	14/255	5.77979e-07	2.8143e-06	5.76431	82.7969	PNISR;ACTR2;FUS;HNRNPU;IRF2BP2;SMC4;PTBP3;SFPQ;WNK1;HNRNPH1;CSDE1;PDCD4;MYH9;SF3B1
B_Naive_up	TF_Perturbations_Followed_by_Expression	YY1 KD HUMAN GSE14964 CREEDSID GENE 515 DOWN	19/468	5.95394e-07	2.89122e-06	4.26248	61.0986	DDX5;SET;HSP90AB1;HSPA5;ODC1;HMGB2;DDX21;DEK;KLF4;YWHAZ;PTP4A2;CSDE1;NCL;TCEA1;HNRNPC;SLC38A2;EIF4G2;ATF4;HNRNPA0
B_Naive_up	TF_Perturbations_Followed_by_Expression	STAT3 SIRNA MDAMB157 HUMAN GSE85579 RNASEQ UP	16/336	6.02725e-07	2.91889e-06	4.99205	71.4952	ACTR2;HSP90AA1;TPM3;DDX21;IQGAP1;YWHAZ;ACTB;MALT1;DOCK10;EIF5;CSDE1;NCL;UBC;MAFK;TLN1;PICALM
B_Naive_up	TF_Perturbations_Followed_by_Expression	IKZF3 MUT MOUSE GSE12356 CREEDSID GENE 599 UP	13/219	6.13163e-07	2.96141e-06	6.24152	89.2826	SRRM2;KMT2A;MYCBP2;LAPTM5;IQGAP1;YWHAZ;NFKB1;TNKS2;CSDE1;DOCK2;SKIL;TPT1;PICALM
B_Naive_up	TF_Perturbations_Followed_by_Expression	TET2 KO MOUSE GSE27816 CREEDSID GENE 457 DOWN	14/257	6.34802e-07	3.05766e-06	5.71628	81.571	USP7;SET;HSP90AB1;HSPA5;DHX9;HNRNPU;BAZ1A;SMC4;GNL3;HSP90B1;CLK1;HNRNPM;SERINC3;EIF3A
B_Naive_up	TF_Perturbations_Followed_by_Expression	DOT1L DELETION MOUSE GSE25911 CREEDSID GENE 455 UP	13/220	6.45686e-07	3.09341e-06	6.21105	88.5258	KMT2D;DHX9;SMARCA5;HMGB2;CYBB;ZFP91;NUCKS1;BAZ1A;YWHAZ;ACTB;TMEM245;EIF5;NCL
B_Naive_up	TF_Perturbations_Followed_by_Expression	NFKB1 INACTIVATION HUMAN GSE20667 CREEDSID GENE 2577 UP	13/220	6.45686e-07	3.09341e-06	6.21105	88.5258	DDX6;HSP90AB1;MT-CO1;HUWE1;IRS2;MT-ND2;YWHAZ;SFPQ;NCL;UBC;SLC38A2;TPT1;ATF4
B_Naive_up	TF_Perturbations_Followed_by_Expression	TP63 SIRNA KYSE70 HUMAN GSE47058 RNASEQ UP	20/520	6.93358e-07	3.30892e-06	4.03958	57.2882	EGR1;KMT2D;HSPA5;CSNK1A1;HUWE1;PRRC2C;NUCKS1;CHD4;ACTB;HSP90B1;AKAP13;SEC61A1;ABLIM1;NCOR1;UBC;MYH9;HNRNPC;TLN1;TPT1;ATF4
B_Naive_up	TF_Perturbations_Followed_by_Expression	ETS1 SHRNA DU145 HUMAN GSE59020 RNASEQ DOWN	12/186	6.94373e-07	3.30892e-06	6.79778	96.3943	MT-ND5;SET;EIF5;HSPA5;TPM3;DHX9;NCL;HNRNPA2B1;IQGAP1;HNRNPC;BAZ1A;MT-ND2
B_Naive_up	TF_Perturbations_Followed_by_Expression	HNF1B OE HUMAN GSE3308 CREEDSID GENE 280 DOWN	14/259	6.9659e-07	3.31066e-06	5.66904	80.3703	HSP90AA1;SET;HSPA5;HMGB2;SRRM1;HNRNPM;MKLN1;BCLAF1;TNKS2;BHLHE40;TCEA1;PHIP;ARGLU1;SLC38A2
B_Naive_up	TF_Perturbations_Followed_by_Expression	POU2AF1 OE MOUSE GSE12421 CREEDSID GENE 2312 DOWN	14/261	7.63721e-07	3.62008e-06	5.62256	79.1941	MBNL1;HSPA5;H2AFY;PLEK;LAPTM5;IRF2BP2;CYBB;KLF4;NFKB1;HSP90B1;CLK1;PTPRC;UBC;TCF4
B_Naive_up	TF_Perturbations_Followed_by_Expression	POU2AF1 MUT MOUSE GSE12356 CREEDSID GENE 598 UP	14/263	8.36597e-07	3.95502e-06	5.57683	78.0417	DDX17;MBNL1;H2AFY;FUS;LAPTM5;YWHAZ;ACTB;CLK1;ABLIM1;PABPN1;IRF4;CSDE1;DOCK2;TPT1
B_Naive_up	TF_Perturbations_Followed_by_Expression	NFE2L2 MUT MOUSE GSE35160 CREEDSID GENE 624 UP	14/264	8.75322e-07	4.11632e-06	5.55423	77.4742	EGR1;SET;DDX3X;H2AFY;FUS;HNRNPU;DEK;SMC4;ACTB;PTP4A2;CSDE1;PDCD4;CCNL1;EIF3A
B_Naive_up	TF_Perturbations_Followed_by_Expression	HSF1 KO MOUSE GSE41005 CREEDSID GENE 2143 DOWN	14/264	8.75322e-07	4.11632e-06	5.55423	77.4742	HSP90AA1;SET;HSP90AB1;IFRD1;ODC1;HNRNPU;DDX21;BAZ1A;HSP90B1;SFPQ;NCL;HNRNPA2B1;SRSF10;EIF3A
B_Naive_up	TF_Perturbations_Followed_by_Expression	FOXP3 KNOCKIN MOUSE GSE2389 CREEDSID GENE 2950 UP	15/304	8.78083e-07	4.11846e-06	5.16383	72.0123	DDX5;LAPTM5;DEK;SMC4;TANK;ACTB;NFKB1;CLK1;PTP4A2;PTPRC;WNK1;TPR;DOCK2;TPT1;MCL1
B_Naive_up	TF_Perturbations_Followed_by_Expression	FOXO1 SIRNA HESC HUMAN GSE94036 RNASEQ DOWN	15/307	9.93057e-07	4.64553e-06	5.10999	70.6327	KMT2E;MACF1;EGR1;DDX5;HSP90AA1;MT-CO1;ZFAND5;CHD4;ATP2B1;YWHAZ;ACTB;MYH9;TLN1;EIF4G2;MCL1
B_Naive_up	TF_Perturbations_Followed_by_Expression	MYC OE MCF7 HUMAN GSE101738 RNASEQ DOWN	11/159	1.02599e-06	4.78707e-06	7.29902	100.652	SRRM2;MT-ND4L;HSP90AA1;MT-ND5;GGNBP2;EIF5;MT-CO1;HNRNPH1;MT-ND2;ACTB;HNRNPA0
B_Naive_up	TF_Perturbations_Followed_by_Expression	ESR1 KD HUMAN GSE26298 CREEDSID GENE 479 UP	16/350	1.03259e-06	4.80529e-06	4.77936	65.8761	DDX5;HSP90AA1;SET;HSP90AB1;NUCKS1;MT-ND2;YWHAZ;ACTB;NSA2;CSDE1;UBC;GRB2;TRIP12;TOP1;SF3B1;EIF4G2
B_Naive_up	TF_Perturbations_Followed_by_Expression	ZBTB20 DEFICIENCY MOUSE GSE19513 CREEDSID GENE 544 UP	13/230	1.0663e-06	4.94928e-06	5.9218	81.4325	ACTR2;DDX5;DDX3X;HSPA5;HNRNPU;ACTB;EIF5;CSDE1;HNRNPA2B1;TCF4;EIF4G2;PICALM;HNRNPA0
B_Naive_up	TF_Perturbations_Followed_by_Expression	SOX7 OE HUMAN GSE10809 CREEDSID GENE 1271 DOWN	17/396	1.11897e-06	5.1803e-06	4.4878	61.4968	SET;HSP90AB1;HSPA5;FUS;ODC1;DDX21;DEK;GNL3;HSP90B1;SOD1;NSA2;HNRNPH1;UBC;HNRNPC;JARID2;SLC38A2;ATF4
B_Naive_up	TF_Perturbations_Followed_by_Expression	LHX1 ABLATION MOUSE GSE4230 CREEDSID GENE 776 UP	11/161	1.16102e-06	5.36111e-06	7.20097	98.4099	SFPQ;SET;HSP90AB1;H2AFY;PABPN1;FUS;PDCD4;HNRNPU;ACTB;ZFP36L1;HNRNPA0
B_Naive_up	TF_Perturbations_Followed_by_Expression	STAT1 KO MOUSE GSE38375 CREEDSID GENE 2476 UP	13/232	1.17507e-06	5.412e-06	5.86712	80.1107	DDX17;SET;H2AFY;LAPTM5;SMC4;ACTB;HNRNPM;ABLIM1;HNRNPA2B1;PDCD4;MYH9;EIF4G2;BPTF
B_Naive_up	TF_Perturbations_Followed_by_Expression	PAX3 KD HUMAN GSE16249 CREEDSID GENE 2757 DOWN	16/354	1.19826e-06	5.50461e-06	4.72183	64.3805	TCERG1;DDX5;HSP90AA1;HNRNPU;NUCKS1;IQGAP1;MT-ND2;ACTB;SOD1;PTP4A2;NSA2;EIF5;HNRNPC;EIF3A;TPT1;ATF4
B_Naive_up	TF_Perturbations_Followed_by_Expression	TSHZ3 SIRNA MCF7 HUMAN GSE79586 RNASEQ DOWN	10/130	1.22293e-06	5.60354e-06	8.15464	111.019	MT-ND4L;MT-ND5;HSPA5;MT-CO1;PDCD4;TOP1;MT-ND2;MT-ATP8;TPT1;HSP90B1
B_Naive_up	TF_Perturbations_Followed_by_Expression	SP1 KD HUMAN GSE37935 CREEDSID GENE 2219 DOWN	15/314	1.31568e-06	6.01311e-06	4.98857	67.551	HSP90AA1;HSP90AB1;ODC1;HMGB2;DDX21;RSRC2;DEK;GNL3;SOD1;NSA2;TAF1D;EIF5;HNRNPC;SF3B1;HNRNPA0
B_Naive_up	TF_Perturbations_Followed_by_Expression	ZIC3 OE HUVEC HUMAN GSE79306 RNASEQ DOWN	18/447	1.34012e-06	6.10919e-06	4.20885	56.9152	HSP90AA1;HSP90AB1;HSPA5;TPM3;HNRNPU;RRBP1;MT-ND2;ACTB;HSP90B1;HNRNPM;HNRNPH1;HNRNPA2B1;UBC;HNRNPD;MYH9;HNRNPC;TLN1;TPT1
B_Naive_up	TF_Perturbations_Followed_by_Expression	SRF KO MOUSE GSE1948 CREEDSID GENE 1158 UP	14/274	1.36068e-06	6.1871e-06	5.33788	72.1015	EGR1;DDX3X;CSNK1A1;HUWE1;CHD4;KLF4;SMC4;CLK1;NSA2;CSDE1;UBC;BHLHE40;TOP1;ATF4
B_Naive_up	TF_Perturbations_Followed_by_Expression	FOXD4L6 SIRNA T47D HUMAN GSE79586 RNASEQ DOWN	12/199	1.41968e-06	6.43901e-06	6.32102	85.113	TMEM245;RBM25;FUS;NCL;HNRNPA2B1;TPR;LNPEP;DEK;SMC4;ATF4;HSP90B1;HNRNPA0
B_Naive_up	TF_Perturbations_Followed_by_Expression	FOXP1 KD HUMAN GSE51382 CREEDSID GENE 1435 UP	13/237	1.49147e-06	6.7475e-06	5.73469	76.9352	DDX5;HSP90AA1;SET;HSP90AB1;HSPA5;MT-CO1;DEK;SMC4;PTP4A2;NSA2;UBC;TCEA1;ATF4
B_Naive_up	TF_Perturbations_Followed_by_Expression	FLI1 EWSFUSION EXPRESSION HUMAN GSE1822 CREEDSID GENE 1187 DOWN	12/201	1.5769e-06	7.11594e-06	6.25349	83.5469	NSA2;HSP90AA1;SET;CSDE1;HMGB2;HNRNPU;TCEA1;DDX21;NUCKS1;IRS2;PHIP;DEK
B_Naive_up	TF_Perturbations_Followed_by_Expression	AIRE KO MOUSE GSE2515 CREEDSID GENE 60 DOWN	13/239	1.6379e-06	7.37262e-06	5.68336	75.7143	BRD2;HSP90AA1;SET;HSP90AB1;DEK;ACTB;HNRNPM;HNRNPA2B1;UBC;TOP1;SF3B1;EIF4G2;TPT1
B_Naive_up	TF_Perturbations_Followed_by_Expression	HOXC13 OE MOUSE GSE2374 CREEDSID GENE 201 UP	12/203	1.74932e-06	7.85437e-06	6.18738	82.0216	CLK1;MACF1;HNRNPM;HSP90AA1;NCOR1;CSDE1;PDCD4;CHD4;TOP1;YWHAZ;TPT1;HSP90B1
B_Naive_up	TF_Perturbations_Followed_by_Expression	YY2 KD HUMAN GSE14964 CREEDSID GENE 517 DOWN	17/410	1.79596e-06	8.02982e-06	4.32481	57.2171	DDX5;SET;HSP90AB1;ODC1;ZFAND5;DDX21;IQGAP1;DEK;SMC4;GNL3;HSP90B1;CSDE1;NCL;TCEA1;SLC38A2;ATF4;HNRNPA0
B_Naive_up	TF_Perturbations_Followed_by_Expression	GATA6 KD H1 HUMAN GSE92581 RNASEQ UP	15/322	1.79739e-06	8.02982e-06	4.85658	64.2485	MACF1;PRPF38B;MT-CO1;CSNK1A1;IQGAP1;YWHAZ;ACTB;ABLIM1;UBC;BHLHE40;MYH9;SKIL;EIF4G2;MCL1;PICALM
B_Naive_up	TF_Perturbations_Followed_by_Expression	BCL11A KO MOUSE GSE28333 CREEDSID GENE 1542 DOWN	12/205	1.93821e-06	8.63738e-06	6.12263	80.5356	EGR1;HSP90AB1;H2AFY;WNK1;CYBB;CCNL1;KLF4;ACTB;TPT1;ZFP36L1;HSP90B1;HNRNPA0
B_Naive_up	TF_Perturbations_Followed_by_Expression	ADAR KD HUVEC HUMAN GSE60217 RNASEQ DOWN	10/137	1.97451e-06	8.77725e-06	7.70243	101.173	HSP90AA1;ABLIM1;DDX3X;HSP90AB1;HSPA5;HMGB2;NUCKS1;TLN1;ACTB;HSP90B1
B_Naive_up	TF_Perturbations_Followed_by_Expression	BNC2 SIRNA BT549 HUMAN GSE79586 RNASEQ DOWN	12/206	2.03925e-06	9.04254e-06	6.09076	79.8068	SRRM2;MT-ND5;SET;HSPA5;MT-CO1;TPM3;MYH9;DDX21;YWHAZ;ACTB;HSP90B1;PICALM
B_Naive_up	TF_Perturbations_Followed_by_Expression	GATA1 TRUNCATED EXPRESSION GATA1DELTANEODELTAHS MUTANT MOUSE GSE2433 CREEDSID GENE 2658 UP	12/207	2.14492e-06	9.48754e-06	6.05922	79.0874	HSP90AA1;SET;HSP90AB1;H2AFY;RASGEF1B;NCL;HMGB2;PDCD4;SERINC3;NFKB1;TPT1;ATF4
B_Naive_up	TF_Perturbations_Followed_by_Expression	RUNX1 KO MOUSE GSE40155 CREEDSID GENE 1492 UP	14/286	2.25158e-06	9.93475e-06	5.09925	66.31	KMT2E;MBNL1;DDX3X;KMT2A;STAT3;PLEK;MARCH7;NFKB1;NCOR1;PTPRC;PDCD4;TLN1;DOCK2;TPT1
B_Naive_up	TF_Perturbations_Followed_by_Expression	SOX4 KD HUMAN GSE4225 CREEDSID GENE 64 UP	13/248	2.46756e-06	1.08342e-05	5.46319	70.5422	DDX5;ODC1;ZFAND5;HUWE1;RSRC2;PTP4A2;TAF1D;UBC;BHLHE40;SLC38A2;TPT1;ATF4;MCL1
B_Naive_up	TF_Perturbations_Followed_by_Expression	TSHZ3 SIRNA BT549 HUMAN GSE79586 RNASEQ UP	13/248	2.46756e-06	1.08342e-05	5.46319	70.5422	HSPA5;TPM3;STAT3;SUCO;DDX21;RRBP1;MT-ND2;HSP90B1;TMEM245;UBC;MYH9;MCL1;PICALM
B_Naive_up	TF_Perturbations_Followed_by_Expression	EZH2 KO MDAMB231 HUMAN GSE72524 RNASEQ UP	14/290	2.64763e-06	1.15964e-05	5.02431	64.5215	HSP90AA1;MT-ND5;SET;HSPA5;HNRNPU;MT-ND2;ACTB;HSP90B1;NCL;CAPRIN1;HNRNPD;EIF4G2;TPT1;MCL1
B_Naive_up	TF_Perturbations_Followed_by_Expression	TFE3 SIRNA 8988T HUMAN GSE62077 CONSTRUCT1 RNASEQ UP	12/212	2.7492e-06	1.20118e-05	5.90623	75.6246	HSP90AA1;DDX3X;HSP90AB1;TPM3;NCL;HUWE1;PRRC2C;ACTB;EIF4G2;TPT1;HSP90B1;MCL1
B_Naive_up	TF_Perturbations_Followed_by_Expression	SRF MUT MOUSE GSE1948 CREEDSID GENE 1398 UP	14/292	2.86805e-06	1.25005e-05	4.98766	63.6519	EGR1;SET;DDX3X;CSNK1A1;HUWE1;CHD4;KLF4;SMC4;ACTB;ZFP36L1;PABPN1;THRAP3;HNRNPA2B1;JARID2
B_Naive_up	TF_Perturbations_Followed_by_Expression	CTCF SIRNA LNCAP HUMAN GSE63487 RNASEQ UP	13/253	3.07419e-06	1.33664e-05	5.348	67.8793	SRRM2;BRD2;KMT2D;SMG1;KMT2A;HSPA5;H2AFY;CSNK1A1;STAT3;SEC61A1;UBC;ATF4;NKTR
B_Naive_up	TF_Perturbations_Followed_by_Expression	MYBL1 KO MOUSE GSE28025 CREEDSID GENE 376 UP	11/178	3.10044e-06	1.34478e-05	6.46234	81.968	SRRM2;CLK1;EGR1;DDX3X;HSP90AB1;HSPA5;ROCK1;WNK1;MYCBP2;UBC;DEK
B_Naive_up	TF_Perturbations_Followed_by_Expression	HOXA11 SIRNA MCF7 HUMAN GSE79586 RNASEQ DOWN	8/85	3.22319e-06	1.39395e-05	10.0887	127.573	MT-ND4L;HSP90AA1;MT-ND5;CSDE1;NUCKS1;IQGAP1;YWHAZ;PTBP3
B_Naive_up	TF_Perturbations_Followed_by_Expression	ETS1 OE HUMAN GSE21129 CREEDSID GENE 2153 DOWN	14/295	3.22941e-06	1.39395e-05	4.93365	62.3772	EGR1;DDX5;DDX3X;ODC1;SMC4;HNRNPM;NSA2;HNRNPH1;TRA2B;PDCD4;SERINC3;SLC38A2;EIF4G2;PAFAH1B1
B_Naive_up	TF_Perturbations_Followed_by_Expression	PPARG OE MOUSE GSE2192 CREEDSID GENE 861 DOWN	14/296	3.35857e-06	1.44621e-05	4.9159	61.96	DDX17;KMT2E;MACF1;DDX5;RRBP1;ZFP36L1;CLK1;NSA2;HNRNPH1;UBC;PDCD4;TOP1;SERINC3;TPT1
B_Naive_up	TF_Perturbations_Followed_by_Expression	SRF KO MOUSE GSE1948 CREEDSID GENE 1157 UP	14/297	3.49232e-06	1.50019e-05	4.89828	61.5466	EGR1;ACTR2;HSPA5;CSNK1A1;LAPTM5;KLF4;SMC4;YWHAZ;ZFP36L1;PTBP3;PTP4A2;UBC;JARID2;SERINC3
B_Naive_up	TF_Perturbations_Followed_by_Expression	RELA KD HUMAN GSE1676 CREEDSID GENE 1787 UP	17/433	3.73838e-06	1.60203e-05	4.08085	50.9978	DDX5;HSP90AA1;HSP90AB1;ODC1;HNRNPU;DDX21;YWHAZ;ACTB;GNL3;SOD1;HNRNPM;SEC61A1;TRA2B;HNRNPA2B1;HNRNPC;EIF4G2;SF1
B_Naive_up	TF_Perturbations_Followed_by_Expression	CLOCK MUT MOUSE GSE454 CREEDSID GENE 1530 DOWN	14/299	3.77413e-06	1.61349e-05	4.86341	60.731	CHD4;YWHAZ;ACTB;HSP90B1;SOD1;HNRNPM;SEC61A1;PTP4A2;EIF5;THRAP3;CSDE1;NCL;TPT1;MCL1
B_Naive_up	TF_Perturbations_Followed_by_Expression	NR4A2 OE MOUSE GSE3571 CREEDSID GENE 3121 UP	13/259	3.97413e-06	1.69493e-05	5.21596	64.8641	DDX5;HSP90AB1;HSPA5;YTHDC1;HSP90B1;SEC61A1;TAF1D;PABPN1;TRA2B;HNRNPA2B1;UBC;MYH9;ARGLU1
B_Naive_up	TF_Perturbations_Followed_by_Expression	NR4A2 OE MOUSE GSE3571 CREEDSID GENE 1290 DOWN	13/260	4.1449e-06	1.76356e-05	5.19458	64.3797	DDX5;HSP90AB1;HSPA5;YTHDC1;HSP90B1;SEC61A1;TAF1D;PABPN1;TRA2B;HNRNPA2B1;UBC;MYH9;ARGLU1
B_Naive_up	TF_Perturbations_Followed_by_Expression	FOXQ1 SIRNA BT549 HUMAN GSE79586 RNASEQ DOWN	12/221	4.22313e-06	1.79257e-05	5.6493	69.9097	MACF1;HNRNPM;HSP90AA1;MT-ND5;SET;PABPN1;MT-CO1;NCL;HUWE1;DDX21;ACTB;ATF4
B_Naive_up	TF_Perturbations_Followed_by_Expression	SUZ12 SHRNA PROE HUMAN GSE59089 RNASEQ UP	13/261	4.32214e-06	1.83012e-05	5.17337	63.9002	DDX17;SRRM2;KMT2E;MT-ND4L;ACTR2;MBNL1;MT-ND5;HSPA5;MT-CO1;MYCBP2;HUWE1;LAPTM5;MT-ND2
B_Naive_up	TF_Perturbations_Followed_by_Expression	MYC SILENCING HUMAN GSE22139 CREEDSID GENE 1007 UP	15/346	4.33207e-06	1.83012e-05	4.49889	55.5589	ACTR2;HSPA5;MT-CO1;TPM3;IQGAP1;MT-ND2;YWHAZ;ACTB;HSP90B1;HNRNPH1;HNRNPA2B1;MYH9;EIF4G2;TPT1;MCL1
B_Naive_up	TF_Perturbations_Followed_by_Expression	E2F1 SHRNA NKI HUMAN GSE95304 RNASEQ DOWN	9/118	4.51913e-06	1.90464e-05	8.04433	99.0031	HSP90AA1;HSP90AB1;HSPA5;MT-CO1;TPM3;DDX21;TPT1;ATF4;HSP90B1
B_Naive_up	TF_Perturbations_Followed_by_Expression	MYC KNOCKIN MOUSE GSE39443 CREEDSID GENE 1847 DOWN	12/223	4.63234e-06	1.94776e-05	5.59518	68.7225	DDX17;AKAP13;ZCCHC7;PTP4A2;GGNBP2;KMT2A;LAPTM5;ZBTB20;SERINC3;SLC38A2;ZFP36L1;MCL1
B_Naive_up	TF_Perturbations_Followed_by_Expression	ADARB1 KD HUVEC HUMAN GSE60217 RNASEQ DOWN	12/226	5.31161e-06	2.22814e-05	5.5159	66.994	DDX17;DDX5;ABLIM1;MT-CO1;CSNK1A1;HNRNPC;SF3B1;YWHAZ;ACTB;TPT1;HSP90B1;PICALM
B_Naive_up	TF_Perturbations_Followed_by_Expression	LHX1 MUT ABLATION MOUSE GSE4230 CREEDSID GENE 775 DOWN	10/153	5.33713e-06	2.2336e-05	6.83506	82.9832	SRRM2;HSP90AA1;SET;HSP90AB1;PDCD4;SMC4;ARGLU1;HSP90B1;HNRNPA0;SOD1
B_Naive_up	TF_Perturbations_Followed_by_Expression	FOXD3 KO MOUSE GSE58960 CREEDSID GENE 1417 UP	13/270	6.24505e-06	2.60137e-05	4.9899	59.7976	EGR1;DDX5;HSP90AA1;DDX3X;IFRD1;ACTB;GNL3;PTP4A2;EIF5;HNRNPH1;UBC;MYH9;PICALM
B_Naive_up	TF_Perturbations_Followed_by_Expression	NR2F2 KD HUMAN GSE47438 CREEDSID GENE 2217 DOWN	13/270	6.24505e-06	2.60137e-05	4.9899	59.7976	HSP90AA1;HSP90AB1;H2AFY;ODC1;HMGB2;DEK;HSP90B1;PTBP3;TMEM245;NCL;HNRNPA2B1;HNRNPD;HNRNPA0
B_Naive_up	TF_Perturbations_Followed_by_Expression	PITX2 KO MOUSE GSE50399 CREEDSID GENE 3060 DOWN	14/313	6.38246e-06	2.65243e-05	4.63236	55.4121	DDX17;EGR1;MBNL1;DDX5;HSPA5;CSNK1A1;DEK;ZFP36L1;PTP4A2;HNRNPA2B1;UBC;SLC38A2;MCL1;HNRNPA0
B_Naive_up	TF_Perturbations_Followed_by_Expression	E2F8 KO MOUSE GSE52157 CREEDSID GENE 2828 DOWN	16/406	6.94024e-06	2.87754e-05	4.08131	48.4786	CD274;CD180;PLEK;LAPTM5;ARAP2;CYBB;NFATC1;NFKB1;MALT1;DOCK10;ABLIM1;PTPRC;RASGEF1B;IRF4;REL;DOCK2
B_Naive_up	TF_Perturbations_Followed_by_Expression	NFKB1 OE HEK293 HUMAN GSE57027 RNASEQ UP	7/68	7.39942e-06	3.06082e-05	11.0974	131.106	MT-ND4L;MT-ND5;MT-CO1;MYH9;RRBP1;MT-ND2;ACTB
B_Naive_up	TF_Perturbations_Followed_by_Expression	MSGN1 OE MOUSE GSE29848 CREEDSID GENE 1629 UP	11/195	7.44125e-06	3.07102e-05	5.86019	69.1999	DDX5;DDX3X;HSPA5;DHX9;CSNK1A1;HMGB2;PDCD4;DEK;EIF4G2;HSP90B1;SOD1
B_Naive_up	TF_Perturbations_Followed_by_Expression	TAL1 KO MOUSE GSE46970 CREEDSID GENE 1447 DOWN	12/234	7.5692e-06	3.11663e-05	5.31495	62.6709	EGR1;SET;DDX3X;YTHDC1;FUS;NCL;PLEK;HMGB2;HNRNPU;DEK;SMC4;HNRNPA0
B_Naive_up	TF_Perturbations_Followed_by_Expression	PPARG V290M DOMNEG MOUSE GSE11870 CREEDSID GENE 1726 DOWN	11/196	7.81177e-06	3.20911e-05	5.82822	68.5391	CLK1;EGR1;DDX5;YTHDC1;CELF2;UBC;PDCD4;IRF2BP2;LNPEP;DEK;ACTB
B_Naive_up	TF_Perturbations_Followed_by_Expression	YY2 KD HUMAN GSE14964 CREEDSID GENE 2081 DOWN	17/458	7.83885e-06	3.21285e-05	3.84454	45.1981	DDX5;SET;HSP90AB1;HSPA5;ODC1;DDX21;IQGAP1;DEK;SMC4;YWHAZ;GNL3;CSDE1;NCL;TCEA1;HNRNPC;ATF4;HNRNPA0
B_Naive_up	TF_Perturbations_Followed_by_Expression	TBX3 SHRNA HFF HUMAN GSE76572 RNASEQ DOWN	12/236	8.25069e-06	3.37391e-05	5.26696	61.6509	PTP4A2;DDX5;HSP90AA1;HSPA5;CSDE1;HNRNPA2B1;TAX1BP1;SF3B1;TPT1;ATF4;HSP90B1;SOD1
B_Naive_up	TF_Perturbations_Followed_by_Expression	ZNF589 SIRNA MDAMB231 HUMAN GSE79586 RNASEQ DOWN	13/278	8.55243e-06	3.48931e-05	4.83728	56.4476	MACF1;MT-ND5;HSPA5;MT-CO1;ZFAND5;HMGB2;NUCKS1;DEK;SMC4;HNRNPH1;HNRNPA2B1;TPR;MYH9
B_Naive_up	TF_Perturbations_Followed_by_Expression	ZNF253 SIRNA T47D HUMAN GSE79586 RNASEQ DOWN	8/97	8.68765e-06	3.53641e-05	8.72309	101.655	RBM25;MT-CO1;FUS;NCL;HNRNPA2B1;PDCD4;NUCKS1;ACTB
B_Naive_up	TF_Perturbations_Followed_by_Expression	NFKB1 INACTIVATION HUMAN GSE20667 CREEDSID GENE 2576 DOWN	15/370	9.68314e-06	3.93267e-05	4.18957	48.3691	EGR1;DDX5;HSP90AA1;SET;HSP90AB1;HSPA5;ODC1;YWHAZ;ACTB;HSP90B1;SOD1;EIF5;TRA2B;HNRNPA2B1;HNRNPD
B_Naive_up	TF_Perturbations_Followed_by_Expression	VDR KO MOUSE GSE2421 CREEDSID GENE 1153 UP	12/241	1.01951e-05	4.1312e-05	5.15064	59.1995	CLK1;MBNL1;PTPRC;PABPN1;WNK1;UBC;DEK;CCNL1;SERINC3;SLC38A2;MCL1;PICALM
B_Naive_up	TF_Perturbations_Followed_by_Expression	MYC OE U2OS HUMAN GSE66927 RNASEQ UP	11/202	1.03913e-05	4.20118e-05	5.6434	64.7555	HNRNPM;BRD2;CSNK1A1;CSDE1;NCL;HNRNPD;PRRC2C;ACIN1;HNRNPC;MT-ND2;ATF4
B_Naive_up	TF_Perturbations_Followed_by_Expression	CREM KO MOUSE GSE29592 CREEDSID GENE 2558 UP	12/244	1.15451e-05	4.65711e-05	5.08326	57.7929	PNISR;RBM25;ROCK1;ROCK2;TUT4;TPR;ATRX;ARID4B;PHIP;DEK;SMC4;CD2AP
B_Naive_up	TF_Perturbations_Followed_by_Expression	JUNB KD FORESKIN HUMAN GSE63079 RNASEQ DOWN	13/287	1.20196e-05	4.83761e-05	4.67623	52.9769	ACTR2;HSPA5;CSNK1A1;NUCKS1;YWHAZ;ACTB;SEC61A1;MED13;CSDE1;UBC;EIF4G2;ATF4;MCL1
B_Naive_up	TF_Perturbations_Followed_by_Expression	ATF2 KO MOUSE GSE9328 CREEDSID GENE 2544 DOWN	15/377	1.20882e-05	4.85429e-05	4.10707	46.5055	HSP90AB1;TPM3;FUS;BAZ1A;CLK1;EIF5;HNRNPH1;CSDE1;CAPRIN1;TRA2B;HNRNPA2B1;TOP1;EIF4G2;ATF4;PICALM
B_Naive_up	TF_Perturbations_Followed_by_Expression	VDR KO MOUSE GSE2421 CREEDSID GENE 1151 UP	11/206	1.24969e-05	5.00717e-05	5.52651	62.3945	PTP4A2;MBNL1;HSPA5;H2AFY;PABPN1;WNK1;UBC;DEK;TPT1;MCL1;PICALM
B_Naive_up	TF_Perturbations_Followed_by_Expression	NR1I3 KNOCKIN MOUSE GSE40120 CREEDSID GENE 3068 UP	12/247	1.3049e-05	5.21657e-05	5.0176	56.4319	DDX17;RANBP2;KMT2E;HSP90AA1;ABLIM1;TRA2B;ODC1;UBC;BHLHE40;PDCD4;ZBTB20;HSP90B1
B_Naive_up	TF_Perturbations_Followed_by_Expression	NR2C2 KO MOUSE GSE3065 CREEDSID GENE 2722 DOWN	11/207	1.30779e-05	5.21657e-05	5.49804	61.8231	PTPRC;HSP90AB1;PLEK;CYBB;IQGAP1;HNRNPC;NFKB1;TPT1;GNL3;ZFP36L1;HNRNPA0
B_Naive_up	TF_Perturbations_Followed_by_Expression	LHX1 KO MOUSE GSE7257 CREEDSID GENE 325 DOWN	12/248	1.35871e-05	5.40759e-05	4.99608	55.9881	CLK1;EGR1;DDX5;EIF5;PABPN1;HNRNPH1;YTHDC1;IFRD1;CCNL1;ARGLU1;GNL3;HSP90B1
B_Naive_up	TF_Perturbations_Followed_by_Expression	MBD2 KD HMLER HUMAN GSE63234 RNASEQ UP	12/252	1.59382e-05	6.32922e-05	4.91181	54.2597	MT-ND4L;ACTR2;MT-ND5;MT-CO1;UBC;GRB2;DEK;MT-ND2;YWHAZ;EIF4G2;TPT1;SOD1
B_Naive_up	TF_Perturbations_Followed_by_Expression	NEUROG3 OE MOUSE GSE3653 CREEDSID GENE 1660 UP	11/213	1.70817e-05	6.7683e-05	5.33309	58.544	DDX17;CLK1;FUS;ODC1;HNRNPA2B1;HMGB2;PDCD4;MYH9;TPT1;HNRNPA0;SOD1
B_Naive_up	TF_Perturbations_Followed_by_Expression	KLF10 SIRNA PANC1 HUMAN GSE90566 RNASEQ DOWN	12/254	1.72416e-05	6.81653e-05	4.87072	53.4229	MACF1;PTP4A2;MBNL1;MT-CO1;TPM3;STAT3;HUWE1;HMGB2;IRF2BP2;NUCKS1;IQGAP1;ACTB
B_Naive_up	TF_Perturbations_Followed_by_Expression	AIRE KO MOUSE GSE2585 CREEDSID GENE 272 UP	13/298	1.78939e-05	7.05882e-05	4.49321	49.1155	HSP90AB1;MYCBP2;STAT3;YWHAZ;NFKB1;CLK1;HNRNPM;IGHG1;EIF5;THRAP3;EIF4G2;TPT1;ATF4
B_Naive_up	TF_Perturbations_Followed_by_Expression	ASCL1 KO G523NS HUMAN GSE87615 RNASEQ UP	14/344	1.84758e-05	7.27232e-05	4.19052	45.6727	MT-ND4L;MT-ND5;HSPA5;MT-CO1;HUWE1;RRBP1;MT-ND2;YWHAZ;ACTB;MT-ATP8;SEC61A1;WNK1;TAX1BP1;MYH9
B_Naive_up	TF_Perturbations_Followed_by_Expression	ZEB2 SHRNA H1 HUMAN GSE69618 DAY10 RNASEQ DOWN	12/256	1.86371e-05	7.31968e-05	4.8303	52.6037	SRRM2;EGR1;DDX6;MT-ND5;H2AFY;SUCO;NUCKS1;MT-ND2;YWHAZ;ACTB;MT-ATP8;EIF4G2
B_Naive_up	TF_Perturbations_Followed_by_Expression	EZH2 SHRNA NKI HUMAN GSE95304 RNASEQ UP	16/441	1.93112e-05	7.56777e-05	3.73845	40.5802	MACF1;HSP90AA1;MT-ND5;SET;DDX3X;HSP90AB1;H2AFY;MT-CO1;TPM3;HNRNPU;MT-ND2;ACTB;TMEM245;NCL;EIF4G2;MCL1
B_Naive_up	TF_Perturbations_Followed_by_Expression	PPARG KO MOUSE GSE24292 CREEDSID GENE 3012 DOWN	12/257	1.93711e-05	7.57467e-05	4.81034	52.2005	MACF1;HSP90AB1;HSPA5;STAT3;TAX1BP1;TCEA1;CYBB;CHD4;RRBP1;ACTB;NFKB1;ATF4
B_Naive_up	TF_Perturbations_Followed_by_Expression	NRL DEFICIENCY MOUSE GSE8972 CREEDSID GENE 656 UP	11/216	1.94547e-05	7.59072e-05	5.25424	56.995	HSP90AA1;HSPA5;HNRNPA2B1;UBC;HNRNPD;TOP1;SMC4;ACTB;TPT1;HSP90B1;ZFP36L1
B_Naive_up	TF_Perturbations_Followed_by_Expression	BATF KO MOUSE GSE54215 CREEDSID GENE 1523 DOWN	12/258	2.01303e-05	7.8372e-05	4.79054	51.8015	CLK1;PTP4A2;DDX5;HNRNPH1;CSDE1;HNRNPC;CCNL1;SERINC3;SMC4;SF3B1;YWHAZ;ZFP36L1
B_Naive_up	TF_Perturbations_Followed_by_Expression	EZH2 KO HESC HUMAN GSE76626 RNASEQ UP	11/217	2.03067e-05	7.8887e-05	5.22847	56.4913	EGR1;HNRNPM;SEC61A1;HSP90AB1;HSPA5;NCL;UBC;MT-ND2;ACTB;ATF4;SOD1
B_Naive_up	TF_Perturbations_Followed_by_Expression	OVOL2 OE MDA HUMAN GSE51975 RNASEQ UP	10/179	2.11445e-05	8.19635e-05	5.77585	62.1721	UBC;BHLHE40;TAX1BP1;MYH9;MT-ND2;YWHAZ;ACTB;MT-ATP8;TPT1;PICALM
B_Naive_up	TF_Perturbations_Followed_by_Expression	TP63 SIRNA KYSE70 HUMAN GSE47058 RNASEQ DOWN	7/80	2.17899e-05	8.42825e-05	9.26753	99.4782	HSP90AA1;MT-ND5;SET;NCL;HNRNPU;MT-ND2;YWHAZ
B_Naive_up	TF_Perturbations_Followed_by_Expression	NR1I3 KNOCKIN MOUSE GSE40120 CREEDSID GENE 3069 UP	12/261	2.25654e-05	8.70937e-05	4.73209	50.6291	EGR1;HSPA5;FUS;IFRD1;STAT3;NFKBIZ;JMJD1C;CCNL1;SKIL;SLC38A2;HSP90B1;ZFP36L1
B_Naive_up	TF_Perturbations_Followed_by_Expression	AFF1 SHRNA HELA HUMAN GSE69021 RNASEQ DOWN	10/181	2.32693e-05	8.9617e-05	5.70772	60.8921	SRRM2;PTP4A2;WNK1;TUT4;BHLHE40;MYH9;NUCKS1;IQGAP1;BAZ1A;SERINC3
B_Naive_up	TF_Perturbations_Followed_by_Expression	OVOL1 OE PC3 HUMAN GSE48230 RNASEQ DOWN	12/263	2.4328e-05	9.34927e-05	4.69391	49.8675	DDX17;HNRNPM;SEC61A1;ACTR2;DDX5;SFPQ;HSPA5;UBC;BHLHE40;ATRX;SMARCA5;ATF4
B_Naive_up	TF_Perturbations_Followed_by_Expression	AFF4 SHRNA HELA HUMAN GSE69021 RNASEQ DOWN	12/268	2.92685e-05	0.000112238	4.60105	48.0304	MACF1;ACTR2;HSP90AA1;DDX3X;HSP90AB1;ZFP91;CHD4;IQGAP1;YWHAZ;ACTB;HSP90B1;MCL1
B_Naive_up	TF_Perturbations_Followed_by_Expression	GATA2 SIRNA LNCAP HUMAN GSE38393 RNASEQ UP	15/411	3.3012e-05	0.000126322	3.74787	38.673	RANBP2;HSP90AA1;HSPA5;H2AFY;HNRNPU;NUCKS1;YWHAZ;ACTB;HSP90B1;SON;DMXL1;HNRNPA2B1;MYH9;SERINC3;TNRC6B
B_Naive_up	TF_Perturbations_Followed_by_Expression	LIN28 OE CD34 HUMAN GSE93256 RNASEQ DOWN	10/189	3.37039e-05	0.000128694	5.4504	56.1277	DDX5;EIF5;DDX3X;CSDE1;ZFAND5;HMGB2;SUCO;TPT1;CD2AP;MCL1
B_Naive_up	TF_Perturbations_Followed_by_Expression	ESR1 KO MOUSE GSE53812 CREEDSID GENE 2898 DOWN	11/230	3.46991e-05	0.000132212	4.91484	50.4695	SRRM2;MT-ND4L;BRD2;ZCCHC7;SEC61A1;PTP4A2;IRF2BP2;ZBTB20;MYH9;TPT1;ZFP36L1
B_Naive_up	TF_Perturbations_Followed_by_Expression	POU2F1 KD HUMAN GSE50588 CREEDSID GENE 2799 DOWN	12/274	3.633e-05	0.000138131	4.4943	45.9447	HNRNPM;BRD2;BCLAF1;SET;DMXL1;HMGB2;MYH9;ACIN1;RSRC2;RRBP1;HNRNPC;SMC4
B_Naive_up	TF_Perturbations_Followed_by_Expression	SRF KD MOUSE GSE1948 CREEDSID GENE 1156 UP	10/191	3.68639e-05	0.000139864	5.38963	55.0188	HSP90AA1;HSP90AB1;NCL;HUWE1;LAPTM5;CHD4;KLF4;TPT1;ATF4;SOD1
B_Naive_up	TF_Perturbations_Followed_by_Expression	TET2 KO MOUSE GSE27816 CREEDSID GENE 458 UP	11/232	3.75538e-05	0.000142179	4.86986	49.6226	EGR1;PTP4A2;DDX3X;H2AFY;TPM3;FUS;UBC;PDCD4;DEK;YWHAZ;GNL3
B_Naive_up	TF_Perturbations_Followed_by_Expression	SPI1 KD MOUSE GSE5654 CREEDSID GENE 202 DOWN	12/275	3.76404e-05	0.000142206	4.47699	45.609	CLK1;EGR1;IGHG1;PTPRC;DDX3X;HSPA5;H2AFY;HNRNPH1;PLEK;LAPTM5;PDCD4;MCL1
B_Naive_up	TF_Perturbations_Followed_by_Expression	MYB KD A549 HUMAN GSE85187 RNASEQ UP	10/192	3.85367e-05	0.000145285	5.35974	54.4759	ACTR2;HSP90AA1;MT-ND5;MT-CO1;FUS;UBC;YWHAZ;TPT1;HSP90B1;MCL1
B_Naive_up	TF_Perturbations_Followed_by_Expression	E2F1 KD MOUSE GSE24594 CREEDSID GENE 473 DOWN	13/321	3.88002e-05	0.00014597	4.15278	42.1801	DDX17;EGR1;ACTR2;MBNL1;SET;HSPA5;HNRNPU;CLINT1;TANK;HSP90B1;CSDE1;BHLHE40;SERINC3
B_Naive_up	TF_Perturbations_Followed_by_Expression	SP1 KD HUMAN GSE37935 CREEDSID GENE 2219 UP	12/276	3.89915e-05	0.000146382	4.4598	45.2766	DDX17;SEC61A1;DDX5;SET;DDX3X;HSPA5;MT-CO1;UBC;MT-ND2;SLC38A2;YWHAZ;ACTB
B_Naive_up	TF_Perturbations_Followed_by_Expression	E2F1 MUT MOUSE GSE24594 CREEDSID GENE 1245 UP	13/322	4.0062e-05	0.000150085	4.13913	41.909	DDX17;EGR1;ACTR2;MBNL1;SET;HSPA5;HNRNPU;CLINT1;TANK;HSP90B1;CSDE1;BHLHE40;SERINC3
B_Naive_up	TF_Perturbations_Followed_by_Expression	MYB OE HUMAN GSE2816 CREEDSID GENE 2154 DOWN	16/469	4.05793e-05	0.000151706	3.5023	35.4162	CD274;DDX5;PPP1R12A;MYCBP2;HUWE1;CYBB;IQGAP1;DEK;KLF4;TANK;ACTB;NFKB1;PTP4A2;SLC38A2;TPT1;ATF4
B_Naive_up	TF_Perturbations_Followed_by_Expression	RUNX1 KO MOUSE GSE2592 CREEDSID GENE 973 UP	12/278	4.18207e-05	0.00015602	4.42581	44.6216	CLK1;HNRNPM;HSP90AA1;DDX3X;HNRNPH1;CSDE1;TRA2B;HNRNPA2B1;HNRNPC;DEK;TPT1;HNRNPA0
B_Naive_up	TF_Perturbations_Followed_by_Expression	FOXD4L6 SIRNA MDAMB231 HUMAN GSE79586 RNASEQ UP	13/325	4.40647e-05	0.000164049	4.0987	41.1093	DDX3X;HSP90AB1;HSPA5;TPM3;ZFP91;ATP2B1;YWHAZ;ACTB;PTP4A2;CAPRIN1;MYH9;TLN1;EIF4G2
B_Naive_up	TF_Perturbations_Followed_by_Expression	MYC KD HUMAN GSE22139 CREEDSID GENE 712 UP	12/281	4.63978e-05	0.000172018	4.37578	43.6627	HSPA5;MT-CO1;UBC;TAX1BP1;MYH9;IQGAP1;MT-ND2;SLC38A2;YWHAZ;ACTB;TPT1;HSP90B1
B_Naive_up	TF_Perturbations_Followed_by_Expression	SATB2 OE BEAS2B HUMAN GSE75652 RNASEQ UP	12/281	4.63978e-05	0.000172018	4.37578	43.6627	HSP90AA1;MT-ND5;SET;HSPA5;TPM3;UBC;MYH9;RRBP1;TLN1;YWHAZ;ACTB;ATF4
B_Naive_up	TF_Perturbations_Followed_by_Expression	CEBPA KO MOUSE GSE61468 CREEDSID GENE 1476 UP	11/238	4.73654e-05	0.000175242	4.73969	47.196	KDM5A;KDM6B;EGR1;RASGEF1B;BHLHE40;NFKBIZ;REL;MAFK;CCNL1;SKIL;ZFP36L1
B_Naive_up	TF_Perturbations_Followed_by_Expression	KLF2 KD HUMAN GSE55667 CREEDSID GENE 2879 UP	13/328	4.84118e-05	0.000178743	4.05903	40.3296	MBNL1;HSP90AA1;SET;HSP90AB1;MT-CO1;ODC1;MT-ND2;CSDE1;NCL;UBC;PDCD4;TOP1;EIF4G2
B_Naive_up	TF_Perturbations_Followed_by_Expression	ZNF503 SHRNA H1 HUMAN GSE69618 DAY2 RNASEQ DOWN	9/159	4.95344e-05	0.000182511	5.83337	57.8252	SRRM2;DDX17;PNISR;SFPQ;HSPA5;MT-CO1;WNK1;RRBP1;TPT1
B_Naive_up	TF_Perturbations_Followed_by_Expression	GATA4 OE A549 HUMAN GSE85001 RNASEQ UP	7/91	5.03459e-05	0.00018512	8.04943	79.6619	MT-ND5;HUWE1;MYH9;RRBP1;TLN1;MT-ATP8;PICALM
B_Naive_up	TF_Perturbations_Followed_by_Expression	DNMT1 KO MOUSE GSE27434 CREEDSID GENE 1052 DOWN	8/125	5.49664e-05	0.000201652	6.62608	64.9938	CLK1;TMEM245;GGNBP2;WNK1;CD180;BAZ2B;SMC4;ZFP36L1
B_Naive_up	TF_Perturbations_Followed_by_Expression	SRF MUT MOUSE GSE1948 CREEDSID GENE 1393 UP	11/242	5.50678e-05	0.000201652	4.65667	45.6677	CLK1;HSP90AA1;SET;HSP90AB1;CSNK1A1;NCL;HNRNPA2B1;HMGB2;KLF4;SMC4;EIF3A
B_Naive_up	TF_Perturbations_Followed_by_Expression	RBM10 OE HEK293 HUMAN GSE44976 RNASEQ DOWN	13/333	5.64895e-05	0.000206435	3.99459	39.0729	HSP90AA1;DDX3X;HSP90AB1;HSPA5;FUS;HUWE1;SOD1;HNRNPM;NCL;HNRNPA2B1;UBC;TPT1;ATF4
B_Naive_up	TF_Perturbations_Followed_by_Expression	GATA6 KO MOUSE GSE47049 CREEDSID GENE 2225 UP	12/287	5.68685e-05	0.000206974	4.27899	41.8262	ACTR2;HSP90AA1;PTPRC;H2AFY;UBC;SERINC3;KLF4;CLINT1;ACTB;TPT1;MCL1;PICALM
B_Naive_up	TF_Perturbations_Followed_by_Expression	GATA6 KO MOUSE GSE11165 CREEDSID GENE 1165 DOWN	12/287	5.68685e-05	0.000206974	4.27899	41.8262	CLK1;DDX3X;HSP90AB1;WNK1;TPM3;MYH9;IQGAP1;KLF4;SMC4;ACTB;MCL1;HNRNPA0
B_Naive_up	TF_Perturbations_Followed_by_Expression	HMGA2 OE MOUSE GSE24071 CREEDSID GENE 2564 DOWN	12/289	6.07855e-05	0.00022078	4.24766	41.237	PTPRC;IRF4;CELF2;PLEK;REL;LAPTM5;ARAP2;CYBB;ITPR2;IQGAP1;DOCK2;NFKB1
B_Naive_up	TF_Perturbations_Followed_by_Expression	TP53 KD HUMAN GSE1676 CREEDSID GENE 1784 DOWN	10/203	6.16606e-05	0.000223504	5.05143	48.9679	DDX17;BRD2;ABLIM1;TNKS2;CELF2;STAT3;NUCKS1;IRS2;TPT1;HSP90B1
B_Naive_up	TF_Perturbations_Followed_by_Expression	NR4A2 OE HUMAN GSE58475 CREEDSID GENE 1431 DOWN	15/435	6.28578e-05	0.000227382	3.52934	34.145	DDX5;SET;HSP90AB1;HSPA5;ODC1;HMGB2;DDX21;NUCKS1;DEK;YWHAZ;PTP4A2;EIF5;SLC38A2;EIF3A;ATF4
B_Naive_up	TF_Perturbations_Followed_by_Expression	U2AF1 OE BFUE HUMAN GSE94153 RNASEQ UP	6/65	6.31595e-05	0.000228012	9.78752	94.6438	DDX17;SON;EIF5;WNK1;ZFAND5;TPT1
B_Naive_up	TF_Perturbations_Followed_by_Expression	FOXP3 KNOCKIN MOUSE GSE2389 CREEDSID GENE 2950 DOWN	10/205	6.6934e-05	0.000240666	4.99911	48.0504	HSP90AA1;SET;EIF5;DDX3X;HSPA5;NCL;ODC1;CCNL1;EIF3A;GNL3
B_Naive_up	TF_Perturbations_Followed_by_Expression	PAX7 OE H9 HUMAN GSE98976 PROLIFMYOG RNASEQ DOWN	10/205	6.6934e-05	0.000240666	4.99911	48.0504	MT-ND4L;HSP90AA1;SET;MT-CO1;SMARCA5;DDX21;ATP2B1;JARID2;TPT1;MCL1
B_Naive_up	TF_Perturbations_Followed_by_Expression	DUX4 OE HUMAN GSE33799 CREEDSID GENE 1430 DOWN	12/292	6.70977e-05	0.00024077	4.20151	40.3738	PURB;MKLN1;RBM25;SET;HSPA5;TRA2B;HMGB2;DEK;NAA15;GLS;PAFAH1B1;HNRNPA0
B_Naive_up	TF_Perturbations_Followed_by_Expression	PGR KO MOUSE GSE39920 CREEDSID GENE 3078 UP	11/248	6.86309e-05	0.000245778	4.53738	43.4988	NSA2;HSPA5;WNK1;UBC;ZBTB20;RRBP1;TOP1;KLF4;TPT1;HSP90B1;ZFP36L1
B_Naive_up	TF_Perturbations_Followed_by_Expression	VDR KO MOUSE GSE2421 CREEDSID GENE 2719 UP	12/293	6.93238e-05	0.000247763	4.18634	40.0914	PTP4A2;MBNL1;PTPRC;WNK1;UBC;CYBB;DEK;CCNL1;SERINC3;ACTB;MCL1;PICALM
B_Naive_up	TF_Perturbations_Followed_by_Expression	YY1 KO MOUSE GSE39009 CREEDSID GENE 76 UP	11/249	7.11492e-05	0.00025378	4.51809	43.151	HSP90AA1;ABLIM1;HSP90AB1;HSPA5;PABPN1;WNK1;TPM3;CSDE1;IFRD1;MYCBP2;OTULIN
B_Naive_up	TF_Perturbations_Followed_by_Expression	GFI1B OE MOUSE GSE33709 CREEDSID GENE 772 UP	11/250	7.37463e-05	0.000261477	4.49895	42.807	DOCK10;EGR1;TNKS2;DENND5B;IRF4;NFKBIZ;REL;LAPTM5;ARAP2;BAZ2B;CD2AP
B_Naive_up	TF_Perturbations_Followed_by_Expression	AIRE KO MOUSE GSE85 CREEDSID GENE 881 UP	11/250	7.37463e-05	0.000261477	4.49895	42.807	DDX17;PRPF38B;HSPA5;STAT3;TAX1BP1;PDCD4;JARID2;SERINC3;NFKB1;TPT1;HSP90B1
B_Naive_up	TF_Perturbations_Followed_by_Expression	GFI1B OE MOUSE GSE33709 CREEDSID GENE 452 DOWN	11/250	7.37463e-05	0.000261477	4.49895	42.807	DOCK10;EGR1;TNKS2;DENND5B;IRF4;NFKBIZ;REL;LAPTM5;ARAP2;BAZ2B;CD2AP
B_Naive_up	TF_Perturbations_Followed_by_Expression	MYC OE MOUSE GSE38304 CREEDSID GENE 1846 UP	12/295	7.39681e-05	0.000261744	4.15633	39.5345	IGHG1;HSP90AA1;SET;HSP90AB1;HSPA5;IRF4;NCL;IFRD1;ODC1;DDX21;GNL3;HSP90B1
B_Naive_up	TF_Perturbations_Followed_by_Expression	AR KD HUMAN GSE22483 CREEDSID GENE 2194 UP	11/251	7.64242e-05	0.000269901	4.47998	42.4667	HSP90AA1;MT-CO1;ZFAND5;UBC;TAX1BP1;MYH9;KLF4;SF3B1;YWHAZ;ACTB;TPT1
B_Naive_up	TF_Perturbations_Followed_by_Expression	IRX6 SIRNA BT549 HUMAN GSE79586 RNASEQ DOWN	8/131	7.66003e-05	0.00026999	6.30093	59.7134	MACF1;SMG1;HSP90AA1;MT-ND5;MT-CO1;MT-ND2;ACTB;HSP90B1
B_Naive_up	TF_Perturbations_Followed_by_Expression	ESR1 MUT HUMAN GSE1045 CREEDSID GENE 1193 UP	11/252	7.9185e-05	0.00027855	4.46116	42.13	NSA2;HSP90AB1;NCL;ODC1;LAPTM5;MYH9;DEK;SLC38A2;YWHAZ;ACTB;ATF4
B_Naive_up	TF_Perturbations_Followed_by_Expression	MYB OE HUMAN GSE2815 CREEDSID GENE 941 UP	15/445	8.10433e-05	0.000284527	3.44548	32.4582	DDX5;FUS;ODC1;HNRNPU;DDX21;YWHAZ;SOD1;NSA2;EIF5;HNRNPH1;CSDE1;TRA2B;HNRNPA2B1;EIF4G2;TPT1
B_Naive_up	TF_Perturbations_Followed_by_Expression	KLF15 KO MOUSE GSE53231 CREEDSID GENE 446 UP	11/254	8.49636e-05	0.000297706	4.42399	41.4673	EGR1;ZCCHC7;PTPRC;IFRD1;ODC1;NFKBIZ;LAPTM5;DDX21;SLC38A2;YWHAZ;GNL3
B_Naive_up	TF_Perturbations_Followed_by_Expression	RXRA KD HUMAN GSE50588 CREEDSID GENE 2816 DOWN	12/303	9.53329e-05	0.000333385	4.04041	37.4066	EGR1;HNRNPM;HNRNPH1;NCL;HNRNPA2B1;BHLHE40;NUCKS1;CCNL1;SMC4;TANK;ATF4;PTBP3
B_Naive_up	TF_Perturbations_Followed_by_Expression	KMT2A CHROMTRANSLOC HUMAN GSE15013 CREEDSID GENE 1506 DOWN	13/351	9.60712e-05	0.000335311	3.77836	34.9514	ACTR2;MBNL1;HSP90AA1;HSP90AB1;MYCBP2;ODC1;LAPTM5;HNRNPU;IRS2;IQGAP1;BAZ1A;YWHAZ;HNRNPA2B1
B_Naive_up	TF_Perturbations_Followed_by_Expression	ETV2 OE HESC HUMAN GSE57395 RNASEQ DOWN	7/101	9.78939e-05	0.000341007	7.18946	66.3704	SRRM2;MT-ND5;HSP90AB1;ZFAND5;UBC;MT-ND2;ACTB
B_Naive_up	TF_Perturbations_Followed_by_Expression	FOXD3 KO MOUSE GSE58960 CREEDSID GENE 1417 DOWN	11/259	0.000101012	0.000351184	4.33369	39.8711	CLK1;ACTR2;SET;HSP90AB1;TOP1;DEK;KLF4;SF3B1;SKIL;MCL1;HNRNPA0
B_Naive_up	TF_Perturbations_Followed_by_Expression	PPARG OE MOUSE GSE2192 CREEDSID GENE 861 UP	11/260	0.000104515	0.000361593	4.31606	39.5618	EGR1;HSP90AA1;HSPA5;NCL;HNRNPD;MYH9;CHD4;SMC4;ACTB;ATF4;HSP90B1
B_Naive_up	TF_Perturbations_Followed_by_Expression	STAT3 ACTVATION MOUSE GSE21060 CREEDSID GENE 3063 UP	11/260	0.000104515	0.000361593	4.31606	39.5618	EGR1;HSP90AA1;STAT3;BHLHE40;NFKBIZ;IRF2BP2;MYH9;IRS2;CCNL1;SLC38A2;ZFP36L1
B_Naive_up	TF_Perturbations_Followed_by_Expression	BCL11A KO MOUSE GSE28333 CREEDSID GENE 1542 UP	12/306	0.000104613	0.000361593	3.99856	36.6478	CLK1;USP7;DDX5;EIF5;HERC1;ODC1;HNRNPA2B1;SUCO;DEK;SERINC3;SMC4;PICALM
B_Naive_up	TF_Perturbations_Followed_by_Expression	MECP2 MUT HUMAN GSE6955 CREEDSID GENE 2473 DOWN	10/217	0.000107327	0.000369543	4.70642	43.0149	KDM6B;HSP90AA1;EGR3;UBC;BHLHE40;LAPTM5;ACIN1;ACTB;ZFP36L1;MCL1
B_Naive_up	TF_Perturbations_Followed_by_Expression	EZH2 SIRNA HUVEC HUMAN GSE87534 RNASEQ DOWN	10/217	0.000107327	0.000369543	4.70642	43.0149	MACF1;MT-ND5;SET;HSP90AB1;MT-CO1;CAPRIN1;HNRNPA2B1;HUWE1;PRRC2C;EIF4G2
B_Naive_up	TF_Perturbations_Followed_by_Expression	NFATC3 OE MOUSE GSE58960 CREEDSID GENE 1416 UP	11/261	0.00010812	0.00037156	4.29858	39.2558	EGR1;PTP4A2;HSPA5;TNKS2;IFRD1;ODC1;UBC;ACTB;EIF4G2;ZFP36L1;PTBP3
B_Naive_up	TF_Perturbations_Followed_by_Expression	NFKB1 INACTIVATION HUMAN GSE20667 CREEDSID GENE 2574 UP	11/262	0.000111832	0.000383577	4.28124	38.9529	BRD2;HSP90AA1;SFPQ;EIF5;MT-CO1;UBC;HMGB2;MT-ND2;SLC38A2;ATF4;SOD1
B_Naive_up	TF_Perturbations_Followed_by_Expression	SOX9 OE MOUSE GSE34060 CREEDSID GENE 2743 DOWN	9/177	0.000113165	0.000387405	5.20359	47.2833	DOCK10;PTPRC;RASGEF1B;CD180;PLEK;REL;LAPTM5;CYBB;DOCK2
B_Naive_up	TF_Perturbations_Followed_by_Expression	NANOG KD HUMAN GSE34904 CREEDSID GENE 1349 DOWN	12/309	0.00011466	0.000391773	3.95757	35.9091	EGR1;HSP90AA1;SET;HSP90AB1;ZFAND5;UBC;BHLHE40;DDX21;JARID2;YWHAZ;HSP90B1;PTBP3
B_Naive_up	TF_Perturbations_Followed_by_Expression	ATF3 SIRNA HDF HUMAN GSE81405 RNASEQ DOWN	12/310	0.000118188	0.000403057	3.94408	35.6673	DDX17;BCLAF1;CSNK1A1;ROCK2;CSDE1;TPR;UBC;NUCKS1;SERINC3;SF3B1;TPT1;MCL1
B_Naive_up	TF_Perturbations_Followed_by_Expression	GATA3 OE MDAMB231 HUMAN GSE72141 RNASEQ UP	11/264	0.000119582	0.000407034	4.24696	38.3564	MT-ND4L;MACF1;ACTR2;MT-ND5;HSP90AB1;HSPA5;MT-CO1;BHLHE40;TAX1BP1;MT-ATP8;HSP90B1
B_Naive_up	TF_Perturbations_Followed_by_Expression	HNF1A OE LNCAP HUMAN GSE85556 RNASEQ UP	5/46	0.000120173	0.000408269	11.6907	105.527	BCLAF1;HSP90AA1;MYCBP2;ATP2B1;EIF4G2
B_Naive_up	TF_Perturbations_Followed_by_Expression	SRF MUT MOUSE GSE1948 CREEDSID GENE 1400 DOWN	12/311	0.000121809	0.000411479	3.93069	35.4275	HNRNPM;DDX5;SET;HNRNPH1;NCL;HMGB2;DDX21;ARGLU1;ATF4;GNL3;MCL1;SOD1
B_Naive_up	TF_Perturbations_Followed_by_Expression	ZHX2 KD HUMAN GSE50588 CREEDSID GENE 2814 DOWN	12/311	0.000121809	0.000411479	3.93069	35.4275	MACF1;EGR1;SEC61A1;NCL;HNRNPA2B1;HNRNPD;HMGB2;RRBP1;CLINT1;YWHAZ;NKTR;ZFP36L1
B_Naive_up	TF_Perturbations_Followed_by_Expression	FOXP1 KD HUMAN GSE51382 CREEDSID GENE 2764 DOWN	12/311	0.000121809	0.000411479	3.93069	35.4275	BRD2;NSA2;HSP90AA1;ABLIM1;EIF5;HSP90AB1;NCL;DDX21;CHD4;TOP1;ACTB;HSP90B1
B_Naive_up	TF_Perturbations_Followed_by_Expression	ATF6 INDUCED MOUSE GSE8322 CREEDSID GENE 1473 UP	12/313	0.000129337	0.000433883	3.90417	34.9544	DDX5;HSP90AA1;EIF5;HSPA5;NCL;DMXL1;IFRD1;HNRNPA2B1;DEK;ATF4;HSP90B1;PICALM
B_Naive_up	TF_Perturbations_Followed_by_Expression	SALL4 KD HUMAN GSE35965 CREEDSID GENE 1408 DOWN	12/313	0.000129337	0.000433883	3.90417	34.9544	TCERG1;ROCK2;FUBP1;XRN2;HNRNPU;DDX21;NUCKS1;CHD4;ATP2B1;DEK;CLINT1;ACTB
B_Naive_up	TF_Perturbations_Followed_by_Expression	ZNF217 SIRNA MCF7 HUMAN GSE58326 RNASEQ UP	10/222	0.000129412	0.000433883	4.59425	41.13	AKAP13;DDX5;MT-CO1;UBC;TAX1BP1;SUCO;MYH9;IQGAP1;ACTB;MCL1
B_Naive_up	TF_Perturbations_Followed_by_Expression	BNC1 KD MOUSE GSE4029 CREEDSID GENE 97 DOWN	10/222	0.000129412	0.000433883	4.59425	41.13	CLK1;USP7;PABPN1;UBC;NFKBIZ;ATRX;SMC4;SF3B1;ATF4;HSP90B1
B_Naive_up	TF_Perturbations_Followed_by_Expression	AHR KO MOUSE GSE48130 CREEDSID GENE 1464 DOWN	14/413	0.000132238	0.000442526	3.45356	30.8434	BRD2;ACTR2;DDX5;DHX9;LAPTM5;CYBB;IQGAP1;KLF4;HSP90B1;LARS2;PTPRC;SERINC3;TPT1;MCL1
B_Naive_up	TF_Perturbations_Followed_by_Expression	NANOG OE HUMAN GSE34920 CREEDSID GENE 1421 DOWN	12/317	0.000145598	0.000486324	3.85218	34.0327	SET;HSP90AB1;NCL;ZFAND5;UBC;HNRNPD;DDX21;NUCKS1;ARGLU1;TPT1;ATF4;GNL3
B_Naive_up	TF_Perturbations_Followed_by_Expression	MYCN SHRNA IMR575 HUMAN GSE80397 24HR RNASEQ DOWN	7/108	0.000149147	0.000497248	6.6888	58.9322	MT-ND4L;SET;HSP90AB1;HSPA5;NCL;DDX21;GNL3
B_Naive_up	TF_Perturbations_Followed_by_Expression	NEUROD1 KO MOUSE GSE35396 CREEDSID GENE 3089 DOWN	10/226	0.000149739	0.00049799	4.50825	39.7024	CLK1;EGR1;PNISR;ZCCHC7;FUS;HNRNPA2B1;CCNL1;ARGLU1;SLC38A2;GNL3
B_Naive_up	TF_Perturbations_Followed_by_Expression	NR2F2 KD HUMAN GSE33182 CREEDSID GENE 822 DOWN	12/318	0.000149926	0.00049799	3.83939	33.8073	TMEM245;HSP90AA1;HSPA5;ODC1;HMGB2;SUCO;NUCKS1;HNRNPC;TOP1;DEK;SMC4;HSP90B1
B_Naive_up	TF_Perturbations_Followed_by_Expression	STAT1 KD HUMAN GSE44652 CREEDSID GENE 186 DOWN	13/368	0.00015356	0.000509112	3.59428	31.5629	HSP90AA1;SET;HSP90AB1;HSPA5;CELF2;LAPTM5;YWHAZ;GNL3;HSP90B1;SOD1;NCL;TOP1;SF3B1
B_Naive_up	TF_Perturbations_Followed_by_Expression	GATA1 DELTAN MUTATION MOUSE GSE2433 CREEDSID GENE 980 UP	11/272	0.000155333	0.000514038	4.1151	36.0891	EGR1;DDX3X;PLEK;NFKBIZ;PDCD4;CCNL1;SERINC3;CLINT1;ZFP36L1;MCL1;PICALM
B_Naive_up	TF_Perturbations_Followed_by_Expression	IRF4 KD HUMAN GSE22036 CREEDSID GENE 2601 UP	13/369	0.00015771	0.000520939	3.584	31.377	ODC1;STAT3;HMGB2;SUCO;DDX21;BAZ1A;DEK;ACTB;PTP4A2;EIF5;UBC;NFKBIZ;SLC38A2
B_Naive_up	TF_Perturbations_Followed_by_Expression	POU5F1 KD HUMAN GSE34904 CREEDSID GENE 1350 DOWN	12/320	0.000158915	0.00052395	3.81407	33.3622	EGR1;HSP90AA1;SET;HSP90AB1;NCL;ZFAND5;DDX21;NUCKS1;JARID2;SRRM1;HSP90B1;PTBP3
B_Naive_up	TF_Perturbations_Followed_by_Expression	PGR KO MOUSE GSE39920 CREEDSID GENE 3077 UP	11/274	0.000165572	0.000544892	4.08338	35.5504	DDX17;MACF1;NSA2;HSP90AB1;IRF4;THRAP3;NCL;UBC;HMGB2;DEK;SAFB
B_Naive_up	TF_Perturbations_Followed_by_Expression	WT1 OE HUMAN GSE5117 CREEDSID GENE 2720 DOWN	10/229	0.000166696	0.000547583	4.44581	38.6756	PTP4A2;DDX5;ODC1;HNRNPA2B1;UBC;HUWE1;DEK;ACTB;NFKB1;TPT1
B_Naive_up	TF_Perturbations_Followed_by_Expression	FOXA2 KD DEC HUMAN GSE44875 RNASEQ UP	9/187	0.000171454	0.000562181	4.90875	42.5647	MACF1;MT-ND5;HNRNPH1;NCL;MYH9;DDX21;MT-ND2;JARID2;ACTB
B_Naive_up	TF_Perturbations_Followed_by_Expression	PRDM16 DEPLETION MOUSE GSE35011 CREEDSID GENE 487 UP	10/230	0.000172696	0.000565214	4.42537	38.3413	HSP90AA1;EIF5;HSP90AB1;WNK1;MYH9;RRBP1;DEK;ACTB;TPT1;HSP90B1
B_Naive_up	TF_Perturbations_Followed_by_Expression	MSGN1 OE MOUSE GSE29848 CREEDSID GENE 1630 DOWN	11/276	0.000176378	0.00057621	4.05215	35.0223	CLK1;HSP90AA1;SET;PABPN1;ODC1;HNRNPA2B1;JARID2;SLC38A2;GNL3;BPTF;MCL1
B_Naive_up	TF_Perturbations_Followed_by_Expression	ONECUT2 KO MOUSE GSE57918 CREEDSID GENE 2797 DOWN	12/326	0.000188701	0.000615345	3.74004	32.0721	DDX17;DDX3X;HSP90AB1;H2AFY;PABPN1;HNRNPH1;CSDE1;UBC;PDCD4;HNRNPC;TPT1;HSP90B1
B_Naive_up	TF_Perturbations_Followed_by_Expression	RUNX1 KO MOUSE GSE2592 CREEDSID GENE 278 UP	11/279	0.000193707	0.000630517	4.00618	34.2495	CLK1;HSP90AA1;DDX3X;HNRNPH1;CSDE1;HNRNPC;SMC4;SF3B1;TPT1;GNL3;HSP90B1
B_Naive_up	TF_Perturbations_Followed_by_Expression	SRF MUT MOUSE GSE1948 CREEDSID GENE 1399 DOWN	9/191	0.000200903	0.000652752	4.79989	40.8599	HNRNPM;HSP90AA1;HSP90AB1;NCL;HMGB2;LAPTM5;MAFK;TPT1;SOD1
B_Naive_up	TF_Perturbations_Followed_by_Expression	TCF3 KO MOUSE GSE27402 CREEDSID GENE 2169 UP	10/235	0.000205495	0.000666462	4.32593	36.7275	SET;PABPN1;TPM3;MYH9;ACTB;NFKB1;ATF4;SF1;GNL3;SOD1
B_Naive_up	TF_Perturbations_Followed_by_Expression	NFKB1 INACTIVATION HUMAN GSE20667 CREEDSID GENE 2575 DOWN	11/281	0.000206044	0.000667031	3.97609	33.7468	RANBP2;TCERG1;PTP4A2;HSP90AA1;ABLIM1;SET;ODC1;BHLHE40;DEK;GNL3;HNRNPA0
B_Naive_up	TF_Perturbations_Followed_by_Expression	ZNF142 SIRNA T47D HUMAN GSE79586 RNASEQ DOWN	6/81	0.000215787	0.000697308	7.69327	64.9406	RBM25;MT-CO1;FUS;HNRNPA2B1;NUCKS1;MCL1
B_Naive_up	TF_Perturbations_Followed_by_Expression	MYC OE U2OS HUMAN GSE59819 RNASEQ DOWN	13/383	0.000226796	0.000730241	3.4459	28.9162	RANBP2;HSP90AA1;HSP90AB1;TPM3;DDX21;BAZ1A;SOD1;CSDE1;NCL;UBC;HNRNPC;EIF4G2;ATF4
B_Naive_up	TF_Perturbations_Followed_by_Expression	MYC OE U2OS HUMAN GSE66789 RNASEQ DOWN	13/383	0.000226796	0.000730241	3.4459	28.9162	RANBP2;HSP90AA1;HSP90AB1;TPM3;DDX21;BAZ1A;SOD1;CSDE1;NCL;UBC;HNRNPC;EIF4G2;ATF4
B_Naive_up	TF_Perturbations_Followed_by_Expression	BPTF KO MOUSE GSE48123 CREEDSID GENE 2328 DOWN	11/285	0.000232726	0.00074799	3.91724	32.7703	EGR1;HNRNPM;EIF5;HSP90AB1;PABPN1;HNRNPH1;CAPRIN1;ODC1;YWHAZ;HSP90B1;ZFP36L1
B_Naive_up	TF_Perturbations_Followed_by_Expression	TP63 KD HUMAN GSE20286 CREEDSID GENE 2453 UP	12/334	0.00023574	0.000754958	3.64562	30.4511	DDX17;CLK1;DENND1B;PNISR;DMXL1;ARAP2;PDCD4;JMJD1C;PHIP;TCF4;ATP2B1;NAA15
B_Naive_up	TF_Perturbations_Followed_by_Expression	FOXD4L6 SIRNA BT549 HUMAN GSE79586 RNASEQ UP	12/334	0.00023574	0.000754958	3.64562	30.4511	PTP4A2;HSP90AB1;HSPA5;TPM3;UBC;PRRC2C;MYH9;ATP2B1;YWHAZ;ACTB;TPT1;PICALM
B_Naive_up	TF_Perturbations_Followed_by_Expression	ZMAT4 SIRNA MCF7 HUMAN GSE79586 RNASEQ DOWN	7/117	0.000244946	0.000783038	6.13873	51.0403	HSP90AA1;MT-ND5;PPP1R12A;MT-CO1;NUCKS1;HNRNPC;TPT1
B_Naive_up	TF_Perturbations_Followed_by_Expression	SOX17 OE HUMAN GSE10809 CREEDSID GENE 1272 DOWN	12/336	0.000248948	0.000794412	3.62274	30.0625	NSA2;SET;HSP90AB1;NCL;HNRNPA2B1;DDX21;HNRNPC;DEK;MT-ND2;JARID2;ATF4;GNL3
B_Naive_up	TF_Perturbations_Followed_by_Expression	TCF3 KO MOUSE GSE19923 CREEDSID GENE 2167 DOWN	10/244	0.000277754	0.000884601	4.15763	34.0459	MBNL1;NSA2;LAPTM5;HMGB2;SERINC3;DOCK2;YWHAZ;ACTB;TPT1;HNRNPA0
B_Naive_up	TF_Perturbations_Followed_by_Expression	ZNF148 KD HUMAN GSE31092 CREEDSID GENE 2162 DOWN	11/291	0.000278201	0.000884601	3.83213	31.3742	PTP4A2;DDX5;HSP90AA1;SFPQ;H2AFY;UBC;LAPTM5;TCEA1;SMC4;EIF3A;ATF4
B_Naive_up	TF_Perturbations_Followed_by_Expression	MYB OE HUMAN GSE2816 CREEDSID GENE 2154 UP	7/120	0.000286104	0.000908114	5.97484	48.7496	HSP90AA1;MT-CO1;UBC;PLEK;NFKBIZ;LAPTM5;MT-ND2
B_Naive_up	TF_Perturbations_Followed_by_Expression	POU1F1 OE HUMAN GSE64101 CREEDSID GENE 2931 UP	12/343	0.000300258	0.00095135	3.54485	28.7518	SRRM2;BRD2;EIF5;HSPA5;STAT3;UBC;NFKBIZ;KLF4;ACTB;HSP90B1;ZFP36L1;MCL1
B_Naive_up	TF_Perturbations_Followed_by_Expression	SREBF2 KD HUMAN GSE50588 CREEDSID GENE 2823 UP	11/294	0.000303616	0.000958588	3.79092	30.7055	EGR1;AKAP13;EGR3;IFRD1;PDCD4;IRS2;NUCKS1;TCF4;IQGAP1;SLC38A2;ATF4
B_Naive_up	TF_Perturbations_Followed_by_Expression	MECOM KD HUMAN GSE16238 CREEDSID GENE 2341 DOWN	11/294	0.000303616	0.000958588	3.79092	30.7055	HSP90AB1;H2AFY;MT-CO1;HNRNPH1;ODC1;HMGB2;DDX21;DEK;MT-ND2;GNL3;SOD1
B_Naive_up	TF_Perturbations_Followed_by_Expression	TAL1 KD JURKAT HUMAN GSE72299 RNASEQ DOWN	8/160	0.000304486	0.000959642	5.09126	41.2234	PTP4A2;MT-CO1;HNRNPD;NUCKS1;DEK;SMC4;ACTB;MT-ATP8
B_Naive_up	TF_Perturbations_Followed_by_Expression	FOXD3 OE MOUSE GSE58960 CREEDSID GENE 1415 UP	10/247	0.000306124	0.000963104	4.10437	33.2106	DDX5;DDX3X;CSDE1;ODC1;TOP1;DEK;SKIL;ACTB;EIF4G2;HNRNPA0
B_Naive_up	TF_Perturbations_Followed_by_Expression	YBX1 SIRNA BT549 HUMAN GSE79586 RNASEQ UP	11/295	0.00031251	0.000979748	3.77738	30.4867	HSP90AB1;HSPA5;WNK1;STAT3;IQGAP1;YWHAZ;ACTB;EIF4G2;TPT1;HSP90B1;MCL1
B_Naive_up	TF_Perturbations_Followed_by_Expression	E2F1 OE HUMAN GSE1562 CREEDSID GENE 998 DOWN	11/295	0.00031251	0.000979748	3.77738	30.4867	HNRNPM;ACTR2;HSPA5;BHLHE40;TAX1BP1;MYH9;DDX21;HNRNPC;TPT1;HSP90B1;PICALM
B_Naive_up	TF_Perturbations_Followed_by_Expression	E2F1 KD HUMAN GSE50588 CREEDSID GENE 2781 UP	11/296	0.000321624	0.00100655	3.76393	30.27	PURB;DOCK10;ANKRD17;PNISR;RBM25;SFPQ;ELMSAN1;ODC1;MYH9;DDX21;GLS
B_Naive_up	TF_Perturbations_Followed_by_Expression	TRPS1 MUTATION MOUSE GSE33766 CREEDSID GENE 621 DOWN	11/298	0.000340524	0.00106384	3.73732	29.8426	HNRNPM;ACTR2;HSPA5;DHX9;HNRNPD;HMGB2;HNRNPC;DEK;EIF4G2;HSP90B1;PICALM
B_Naive_up	TF_Perturbations_Followed_by_Expression	RUNX1 KO MOUSE GSE2592 CREEDSID GENE 973 DOWN	10/251	0.000347684	0.00108431	4.03542	32.139	SRRM2;KDM6B;HSP90AB1;H2AFY;PABPN1;ODC1;UBC;HNRNPU;CHD4;BPTF
B_Naive_up	TF_Perturbations_Followed_by_Expression	SOX2 OE HUMAN GSE34920 CREEDSID GENE 1422 UP	11/299	0.000350319	0.0010856	3.72415	29.6318	SRRM2;SET;H2AFY;ROCK2;ODC1;UBC;MYH9;ACTB;NFKB1;TPT1;ATF4
B_Naive_up	TF_Perturbations_Followed_by_Expression	NEUROD1 KO MOUSE GSE35396 CREEDSID GENE 3092 UP	11/299	0.000350319	0.0010856	3.72415	29.6318	EGR1;PTP4A2;HSP90AB1;ROCK2;UBC;BHLHE40;ATP2B1;YWHAZ;ACTB;ZFP36L1;HNRNPA0
B_Naive_up	TF_Perturbations_Followed_by_Expression	STAT6 KD HUMAN GSE50588 CREEDSID GENE 2805 UP	11/299	0.000350319	0.0010856	3.72415	29.6318	SRRM2;PURB;TCERG1;AKAP13;CD274;PLEK;NFKBIZ;REL;TAX1BP1;CCNL1;MALT1
B_Naive_up	TF_Perturbations_Followed_by_Expression	SOX7 OE HUMAN GSE10809 CREEDSID GENE 150 DOWN	12/349	0.000351133	0.0010856	3.48067	27.6864	HSP90AA1;HSPA5;HNRNPH1;ODC1;DDX21;NUCKS1;DEK;SLC38A2;ATF4;GNL3;HSP90B1;SOD1
B_Naive_up	TF_Perturbations_Followed_by_Expression	SOX17 OE HUMAN GSE10809 CREEDSID GENE 151 DOWN	12/349	0.000351133	0.0010856	3.48067	27.6864	NSA2;SET;HSP90AB1;HSPA5;NCL;HNRNPA2B1;DDX21;HNRNPC;DEK;JARID2;ATF4;GNL3
B_Naive_up	TF_Perturbations_Followed_by_Expression	RELA KD HUMAN GSE1676 CREEDSID GENE 1787 DOWN	8/164	0.000359524	0.00110962	4.95971	39.3341	DDX17;BRD2;ABLIM1;ZFAND5;IRS2;NUCKS1;DEK;TPT1
B_Naive_up	TF_Perturbations_Followed_by_Expression	NFKB2 KD HUMAN GSE50588 CREEDSID GENE 2806 DOWN	10/253	0.000370168	0.00113994	4.0018	31.6205	PNISR;DHX9;NCL;BHLHE40;JMJD1C;RRBP1;SMC4;TPT1;GNL3;HSP90B1
B_Naive_up	TF_Perturbations_Followed_by_Expression	THRA MUT HUMAN GSE29159 CREEDSID GENE 1694 UP	11/301	0.000370622	0.00113994	3.69809	29.2161	SEC61A1;HSPA5;PABPN1;ROCK2;HNRNPU;DDX21;BAZ1A;ATP2B1;SLC38A2;EIF4G2;MCL1
B_Naive_up	TF_Perturbations_Followed_by_Expression	NR3C1 KD HUMAN GSE50588 CREEDSID GENE 2808 DOWN	11/302	0.000381139	0.00117027	3.68519	29.0111	HNRNPM;ACTR2;ROCK1;HNRNPH1;HNRNPA2B1;HNRNPD;GRB2;NUCKS1;TCF4;GNL3;HNRNPA0
B_Naive_up	TF_Perturbations_Followed_by_Expression	IRF7 OE HUMAN GSE37828 CREEDSID GENE 1146 UP	12/353	0.00038896	0.00119223	3.43913	27.0042	MT-ND4L;HSP90AA1;EIF5;HSPA5;TPM3;NCL;ODC1;HNRNPA2B1;HMGB2;DEK;TPT1;HSP90B1
B_Naive_up	TF_Perturbations_Followed_by_Expression	IKZF3 MUT MOUSE GSE12356 CREEDSID GENE 599 DOWN	11/305	0.000414208	0.00126745	3.64702	28.4072	HNRNPM;HSP90AA1;ABLIM1;HSP90AB1;HNRNPA2B1;UBC;HMGB2;PDCD4;SLC38A2;ACTB;HSP90B1
B_Naive_up	TF_Perturbations_Followed_by_Expression	KLF4 OE HUMAN GSE3113 CREEDSID GENE 2071 UP	13/409	0.000425061	0.00129833	3.21535	24.9616	USP7;DDX5;SET;HSPA5;DDX21;DEK;KLF4;YWHAZ;HSP90B1;PABPN1;UBC;TCEA1;HNRNPC
B_Naive_up	TF_Perturbations_Followed_by_Expression	REST SHRNA C2 HUMAN GSE90068 PBPA RNASEQ UP	11/306	0.000425752	0.00129833	3.63447	28.2095	SEC61A1;DDX5;SFPQ;HSP90AB1;HSPA5;CELF2;STAT3;HNRNPA2B1;RRBP1;MT-ND2;HSP90B1
B_Naive_up	TF_Perturbations_Followed_by_Expression	E2F3 KD MOUSE GSE24594 CREEDSID GENE 475 UP	10/258	0.000431735	0.00131209	3.92012	30.3719	ACTR2;IGHG1;EIF5;CSDE1;UBC;IQGAP1;SERINC3;SLC38A2;EIF4G2;TPT1
B_Naive_up	TF_Perturbations_Followed_by_Expression	SRF KO MOUSE GSE23556 CREEDSID GENE 175 DOWN	10/258	0.000431735	0.00131209	3.92012	30.3719	CLK1;EGR1;IGHG1;HSP90AB1;HSPA5;H2AFY;CCNL1;DOCK2;GNL3;MCL1
B_Naive_up	TF_Perturbations_Followed_by_Expression	PGR KO MOUSE GSE39920 CREEDSID GENE 3079 DOWN	11/308	0.000449652	0.00136422	3.60963	27.8196	SEC61A1;HSP90AA1;HSPA5;NCL;ODC1;UBC;SERINC3;ARGLU1;YWHAZ;ACTB;ATF4
B_Naive_up	TF_Perturbations_Followed_by_Expression	JUND SIRNA PC3 HUMAN GSE53470 RNASEQ UP	12/361	0.000475034	0.00143879	3.35891	25.7028	DDX17;SRRM2;HSPA5;H2AFY;CSDE1;HNRNPU;GRB2;ATP2B1;MT-ND2;ACTB;TPT1;HSP90B1
B_Naive_up	TF_Perturbations_Followed_by_Expression	YY2 KD HUMAN GSE14964 CREEDSID GENE 2081 UP	7/131	0.000486974	0.00147187	5.44177	41.506	HSP90AA1;MT-CO1;UBC;MT-ND2;ACTB;TPT1;SOD1
B_Naive_up	TF_Perturbations_Followed_by_Expression	ESRRA KD HUMAN GSE50588 CREEDSID GENE 2821 DOWN	11/311	0.000487605	0.00147187	3.57298	27.2476	EGR1;EGR3;NCL;ITPR2;NAA15;YWHAZ;LUC7L2;MALT1;NKTR;HNRNPA0;TNRC6B
B_Naive_up	TF_Perturbations_Followed_by_Expression	IRX6 SIRNA T47D HUMAN GSE79586 RNASEQ UP	6/95	0.0005115	0.0015414	6.47849	49.095	HSP90AA1;TMEM245;EIF5;HSPA5;UBC;HNRNPU
B_Naive_up	TF_Perturbations_Followed_by_Expression	STAT1 KD HUMAN GSE44652 CREEDSID GENE 186 UP	9/217	0.000512898	0.00154301	4.19433	31.7739	BRD2;TMEM245;CSDE1;ODC1;NUCKS1;TMEM131L;MT-ND2;ATF4;HNRNPA0
B_Naive_up	TF_Perturbations_Followed_by_Expression	SRF MUT MOUSE GSE1948 CREEDSID GENE 1400 UP	10/264	0.000516633	0.00154903	3.82634	28.9584	EGR1;HSP90AB1;HSPA5;CSNK1A1;CSDE1;UBC;MYH9;YWHAZ;ACTB;PTBP3
B_Naive_up	TF_Perturbations_Followed_by_Expression	IRF5 KD HUMAN GSE50588 CREEDSID GENE 2801 DOWN	10/264	0.000516633	0.00154903	3.82634	28.9584	MBNL1;YTHDC1;IRF4;HNRNPA2B1;ZFP91;GRB2;TCF4;TPT1;ZFP36L1;TNRC6B
B_Naive_up	TF_Perturbations_Followed_by_Expression	SRF KO MOUSE GSE1948 CREEDSID GENE 1157 DOWN	10/265	0.000532045	0.00159257	3.81114	28.7314	HNRNPM;SET;HSP90AB1;PABPN1;NCL;HMGB2;DDX21;ACTB;TPT1;SOD1
B_Naive_up	TF_Perturbations_Followed_by_Expression	LIN28A KD MOUSE GSE37113 CREEDSID GENE 1751 DOWN	9/219	0.000547947	0.00163743	4.15396	31.1935	H2AFY;ROCK2;CSDE1;DMXL1;LNPEP;MARCH7;DEK;KLF4;ZFP36L1
B_Naive_up	TF_Perturbations_Followed_by_Expression	SRF MUT MOUSE GSE1948 CREEDSID GENE 1399 UP	12/367	0.000549677	0.00163985	3.30113	24.7788	EGR1;DDX3X;HSPA5;CSNK1A1;CSDE1;HNRNPA2B1;UBC;BHLHE40;MYH9;CHD4;TOP1;YWHAZ
B_Naive_up	TF_Perturbations_Followed_by_Expression	NEUROD1 KO MOUSE GSE35396 CREEDSID GENE 3091 DOWN	11/317	0.000571594	0.0017024	3.50185	26.1486	DDX5;DDX3X;YTHDC1;FUS;HNRNPA2B1;ZBTB20;DEK;SLC38A2;ACTB;ZFP36L1;HNRNPA0
B_Naive_up	TF_Perturbations_Followed_by_Expression	POU2AF1 OE MOUSE GSE12421 CREEDSID GENE 2312 UP	10/268	0.000580586	0.00172343	3.76625	28.0641	HNRNPM;HSP90AA1;HSP90AB1;NCL;IFRD1;HNRNPD;HMGB2;SMC4;GNL3;HNRNPA0
B_Naive_up	TF_Perturbations_Followed_by_Expression	EBF1 OE MOUSE GSE2192 CREEDSID GENE 859 DOWN	10/268	0.000580586	0.00172343	3.76625	28.0641	DDX17;CLK1;MACF1;MBNL1;NSA2;DDX5;HNRNPH1;MYH9;SERINC3;HSP90B1
B_Naive_up	TF_Perturbations_Followed_by_Expression	HNF1B OE HUMAN GSE3308 CREEDSID GENE 1750 DOWN	10/269	0.000597559	0.00177088	3.75151	27.8462	SFPQ;YTHDC1;NCL;HNRNPA2B1;UBC;BHLHE40;DDX21;ATF4;HSP90B1;SOD1
[truncated: 12,064 more rows]
