# Supplementary material for: Age-dependent differences in breast tumor microenvironment: challenges and opportunities for efficacy studies in preclinical models
Source: Cell Death Differ. 2025 Jan 27;32(6):1000–13. doi: 10.1038/s41418-025-01447-1 (PMC12162869; doi:10.1038/s41418-025-01447-1)
Supplement: Supplementary file 8 — Suppl. Tab 7 [file 41418_2025_1447_MOESM8_ESM.xlsx]

## Sheet: S7A_0.3_clusters
cluster_id	cell_type	n_cells
1	stromal cell	1891
2	basal cell	1566
3	B cell	1563
4	T cell	1110
5	luminal epithelial cell of mammary gland	809
6	luminal epithelial cell of mammary gland	790
7	stromal cell	715
8	macrophage	684
9	T cell	617
10	endothelial cell	611
11	T cell	568
12	T cell	537
13	T cell	177
14	luminal epithelial cell of mammary gland	167
15	T cell	165
16	stromal cell	126
17	B cell	83
18	stromal cell	61
19	endothelial cell	29
20	basal cell	26

## Sheet: S7B_1.1_clusters
cluster_id	cell_type	n_cells
1	B cell	1429
2	basal cell	1217
3	T cell	1105
4	luminal epithelial cell of mammary gland	807
5	stromal cell	791
6	luminal epithelial cell of mammary gland	790
7	stromal cell	767
8	stromal cell	711
9	T cell	621
10	T cell	539
11	macrophage	376
12	endothelial cell	369
13	stromal cell	363
14	basal cell	350
15	T cell	302
16	T cell	266
17	macrophage	265
18	endothelial cell	215
19	luminal epithelial cell of mammary gland	167
20	T cell	166
21	B cell	134
22	stromal cell	126
23	T cell	99
24	B cell	83
25	T cell	78
26	stromal cell	61
27	macrophage	42
28	endothelial cell	29
29	endothelial cell	27

## Sheet: S7C_0.3_prop_imm
cluster	old	young	obs_log2FD	pval	FDR	boot_mean_log2FD	boot_CI_2.5	boot_CI_97.5	significance
B_cell.17	0.0286025	0.00145879	4.2933	0.000999001	0.00128443	4.45039	3.20189	6.39891	FDR < 0.05 & abs(Log2FD) > 0.58
T_cell.12	0.162201	0.0324581	2.32114	0.000999001	0.00128443	2.33177	2.02362	2.67136	FDR < 0.05 & abs(Log2FD) > 0.58
macrophage.8	0.179942	0.0681984	1.39972	0.000999001	0.00128443	1.40897	1.18081	1.65007	FDR < 0.05 & abs(Log2FD) > 0.58
T_cell.15	0.0380159	0.0218818	0.79687	0.000999001	0.00128443	0.812588	0.372844	1.24048	FDR < 0.05 & abs(Log2FD) > 0.58
T_cell.11	0.127806	0.0784099	0.704847	0.000999001	0.00128443	0.70541	0.479489	0.942479	FDR < 0.05 & abs(Log2FD) > 0.58
T_cell.13	0.0391021	0.0251641	0.635878	0.002997	0.00337163	0.638864	0.208935	1.09334	FDR < 0.05 & abs(Log2FD) > 0.58
B_cell.3	0.29761	0.270241	0.13918	0.011988	0.011988	0.135359	0.0105899	0.255014	n.s.
T_cell.9	0.0745836	0.149891	-1.00698	0.000999001	0.00128443	-1.00236	-1.22611	-0.7803	FDR < 0.05 & abs(Log2FD) > 0.58
T_cell.4	0.0521361	0.352298	-2.75644	0.000999001	0.00128443	-2.75997	-3.01056	-2.5179	FDR < 0.05 & abs(Log2FD) > 0.58

## Sheet: S7D_0.3_prop_else
cluster	old	young	obs_log2FD	pval	FDR	boot_mean_log2FD	boot_CI_2.5	boot_CI_97.5	significance
luminal_epithelial.14	0.0330562	0	Inf	0.000999001	0.0018315	NA	NA	NA	FDR < 0.05 & abs(Log2FD) > 0.58
stromal_cell.18	0.0120744	0	Inf	0.000999001	0.0018315	NA	NA	NA	FDR < 0.05 & abs(Log2FD) > 0.58
stromal_cell.7	0.115004	0.0770558	0.577708	0.000999001	0.0018315	0.585775	0.357549	0.856256	n.s.
stromal_cell.1	0.286025	0.256469	0.157357	0.010989	0.0172684	0.155326	0.0272015	0.288122	n.s.
endothelial_cell.19	0.00435471	0.0040253	0.11348	0.508492	0.508492	0.201907	-1.05317	1.8554	n.s.
basal_cell.2	0.232581	0.224842	0.0488235	0.276723	0.380495	0.0496662	-0.0965083	0.194654	n.s.
luminal_epithelial.6	0.116192	0.116734	-0.00671593	0.493506	0.508492	-0.00637191	-0.210336	0.213619	n.s.
luminal_epithelial.5	0.111045	0.142611	-0.360936	0.000999001	0.0018315	-0.35457	-0.566549	-0.152848	n.s.
basal_cell.20	0.00356295	0.00460035	-0.368672	0.351648	0.429792	-0.295252	-1.5386	1.12437	n.s.
endothelial_cell.10	0.0724466	0.140886	-0.959535	0.000999001	0.0018315	-0.959859	-1.1725	-0.740994	FDR < 0.05 & abs(Log2FD) > 0.58
stromal_cell.16	0.013658	0.0327775	-1.26296	0.000999001	0.0018315	-1.26561	-1.75799	-0.699833	FDR < 0.05 & abs(Log2FD) > 0.58

## Sheet: S7E_1.1_prop_imm
cluster	old	young	obs_log2FD	pval	FDR	boot_mean_log2FD	boot_CI_2.5	boot_CI_97.5	significance
B_cell.24	0.0285921	0.00145879	4.29277	0.000999001	0.0013986	4.44021	3.22832	6.36403	FDR < 0.05 & abs(Log2FD) > 0.58
T_cell.10	0.162143	0.0331875	2.28855	0.000999001	0.0013986	2.28915	1.97555	2.61878	FDR < 0.05 & abs(Log2FD) > 0.58
macrophage.27	0.0115816	0.00364697	1.66706	0.000999001	0.0013986	1.72593	0.725959	2.98899	FDR < 0.05 & abs(Log2FD) > 0.58
macrophage.11	0.0995295	0.0368344	1.43407	0.000999001	0.0013986	1.43674	1.12985	1.75282	FDR < 0.05 & abs(Log2FD) > 0.58
macrophage.17	0.0687658	0.0273523	1.33003	0.000999001	0.0013986	1.33762	0.951908	1.7333	FDR < 0.05 & abs(Log2FD) > 0.58
T_cell.16	0.0647847	0.0317287	1.02987	0.000999001	0.0013986	1.03768	0.691759	1.42345	FDR < 0.05 & abs(Log2FD) > 0.58
T_cell.20	0.0383641	0.0218818	0.810023	0.001998	0.00254291	0.820452	0.362679	1.29239	FDR < 0.05 & abs(Log2FD) > 0.58
T_cell.23	0.0220775	0.0138585	0.671803	0.00799201	0.00860678	0.684735	0.111786	1.27209	FDR < 0.05 & abs(Log2FD) > 0.58
T_cell.25	0.0170105	0.0113056	0.589386	0.04995	0.04995	0.60591	-0.0449748	1.31092	FDR < 0.05 & abs(Log2FD) > 0.58
T_cell.15	0.062975	0.0466813	0.431937	0.00699301	0.00815851	0.435946	0.100395	0.769747	n.s.
B_cell.1	0.284835	0.234136	0.282783	0.000999001	0.0013986	0.277332	0.138585	0.414619	n.s.
T_cell.9	0.0749186	0.150985	-1.01101	0.000999001	0.0013986	-1.00268	-1.24574	-0.762855	FDR < 0.05 & abs(Log2FD) > 0.58
B_cell.21	0.0126674	0.036105	-1.51108	0.000999001	0.0013986	-1.5274	-2.14858	-0.950854	FDR < 0.05 & abs(Log2FD) > 0.58
T_cell.3	0.0517553	0.350839	-2.76103	0.000999001	0.0013986	-2.77071	-3.02612	-2.52973	FDR < 0.05 & abs(Log2FD) > 0.58

## Sheet: S7F_1.1_prop_else
cluster	old	young	obs_log2FD	pval	FDR	boot_mean_log2FD	boot_CI_2.5	boot_CI_97.5	significance
luminal_epithelial.19	0.0330628	0	Inf	0.000999001	0.0014985	NA	NA	NA	FDR < 0.05 & abs(Log2FD) > 0.58
stromal_cell.26	0.0120768	0	Inf	0.000999001	0.0014985	NA	NA	NA	FDR < 0.05 & abs(Log2FD) > 0.58
basal_cell.2	0.231439	0.0276021	3.06779	0.000999001	0.0014985	3.08869	2.72157	3.55168	FDR < 0.05 & abs(Log2FD) > 0.58
stromal_cell.8	0.114433	0.0764807	0.581332	0.000999001	0.0014985	0.586943	0.346165	0.848017	n.s.
stromal_cell.7	0.122154	0.0862565	0.501997	0.000999001	0.0014985	0.503287	0.274121	0.749129	n.s.
stromal_cell.13	0.0574144	0.0419781	0.451773	0.00899101	0.0112388	0.460686	0.0921531	0.834844	n.s.
endothelial_cell.28	0.00435557	0.0040253	0.113766	0.495504	0.495504	0.185307	-1.03581	1.71149	n.s.
luminal_epithelial.6	0.116215	0.116734	-0.00643033	0.470529	0.495504	-0.00423616	-0.215227	0.210046	n.s.
stromal_cell.5	0.110671	0.13341	-0.269588	0.00699301	0.00953592	-0.272962	-0.482499	-0.0646656	n.s.
luminal_epithelial.4	0.110869	0.142036	-0.357395	0.000999001	0.0014985	-0.350454	-0.557762	-0.14951	n.s.
endothelial_cell.12	0.0455355	0.079931	-0.811762	0.000999001	0.0014985	-0.812207	-1.09929	-0.521622	FDR < 0.05 & abs(Log2FD) > 0.58
endothelial_cell.29	0.00316769	0.00632547	-0.997743	0.0619381	0.071467	-0.965196	-2.12327	0.309686	n.s.
endothelial_cell.18	0.0237577	0.0546291	-1.20128	0.000999001	0.0014985	-1.19888	-1.55385	-0.827796	FDR < 0.05 & abs(Log2FD) > 0.58
stromal_cell.22	0.0136607	0.0327775	-1.26268	0.000999001	0.0014985	-1.26644	-1.7817	-0.760564	FDR < 0.05 & abs(Log2FD) > 0.58
basal_cell.14	0.00118788	0.197815	-7.37961	0.000999001	0.0014985	-7.48489	-9.02635	-6.46215	FDR < 0.05 & abs(Log2FD) > 0.58

## Sheet: S7G_0.3_markers
compartment	cluster	gene	p_val_adj	avg_log2FC	pct.1	pct.2	pct.difference
immune	3	Cd79a	0	3.10851	0.998	0.155	0.843
immune	3	Cd74	0	2.21054	1	0.773	0.227
immune	3	Ly6d	0	1.87661	0.871	0.22	0.651
immune	3	H2-Aa	0	1.87593	0.999	0.428	0.571
immune	3	Cd79b	0	1.81238	0.792	0.111	0.681
immune	3	H2-Ab1	0	1.74696	0.998	0.484	0.514
immune	3	H2-Eb1	0	1.69811	0.998	0.42	0.578
immune	3	Faim3	0	1.69408	0.77	0.062	0.708
immune	3	Plac8	0	1.65454	0.802	0.309	0.493
immune	3	H2-Ob	0	1.56093	0.823	0.132	0.691
immune	3	Scd1	0	1.54281	0.756	0.097	0.659
immune	3	Mef2c	0	1.52484	0.763	0.114	0.649
immune	3	Cd83	0	1.48639	0.86	0.28	0.58
immune	3	Serp1	0	1.38073	0.951	0.579	0.372
immune	3	Ms4a1	0	1.33731	0.639	0.052	0.587
immune	3	Cd37	0	1.30705	0.907	0.563	0.344
immune	3	H2-Oa	0	1.2583	0.74	0.159	0.581
immune	3	H3f3a	0	1.11345	0.998	0.986	0.012
immune	3	Pkig	0	1.01007	0.635	0.127	0.508
immune	3	Napsa	0	1.00569	0.644	0.124	0.52
immune	3	H2-DMa	0	0.973693	0.761	0.213	0.548
immune	3	Cd19	0	0.963182	0.574	0.054	0.52
immune	3	Fcrla	0	0.938584	0.513	0.054	0.459
immune	3	Fcer2a	0	0.884707	0.44	0.031	0.409
immune	3	2010001M09Rik	0	0.875068	0.717	0.084	0.633
immune	3	Bank1	0	0.826669	0.5	0.051	0.449
immune	3	Fcrl1	0	0.761882	0.447	0.036	0.411
immune	3	Pou2af1	1.41224e-289	0.807927	0.491	0.065	0.426
immune	3	Ly6e	7.14603e-284	0.966357	0.994	0.828	0.166
immune	3	Hvcn1	7.56339e-275	1.00512	0.586	0.144	0.442
immune	3	A530032D15Rik	2.70195e-268	0.777322	0.422	0.046	0.376
immune	3	Tnfrsf13c	1.24421e-266	0.750839	0.406	0.04	0.366
immune	3	Cd22	2.92332e-254	0.647694	0.379	0.034	0.345
immune	3	Pold4	4.21138e-228	1.04395	0.69	0.309	0.381
immune	3	1110003E01Rik	3.74636e-222	0.9453	0.713	0.34	0.373
immune	3	Cd72	3.54164e-220	0.915082	0.556	0.159	0.397
immune	3	Cd24a	8.64756e-215	0.946638	0.592	0.183	0.409
immune	3	Snn	9.02791e-205	0.638468	0.385	0.059	0.326
immune	3	Ly86	1.64761e-199	0.674926	0.555	0.149	0.406
immune	3	Blk	1.2661e-197	0.541077	0.372	0.054	0.318
immune	3	Vpreb3	5.60421e-195	0.588775	0.29	0.023	0.267
immune	3	Cxcr5	7.29214e-194	0.557931	0.342	0.044	0.298
immune	3	Spib	1.44985e-193	0.569433	0.34	0.043	0.297
immune	3	Irf8	3.21648e-193	0.598335	0.58	0.17	0.41
immune	3	Snx5	7.16326e-191	0.864742	0.765	0.432	0.333
immune	3	Fau	2.09823e-188	0.361141	1	1	0
immune	3	Hs3st1	3.7813e-185	0.558284	0.306	0.033	0.273
immune	3	Lyn	1.16882e-184	0.672307	0.491	0.129	0.362
immune	3	Plaur	2.93149e-176	0.769133	0.491	0.139	0.352
immune	3	H2-Eb2	8.84952e-174	0.458852	0.322	0.044	0.278
immune	3	Fam43a	2.5627e-172	0.624158	0.325	0.048	0.277
immune	3	Blnk	3.80577e-167	0.541541	0.405	0.088	0.317
immune	3	Prkcb	3.40867e-163	0.744915	0.63	0.277	0.353
immune	3	Rasgef1b	6.09235e-161	0.594037	0.363	0.071	0.292
immune	3	B3gnt5	1.01734e-158	0.431069	0.294	0.039	0.255
immune	3	Dok3	4.41124e-156	0.449748	0.298	0.043	0.255
immune	3	Syk	3.72862e-153	0.59444	0.428	0.113	0.315
immune	3	Fth1	8.83804e-152	0.536342	1	1	0
immune	3	Gm8369	2.22863e-150	0.539482	0.382	0.089	0.293
immune	3	Ralgps2	4.66453e-148	0.516127	0.353	0.075	0.278
immune	3	Aldh2	1.95505e-146	0.608537	0.433	0.125	0.308
immune	3	Cr2	1.10331e-144	0.359905	0.218	0.016	0.202
immune	3	Sp140	7.51957e-143	0.715334	0.521	0.201	0.32
immune	3	Unc93b1	2.60487e-140	0.611505	0.545	0.194	0.351
immune	3	H2-DMb2	9.52871e-138	0.284186	0.197	0.011	0.186
immune	3	Serinc3	1.83854e-137	0.655147	0.828	0.543	0.285
immune	3	Lmo2	4.24055e-133	0.533955	0.324	0.07	0.254
immune	3	Blvrb	4.89615e-130	0.585065	0.418	0.129	0.289
immune	3	Rel	6.41659e-129	0.714381	0.557	0.241	0.316
immune	3	Ppp1r16b	4.71429e-127	0.846954	0.583	0.277	0.306
immune	3	Ebf1	2.04852e-125	0.297301	0.189	0.013	0.176
immune	3	H3f3b	8.13135e-125	0.53774	0.999	0.996	0.003
immune	3	Bfsp2	4.18864e-122	0.301872	0.189	0.014	0.175
immune	3	Ptp4a3	1.52919e-121	0.609663	0.498	0.204	0.294
immune	3	Cd55	3.55885e-117	0.564704	0.382	0.12	0.262
immune	3	Rasgrp3	7.91164e-114	0.338487	0.221	0.03	0.191
immune	3	Ly6a	1.70889e-112	0.756623	0.599	0.308	0.291
immune	3	H2-DMb1	4.90335e-112	0.324194	0.494	0.17	0.324
immune	3	Lat2	1.73883e-109	0.435173	0.34	0.092	0.248
immune	3	Ctsh	1.83554e-108	0.416154	0.543	0.213	0.33
immune	3	Ccr7	2.58874e-108	0.604674	0.865	0.573	0.292
immune	3	Bri3	3.65167e-108	0.758672	0.663	0.422	0.241
immune	3	Fam69a	4.03492e-108	0.504601	0.356	0.107	0.249
immune	3	Dmxl1	7.83706e-107	0.442901	0.292	0.07	0.222
immune	3	Gga2	3.41148e-106	0.346814	0.234	0.04	0.194
immune	3	Btk	1.48558e-101	0.29203	0.219	0.036	0.183
immune	3	Cyp4f18	4.26233e-99	0.388139	0.258	0.055	0.203
immune	3	Lyl1	6.73224e-99	0.3114	0.205	0.031	0.174
immune	3	Hmgn1	1.43197e-97	0.607955	0.738	0.525	0.213
immune	3	Litaf	1.47226e-97	0.625284	0.561	0.281	0.28
immune	3	Mif4gd	4.31457e-96	0.542344	0.498	0.234	0.264
immune	3	Pou2f2	1.74917e-91	0.373019	0.285	0.075	0.21
immune	3	Crisp3	3.07781e-91	0.24919	0.129	0.006	0.123
immune	3	Pxk	5.5381e-90	0.401657	0.324	0.103	0.221
immune	3	Snx2	6.52615e-90	0.523136	0.461	0.212	0.249
immune	3	Srpk3	1.45227e-88	0.220871	0.147	0.013	0.134
immune	3	Gm6377	1.11694e-87	0.391653	0.294	0.082	0.212
immune	3	Chchd10	2.00186e-87	0.549684	0.418	0.176	0.242
immune	3	Malat1	2.69885e-87	0.296447	1	1	0
immune	3	Stt3b	3.65774e-87	0.577684	0.495	0.252	0.243
immune	3	Foxp1	6.18902e-87	0.57706	0.707	0.487	0.22
immune	3	Myo1e	1.98981e-84	0.353077	0.262	0.068	0.194
immune	3	Bcl11a	4.46401e-84	0.290972	0.193	0.033	0.16
immune	3	Gdi2	1.1345e-82	0.569965	0.8	0.67	0.13
immune	3	Cyth1	1.10353e-81	0.592506	0.547	0.312	0.235
immune	3	Cd38	4.04933e-78	0.298877	0.229	0.054	0.175
immune	3	B3gnt7	5.4531e-78	0.241782	0.147	0.017	0.13
immune	3	Trp53i11	1.03729e-77	0.412902	0.321	0.112	0.209
immune	3	Swap70	2.09904e-77	0.401803	0.296	0.095	0.201
immune	3	Ctss	3.03496e-76	0.135792	0.784	0.527	0.257
immune	3	6330407A03Rik	3.48852e-75	0.325747	0.244	0.065	0.179
immune	3	Dusp2	1.53008e-74	0.641115	0.647	0.415	0.232
immune	3	Stap1	3.17676e-74	0.28909	0.21	0.048	0.162
immune	3	E330020D12Rik	3.94198e-73	0.43264	0.145	0.019	0.126
immune	3	Bcar3	6.78238e-73	0.248601	0.163	0.026	0.137
immune	3	Snx8	9.55383e-73	0.276037	0.224	0.056	0.168
immune	3	Kras	1.2776e-72	0.621133	0.565	0.359	0.206
immune	3	Cd81	1.4302e-71	0.381263	0.463	0.214	0.249
immune	3	Ero1lb	2.70019e-71	0.322367	0.25	0.072	0.178
immune	3	Ms4a4c	5.18483e-71	0.450058	0.377	0.155	0.222
immune	3	Cybb	9.14137e-70	0.327162	0.369	0.14	0.229
immune	3	Fam107b	9.64993e-70	0.506976	0.812	0.657	0.155
immune	3	Camk2d	1.46208e-69	0.349398	0.31	0.113	0.197
immune	3	Cd86	2.1814e-69	0.440296	0.307	0.111	0.196
immune	3	Ezr	1.21447e-67	0.593059	0.702	0.543	0.159
immune	3	Nr4a1	3.61194e-66	0.754716	0.543	0.323	0.22
immune	3	Irf4	8.73449e-66	0.367188	0.257	0.08	0.177
immune	3	Tsc22d3	2.20758e-65	0.592147	0.772	0.628	0.144
immune	3	Cerk	3.72969e-65	0.368494	0.324	0.128	0.196
immune	3	A630001G21Rik	3.82238e-65	0.24192	0.205	0.052	0.153
immune	3	Lmbrd1	1.07316e-64	0.389496	0.332	0.137	0.195
immune	3	Syngr2	9.17035e-63	0.449999	0.532	0.303	0.229
immune	3	Cxxc5	7.91258e-62	0.256511	0.191	0.047	0.144
immune	3	Ccr6	1.44061e-61	0.218357	0.157	0.03	0.127
immune	3	Serpinb1a	2.27856e-60	0.281004	0.262	0.087	0.175
immune	3	Sub1	5.82847e-60	0.401203	0.972	0.936	0.036
immune	3	Siglecg	1.22652e-59	0.198171	0.139	0.023	0.116
immune	3	Sypl	1.65947e-59	0.36403	0.313	0.128	0.185
immune	3	Ciita	2.50371e-59	0.178852	0.127	0.019	0.108
immune	3	Dtx1	3.02393e-59	0.268687	0.212	0.06	0.152
immune	3	Tpd52	7.71364e-59	0.413845	0.435	0.226	0.209
immune	3	Plek	8.87328e-59	0.289763	0.466	0.222	0.244
immune	3	Wdfy4	9.47803e-59	0.229178	0.205	0.056	0.149
immune	3	Zfp318	1.44131e-58	0.232954	0.174	0.041	0.133
immune	3	Ctsz	1.54915e-58	0.250531	0.568	0.321	0.247
immune	3	Xist	3.20726e-58	0.441871	0.967	0.896	0.071
immune	3	Adck3	5.50169e-58	0.224949	0.185	0.046	0.139
immune	3	Myc	7.93204e-58	0.608846	0.303	0.126	0.177
immune	3	Nap1l1	4.47305e-57	0.455898	0.692	0.535	0.157
immune	3	Cybasc3	8.47398e-57	0.232514	0.197	0.054	0.143
immune	3	Fam134b	1.59165e-56	0.42864	0.408	0.21	0.198
immune	3	Capg	2.31927e-56	0.353642	0.559	0.315	0.244
immune	3	Stk17b	2.62979e-56	0.487141	0.816	0.704	0.112
immune	3	Dnase2a	1.71786e-55	0.273616	0.235	0.078	0.157
immune	3	Ppdpf	2.25221e-55	0.45154	0.528	0.34	0.188
immune	3	Plekha2	2.40824e-55	0.424393	0.465	0.262	0.203
immune	3	C130026I21Rik	2.69444e-55	0.378007	0.155	0.033	0.122
immune	3	Chst3	2.95291e-55	0.156817	0.111	0.014	0.097
immune	3	Sbk1	5.08807e-55	0.213565	0.152	0.032	0.12
immune	3	Gem	7.36378e-55	0.420227	0.438	0.23	0.208
immune	3	Hhex	6.84551e-54	0.185063	0.156	0.034	0.122
immune	3	Rab30	8.4297e-54	0.203424	0.13	0.023	0.107
immune	3	Pmf1	3.97017e-53	0.349507	0.323	0.142	0.181
immune	3	Jund	7.77119e-53	0.397757	0.987	0.934	0.053
immune	3	Tcf4	6.84254e-52	0.283959	0.255	0.093	0.162
immune	3	Mll5	1.51722e-51	0.499109	0.59	0.434	0.156
immune	3	Gpr171	1.73079e-51	0.48614	0.437	0.246	0.191
immune	3	Rps27	2.31054e-51	0.275054	1	1	0
immune	3	Ankrd33b	2.08641e-50	0.283945	0.207	0.064	0.143
immune	3	Dennd5b	2.99189e-50	0.203971	0.141	0.03	0.111
immune	3	Ier5	1.03157e-49	0.457602	0.733	0.574	0.159
immune	3	Rnase6	2.08466e-49	0.20072	0.195	0.058	0.137
immune	3	Nfkbid	5.7671e-49	0.68702	0.4	0.213	0.187
immune	3	Pkib	2.55651e-48	0.265531	0.214	0.071	0.143
immune	3	Lrrk2	6.06038e-48	0.159192	0.113	0.019	0.094
immune	3	Myo1c	1.39213e-47	0.264703	0.205	0.068	0.137
immune	3	Txndc16	1.23287e-45	0.176458	0.143	0.034	0.109
immune	3	Plcg2	1.7245e-45	0.217559	0.184	0.057	0.127
immune	3	4930420K17Rik	2.34843e-45	0.388815	0.42	0.241	0.179
immune	3	Tgfb1	3.01785e-45	0.416037	0.62	0.451	0.169
immune	3	Pten	6.64355e-45	0.391836	0.438	0.264	0.174
immune	3	Zfp106	1.63529e-44	0.318196	0.284	0.127	0.157
immune	3	Cd97	2.42785e-44	0.445391	0.459	0.284	0.175
immune	3	Map4k1	2.60547e-44	0.260553	0.253	0.102	0.151
immune	3	Sh3bgrl3	4.52389e-44	0.3233	0.974	0.93	0.044
immune	3	Plk2	1.07432e-43	0.421151	0.219	0.082	0.137
immune	3	Marcksl1	7.82597e-43	0.153903	0.452	0.246	0.206
immune	3	Med7	2.42878e-42	0.256681	0.239	0.095	0.144
immune	3	Prr5	2.44655e-42	0.162907	0.13	0.03	0.1
immune	3	Nrp	4.18527e-42	0.392857	0.4	0.233	0.167
immune	3	Sdc4	4.65218e-42	0.213901	0.398	0.209	0.189
immune	3	Tmem163	4.80147e-42	0.147313	0.112	0.022	0.09
immune	3	Ncf1	5.00921e-42	0.281141	0.261	0.11	0.151
immune	3	Apobec3	6.98246e-42	0.396565	0.502	0.329	0.173
immune	3	Nuak2	7.60171e-42	0.205066	0.197	0.067	0.13
immune	3	Nrm	1.7191e-41	0.269208	0.266	0.115	0.151
immune	3	Ubc	2.38494e-41	0.370643	0.966	0.903	0.063
immune	3	Snx30	4.50343e-41	0.1674	0.138	0.035	0.103
immune	3	5031414D18Rik	5.75523e-41	0.137128	0.103	0.018	0.085
immune	3	Gabarap	1.49892e-40	0.289877	0.903	0.821	0.082
immune	3	Cxcr4	3.28276e-40	0.391995	0.414	0.235	0.179
immune	3	Zfp36l1	5.21044e-40	0.32739	0.703	0.528	0.175
immune	3	Cirbp	6.92716e-40	0.406467	0.581	0.425	0.156
immune	3	Tgif1	7.03518e-40	0.387757	0.53	0.363	0.167
immune	3	Eif2ak3	8.63026e-40	0.216597	0.184	0.062	0.122
immune	3	Plekho1	5.91441e-39	0.249159	0.253	0.109	0.144
immune	3	Btla	7.63461e-39	0.233082	0.216	0.084	0.132
immune	3	Cnn3	1.76508e-38	0.331374	0.248	0.111	0.137
immune	3	Trim11	1.76767e-38	0.228082	0.207	0.079	0.128
immune	3	Inpp5d	1.84816e-38	0.300092	0.319	0.161	0.158
immune	3	Ttpal	1.94928e-38	0.195217	0.17	0.056	0.114
immune	3	Baz2b	2.08372e-38	0.239917	0.2	0.075	0.125
immune	3	Sipa1	3.15884e-38	0.325437	0.328	0.171	0.157
immune	3	Cnr2	5.2042e-38	0.142624	0.102	0.02	0.082
immune	3	Fgfr1op	2.01274e-37	0.191747	0.163	0.052	0.111
immune	3	Gpcpd1	2.89624e-36	0.335804	0.451	0.283	0.168
immune	3	Lrrc33	2.23894e-35	0.279106	0.292	0.143	0.149
immune	3	Btg1	1.98112e-34	0.311405	0.994	0.975	0.019
immune	3	March1	2.63713e-34	0.138578	0.1	0.021	0.079
immune	3	Brp44l	4.6832e-34	0.421542	0.521	0.388	0.133
immune	3	5730469M10Rik	4.94863e-34	0.186024	0.161	0.054	0.107
immune	3	Cyba	5.69129e-34	0.274839	0.864	0.754	0.11
immune	3	Ptma	7.02028e-34	0.21216	0.999	0.999	0
immune	3	Eif4a2	1.23824e-33	0.317655	0.797	0.718	0.079
immune	3	Gngt2	2.49185e-33	0.222226	0.33	0.176	0.154
immune	3	Icosl	2.66088e-33	0.162239	0.148	0.047	0.101
immune	3	Pdcd1lg2	7.76453e-33	0.188379	0.164	0.057	0.107
immune	3	Ppp3ca	1.00207e-32	0.327941	0.322	0.181	0.141
immune	3	Fcgr2b	1.11142e-32	0.189256	0.217	0.09	0.127
immune	3	Ptpn6	4.06778e-32	0.357311	0.402	0.245	0.157
immune	3	Sp110	1.1065e-31	0.320564	0.467	0.309	0.158
immune	3	Pgap1	1.13232e-31	0.152594	0.131	0.039	0.092
immune	3	Dgkd	2.67718e-31	0.245279	0.271	0.135	0.136
immune	3	Egln2	9.11738e-31	0.287018	0.326	0.184	0.142
immune	3	Erp29	3.09239e-30	0.354864	0.515	0.381	0.134
immune	3	Ncf2	5.11375e-30	0.179968	0.219	0.095	0.124
immune	3	Parp1	5.11718e-30	0.216859	0.229	0.105	0.124
immune	3	Bach2	4.27705e-29	0.225893	0.219	0.1	0.119
immune	3	Ifi30	7.25643e-29	0.127775	0.372	0.207	0.165
immune	3	Grap	1.1942e-28	0.35938	0.427	0.284	0.143
immune	3	1110038D17Rik	2.57826e-28	0.169988	0.154	0.056	0.098
immune	3	Pisd-ps1	3.12536e-28	0.146986	0.133	0.044	0.089
immune	3	Arf6	3.76961e-28	0.332582	0.647	0.532	0.115
immune	3	Tmod3	6.57884e-28	0.303603	0.364	0.226	0.138
immune	3	Pold1	6.72227e-28	0.167863	0.145	0.051	0.094
immune	3	1110059E24Rik	8.53991e-28	0.201781	0.203	0.09	0.113
immune	3	Sfn	1.43353e-27	0.315876	0.478	0.341	0.137
immune	3	5033414D02Rik	2.27616e-27	0.304184	0.315	0.182	0.133
immune	3	Rps25	3.48989e-27	0.156743	1	1	0
immune	3	Vars	4.81812e-27	0.281916	0.338	0.201	0.137
immune	3	Klf2	5.09358e-27	0.554654	0.824	0.741	0.083
immune	3	Dad1	6.84584e-27	0.294675	0.798	0.759	0.039
immune	3	Fam111a	1.90639e-26	0.212678	0.208	0.095	0.113
immune	3	Rhoa	7.57975e-26	0.286723	0.849	0.821	0.028
immune	3	Fuca1	8.23295e-26	0.282059	0.376	0.24	0.136
immune	3	Zfp706	1.106e-25	0.327778	0.591	0.495	0.096
immune	3	Pcmtd1	2.03603e-25	0.286879	0.328	0.199	0.129
immune	3	Scaf11	2.63913e-25	0.292372	0.33	0.202	0.128
immune	3	Gnl3	2.78276e-25	0.311233	0.349	0.222	0.127
immune	3	Tmem55b	6.9643e-25	0.249177	0.277	0.154	0.123
immune	3	Ehd1	9.81437e-25	0.312885	0.418	0.284	0.134
immune	3	Fam108b	1.09116e-24	0.242186	0.289	0.162	0.127
immune	3	Gns	1.15621e-24	0.210698	0.21	0.1	0.11
immune	3	AB124611	1.51466e-24	0.299375	0.426	0.292	0.134
immune	3	Bin1	1.79814e-24	0.292952	0.367	0.236	0.131
immune	3	Tspan13	3.08522e-24	0.321906	0.617	0.496	0.121
immune	3	Fam105b	4.15362e-24	0.288792	0.349	0.219	0.13
immune	3	Grb2	4.57676e-24	0.332442	0.518	0.405	0.113
immune	3	Il10ra	4.6291e-24	0.164988	0.177	0.077	0.1
immune	3	H2-K2	5.13745e-24	0.214769	0.239	0.124	0.115
immune	3	D19Ertd737e	5.21675e-24	0.266167	0.328	0.2	0.128
immune	3	Slc12a6	5.90578e-24	0.164576	0.157	0.064	0.093
immune	3	Cd52	9.69047e-24	0.244881	0.988	0.936	0.052
immune	3	Nfatc1	1.31301e-23	0.257026	0.272	0.151	0.121
immune	3	Gripap1	3.82025e-23	0.183114	0.212	0.103	0.109
immune	3	Smagp	3.86051e-23	0.153467	0.147	0.058	0.089
immune	3	Fbxo4	2.14922e-22	0.166777	0.166	0.072	0.094
immune	3	Man1a	2.22071e-22	0.223176	0.264	0.146	0.118
immune	3	4930523C07Rik	2.32106e-22	0.339817	0.584	0.481	0.103
immune	3	Arhgap25	2.64113e-22	0.203216	0.223	0.114	0.109
immune	3	Irf2	6.15221e-22	0.239901	0.324	0.199	0.125
immune	3	Sdhaf1	8.21982e-22	0.270141	0.288	0.17	0.118
immune	3	Hip1r	9.54968e-22	0.150007	0.147	0.06	0.087
immune	3	Cnbp	9.86595e-22	0.231978	0.949	0.912	0.037
immune	3	Dennd4a	1.38112e-21	0.265911	0.356	0.228	0.128
immune	3	Cmtm7	1.65241e-21	0.270371	0.406	0.278	0.128
immune	3	Ncf4	2.03521e-21	0.226975	0.281	0.162	0.119
immune	3	Stx7	5.3013e-21	0.198971	0.28	0.16	0.12
immune	3	Map3k1	8.11408e-21	0.272903	0.383	0.258	0.125
immune	3	Ctso	8.49014e-21	0.156368	0.169	0.076	0.093
immune	3	Rabep2	9.3142e-21	0.138018	0.148	0.062	0.086
immune	3	Tpst1	9.54596e-21	0.121777	0.106	0.036	0.07
immune	3	Yeats4	1.51243e-20	0.280883	0.386	0.268	0.118
immune	3	Dnajc7	2.82728e-20	0.397863	0.382	0.268	0.114
immune	3	Sp100	3.64659e-20	0.164486	0.18	0.085	0.095
immune	3	Cd40	1.01767e-19	0.105258	0.142	0.058	0.084
immune	3	Irf5	1.07558e-19	0.161651	0.242	0.13	0.112
immune	3	Hist1h1c	1.60046e-19	0.393781	0.381	0.267	0.114
immune	3	Csnk1g3	1.66642e-19	0.238898	0.302	0.187	0.115
immune	3	Rab4b	1.67355e-19	0.268766	0.366	0.249	0.117
immune	3	Filip1l	1.88404e-19	0.187591	0.189	0.094	0.095
immune	3	Rpl21	1.96279e-19	0.139092	1	1	0
immune	3	Rcc2	1.9441e-18	0.273632	0.367	0.252	0.115
immune	3	Ptprcap	2.09744e-18	0.188393	0.718	0.582	0.136
immune	3	Tspan32	2.24608e-18	0.183591	0.242	0.135	0.107
immune	3	Strbp	2.34148e-18	0.152531	0.171	0.082	0.089
immune	3	Fchsd2	2.77912e-18	0.145608	0.144	0.063	0.081
immune	3	Cnpy3	3.12112e-18	0.171122	0.212	0.114	0.098
immune	3	Fam49b	3.53454e-18	0.293227	0.647	0.579	0.068
immune	3	Trim25	5.31854e-18	0.195651	0.252	0.145	0.107
immune	3	Eif3f	7.28085e-18	0.184497	0.996	0.981	0.015
immune	3	Gm12657	1.03514e-17	0.137502	0.136	0.058	0.078
immune	3	Nfatc3	1.14727e-17	0.202372	0.248	0.144	0.104
immune	3	Itprip	1.29123e-17	0.133303	0.125	0.051	0.074
immune	3	Nsf	1.3453e-17	0.165234	0.18	0.091	0.089
immune	3	Lrmp	2.18298e-17	0.171284	0.216	0.118	0.098
immune	3	Hnrpdl	2.97252e-17	0.286137	0.61	0.538	0.072
immune	3	Acsf2	4.18509e-17	0.113489	0.107	0.041	0.066
immune	3	Mtss1	4.35846e-17	0.144378	0.171	0.084	0.087
immune	3	Shisa5	8.41169e-17	0.185615	0.943	0.889	0.054
immune	3	Cmah	8.69411e-17	0.214596	0.288	0.18	0.108
immune	3	BC006779	9.61928e-17	0.148555	0.154	0.073	0.081
immune	3	Gpd2	1.73737e-16	0.170304	0.195	0.103	0.092
immune	3	Gsn	1.91575e-16	0.207029	0.751	0.62	0.131
immune	3	Abi3	8.45913e-16	0.131541	0.162	0.079	0.083
immune	3	Cd69	1.06692e-15	0.239984	0.353	0.237	0.116
immune	3	Rpl18a	1.17576e-15	0.124196	1	1	0
immune	3	Irs2	1.96847e-15	0.122613	0.123	0.053	0.07
immune	3	Tfam	2.61085e-15	0.183142	0.241	0.143	0.098
immune	3	Snap23	2.72493e-15	0.201328	0.248	0.151	0.097
immune	3	Hist1h2bc	3.12105e-15	0.346143	0.218	0.128	0.09
immune	3	Atp6v0d1	3.61705e-15	0.275816	0.385	0.289	0.096
immune	3	Prorsd1	3.94146e-15	0.176678	0.205	0.115	0.09
immune	3	Ddx5	6.99304e-15	0.183551	0.988	0.968	0.02
immune	3	Map2k1	7.29086e-15	0.201877	0.253	0.156	0.097
immune	3	9430038I01Rik	1.17429e-14	0.1312	0.128	0.058	0.07
immune	3	Pml	1.47684e-14	0.139184	0.152	0.075	0.077
immune	3	Snap29	1.55077e-14	0.131626	0.151	0.074	0.077
immune	3	Cnp	1.5836e-14	0.28356	0.364	0.264	0.1
immune	3	Sorl1	4.23322e-14	0.119231	0.139	0.066	0.073
immune	3	Aff3	6.25383e-14	0.10313	0.113	0.048	0.065
immune	3	D1Ertd622e	9.57802e-14	0.173439	0.214	0.125	0.089
immune	3	Cd274	1.18726e-13	0.157062	0.199	0.112	0.087
immune	3	Tmed5	1.41939e-13	0.272407	0.428	0.34	0.088
immune	3	Ybx1	1.54913e-13	0.166364	0.953	0.926	0.027
immune	3	AI314976	1.69995e-13	0.149731	0.206	0.119	0.087
immune	3	Rapgef4	2.25438e-13	0.127389	0.1	0.041	0.059
immune	3	Twsg1	3.18976e-13	0.107673	0.11	0.048	0.062
immune	3	Scpep1	4.91005e-13	0.147203	0.196	0.111	0.085
immune	3	Rftn1	8.65599e-13	0.187884	0.255	0.162	0.093
immune	3	Hmgb1	9.71203e-13	0.145163	0.85	0.811	0.039
immune	3	Rraga	1.03313e-12	0.206117	0.256	0.166	0.09
immune	3	Rps20	1.26119e-12	0.136028	1	1	0
immune	3	Fbxo11	1.28184e-12	0.160098	0.194	0.112	0.082
immune	3	Pgls	2.04997e-12	0.253083	0.569	0.502	0.067
immune	3	Pld4	2.3277e-12	0.103861	0.243	0.145	0.098
immune	3	Macf1	2.57922e-12	0.210592	0.337	0.243	0.094
immune	3	Grasp	2.68431e-12	0.146824	0.177	0.098	0.079
immune	3	Foxn3	3.37858e-12	0.197395	0.278	0.186	0.092
immune	3	Malt1	3.74462e-12	0.144074	0.22	0.132	0.088
immune	3	Dazap2	3.83647e-12	0.244941	0.613	0.554	0.059
immune	3	Ppp1r11	5.06895e-12	0.203626	0.468	0.375	0.093
immune	3	Samd9l	8.91204e-12	0.151653	0.187	0.108	0.079
immune	3	Ddx6	9.05436e-12	0.231353	0.38	0.289	0.091
immune	3	Lpgat1	9.86277e-12	0.107694	0.111	0.051	0.06
immune	3	Tmem134	1.44537e-11	0.226113	0.479	0.4	0.079
immune	3	Ublcp1	1.47591e-11	0.109885	0.113	0.053	0.06
immune	3	Hspa1a	2.39268e-11	0.201736	0.241	0.364	-0.123
immune	3	Arhgdia	2.62031e-11	0.205966	0.749	0.718	0.031
immune	3	Rhob	4.33854e-11	0.241589	0.259	0.174	0.085
immune	3	Hmgn2	4.42403e-11	0.141119	0.53	0.447	0.083
immune	3	Nedd9	5.25053e-11	0.141973	0.175	0.1	0.075
immune	3	Rabgap1l	7.96455e-11	0.185832	0.279	0.19	0.089
immune	3	Uvrag	8.47889e-11	0.15058	0.199	0.12	0.079
immune	3	Nop10	1.02986e-10	0.24626	0.697	0.669	0.028
immune	3	Lrp10	1.11101e-10	0.22161	0.33	0.246	0.084
immune	3	Arpc5l	1.53794e-10	0.252208	0.382	0.303	0.079
immune	3	Fos	1.86332e-10	0.262331	0.671	0.602	0.069
immune	3	Fam174a	2.93858e-10	0.193478	0.294	0.206	0.088
immune	3	Emd	3.69962e-10	0.155829	0.482	0.396	0.086
immune	3	Slc16a6	3.8161e-10	0.147691	0.214	0.133	0.081
immune	3	Slc25a19	4.57696e-10	0.131738	0.18	0.106	0.074
immune	3	P2rx4	5.49387e-10	0.134694	0.18	0.106	0.074
immune	3	Sh3bp5	5.80335e-10	0.188011	0.244	0.162	0.082
immune	3	Gng10	6.11914e-10	0.17665	0.443	0.357	0.086
immune	3	Cytip	6.62884e-10	0.191653	0.788	0.75	0.038
immune	3	Mgrn1	7.05366e-10	0.115123	0.136	0.073	0.063
immune	3	Eml4	8.03672e-10	0.127916	0.205	0.127	0.078
immune	3	Srsf5	8.63154e-10	0.187537	0.771	0.76	0.011
immune	3	Zfp36	9.2845e-10	0.108363	0.637	0.535	0.102
immune	3	Dnajb2	1.35298e-09	0.127567	0.171	0.1	0.071
immune	3	Rnf113a2	1.39808e-09	0.107803	0.142	0.077	0.065
immune	3	Insig2	1.58938e-09	0.112302	0.14	0.076	0.064
immune	3	Ddx41	1.64012e-09	0.162912	0.229	0.15	0.079
immune	3	Wbp11	1.94328e-09	0.200358	0.358	0.273	0.085
immune	3	BC017643	2.20227e-09	0.141325	0.211	0.134	0.077
immune	3	Ddx54	2.55052e-09	0.190701	0.292	0.21	0.082
immune	3	Son	3.39329e-09	0.203637	0.722	0.708	0.014
immune	3	Ppcdc	4.0799e-09	0.106858	0.134	0.072	0.062
immune	3	Ppan	4.8039e-09	0.180795	0.206	0.133	0.073
immune	3	Sik1	5.61471e-09	0.188574	0.295	0.214	0.081
immune	3	Pfdn5	6.51039e-09	0.132915	0.987	0.983	0.004
immune	3	Fam136a	8.09241e-09	0.111739	0.145	0.082	0.063
immune	3	Itsn2	8.24015e-09	0.153182	0.205	0.132	0.073
immune	3	Notch2	1.20443e-08	0.169322	0.173	0.106	0.067
immune	3	Dynlt3	1.33211e-08	0.14564	0.175	0.107	0.068
immune	3	Slc15a4	2.32312e-08	0.104915	0.125	0.067	0.058
immune	3	Rbm39	2.56849e-08	0.214508	0.681	0.679	0.002
immune	3	Wbp2	3.30469e-08	0.16902	0.308	0.227	0.081
immune	3	Pyhin1	4.90018e-08	0.162658	0.246	0.168	0.078
immune	3	Smc6	5.28628e-08	0.272147	0.377	0.307	0.07
immune	3	C87436	5.42054e-08	0.120315	0.177	0.109	0.068
immune	3	Trim26	5.87619e-08	0.133182	0.208	0.135	0.073
immune	3	Srsf10	6.04792e-08	0.184773	0.303	0.226	0.077
immune	3	Hcls1	6.3247e-08	0.214702	0.48	0.408	0.072
immune	3	Brwd1	6.95704e-08	0.143081	0.181	0.114	0.067
immune	3	Chchd4	8.42707e-08	0.134199	0.155	0.093	0.062
immune	3	2410006H16Rik	1.78707e-07	0.137597	0.792	0.769	0.023
immune	3	Sf3b1	2.0457e-07	0.206548	0.616	0.577	0.039
immune	3	Rhoh	2.19126e-07	0.186727	0.431	0.348	0.083
immune	3	Foxo1	2.45182e-07	0.210565	0.34	0.265	0.075
immune	3	Aldoa	3.16508e-07	0.163794	0.732	0.717	0.015
immune	3	Rsrc2	3.60022e-07	0.197142	0.482	0.422	0.06
immune	3	Gnas	4.54558e-07	0.119512	0.963	0.921	0.042
immune	3	Fam65b	5.73406e-07	0.150543	0.239	0.166	0.073
immune	3	Vamp2	7.46694e-07	0.145061	0.218	0.149	0.069
immune	3	Ets1	1.02266e-06	0.162933	0.761	0.706	0.055
immune	3	Psenen	1.03323e-06	0.189408	0.61	0.588	0.022
immune	3	Rbm26	1.17729e-06	0.184359	0.265	0.195	0.07
immune	3	Cdt1	1.26471e-06	0.125012	0.18	0.116	0.064
immune	3	Ccdc50	1.30195e-06	0.134877	0.2	0.134	0.066
immune	3	Coro1a	1.4814e-06	0.10653	0.937	0.905	0.032
immune	3	St6galnac4	2.05145e-06	0.120606	0.159	0.099	0.06
immune	3	0610030E20Rik	2.19e-06	0.123854	0.171	0.109	0.062
immune	3	Zfp869	2.44838e-06	0.120349	0.193	0.127	0.066
immune	3	Phc2	2.84029e-06	0.12176	0.187	0.123	0.064
immune	3	Taf9	2.89828e-06	0.18641	0.381	0.315	0.066
immune	3	Laptm5	3.03933e-06	0.153897	0.834	0.823	0.011
immune	3	Mtdh	3.06576e-06	0.177546	0.411	0.349	0.062
immune	3	Kcnq1ot1	3.195e-06	0.167059	0.214	0.148	0.066
immune	3	Slc38a1	3.58469e-06	0.16721	0.28	0.208	0.072
immune	3	H2-M3	3.78123e-06	0.137626	0.216	0.149	0.067
immune	3	Uchl3	3.97051e-06	0.188544	0.26	0.192	0.068
immune	3	Rilpl2	4.14806e-06	0.225295	0.348	0.272	0.076
immune	3	Csk	6.0079e-06	0.184896	0.445	0.383	0.062
immune	3	Rest	7.18284e-06	0.10713	0.155	0.097	0.058
immune	3	Rpl7l1	8.29321e-06	0.159973	0.271	0.203	0.068
immune	3	Eef1g	8.89039e-06	0.112405	0.999	0.988	0.011
immune	3	Baz1a	1.18445e-05	0.177954	0.321	0.255	0.066
immune	3	Map3k8	1.29409e-05	0.190304	0.241	0.174	0.067
immune	3	Rfk	1.29774e-05	0.139261	0.201	0.138	0.063
immune	3	Mphosph10	1.89365e-05	0.128834	0.177	0.117	0.06
immune	3	Mndal	2.0708e-05	0.185686	0.326	0.26	0.066
immune	3	Cdv3	2.49532e-05	0.203378	0.385	0.327	0.058
immune	3	Id3	2.70201e-05	0.146846	0.252	0.186	0.066
immune	3	Smap2	3.33016e-05	0.179829	0.405	0.339	0.066
immune	3	Nrbp1	3.39491e-05	0.148334	0.292	0.225	0.067
immune	3	Atf4	3.57289e-05	0.170919	0.604	0.564	0.04
immune	3	Epn1	4.83246e-05	0.163738	0.28	0.217	0.063
immune	3	Hnrnpk	5.21378e-05	0.180969	0.684	0.681	0.003
immune	3	Cdc42	5.2342e-05	0.136731	0.844	0.83	0.014
immune	3	Nop16	5.30551e-05	0.108824	0.132	0.082	0.05
immune	3	Pde4b	5.65615e-05	0.166833	0.382	0.315	0.067
immune	3	Srsf2	5.98617e-05	0.190297	0.66	0.651	0.009
immune	3	Gemin7	6.62166e-05	0.165136	0.337	0.272	0.065
immune	3	Tmed10	6.83016e-05	0.157017	0.514	0.467	0.047
immune	3	Yrdc	6.94388e-05	0.165586	0.295	0.232	0.063
immune	3	Cse1l	7.33817e-05	0.108924	0.17	0.114	0.056
immune	3	Ier2	7.7184e-05	0.221827	0.692	0.672	0.02
immune	3	Tigd2	8.04307e-05	0.121685	0.22	0.157	0.063
immune	3	Grk6	0.000111557	0.141448	0.36	0.29	0.07
immune	3	Neu1	0.000166893	0.120095	0.221	0.159	0.062
immune	3	Asnsd1	0.000167752	0.162071	0.315	0.252	0.063
immune	3	5031425E22Rik	0.000172295	0.133985	0.207	0.148	0.059
immune	3	Gpbp1	0.000174092	0.174491	0.434	0.377	0.057
immune	3	Tcf3	0.000212883	0.131959	0.21	0.151	0.059
immune	3	Sla	0.000218198	0.141274	0.356	0.284	0.072
immune	3	Birc3	0.000225272	0.140961	0.295	0.229	0.066
immune	3	Rbm25	0.000225637	0.187124	0.447	0.393	0.054
immune	3	Sfrs18	0.000284738	0.157163	0.319	0.258	0.061
immune	3	Cebpz	0.000285587	0.179109	0.349	0.291	0.058
immune	3	Smg1	0.000293444	0.117673	0.19	0.133	0.057
immune	3	Atp6v0b	0.000318971	0.158022	0.398	0.336	0.062
immune	3	B4galt5	0.000324412	0.103959	0.158	0.105	0.053
immune	3	Gtf2a2	0.000328397	0.161298	0.326	0.266	0.06
immune	3	Ash1l	0.000331278	0.130635	0.202	0.145	0.057
immune	3	Snrpd2	0.000353183	0.148205	0.661	0.638	0.023
immune	3	Atp6ap1	0.000390435	0.144554	0.274	0.214	0.06
immune	3	Hmha1	0.000484174	0.18657	0.669	0.667	0.002
immune	3	Hist1h1e	0.000537709	0.102933	0.147	0.097	0.05
immune	3	Txnip	0.00056131	0.170916	0.397	0.335	0.062
immune	3	Ost4	0.00068898	0.145105	0.649	0.631	0.018
immune	3	Hnrnph2	0.000723666	0.162382	0.283	0.227	0.056
immune	3	Ubl3	0.000814153	0.141437	0.427	0.364	0.063
immune	3	Gltscr2	0.00103341	0.112846	0.912	0.909	0.003
immune	3	Psma1	0.00123211	0.163698	0.394	0.342	0.052
immune	3	Ccm2	0.0014099	0.151489	0.327	0.267	0.06
immune	3	Phip	0.00151115	0.116982	0.213	0.157	0.056
immune	3	Hist3h2a	0.00164377	0.13771	0.222	0.164	0.058
immune	3	Mrps18b	0.00173349	0.119287	0.196	0.143	0.053
immune	3	Etnk1	0.00175339	0.108912	0.195	0.141	0.054
immune	3	Bambi	0.00198596	0.10779	0.104	0.063	0.041
immune	3	Calm2	0.0020254	0.110031	0.787	0.773	0.014
immune	3	Pnrc2	0.00207197	0.126323	0.285	0.224	0.061
immune	3	Rrs1	0.00235833	0.14178	0.18	0.131	0.049
immune	3	Acd	0.00249093	0.110775	0.17	0.12	0.05
immune	3	P2ry10	0.0025234	0.164757	0.453	0.394	0.059
immune	3	Ptk2b	0.00253102	0.141639	0.287	0.228	0.059
immune	3	Nampt	0.00256392	0.113288	0.198	0.143	0.055
immune	3	Stx16	0.00277394	0.12159	0.248	0.191	0.057
immune	3	Rps19bp1	0.00290289	0.135826	0.2	0.148	0.052
immune	3	Arid4b	0.00317183	0.131198	0.287	0.228	0.059
immune	3	Mrpl17	0.00318179	0.164319	0.277	0.225	0.052
immune	3	Hnrnpf	0.00353489	0.120929	0.88	0.876	0.004
immune	3	BC004004	0.0040137	0.109425	0.222	0.166	0.056
immune	3	Rnf130	0.00409573	0.11574	0.224	0.168	0.056
immune	3	Neat1	0.00445776	0.152969	0.496	0.449	0.047
immune	3	Fis1	0.00456895	0.163226	0.568	0.56	0.008
immune	3	Vapa	0.00546942	0.152793	0.522	0.491	0.031
immune	3	Ncl	0.00569216	0.241093	0.832	0.831	0.001
immune	3	Clk1	0.00602201	0.145538	0.484	0.437	0.047
immune	3	Tcp11l2	0.00638504	0.198846	0.342	0.29	0.052
immune	3	Ccdc23	0.0105834	0.124678	0.229	0.175	0.054
immune	3	Msn	0.0106976	0.154239	0.597	0.579	0.018
immune	3	Timm17b	0.011417	0.119413	0.244	0.19	0.054
immune	3	Ppp1r2	0.0129252	0.150989	0.306	0.258	0.048
immune	3	Pim3	0.013745	0.152893	0.233	0.182	0.051
immune	3	Pecam1	0.0147323	0.100027	0.157	0.111	0.046
immune	3	Timm10	0.0163479	0.113678	0.166	0.12	0.046
immune	3	Nsmce4a	0.018323	0.143872	0.347	0.296	0.051
immune	3	Sft2d1	0.0368836	0.147633	0.318	0.27	0.048
immune	3	Ddx21	0.044804	0.200671	0.448	0.426	0.022
immune	3	Iqgap1	0.0457398	0.158259	0.426	0.39	0.036
immune	4	Tmem66	9.25245e-299	1.28347	0.964	0.555	0.409
immune	4	Rplp0	1.35919e-294	0.642288	1	1	0
immune	4	A130040M12Rik	3.64117e-294	1.48304	0.881	0.334	0.547
immune	4	Tpt1	6.81135e-279	0.631072	1	1	0
immune	4	Rplp1	4.38457e-278	0.631132	1	1	0
immune	4	Rps7	3.73332e-273	0.561025	1	1	0
immune	4	Emb	1.4629e-271	1.26187	0.886	0.373	0.513
immune	4	Rps3	2.24409e-268	0.515278	1	1	0
immune	4	Rps3a	7.14538e-266	0.495658	1	1	0
immune	4	Rps16	4.54418e-261	0.510081	1	1	0
immune	4	Rpl12	2.49684e-259	0.685653	1	0.999	0.001
immune	4	Rpl8	2.0098e-252	0.507352	1	1	0
immune	4	Rps24	7.18289e-252	0.537579	1	1	0
immune	4	Satb1	2.79889e-250	1.13825	0.954	0.564	0.39
immune	4	Rps15a	3.73937e-248	0.517894	1	1	0
immune	4	Vps37b	2.77723e-247	1.17466	0.985	0.689	0.296
immune	4	Rps4x	8.49147e-246	0.493521	1	1	0
immune	4	Rps17	1.44311e-241	0.593437	1	1	0
immune	4	Rps23	4.05619e-241	0.455128	1	1	0
immune	4	Rps6	2.06143e-238	0.489373	1	1	0
immune	4	Rpl5	1.68179e-235	0.631853	1	0.999	0.001
immune	4	Eef1a1	3.85334e-233	0.470735	1	1	0
immune	4	Rps14	6.52587e-230	0.397617	1	1	0
immune	4	Rps8	2.29144e-228	0.48012	1	1	0
immune	4	Lef1	1.49882e-226	0.673893	0.481	0.082	0.399
immune	4	Elovl6	1.83823e-218	0.606652	0.357	0.037	0.32
immune	4	Rpl19	8.66025e-216	0.43219	1	1	0
immune	4	Rpl35a	1.03231e-214	0.414264	1	1	0
immune	4	Gramd3	1.92882e-214	1.01293	0.852	0.4	0.452
immune	4	Rpl9	7.16225e-209	0.435752	1	1	0
immune	4	Rplp2	9.90334e-199	0.441713	1	1	0
immune	4	Rps27a	6.07657e-197	0.391247	1	1	0
immune	4	Ramp3	2.84932e-192	0.795175	0.686	0.215	0.471
immune	4	Rpl15	2.81539e-191	0.475321	1	1	0
immune	4	Rpl23	9.12768e-186	0.435259	1	1	0
immune	4	Rps18	8.70033e-184	0.427912	1	1	0
immune	4	Rps15a-ps4	9.6297e-182	0.652318	1	0.983	0.017
immune	4	Rps29	5.86131e-181	0.344997	1	1	0
immune	4	Rpl17	2.84089e-180	0.403835	1	1	0
immune	4	Rpl31	1.17954e-176	0.477271	1	1	0
immune	4	Rps10	1.31626e-176	0.450872	1	1	0
immune	4	Rpl3	4.5671e-175	0.453679	1	1	0
immune	4	Cd3d	2.38512e-174	0.839483	0.963	0.472	0.491
immune	4	Rpl4	4.92109e-174	0.448355	1	1	0
immune	4	Ifngr1	1.00781e-171	0.889718	0.877	0.479	0.398
immune	4	Dusp10	3.37036e-166	0.904272	0.549	0.169	0.38
immune	4	Rps15	4.51088e-165	0.415793	1	1	0
immune	4	Rpl10a	3.00754e-161	0.432073	1	1	0
immune	4	Rpsa	2.31383e-159	0.427199	1	1	0
immune	4	Rpl23a	1.08143e-156	0.364917	1	1	0
immune	4	Rps20	1.81643e-155	0.464412	1	1	0
immune	4	Eef1b2	6.78456e-155	0.569724	0.999	0.989	0.01
immune	4	Rpl11	9.71541e-155	0.364724	1	1	0
immune	4	Rpl18	2.91436e-150	0.39569	1	1	0
immune	4	Rpl7	5.68152e-150	0.409712	1	1	0
immune	4	Rps13	4.85309e-149	0.37251	1	1	0
immune	4	Rpl6	1.78631e-148	0.359615	1	1	0
immune	4	Rps2	5.13656e-147	0.435803	1	1	0
immune	4	Itk	1.25535e-144	0.609542	0.571	0.192	0.379
immune	4	Rpl21	1.87005e-142	0.353657	1	1	0
immune	4	Gimap6	1.04811e-141	0.866294	0.86	0.532	0.328
immune	4	Rpl32	6.08721e-141	0.34477	1	1	0
immune	4	Socs3	1.6746e-138	0.759737	0.782	0.383	0.399
immune	4	Gnb2l1	4.83325e-132	0.465323	1	0.997	0.003
immune	4	Rps26	9.96536e-129	0.383745	1	1	0
immune	4	Rpl13a	1.22862e-128	0.331263	1	1	0
immune	4	Eef2	7.10429e-124	0.425412	1	0.998	0.002
immune	4	Fam101b	4.20732e-123	0.537	0.342	0.076	0.266
immune	4	Npm1	5.17587e-122	0.529696	0.998	0.982	0.016
immune	4	Txk	2.03583e-120	0.572027	0.506	0.172	0.334
immune	4	Rpl39	5.91492e-120	0.322987	1	1	0
immune	4	2610019F03Rik	1.19594e-119	0.386204	0.27	0.044	0.226
immune	4	Rapgef6	8.52237e-118	0.779245	0.671	0.345	0.326
immune	4	Rpl13	1.92395e-115	0.305449	1	1	0
immune	4	Rps5	3.63772e-115	0.317839	1	1	0
immune	4	Ssh2	3.71788e-115	0.609016	0.601	0.255	0.346
immune	4	Zfp281	1.26099e-112	0.576495	0.438	0.142	0.296
immune	4	Frat2	1.01575e-111	0.494354	0.414	0.122	0.292
immune	4	Prdx6	5.33003e-109	0.687977	0.853	0.557	0.296
immune	4	Rpl22l1	3.44168e-105	0.530425	0.998	0.985	0.013
immune	4	5730508B09Rik	2.04168e-104	0.523784	0.347	0.093	0.254
immune	4	Rps19	2.34828e-103	0.319271	1	1	0
immune	4	Rgs10	1.82319e-102	0.708276	0.742	0.415	0.327
immune	4	Cd53	1.03244e-99	0.682328	0.92	0.768	0.152
immune	4	Rpl36a	1.0904e-98	0.355265	1	1	0
immune	4	Igfbp4	1.71262e-97	0.662825	0.48	0.173	0.307
immune	4	Rpl27a	2.72154e-97	0.29176	1	1	0
immune	4	Smc4	3.66854e-97	0.706401	0.633	0.319	0.314
immune	4	Cox7a2l	6.35971e-97	0.478001	0.986	0.945	0.041
immune	4	Prkca	1.84724e-96	0.644041	0.664	0.332	0.332
immune	4	S1pr1	2.06875e-96	0.612678	0.635	0.311	0.324
immune	4	Rps21	3.04927e-94	0.338475	1	1	0
immune	4	Uba52	5.35074e-94	0.262318	1	1	0
immune	4	Arid5a	1.86788e-91	0.600287	0.614	0.299	0.315
immune	4	Rpl14	5.42419e-91	0.304629	1	1	0
immune	4	Trib2	9.49292e-90	0.455375	0.321	0.088	0.233
immune	4	Ms4a4b	1.23542e-89	0.425433	0.713	0.324	0.389
immune	4	Ccr7	1.54393e-88	0.607977	0.895	0.595	0.3
immune	4	Gtf2i	2.80246e-86	0.542397	0.45	0.174	0.276
immune	4	Rras2	8.5351e-86	0.51901	0.494	0.206	0.288
immune	4	Rpl18a	1.22924e-85	0.2708	1	1	0
immune	4	Rpl10	1.36157e-84	0.263725	1	1	0
immune	4	Pde4d	7.52983e-84	0.341082	0.307	0.084	0.223
immune	4	Rps11	4.17985e-83	0.295412	1	1	0
immune	4	Npc2	7.74897e-83	0.430605	0.936	0.714	0.222
immune	4	Rpl28	1.38704e-82	0.327464	1	1	0
immune	4	Rpl35	1.15177e-79	0.256708	1	1	0
immune	4	Gm9320	2.43828e-77	0.554546	0.835	0.613	0.222
immune	4	Cd247	1.93271e-76	0.454274	0.521	0.233	0.288
immune	4	Galnt6	4.35455e-76	0.373671	0.323	0.101	0.222
immune	4	Klk8	2.44686e-75	0.476754	0.562	0.263	0.299
immune	4	Socs1	8.85015e-75	0.412515	0.438	0.174	0.264
immune	4	Stat5b	3.95881e-74	0.392912	0.369	0.133	0.236
immune	4	Grap2	1.55925e-71	0.424716	0.42	0.171	0.249
immune	4	Rps9	1.78989e-71	0.230864	1	1	0
immune	4	Pnrc1	1.88357e-70	0.533621	0.908	0.706	0.202
immune	4	Rpl37a	2.22785e-70	0.210478	1	1	0
immune	4	Zc3hav1	3.5702e-69	0.45353	0.564	0.283	0.281
immune	4	Rpl27	2.51982e-68	0.243199	1	1	0
immune	4	Rps25	2.27904e-67	0.24607	1	1	0
immune	4	Crem	3.53485e-66	0.460776	0.828	0.552	0.276
immune	4	Fosl2	1.39352e-65	0.429521	0.609	0.306	0.303
immune	4	Bend4	1.91233e-65	0.28105	0.205	0.046	0.159
immune	4	Cd8b1	3.22606e-65	0.423112	0.532	0.234	0.298
immune	4	Dapl1	4.41981e-64	0.246729	0.321	0.101	0.22
immune	4	Il21r	7.58148e-64	0.562131	0.683	0.415	0.268
immune	4	Rpl29	4.53695e-63	0.276957	1	0.999	0.001
immune	4	Naca	8.50376e-63	0.310829	1	0.997	0.003
immune	4	Gpr146	1.40133e-62	0.282794	0.247	0.069	0.178
immune	4	Rpl36	7.95121e-62	0.224632	1	1	0
immune	4	Klhdc2	1.13566e-61	0.359774	0.286	0.094	0.192
immune	4	Ms4a6b	1.0276e-60	0.41819	0.638	0.345	0.293
immune	4	Rpl24	4.89326e-60	0.251123	1	1	0
immune	4	Prkch	1.92981e-59	0.3304	0.36	0.141	0.219
immune	4	Map1lc3b	4.85741e-59	0.462219	0.861	0.67	0.191
immune	4	Pja1	1.65297e-58	0.405612	0.336	0.13	0.206
immune	4	Trim13	4.68201e-58	0.20527	0.143	0.024	0.119
immune	4	Rpl37	5.01878e-58	0.216796	1	1	0
immune	4	Actn1	5.0331e-58	0.340498	0.387	0.157	0.23
immune	4	Zeb1	1.70819e-57	0.335352	0.29	0.101	0.189
immune	4	Rnf7	7.48456e-56	0.490781	0.646	0.408	0.238
immune	4	Eef1g	8.25791e-56	0.328049	1	0.989	0.011
immune	4	Myb	1.5128e-55	0.232837	0.168	0.036	0.132
immune	4	Fyb	3.21955e-54	0.390554	0.665	0.378	0.287
immune	4	Il7r	7.02864e-52	0.356529	0.563	0.298	0.265
immune	4	Rnf19a	1.18579e-51	0.27105	0.237	0.074	0.163
immune	4	Tcf7	1.45734e-51	0.301055	0.293	0.108	0.185
immune	4	Rpl31-ps12	9.5867e-51	0.37229	0.943	0.843	0.1
immune	4	Lat	2.43269e-50	0.328107	0.717	0.405	0.312
immune	4	Mfsd6	2.89868e-50	0.275242	0.245	0.08	0.165
immune	4	Cep97	3.67284e-50	0.201472	0.17	0.041	0.129
immune	4	Scml4	3.6759e-50	0.250932	0.232	0.073	0.159
immune	4	Rpl22	4.32113e-49	0.251876	0.999	0.998	0.001
immune	4	Rps15a-ps6	3.06071e-47	0.33365	0.978	0.926	0.052
immune	4	Igtp	1.50573e-46	0.313957	0.279	0.106	0.173
immune	4	Ube2b	2.69953e-45	0.454963	0.799	0.625	0.174
immune	4	Limd2	1.49729e-44	0.410219	0.943	0.791	0.152
immune	4	Eif1	2.40243e-44	0.277872	1	1	0
immune	4	Sesn3	2.68185e-44	0.306287	0.316	0.134	0.182
immune	4	Epb4.1	1.27913e-43	0.298581	0.315	0.135	0.18
immune	4	Sh2d1a	2.80491e-43	0.287855	0.349	0.153	0.196
immune	4	Ablim1	3.51532e-42	0.429532	0.578	0.365	0.213
immune	4	Ifngr2	5.86288e-42	0.367298	0.445	0.235	0.21
immune	4	Rps27	9.55199e-42	0.214298	1	1	0
immune	4	Klf2	2.77245e-41	0.207396	0.933	0.722	0.211
immune	4	Leprotl1	1.62782e-40	0.368163	0.562	0.341	0.221
immune	4	Rpl7a	2.42185e-40	0.244536	1	0.999	0.001
immune	4	Rab3ip	8.49083e-40	0.252755	0.259	0.102	0.157
immune	4	Ss18	9.47432e-38	0.288415	0.323	0.15	0.173
immune	4	Gimap3	2.34483e-37	0.384677	0.585	0.37	0.215
immune	4	Crlf3	2.48233e-37	0.358255	0.487	0.292	0.195
immune	4	Rnf125	4.45008e-37	0.293309	0.319	0.148	0.171
immune	4	Btg1	5.5013e-37	0.309354	0.998	0.976	0.022
immune	4	Stat5a	8.15221e-37	0.239345	0.267	0.11	0.157
immune	4	Tmsb10	2.14821e-36	0.229399	1	0.998	0.002
immune	4	Gpr132	3.64073e-36	0.367835	0.677	0.464	0.213
immune	4	Inadl	4.07235e-36	0.147287	0.12	0.027	0.093
immune	4	Lck	2.67271e-35	0.250623	0.692	0.415	0.277
immune	4	Camk4	3.96622e-35	0.206525	0.232	0.089	0.143
immune	4	Sec11a	4.24745e-35	0.389628	0.583	0.388	0.195
immune	4	Bambi-ps1	1.88502e-34	0.176223	0.141	0.038	0.103
immune	4	1190002H23Rik	3.87097e-34	0.303661	0.467	0.26	0.207
immune	4	Dnaja2	2.44189e-33	0.416241	0.623	0.434	0.189
immune	4	A930005H10Rik	4.18545e-33	0.264303	0.317	0.152	0.165
immune	4	Cblb	1.74421e-32	0.282609	0.314	0.153	0.161
immune	4	Gm15421	2.22307e-32	0.365161	0.763	0.589	0.174
immune	4	Il4ra	2.24382e-32	0.359518	0.523	0.325	0.198
immune	4	Tubb2a	3.12622e-32	0.578406	0.295	0.147	0.148
immune	4	Snhg1	3.53221e-32	0.396489	0.552	0.363	0.189
immune	4	Tmem64	1.11385e-31	0.332153	0.362	0.188	0.174
immune	4	Cd3e	3.63824e-31	0.172175	0.693	0.404	0.289
immune	4	Skap1	3.81143e-30	0.233038	0.52	0.303	0.217
immune	4	Tcp11l2	4.27664e-30	0.281012	0.456	0.267	0.189
immune	4	Tmem71	9.81458e-30	0.210349	0.233	0.099	0.134
immune	4	Gimap4	2.61035e-29	0.328919	0.614	0.41	0.204
immune	4	Eif3e	2.9169e-29	0.280832	0.937	0.846	0.091
immune	4	Gimap1	3.03117e-29	0.340557	0.621	0.425	0.196
immune	4	Eif3h	6.79506e-29	0.25319	0.971	0.918	0.053
immune	4	Ppp1cc	1.43459e-28	0.318462	0.704	0.522	0.182
immune	4	Kif1b	2.55355e-28	0.219974	0.219	0.092	0.127
immune	4	Gltscr2	4.56315e-28	0.277772	0.954	0.898	0.056
immune	4	Rnf138	1.47014e-27	0.336999	0.519	0.343	0.176
immune	4	Ptpn22	2.17347e-27	0.256467	0.459	0.275	0.184
immune	4	Selplg	2.31797e-27	0.287866	0.751	0.536	0.215
immune	4	Sec62	3.18829e-27	0.340076	0.69	0.518	0.172
immune	4	Cd2	4.0054e-27	0.309656	0.777	0.589	0.188
immune	4	Cd27	5.03216e-27	0.240128	0.386	0.213	0.173
immune	4	Naa38	8.70754e-27	0.2989	0.45	0.274	0.176
immune	4	Gimap9	1.13632e-26	0.249303	0.343	0.183	0.16
immune	4	Tob1	1.35612e-26	0.229306	0.293	0.145	0.148
immune	4	Thada	2.8616e-26	0.135138	0.117	0.033	0.084
immune	4	Snhg12	3.28417e-26	0.328213	0.473	0.297	0.176
immune	4	Klf3	3.9498e-26	0.245549	0.337	0.181	0.156
immune	4	Atp1b3	4.0153e-26	0.298907	0.558	0.373	0.185
immune	4	Crbn	8.30397e-26	0.241905	0.301	0.154	0.147
immune	4	Fam102a	1.25606e-25	0.230513	0.266	0.129	0.137
immune	4	Rpl38	4.22508e-25	0.139395	1	1	0
immune	4	Hspe1	4.84271e-25	0.402105	0.916	0.832	0.084
immune	4	Gpr18	4.88055e-25	0.246724	0.356	0.196	0.16
immune	4	Syf2	6.45272e-25	0.30808	0.611	0.437	0.174
immune	4	Itm2a	2.1538e-24	0.260162	0.21	0.092	0.118
immune	4	Pabpc1	2.70738e-24	0.228248	0.987	0.976	0.011
immune	4	Bnip3l	3.99121e-24	0.282141	0.558	0.375	0.183
immune	4	Ets1	4.36734e-24	0.306496	0.859	0.688	0.171
immune	4	Pde3b	1.06227e-23	0.212661	0.295	0.154	0.141
immune	4	Abcb9	7.33379e-23	0.173828	0.174	0.07	0.104
immune	4	Impdh2	3.18025e-22	0.305843	0.639	0.472	0.167
immune	4	Ifi47	4.63557e-22	0.247005	0.273	0.143	0.13
immune	4	Irf1	1.99069e-21	0.282894	0.439	0.277	0.162
immune	4	Eef1d	2.26015e-21	0.251523	0.932	0.876	0.056
immune	4	Ubash3a	4.07716e-21	0.13556	0.147	0.055	0.092
immune	4	Tox	5.47494e-21	0.169053	0.257	0.127	0.13
immune	4	Pdlim1	1.0293e-20	0.248484	0.405	0.25	0.155
immune	4	Whsc1l1	9.58771e-20	0.240338	0.407	0.257	0.15
immune	4	Gch1	4.27769e-19	0.229301	0.486	0.319	0.167
immune	4	Slfn1	1.07689e-18	0.137532	0.143	0.057	0.086
immune	4	Ppm1h	1.82713e-18	0.160214	0.199	0.094	0.105
immune	4	Arid4a	1.89761e-18	0.241139	0.331	0.198	0.133
immune	4	Mob2	8.66208e-18	0.176921	0.269	0.148	0.121
immune	4	Maf1	8.7855e-18	0.215833	0.444	0.289	0.155
immune	4	Dbf4	9.35168e-18	0.173021	0.191	0.09	0.101
immune	4	Fam169b	1.73785e-17	0.138824	0.187	0.087	0.1
immune	4	Rps12	2.1036e-17	0.161764	1	1	0
immune	4	Hspa8	2.55226e-17	0.222953	0.999	0.996	0.003
immune	4	1110034G24Rik	2.74206e-17	0.146564	0.182	0.084	0.098
immune	4	Cdkn2d	3.32778e-17	0.200201	0.343	0.208	0.135
immune	4	Bzw2	7.01707e-17	0.197882	0.325	0.193	0.132
immune	4	Zcchc11	8.04572e-17	0.202934	0.383	0.242	0.141
immune	4	Frat1	1.43237e-16	0.104358	0.12	0.045	0.075
immune	4	S1pr4	2.6965e-16	0.19588	0.336	0.203	0.133
immune	4	Ugcg	3.77511e-16	0.204092	0.31	0.186	0.124
immune	4	Ssbp2	4.26584e-16	0.119772	0.134	0.055	0.079
immune	4	Ikzf1	5.06142e-16	0.253947	0.501	0.357	0.144
immune	4	Ptpn18	5.25273e-16	0.210022	0.937	0.86	0.077
immune	4	Ube2d3	5.61633e-16	0.217163	0.927	0.873	0.054
immune	4	Inpp1	8.27585e-16	0.119352	0.132	0.054	0.078
immune	4	Nsg2	9.39969e-16	0.137853	0.2	0.099	0.101
immune	4	St8sia1	1.08013e-15	0.103256	0.107	0.039	0.068
immune	4	Rab2a	1.08621e-15	0.267971	0.617	0.482	0.135
immune	4	Tgfbr2	1.16648e-15	0.222307	0.368	0.235	0.133
immune	4	Rab18	1.37122e-15	0.260599	0.366	0.238	0.128
immune	4	Dgka	2.78531e-15	0.167851	0.348	0.215	0.133
immune	4	Smchd1	2.79342e-15	0.222043	0.413	0.274	0.139
immune	4	Tiprl	3.02336e-15	0.21633	0.326	0.202	0.124
immune	4	Fxyd5	3.27747e-15	0.153374	0.875	0.7	0.175
immune	4	Tnfaip8l2	3.86045e-15	0.221199	0.329	0.207	0.122
immune	4	Prkcq	5.63016e-15	0.140731	0.21	0.108	0.102
immune	4	Sbno2	5.78456e-15	0.167122	0.303	0.179	0.124
immune	4	Fas	7.28613e-15	0.172602	0.232	0.125	0.107
immune	4	Eif5	1.29039e-14	0.275503	0.722	0.603	0.119
immune	4	Dnajb6	3.28935e-14	0.221851	0.67	0.52	0.15
immune	4	Cd28	5.48163e-14	0.127721	0.404	0.256	0.148
immune	4	Ap1ar	5.66979e-14	0.101079	0.113	0.044	0.069
immune	4	Ldha	8.67752e-14	0.203247	0.794	0.665	0.129
immune	4	Atp11b	9.21084e-14	0.139265	0.2	0.105	0.095
immune	4	Slain1	1.08283e-13	0.161303	0.173	0.086	0.087
immune	4	Clint1	1.18235e-13	0.193036	0.377	0.245	0.132
immune	4	Batf	1.32155e-13	0.191171	0.338	0.214	0.124
immune	4	March7	2.79059e-13	0.134533	0.182	0.093	0.089
immune	4	Znrf1	2.85662e-13	0.150617	0.268	0.157	0.111
immune	4	Sh2d2a	3.585e-13	0.125259	0.421	0.275	0.146
immune	4	Cd8a	3.91434e-13	0.100098	0.324	0.193	0.131
immune	4	Utrn	4.32655e-13	0.154837	0.218	0.12	0.098
immune	4	Prps1	6.23133e-13	0.164744	0.257	0.151	0.106
immune	4	Cct5	7.02989e-13	0.235185	0.698	0.568	0.13
immune	4	Gm6251	1.00835e-12	0.194951	0.348	0.231	0.117
immune	4	Pias2	1.73002e-12	0.103751	0.119	0.051	0.068
immune	4	Plcxd2	2.03969e-12	0.20638	0.312	0.199	0.113
immune	4	Emg1	2.39109e-12	0.230213	0.674	0.544	0.13
immune	4	Cct4	2.4637e-12	0.226446	0.683	0.561	0.122
immune	4	Srpk1	3.71008e-12	0.171357	0.319	0.204	0.115
immune	4	Slc16a1	5.19277e-12	0.106708	0.129	0.058	0.071
immune	4	Rps19-ps3	5.74099e-12	0.14815	0.234	0.136	0.098
immune	4	Dnaja1	7.65056e-12	0.364317	0.708	0.592	0.116
immune	4	Ubn1	1.75214e-11	0.167777	0.311	0.198	0.113
immune	4	Ndrg3	2.31849e-11	0.177478	0.223	0.131	0.092
immune	4	Tpr	2.32099e-11	0.27607	0.516	0.396	0.12
immune	4	Arpc3	2.66837e-11	0.267598	0.906	0.863	0.043
immune	4	Gas5	2.73e-11	0.114107	0.949	0.919	0.03
immune	4	Mxd1	3.09158e-11	0.116542	0.275	0.166	0.109
immune	4	Gpn3	3.66657e-11	0.115502	0.165	0.085	0.08
immune	4	Aim1	5.10544e-11	0.131471	0.201	0.112	0.089
immune	4	P2ry10	1.35808e-10	0.168636	0.523	0.382	0.141
immune	4	Jak1	2.00614e-10	0.23031	0.665	0.538	0.127
immune	4	Tomm20	2.58902e-10	0.174914	0.879	0.803	0.076
immune	4	Commd8	2.70943e-10	0.18336	0.368	0.254	0.114
immune	4	Chic2	3.60092e-10	0.18662	0.373	0.259	0.114
immune	4	Gm6402	4.23823e-10	0.186522	0.452	0.333	0.119
immune	4	Ahsa1	4.71824e-10	0.237983	0.428	0.311	0.117
immune	4	Peli1	9.83844e-10	0.197259	0.468	0.346	0.122
immune	4	Rasgrp2	1.48808e-09	0.187107	0.443	0.323	0.12
immune	4	Stk17b	1.56312e-09	0.177838	0.829	0.712	0.117
immune	4	Pip5k1a	2.83057e-09	0.107887	0.151	0.079	0.072
immune	4	1700029F09Rik	2.84826e-09	0.113269	0.208	0.121	0.087
immune	4	C030048B08Rik	3.43229e-09	0.117289	0.155	0.082	0.073
immune	4	Ccng2	5.21834e-09	0.100204	0.179	0.1	0.079
immune	4	Eif4a1	7.74635e-09	0.147879	0.905	0.87	0.035
immune	4	AI462493	1.02163e-08	0.202359	0.467	0.36	0.107
immune	4	Cir1	1.02859e-08	0.138175	0.263	0.169	0.094
immune	4	Ppp2r5a	1.42451e-08	0.141243	0.344	0.236	0.108
immune	4	Spata13	1.47343e-08	0.130185	0.235	0.147	0.088
immune	4	Raly	1.86729e-08	0.17923	0.673	0.55	0.123
immune	4	Klf13	2.36062e-08	0.217966	0.529	0.415	0.114
immune	4	Cytip	2.73163e-08	0.174683	0.836	0.742	0.094
immune	4	Cript	2.8603e-08	0.180566	0.464	0.352	0.112
immune	4	Il17ra	3.35278e-08	0.180406	0.276	0.184	0.092
immune	4	Zhx2	3.67391e-08	0.10802	0.154	0.084	0.07
immune	4	Acot2	3.81245e-08	0.123827	0.173	0.098	0.075
immune	4	Tesc	5.39811e-08	0.11146	0.173	0.098	0.075
immune	4	Nob1	5.6249e-08	0.11089	0.204	0.122	0.082
immune	4	Fkbp4	6.44388e-08	0.161212	0.403	0.29	0.113
immune	4	Smad4	1.28852e-07	0.112244	0.192	0.114	0.078
immune	4	Rabac1	1.30812e-07	0.157465	0.822	0.721	0.101
immune	4	Mbnl1	1.37178e-07	0.16901	0.681	0.567	0.114
immune	4	Srp9	1.65111e-07	0.172416	0.66	0.541	0.119
immune	4	Fam105a	2.16671e-07	0.124882	0.215	0.135	0.08
immune	4	Elovl5	2.31054e-07	0.1269	0.314	0.216	0.098
immune	4	Supt4h1	2.38401e-07	0.170315	0.69	0.58	0.11
immune	4	Sh3bp5	2.65908e-07	0.124252	0.257	0.168	0.089
immune	4	4932438A13Rik	2.88987e-07	0.137143	0.243	0.159	0.084
immune	4	Pitpnc1	3.21114e-07	0.125373	0.259	0.17	0.089
immune	4	Nasp	3.42821e-07	0.137629	0.252	0.165	0.087
immune	4	Cacybp	4.14527e-07	0.250096	0.447	0.35	0.097
immune	4	Dedd2	4.36395e-07	0.115915	0.221	0.139	0.082
immune	4	A930001N09Rik	4.76774e-07	0.108315	0.204	0.125	0.079
immune	4	Osbpl9	5.01219e-07	0.161834	0.338	0.242	0.096
immune	4	Chmp4b	6.94461e-07	0.193717	0.665	0.56	0.105
immune	4	Rbm7	7.33764e-07	0.142033	0.352	0.25	0.102
immune	4	Ypel5	1.37868e-06	0.118291	0.224	0.144	0.08
immune	4	Jmy	1.40514e-06	0.10158	0.168	0.098	0.07
immune	4	Pik3ip1	1.82613e-06	0.116774	0.223	0.142	0.081
immune	4	Rtf1	1.84098e-06	0.176875	0.468	0.367	0.101
immune	4	Tprgl	1.92256e-06	0.161306	0.549	0.436	0.113
immune	4	Nme2	1.92852e-06	0.12025	0.97	0.96	0.01
immune	4	Smc3	2.15102e-06	0.124919	0.285	0.195	0.09
immune	4	Fam103a1	2.29666e-06	0.145519	0.478	0.366	0.112
immune	4	Ubac2	2.49116e-06	0.140383	0.316	0.224	0.092
immune	4	Cct7	2.53695e-06	0.162313	0.586	0.478	0.108
immune	4	Rac1	2.92494e-06	0.171084	0.736	0.651	0.085
immune	4	Paip2	3.27078e-06	0.188103	0.659	0.569	0.09
immune	4	Stat3	3.63816e-06	0.144578	0.55	0.431	0.119
immune	4	Rpl30	3.70576e-06	0.10263	0.226	0.147	0.079
immune	4	Usp3	4.92018e-06	0.111845	0.199	0.126	0.073
immune	4	Nudt21	5.72544e-06	0.138636	0.499	0.387	0.112
immune	4	Rbm33	6.37487e-06	0.105961	0.211	0.135	0.076
immune	4	Zbtb11	6.96829e-06	0.102313	0.148	0.086	0.062
immune	4	Gm6654	1.08617e-05	0.148271	0.38	0.287	0.093
immune	4	Wdr89	1.1237e-05	0.158237	0.712	0.62	0.092
immune	4	Mir703	1.14348e-05	0.162838	0.74	0.653	0.087
immune	4	Pdcd10	1.41553e-05	0.155767	0.456	0.358	0.098
immune	4	Fam100b	1.45026e-05	0.14504	0.319	0.23	0.089
immune	4	Ubb	1.48533e-05	0.111021	0.995	0.99	0.005
immune	4	Mkrn1	1.71382e-05	0.139596	0.431	0.334	0.097
immune	4	Zdhhc20	1.71741e-05	0.13474	0.332	0.243	0.089
immune	4	Snrpf	1.90778e-05	0.145091	0.868	0.803	0.065
immune	4	Snhg6	2.18089e-05	0.151789	0.37	0.28	0.09
immune	4	1500012F01Rik	2.93547e-05	0.140339	0.681	0.57	0.111
immune	4	Rpf1	3.76034e-05	0.110138	0.24	0.163	0.077
immune	4	Lfng	4.23418e-05	0.147728	0.311	0.225	0.086
immune	4	Rab35	4.46082e-05	0.105247	0.213	0.14	0.073
immune	4	Pgs1	4.52424e-05	0.10764	0.229	0.153	0.076
immune	4	Mat2b	4.93766e-05	0.132771	0.373	0.281	0.092
immune	4	Btf3	4.94221e-05	0.107154	0.992	0.992	0
immune	4	Gm1821	9.36434e-05	0.165069	0.786	0.701	0.085
immune	4	Srpk2	0.000137624	0.121386	0.241	0.167	0.074
immune	4	Eif4b	0.000165222	0.157994	0.58	0.486	0.094
immune	4	Gimap5	0.000170727	0.119042	0.287	0.207	0.08
immune	4	Arl6ip5	0.000188469	0.130197	0.526	0.417	0.109
immune	4	Rpa1	0.000265469	0.10744	0.221	0.151	0.07
immune	4	Ap3s1	0.000283115	0.124466	0.336	0.251	0.085
immune	4	Rnf145	0.000313465	0.100432	0.275	0.195	0.08
immune	4	Smad7	0.000590307	0.114745	0.433	0.334	0.099
immune	4	Elf1	0.000630514	0.166088	0.558	0.472	0.086
immune	4	Grpel1	0.000685989	0.101209	0.344	0.257	0.087
immune	4	Prrc2c	0.000749033	0.135235	0.497	0.398	0.099
immune	4	Pim1	0.00097213	0.115396	0.641	0.545	0.096
immune	4	Slc38a2	0.00155559	0.15857	0.476	0.386	0.09
immune	4	Tmem33	0.00186729	0.116804	0.232	0.165	0.067
immune	4	Adss	0.00208362	0.114572	0.318	0.24	0.078
immune	4	Pdha1	0.00249732	0.113989	0.275	0.203	0.072
immune	4	Npm3	0.00283983	0.106212	0.503	0.406	0.097
immune	4	Mier1	0.00317107	0.113514	0.256	0.187	0.069
immune	4	Stk4	0.00341858	0.116333	0.361	0.281	0.08
immune	4	Eif3k	0.00363149	0.120323	0.908	0.86	0.048
immune	4	Nop56	0.00629127	0.124143	0.393	0.31	0.083
immune	4	H2-Q4	0.00670541	0.111218	0.667	0.55	0.117
immune	4	Cct2	0.00913395	0.142241	0.602	0.515	0.087
immune	4	Sugt1	0.0118351	0.120869	0.414	0.332	0.082
immune	4	Sin3b	0.0122141	0.132866	0.47	0.392	0.078
immune	4	Tuba1a	0.0156286	0.103662	0.402	0.316	0.086
immune	4	Skp1a	0.0166428	0.111688	0.353	0.276	0.077
immune	4	Bcas2	0.0197192	0.121381	0.492	0.411	0.081
immune	4	Chd2	0.0209276	0.130846	0.285	0.219	0.066
immune	4	Yipf4	0.0256882	0.104836	0.33	0.258	0.072
immune	4	Sumo1	0.0324872	0.125608	0.688	0.6	0.088
immune	4	Yy1	0.0335406	0.100667	0.295	0.227	0.068
immune	4	Rab10	0.0354394	0.115348	0.449	0.362	0.087
immune	4	Ube2d2	0.0396502	0.149464	0.66	0.588	0.072
immune	8	Lyz2	0	4.24898	0.827	0.03	0.797
immune	8	Lyz1	0	3.76436	0.776	0.02	0.756
immune	8	Cst3	0	3.02375	0.984	0.504	0.48
immune	8	C1qb	0	2.95439	0.532	0.028	0.504
immune	8	C1qa	0	2.89097	0.534	0.025	0.509
immune	8	Tyrobp	0	2.81092	0.925	0.163	0.762
immune	8	Psap	0	2.78185	0.982	0.533	0.449
immune	8	C1qc	0	2.60008	0.522	0.017	0.505
immune	8	Ccl6	0	2.50098	0.632	0.021	0.611
immune	8	Fcer1g	0	2.47812	0.908	0.101	0.807
immune	8	Ctsb	0	2.40748	0.874	0.272	0.602
immune	8	Il1b	0	2.31892	0.474	0.035	0.439
immune	8	Pf4	0	2.19278	0.42	0.016	0.404
immune	8	Gm11428	0	2.07234	0.659	0.057	0.602
immune	8	Ccl9	0	2.00545	0.589	0.018	0.571
immune	8	Cd14	0	1.89658	0.596	0.018	0.578
immune	8	Alox5ap	0	1.83233	0.702	0.018	0.684
immune	8	Hmox1	0	1.6738	0.477	0.037	0.44
immune	8	Grn	0	1.5749	0.721	0.079	0.642
immune	8	Cfp	0	1.49939	0.633	0.023	0.61
immune	8	Tgfbi	0	1.43632	0.617	0.01	0.607
immune	8	Aif1	0	1.39033	0.553	0.033	0.52
immune	8	Trf	0	1.38706	0.624	0.081	0.543
immune	8	Mpeg1	0	1.32334	0.595	0.02	0.575
immune	8	Pltp	0	1.26602	0.519	0.042	0.477
immune	8	Plbd1	0	1.2593	0.509	0.033	0.476
immune	8	Csf1r	0	1.22873	0.538	0.007	0.531
immune	8	Mafb	0	1.18842	0.421	0.009	0.412
immune	8	Pld4	0	1.16415	0.69	0.1	0.59
immune	8	Mrc1	0	1.16319	0.452	0.005	0.447
immune	8	Ms4a6c	0	1.15981	0.547	0.038	0.509
immune	8	Marcks	0	1.14739	0.694	0.098	0.596
immune	8	Cd68	0	1.12933	0.582	0.016	0.566
immune	8	Clec10a	0	1.0997	0.427	0.005	0.422
immune	8	AI607873	0	1.09685	0.475	0.015	0.46
immune	8	Lst1	0	1.09202	0.487	0.04	0.447
immune	8	Mgl2	0	1.00588	0.339	0.003	0.336
immune	8	F13a1	0	1.00514	0.385	0.005	0.38
immune	8	Clec7a	0	0.988822	0.361	0.009	0.352
immune	8	5430435G22Rik	0	0.967903	0.484	0.01	0.474
immune	8	Lilrb4	0	0.958487	0.513	0.038	0.475
immune	8	C5ar1	0	0.918628	0.371	0.003	0.368
immune	8	Csf2ra	0	0.88532	0.525	0.045	0.48
immune	8	Fcgr3	0	0.853432	0.404	0.011	0.393
immune	8	Dab2	0	0.791175	0.389	0.007	0.382
immune	8	Cd300a	0	0.751916	0.383	0.006	0.377
immune	8	AF251705	0	0.704571	0.32	0.002	0.318
immune	8	Emr1	0	0.699334	0.402	0.015	0.387
immune	8	Clec4a2	0	0.644952	0.342	0.004	0.338
immune	8	Sdc3	9.47275e-298	0.684242	0.355	0.012	0.343
immune	8	Lgals3	4.06938e-295	2.22095	0.887	0.29	0.597
immune	8	C3ar1	1.0435e-293	0.59507	0.294	0.003	0.291
immune	8	Ppfia4	4.70304e-292	0.488453	0.287	0.002	0.285
immune	8	Cd36	9.6249e-286	1.22064	0.48	0.045	0.435
immune	8	Cd209d	7.7762e-284	1.00887	0.292	0.004	0.288
immune	8	Fcrls	2.94796e-282	0.792025	0.294	0.004	0.29
immune	8	Clec4a1	3.97579e-281	0.459637	0.273	0.001	0.272
immune	8	Cd209a	1.28201e-277	1.03425	0.292	0.005	0.287
immune	8	Pid1	6.83222e-270	0.476205	0.303	0.007	0.296
immune	8	Gp49a	3.05527e-269	0.801618	0.42	0.032	0.388
immune	8	Ms4a7	7.54442e-268	0.876382	0.288	0.005	0.283
immune	8	Slc11a1	3.40834e-267	0.448029	0.273	0.003	0.27
immune	8	H2-DMb1	3.32654e-263	1.51461	0.763	0.19	0.573
immune	8	Ftl1	9.46053e-262	1.96953	1	1	0
immune	8	Cxcl2	1.03113e-255	3.33354	0.56	0.092	0.468
immune	8	Clec12a	1.20952e-252	0.64292	0.33	0.015	0.315
immune	8	Ccl24	8.44168e-252	1.05274	0.269	0.005	0.264
immune	8	Folr2	1.98111e-251	0.981311	0.289	0.008	0.281
immune	8	Clec4a3	2.86251e-251	0.476704	0.251	0.002	0.249
immune	8	Nlrp3	1.14859e-250	0.462168	0.259	0.003	0.256
immune	8	Efhd2	9.56366e-250	1.25049	0.811	0.243	0.568
immune	8	Sfpi1	6.82109e-249	1.12038	0.678	0.141	0.537
immune	8	Clec4b1	4.89479e-243	0.505741	0.249	0.003	0.246
immune	8	Cxcl16	8.12803e-239	1.02241	0.506	0.063	0.443
immune	8	Lgmn	6.75513e-237	1.38957	0.639	0.134	0.505
immune	8	Itgam	2.923e-236	0.494443	0.278	0.008	0.27
immune	8	Lrrc25	3.35412e-235	0.464152	0.279	0.009	0.27
immune	8	Ifitm2	3.67373e-235	1.83391	0.746	0.22	0.526
immune	8	App	6.8194e-234	0.691383	0.434	0.045	0.389
immune	8	Gpx1	6.00632e-231	1.61654	0.917	0.466	0.451
immune	8	Plek	8.39529e-231	1.26532	0.785	0.221	0.564
immune	8	Hexa	9.50027e-229	0.986723	0.667	0.148	0.519
immune	8	Gda	2.0815e-227	0.582761	0.275	0.009	0.266
immune	8	Cbr2	1.68879e-226	0.616338	0.272	0.009	0.263
immune	8	Zeb2	9.56471e-226	0.595342	0.377	0.032	0.345
immune	8	Cd209f	1.08882e-224	1.07164	0.246	0.005	0.241
immune	8	Rgl1	1.33676e-223	0.508843	0.289	0.012	0.277
immune	8	Tmem176b	1.75688e-223	1.04321	0.715	0.155	0.56
immune	8	Igsf6	7.72489e-222	0.405205	0.235	0.004	0.231
immune	8	Basp1	1.69079e-221	0.906442	0.515	0.074	0.441
immune	8	Cfh	2.203e-221	0.509788	0.262	0.008	0.254
immune	8	Ifitm6	6.78278e-221	0.542651	0.221	0.002	0.219
immune	8	Pla2g7	1.02262e-219	0.534605	0.25	0.006	0.244
immune	8	Asah1	1.63016e-219	0.664463	0.461	0.059	0.402
immune	8	Sirpa	6.15167e-219	0.51909	0.327	0.021	0.306
immune	8	Anxa5	2.87316e-215	1.14597	0.762	0.224	0.538
immune	8	Eps8	3.56448e-213	0.419601	0.262	0.009	0.253
immune	8	Plin2	6.25882e-213	1.05476	0.499	0.077	0.422
immune	8	Cybb	2.7146e-212	0.978979	0.645	0.142	0.503
immune	8	Lilrb3	1.67318e-211	0.52733	0.358	0.03	0.328
immune	8	Igf1	8.48425e-211	0.524718	0.251	0.008	0.243
immune	8	Ctsh	2.78562e-210	1.21461	0.803	0.237	0.566
immune	8	Il1rn	3.32812e-209	0.814311	0.257	0.009	0.248
immune	8	Tlr2	7.20731e-207	0.493556	0.268	0.011	0.257
immune	8	Hfe	2.16387e-204	0.361549	0.227	0.005	0.222
immune	8	Atox1	6.56383e-204	1.51077	0.902	0.411	0.491
immune	8	Pmp22	7.83648e-204	0.71117	0.303	0.019	0.284
immune	8	Metrnl	6.26117e-203	0.810109	0.459	0.065	0.394
immune	8	Ccnd1	1.5964e-202	0.63018	0.306	0.02	0.286
immune	8	Csf2rb	1.39672e-201	0.824247	0.39	0.043	0.347
immune	8	Unc93b1	1.68312e-201	0.954074	0.784	0.224	0.56
immune	8	Ptms	9.08919e-201	0.935206	0.683	0.17	0.513
immune	8	Bach1	2.23923e-200	0.636355	0.402	0.047	0.355
immune	8	Slamf8	1.2587e-199	0.362156	0.205	0.002	0.203
immune	8	Slamf9	1.32768e-199	0.456618	0.276	0.014	0.262
immune	8	Gas6	4.08355e-199	0.748413	0.336	0.029	0.307
immune	8	Slc15a3	1.28552e-197	0.585753	0.32	0.024	0.296
immune	8	Naaa	2.78234e-196	0.763009	0.323	0.026	0.297
immune	8	Prcp	5.75632e-194	0.772664	0.636	0.15	0.486
immune	8	Cd302	2.42289e-186	0.440396	0.263	0.014	0.249
immune	8	Tnip3	6.63082e-186	0.737984	0.253	0.012	0.241
immune	8	Fcna	9.39219e-186	0.636692	0.187	0.001	0.186
immune	8	Cd163	1.39637e-185	0.442392	0.189	0.002	0.187
immune	8	Trib1	8.09492e-184	0.687341	0.45	0.07	0.38
immune	8	Cd209g	9.71505e-184	0.606355	0.196	0.003	0.193
immune	8	P2ry6	2.00594e-183	0.301368	0.193	0.002	0.191
immune	8	Kctd12	2.37591e-183	0.913944	0.738	0.216	0.522
immune	8	Picalm	4.31415e-183	0.82222	0.618	0.156	0.462
immune	8	Ptpro	1.11741e-181	0.283596	0.193	0.003	0.19
immune	8	Ctsc	1.82016e-180	1.04602	0.649	0.178	0.471
immune	8	H2-Ab1	9.49996e-174	1.87945	0.98	0.58	0.4
immune	8	H2-Eb1	3.52251e-172	1.80824	0.962	0.531	0.431
immune	8	Gatm	1.54699e-169	0.348419	0.193	0.004	0.189
immune	8	Lpl	2.14059e-169	0.960541	0.285	0.023	0.262
immune	8	Cadm1	2.24564e-169	0.39707	0.211	0.007	0.204
immune	8	Ier3	1.57871e-167	1.07087	0.522	0.115	0.407
immune	8	Gm2a	6.25892e-166	1.36399	0.75	0.292	0.458
immune	8	Ahnak	1.33542e-165	1.29324	0.744	0.276	0.468
immune	8	Tbxas1	2.61151e-165	0.256609	0.164	0.001	0.163
immune	8	Lamp2	1.42329e-164	0.65462	0.545	0.12	0.425
immune	8	Clic4	2.9943e-164	0.840565	0.572	0.139	0.433
immune	8	Ctsz	1.89624e-163	1.2951	0.823	0.33	0.493
immune	8	Rnf130	4.99133e-163	0.61844	0.566	0.13	0.436
immune	8	Ly86	8.46352e-163	0.865283	0.693	0.204	0.489
immune	8	Ccr1	3.03771e-162	0.51114	0.228	0.012	0.216
immune	8	Ifitm3	4.08084e-161	2.03343	0.789	0.431	0.358
immune	8	H2-Aa	8.2641e-159	1.67047	0.958	0.538	0.42
immune	8	Ccdc109b	2.19271e-158	0.437696	0.273	0.023	0.25
immune	8	Ckb	3.44284e-158	0.749064	0.408	0.067	0.341
immune	8	Rnf149	1.24729e-157	0.86238	0.523	0.122	0.401
immune	8	Aph1c	2.41408e-156	0.267576	0.189	0.006	0.183
immune	8	Retnla	9.34482e-156	4.397	0.399	0.072	0.327
immune	8	Ifi30	2.98041e-155	1.12896	0.654	0.197	0.457
immune	8	Plekho2	9.8545e-155	0.581974	0.452	0.086	0.366
immune	8	Fcgrt	5.40132e-152	0.749787	0.434	0.08	0.354
immune	8	Tmem106a	1.60737e-150	0.35606	0.23	0.015	0.215
immune	8	Slc24a6	4.52683e-149	0.382071	0.254	0.021	0.233
immune	8	Tubb6	6.47803e-148	0.609344	0.414	0.074	0.34
immune	8	Tep1	2.00841e-147	0.436035	0.306	0.035	0.271
immune	8	Sepp1	4.38812e-147	2.22945	0.637	0.24	0.397
immune	8	Atf3	6.06012e-147	1.1514	0.575	0.158	0.417
immune	8	Cd44	1.77648e-146	1.07468	0.702	0.251	0.451
immune	8	Zfhx3	2.55778e-146	0.270163	0.175	0.005	0.17
immune	8	Ctss	2.84675e-146	1.6661	0.921	0.554	0.367
immune	8	Ifi204	6.57735e-145	0.419001	0.238	0.018	0.22
immune	8	Hbegf	1.3087e-143	0.656213	0.275	0.028	0.247
immune	8	Fcgr1	3.79109e-143	0.256908	0.143	0.001	0.142
immune	8	4930506M07Rik	8.04347e-143	0.286286	0.203	0.011	0.192
immune	8	Cebpa	1.44511e-142	0.325482	0.193	0.009	0.184
immune	8	Ccl4	1.58231e-142	2.35552	0.48	0.11	0.37
immune	8	Rab3il1	2.50266e-142	0.248003	0.164	0.004	0.16
immune	8	Fam129b	2.60423e-142	0.38418	0.268	0.026	0.242
immune	8	Mapkapk2	5.64148e-142	0.61759	0.534	0.134	0.4
immune	8	Lyve1	2.93289e-141	0.360072	0.145	0.001	0.144
immune	8	Ear2	4.58613e-141	0.624959	0.158	0.003	0.155
immune	8	Havcr2	5.39838e-141	0.294738	0.181	0.007	0.174
immune	8	Ccl8	2.21346e-139	1.72461	0.231	0.018	0.213
immune	8	Camk1	3.00812e-139	0.329171	0.197	0.01	0.187
immune	8	Adam15	8.66039e-139	0.321693	0.23	0.017	0.213
immune	8	Jup	1.71043e-138	0.462785	0.294	0.035	0.259
immune	8	Ctsa	2.9238e-137	0.792413	0.573	0.168	0.405
immune	8	Itgax	3.40514e-137	0.345739	0.218	0.015	0.203
immune	8	Skap2	1.02677e-136	0.464478	0.364	0.06	0.304
immune	8	Fgr	1.15464e-136	0.348855	0.23	0.018	0.212
immune	8	Mt1	1.95742e-136	2.04089	0.942	0.862	0.08
immune	8	Cd300ld	2.69351e-136	0.252479	0.142	0.001	0.141
immune	8	Ptplad2	5.42153e-136	0.217593	0.146	0.002	0.144
immune	8	Emilin2	2.06613e-135	0.368406	0.206	0.013	0.193
immune	8	Fes	2.65548e-134	0.300341	0.235	0.02	0.215
immune	8	Rbpj	1.99276e-133	0.543679	0.444	0.095	0.349
immune	8	Timd4	4.73447e-133	0.570082	0.14	0.002	0.138
immune	8	Cebpb	1.53546e-132	1.6579	0.687	0.297	0.39
immune	8	Dusp3	1.54159e-132	0.460877	0.348	0.055	0.293
immune	8	Pilra	2.46368e-131	0.272346	0.14	0.002	0.138
immune	8	Slc6a6	3.36259e-131	0.564332	0.48	0.113	0.367
immune	8	Cmtm3	5.7892e-131	0.345421	0.257	0.027	0.23
immune	8	Fcgr2b	8.9937e-131	0.549335	0.417	0.085	0.332
immune	8	Irf5	1.00496e-130	0.666684	0.481	0.116	0.365
immune	8	Mcl1	1.92452e-130	1.03622	0.852	0.489	0.363
immune	8	Ccl2	2.09266e-129	2.0472	0.5	0.146	0.354
immune	8	Tnfaip2	5.93177e-129	0.544761	0.259	0.028	0.231
immune	8	1810027O10Rik	5.97198e-129	0.644445	0.614	0.191	0.423
immune	8	Sulf2	1.78539e-128	0.34414	0.227	0.019	0.208
immune	8	Clec4d	3.62256e-128	0.306987	0.143	0.003	0.14
immune	8	Fosb	5.05626e-128	1.1612	0.658	0.238	0.42
immune	8	Dusp1	1.11585e-127	1.22347	0.832	0.436	0.396
immune	8	Ms4a6d	2.15298e-127	0.375176	0.224	0.019	0.205
immune	8	Fnip2	1.24504e-126	0.245638	0.156	0.005	0.151
immune	8	Cdkn1a	3.92482e-126	0.833199	0.624	0.2	0.424
immune	8	Dhrs3	3.2375e-125	0.35345	0.234	0.022	0.212
immune	8	Tmem176a	4.66068e-125	0.637527	0.522	0.128	0.394
immune	8	Anxa2	2.91767e-124	1.11723	0.661	0.252	0.409
immune	8	Gdf15	3.10648e-124	0.598325	0.171	0.008	0.163
immune	8	Ucp2	4.28285e-124	0.959571	0.939	0.652	0.287
immune	8	Klra2	7.80433e-123	0.248361	0.123	0.001	0.122
immune	8	Plxnb2	1.208e-122	0.263596	0.186	0.011	0.175
immune	8	Atpif1	1.36458e-122	0.828955	0.754	0.314	0.44
immune	8	Siglech	4.1401e-122	0.831226	0.13	0.002	0.128
immune	8	Serpinb8	4.72075e-122	0.240924	0.14	0.003	0.137
immune	8	Stab1	5.16565e-122	0.22	0.13	0.002	0.128
immune	8	Clec4n	5.6989e-122	0.318938	0.133	0.002	0.131
immune	8	Anxa1	1.92226e-121	0.781956	0.437	0.103	0.334
immune	8	H2-DMa	2.00787e-121	0.965315	0.753	0.314	0.439
immune	8	Tifab	3.18284e-121	0.18858	0.121	0.001	0.12
immune	8	Ednrb	3.71048e-121	0.359914	0.145	0.004	0.141
immune	8	Cp	2.48386e-120	0.287969	0.156	0.006	0.15
immune	8	Ninj1	4.01269e-120	1.01856	0.586	0.203	0.383
immune	8	Fth1	1.02908e-119	1.20261	1	1	0
immune	8	Zfp36	5.13888e-119	1.10946	0.877	0.519	0.358
immune	8	Cd74	6.79733e-119	1.4262	0.996	0.815	0.181
immune	8	Mmp9	6.91884e-119	0.277806	0.136	0.003	0.133
immune	8	Rassf4	1.4387e-118	0.356821	0.278	0.037	0.241
immune	8	Timp2	3.2026e-118	0.875351	0.509	0.15	0.359
immune	8	Itm2b	3.45744e-117	1.13242	0.982	0.914	0.068
immune	8	Cd63	6.01338e-117	1.32044	0.588	0.214	0.374
immune	8	Jdp2	1.58736e-116	0.211929	0.151	0.006	0.145
immune	8	Etv3	4.46326e-116	0.586018	0.423	0.099	0.324
immune	8	Myadm	4.91332e-116	0.408816	0.32	0.053	0.267
immune	8	Pla2g2d	5.39386e-116	0.413118	0.135	0.003	0.132
immune	8	Vcam1	6.96358e-116	0.709395	0.193	0.015	0.178
immune	8	Ccl3	1.43986e-115	1.42417	0.289	0.043	0.246
immune	8	LOC100038947	2.02867e-114	0.270351	0.12	0.001	0.119
immune	8	Clec4e	3.40248e-114	0.366463	0.127	0.002	0.125
immune	8	Irf2bp2	1.20496e-113	0.68036	0.57	0.187	0.383
immune	8	Olfm1	1.18057e-112	0.274618	0.168	0.01	0.158
immune	8	Dnase1l3	3.05311e-112	0.921422	0.237	0.028	0.209
immune	8	1110007C09Rik	1.13277e-111	0.696098	0.523	0.16	0.363
immune	8	Axl	1.32005e-111	0.484325	0.244	0.03	0.214
immune	8	Creb5	6.62219e-111	0.287307	0.155	0.007	0.148
immune	8	Atp6v0b	1.88195e-110	0.702441	0.721	0.302	0.419
immune	8	Nrp1	6.62102e-110	0.390309	0.265	0.037	0.228
immune	8	Ccl12	1.47097e-109	0.707137	0.126	0.003	0.123
immune	8	Nfe2l2	1.55259e-109	0.629338	0.519	0.157	0.362
immune	8	Rnd3	1.97606e-109	0.254593	0.171	0.011	0.16
immune	8	Shfm1	3.43398e-108	0.733895	0.971	0.793	0.178
immune	8	Adam8	5.80033e-108	0.411289	0.247	0.032	0.215
immune	8	Ccdc88a	1.32382e-107	0.326188	0.249	0.032	0.217
immune	8	Sh3bgrl	1.42648e-107	0.548611	0.519	0.154	0.365
immune	8	Apoe	3.58256e-107	3.43132	0.746	0.484	0.262
immune	8	Sowahc	2.82411e-106	0.345527	0.208	0.021	0.187
immune	8	Sdc4	2.84765e-106	1.28152	0.582	0.217	0.365
immune	8	Msr1	2.8974e-105	0.175275	0.108	0.001	0.107
immune	8	Ccl7	3.56142e-105	2.49023	0.482	0.164	0.318
immune	8	Tmbim1	4.42062e-105	0.282659	0.219	0.024	0.195
immune	8	Cstb	6.964e-105	1.03375	0.779	0.409	0.37
immune	8	Emp1	6.97784e-105	1.05041	0.49	0.156	0.334
immune	8	Entpd1	2.57557e-104	0.275519	0.202	0.02	0.182
immune	8	Adrbk2	7.402e-104	0.296647	0.222	0.025	0.197
immune	8	Atp6v1a	8.09648e-104	0.481704	0.339	0.069	0.27
immune	8	Gcnt2	8.61816e-104	0.378468	0.206	0.021	0.185
immune	8	Man2b1	1.0536e-103	0.584843	0.395	0.096	0.299
immune	8	Gas2l3	1.06999e-103	0.235843	0.159	0.01	0.149
immune	8	B4galt6	1.15807e-103	0.220668	0.145	0.007	0.138
immune	8	Tuba1c	2.50236e-103	0.666632	0.488	0.145	0.343
immune	8	Trim25	5.22633e-103	0.585464	0.471	0.133	0.338
immune	8	Sgpl1	6.73023e-103	0.501542	0.379	0.088	0.291
immune	8	Litaf	7.1007e-103	0.666156	0.759	0.304	0.455
immune	8	Fgfr1	9.591e-103	0.379728	0.238	0.031	0.207
immune	8	2010002N04Rik	1.93092e-102	0.394116	0.263	0.039	0.224
immune	8	Rps27l	4.04928e-102	0.912928	0.836	0.463	0.373
immune	8	Rnh1	1.07271e-101	0.746576	0.61	0.229	0.381
immune	8	Cmklr1	1.2603e-101	0.157184	0.111	0.002	0.109
immune	8	Tpd52	1.27079e-101	0.628027	0.633	0.236	0.397
immune	8	Cyfip1	2.20627e-101	0.337993	0.303	0.054	0.249
immune	8	Man1c1	5.68737e-101	0.225767	0.156	0.01	0.146
immune	8	Rab11fip5	1.24652e-100	0.222464	0.145	0.007	0.138
immune	8	Spag9	1.5694e-100	0.56546	0.569	0.192	0.377
immune	8	Pilrb1	3.84305e-100	0.210687	0.127	0.004	0.123
immune	8	Hk2	1.18379e-99	0.56589	0.38	0.087	0.293
immune	8	Acer3	1.30899e-99	0.277167	0.205	0.022	0.183
immune	8	Adap2	1.11837e-98	0.180032	0.115	0.003	0.112
immune	8	Batf3	2.20087e-98	0.309064	0.237	0.031	0.206
immune	8	Stk40	2.28025e-98	0.454626	0.385	0.092	0.293
immune	8	Prkcd	3.26216e-98	0.450363	0.425	0.112	0.313
immune	8	Vamp8	4.48058e-98	0.662299	0.806	0.401	0.405
immune	8	Ehd4	6.90005e-98	0.416503	0.346	0.074	0.272
immune	8	Map2k3	7.47668e-98	0.536335	0.509	0.157	0.352
immune	8	Creg1	1.43369e-97	0.575256	0.456	0.133	0.323
immune	8	Ncf2	1.66781e-97	0.46065	0.386	0.094	0.292
immune	8	Crip1	1.87089e-97	1.42438	0.953	0.854	0.099
immune	8	Etv6	2.62848e-97	0.311702	0.262	0.041	0.221
immune	8	Gpr35	5.44463e-97	0.167573	0.111	0.002	0.109
immune	8	Sdcbp	1.62745e-96	0.818857	0.8	0.425	0.375
immune	8	Cttnbp2nl	1.84681e-96	0.232298	0.164	0.012	0.152
immune	8	Tm6sf1	4.66736e-96	0.437969	0.386	0.096	0.29
immune	8	Rab31	7.13478e-96	0.214103	0.149	0.009	0.14
immune	8	Emr4	7.41156e-96	0.193915	0.115	0.003	0.112
immune	8	Tns3	8.03065e-96	0.226676	0.162	0.012	0.15
immune	8	Gnaq	1.14506e-95	0.307104	0.219	0.028	0.191
immune	8	Tcn2	1.42743e-95	0.345919	0.257	0.04	0.217
immune	8	Trim47	1.56617e-95	0.210172	0.142	0.008	0.134
immune	8	Sult1a1	2.07323e-95	0.160358	0.108	0.002	0.106
immune	8	Tnfsf12	2.42698e-95	0.222487	0.148	0.009	0.139
immune	8	Lifr	4.32288e-95	0.232002	0.152	0.01	0.142
immune	8	Tnni2	1.33795e-94	0.345977	0.19	0.02	0.17
immune	8	Rbm47	1.46166e-94	0.278586	0.206	0.024	0.182
immune	8	Fcgr4	3.25655e-94	0.205861	0.114	0.003	0.111
immune	8	Dstn	3.52897e-94	0.63743	0.482	0.151	0.331
immune	8	Ptprj	6.32596e-94	0.38212	0.317	0.065	0.252
immune	8	Epha2	1.77993e-93	0.296043	0.175	0.016	0.159
immune	8	Lair1	1.94608e-93	0.363527	0.181	0.018	0.163
immune	8	Bcl2a1a	1.08647e-92	0.539765	0.259	0.043	0.216
immune	8	Gns	3.67925e-92	0.391992	0.386	0.095	0.291
immune	8	Cd81	3.77799e-92	0.862071	0.613	0.238	0.375
immune	8	Rrbp1	5.35394e-92	0.599368	0.621	0.243	0.378
immune	8	Pla2g15	9.34443e-92	0.205596	0.132	0.007	0.125
immune	8	Pros1	2.53354e-91	0.242546	0.17	0.015	0.155
immune	8	Vim	3.76795e-91	1.25779	0.867	0.608	0.259
immune	8	Pcyt1a	4.41308e-91	0.284035	0.221	0.03	0.191
immune	8	Tifa	4.49103e-90	0.310612	0.203	0.025	0.178
immune	8	Ralgds	6.28024e-90	0.395202	0.287	0.054	0.233
immune	8	Rgs18	9.35307e-90	0.187664	0.129	0.006	0.123
immune	8	Cltc	9.76225e-90	0.593451	0.52	0.183	0.337
immune	8	Gm6377	1.30093e-89	0.494266	0.398	0.106	0.292
immune	8	Mmp19	1.75797e-89	0.280082	0.137	0.008	0.129
immune	8	Mmp12	2.058e-89	0.801692	0.114	0.004	0.11
immune	8	G530011O06Rik	2.94411e-89	0.303773	0.177	0.018	0.159
immune	8	Ap2a2	1.33075e-88	0.413243	0.32	0.071	0.249
immune	8	Gpr137b-ps	2.36972e-88	0.381604	0.294	0.059	0.235
immune	8	Gas7	3.82688e-88	0.342402	0.25	0.041	0.209
immune	8	Ralb	4.28398e-88	0.283956	0.235	0.036	0.199
immune	8	Abhd12	4.42912e-88	0.460338	0.338	0.08	0.258
immune	8	Lamp1	5.08722e-88	0.889397	0.77	0.425	0.345
immune	8	Hck	6.841e-88	0.314846	0.238	0.037	0.201
immune	8	Klf4	7.25082e-88	0.958911	0.57	0.225	0.345
immune	8	C4b	7.46198e-88	0.311426	0.168	0.016	0.152
immune	8	Hsp90b1	9.49491e-88	0.713777	0.789	0.423	0.366
immune	8	Gpr137b	9.57875e-88	0.378199	0.265	0.047	0.218
immune	8	Anpep	1.0871e-87	0.187906	0.124	0.006	0.118
immune	8	Mtap7d1	2.81544e-87	0.400313	0.363	0.09	0.273
immune	8	Akt1	3.06885e-87	0.338799	0.325	0.071	0.254
immune	8	Zfp516	5.6183e-87	0.231709	0.175	0.018	0.157
immune	8	Itpripl2	6.42585e-87	0.226387	0.161	0.014	0.147
immune	8	Plxnd1	7.98788e-87	0.261172	0.19	0.022	0.168
immune	8	Klf10	8.88261e-87	0.507523	0.387	0.105	0.282
immune	8	Cd83	2.06628e-86	0.743699	0.829	0.39	0.439
immune	8	Fgd2	2.54655e-86	0.32127	0.256	0.045	0.211
immune	8	5031439G07Rik	3.51772e-86	0.249093	0.199	0.025	0.174
immune	8	Srxn1	8.52693e-86	0.424077	0.246	0.042	0.204
immune	8	Rilpl2	1.15418e-85	0.714831	0.608	0.249	0.359
immune	8	Nfam1	2.12669e-85	0.182858	0.135	0.009	0.126
immune	8	Cd244	2.70186e-85	0.184281	0.127	0.007	0.12
immune	8	Naga	3.43136e-85	0.344177	0.246	0.042	0.204
immune	8	Itgb5	9.64267e-85	0.276046	0.135	0.009	0.126
immune	8	2810405K02Rik	1.22362e-84	0.288137	0.187	0.022	0.165
immune	8	Atp2b1	2.30698e-84	0.689131	0.684	0.315	0.369
immune	8	Cd209b	4.39088e-84	0.840616	0.105	0.003	0.102
immune	8	Txnrd1	4.66742e-84	0.485085	0.392	0.109	0.283
immune	8	Ctsl	6.01813e-84	0.833024	0.433	0.138	0.295
immune	8	2210403K04Rik	7.65139e-84	0.312373	0.249	0.043	0.206
immune	8	Tnfrsf1a	1.28499e-83	0.471147	0.412	0.12	0.292
immune	8	1810033B17Rik	1.95828e-83	0.31072	0.145	0.011	0.134
immune	8	Nucb2	2.50615e-83	0.399854	0.266	0.051	0.215
immune	8	Mgst1	3.10245e-83	0.401927	0.231	0.037	0.194
immune	8	Mmp14	5.07505e-83	0.194308	0.114	0.005	0.109
immune	8	Evi2a	1.89329e-82	0.478043	0.415	0.123	0.292
immune	8	Zyx	2.57499e-82	0.575726	0.537	0.199	0.338
immune	8	P4hb	2.62719e-82	0.487959	0.535	0.195	0.34
immune	8	Reps2	3.43914e-82	0.162627	0.102	0.003	0.099
immune	8	Sox9	4.83382e-82	0.642877	0.209	0.031	0.178
immune	8	Rap2a	9.10486e-82	0.267143	0.186	0.023	0.163
immune	8	Synj1	1.02969e-81	0.325008	0.316	0.072	0.244
immune	8	Raph1	4.22369e-81	0.246835	0.18	0.021	0.159
immune	8	Cbfa2t3	4.41878e-81	0.350484	0.243	0.043	0.2
immune	8	Aplp2	8.9882e-81	0.530396	0.427	0.134	0.293
immune	8	Sqstm1	1.04587e-80	0.889146	0.705	0.36	0.345
immune	8	Rnf19b	2.34484e-80	0.47459	0.439	0.136	0.303
immune	8	Pea15a	2.58787e-80	0.434664	0.393	0.114	0.279
immune	8	S100a1	2.9932e-80	0.354745	0.282	0.059	0.223
immune	8	Fxyd2	5.88719e-80	0.513015	0.279	0.059	0.22
immune	8	Alcam	6.19886e-80	0.306632	0.231	0.039	0.192
immune	8	Csf2rb2	6.44964e-80	0.230238	0.156	0.015	0.141
immune	8	Marcksl1	1.00673e-79	0.858635	0.613	0.261	0.352
immune	8	Ahr	1.13036e-79	0.479589	0.325	0.079	0.246
immune	8	Ctbp2	2.09548e-79	0.189765	0.148	0.013	0.135
immune	8	Tbc1d9	7.0966e-79	0.200372	0.146	0.013	0.133
immune	8	Rasgrp4	1.31618e-78	0.174661	0.137	0.011	0.126
immune	8	Amz1	1.82496e-78	0.204544	0.139	0.011	0.128
immune	8	9030625A04Rik	1.01132e-77	0.177555	0.124	0.008	0.116
immune	8	Sh3pxd2b	1.49097e-77	0.191588	0.145	0.013	0.132
immune	8	Syk	1.75992e-77	0.437278	0.485	0.162	0.323
immune	8	Stx3	3.57183e-77	0.203798	0.159	0.017	0.142
immune	8	Syngr2	3.71546e-77	0.746394	0.684	0.323	0.361
immune	8	Tnf	7.23496e-77	0.597874	0.278	0.06	0.218
immune	8	Nfib	8.88148e-77	0.31329	0.155	0.016	0.139
immune	8	Gusb	1.05733e-76	0.340626	0.24	0.044	0.196
immune	8	Zfp703	1.74896e-76	0.387475	0.266	0.055	0.211
immune	8	Cdh1	5.09745e-76	0.463264	0.203	0.032	0.171
immune	8	S100a4	6.62877e-76	0.756134	0.55	0.197	0.353
immune	8	BC028528	7.16139e-76	0.226157	0.18	0.023	0.157
immune	8	Gm13476	1.2573e-75	0.194932	0.143	0.013	0.13
immune	8	Slc29a3	2.08982e-75	0.208947	0.168	0.02	0.148
immune	8	Zfand5	2.58982e-75	0.705775	0.64	0.305	0.335
immune	8	Cndp2	3.05343e-75	0.444478	0.364	0.104	0.26
immune	8	Rtn4	3.40478e-75	0.615135	0.683	0.327	0.356
immune	8	Qk	5.23869e-75	0.397843	0.398	0.119	0.279
immune	8	Ctnna1	1.26634e-74	0.344368	0.308	0.074	0.234
immune	8	Sdf2l1	1.72016e-74	0.512028	0.444	0.149	0.295
immune	8	Ltc4s	2.09873e-74	0.361326	0.196	0.029	0.167
immune	8	Lrp1	2.63542e-74	0.245683	0.167	0.02	0.147
immune	8	Anxa4	3.07906e-74	0.27274	0.216	0.036	0.18
immune	8	Cln8	3.52866e-74	0.261429	0.183	0.025	0.158
immune	8	Pdgfa	4.65253e-74	0.201698	0.115	0.007	0.108
immune	8	Arl8a	4.88635e-74	0.377006	0.355	0.099	0.256
immune	8	Rin2	5.22532e-74	0.169465	0.115	0.007	0.108
immune	8	Ppt1	1.05754e-73	0.762026	0.414	0.138	0.276
immune	8	Stx7	1.67976e-73	0.46674	0.456	0.157	0.299
immune	8	Serpinb6a	2.1027e-73	0.448918	0.348	0.095	0.253
immune	8	Mfsd1	2.71389e-73	0.342696	0.306	0.075	0.231
immune	8	St3gal5	4.44706e-73	0.2205	0.151	0.016	0.135
immune	8	Akr1a1	5.66086e-73	0.649496	0.816	0.501	0.315
immune	8	Npc2	9.18848e-73	0.660522	0.953	0.731	0.222
immune	8	Pi4k2a	1.24044e-72	0.320598	0.306	0.074	0.232
immune	8	Lmna	3.59669e-72	1.10408	0.718	0.441	0.277
immune	8	Gfra2	3.63396e-72	0.171172	0.101	0.005	0.096
immune	8	Nenf	3.98623e-72	0.376132	0.377	0.109	0.268
immune	8	B4galt5	4.16879e-72	0.379	0.335	0.09	0.245
immune	8	Ltbr	4.67992e-72	0.150134	0.115	0.007	0.108
immune	8	Nceh1	5.85477e-72	0.293838	0.197	0.031	0.166
immune	8	Thbs1	7.95602e-72	0.827267	0.243	0.05	0.193
immune	8	Khk	1.22963e-71	0.355809	0.213	0.037	0.176
immune	8	Ccrl2	1.31579e-71	0.439672	0.238	0.047	0.191
immune	8	Furin	2.41729e-71	0.405268	0.411	0.129	0.282
immune	8	Itga5	3.10084e-71	0.216412	0.17	0.022	0.148
immune	8	Kdm6b	4.18713e-71	0.641952	0.711	0.353	0.358
immune	8	Mnda	4.21575e-71	0.240762	0.151	0.016	0.135
immune	8	Lpcat2	5.25046e-71	0.271268	0.136	0.013	0.123
immune	8	Sash1	1.56583e-70	0.17858	0.121	0.009	0.112
immune	8	Adssl1	1.90451e-70	0.27216	0.175	0.024	0.151
immune	8	Pak1	9.50045e-70	0.289667	0.211	0.037	0.174
immune	8	S100a6	9.58514e-70	0.884392	0.868	0.67	0.198
immune	8	Bst2	1.02333e-69	1.34623	0.592	0.288	0.304
immune	8	Pkib	3.75093e-69	0.448839	0.314	0.082	0.232
immune	8	Pepd	4.4647e-69	0.36772	0.316	0.084	0.232
immune	8	Daglb	5.17448e-69	0.239298	0.164	0.021	0.143
immune	8	Tcf7l2	6.80195e-69	0.201666	0.14	0.014	0.126
immune	8	Gnai2	1.05852e-68	0.581156	0.939	0.701	0.238
immune	8	M6pr	1.50928e-68	0.54438	0.681	0.337	0.344
immune	8	Kit	3.56507e-68	0.193751	0.132	0.012	0.12
immune	8	Abca1	3.6298e-68	0.412689	0.273	0.065	0.208
immune	8	Vat1	7.4705e-68	0.32406	0.25	0.054	0.196
immune	8	Glt25d1	7.85326e-68	0.33872	0.285	0.07	0.215
immune	8	Lyn	1.43459e-67	0.41862	0.513	0.192	0.321
immune	8	Tanc2	1.44024e-67	0.175253	0.12	0.01	0.11
immune	8	Ets2	1.91957e-67	0.669516	0.402	0.139	0.263
immune	8	Serf2	2.03921e-67	0.470652	0.993	0.982	0.011
immune	8	Tmed3	4.77356e-67	0.496494	0.455	0.164	0.291
immune	8	Mapk6	8.72985e-67	0.334345	0.289	0.072	0.217
immune	8	Atp6ap2	8.95599e-67	0.48616	0.493	0.194	0.299
immune	8	Tmem205	1.11063e-66	0.179633	0.143	0.016	0.127
immune	8	Tcirg1	1.87853e-66	0.266196	0.216	0.041	0.175
immune	8	Iqgap1	2.19567e-66	0.523326	0.708	0.357	0.351
immune	8	Ece1	2.8181e-66	0.262987	0.208	0.038	0.17
immune	8	Stom	3.52075e-66	0.208448	0.165	0.023	0.142
immune	8	Ptprf	3.79718e-66	0.194885	0.126	0.011	0.115
immune	8	1500032L24Rik	3.90975e-66	0.573815	0.775	0.452	0.323
immune	8	Ptprs	5.05224e-66	0.230244	0.156	0.02	0.136
immune	8	Rhbdf2	5.49572e-66	0.219095	0.167	0.023	0.144
immune	8	Plekho1	8.2204e-66	0.371228	0.376	0.118	0.258
immune	8	Ctnnd1	8.68003e-66	0.160695	0.121	0.01	0.111
immune	8	Glul	1.27744e-65	0.767008	0.509	0.217	0.292
immune	8	Fkbp2	3.18015e-65	0.339711	0.444	0.155	0.289
immune	8	Tagln2	3.63076e-65	0.744284	0.876	0.632	0.244
immune	8	Gabarapl1	4.74616e-65	0.31345	0.273	0.066	0.207
immune	8	Lgals3bp	7.26442e-65	0.414043	0.285	0.073	0.212
immune	8	Osm	1.0692e-64	0.398941	0.186	0.031	0.155
immune	8	Nrp2	1.49686e-64	0.224999	0.162	0.022	0.14
immune	8	Dapk1	2.28402e-64	0.184638	0.127	0.012	0.115
immune	8	Tnfrsf21	3.84399e-64	0.184224	0.123	0.011	0.112
immune	8	Acp2	5.28742e-64	0.183813	0.14	0.016	0.124
immune	8	Dbi	5.44742e-64	0.728917	0.637	0.322	0.315
immune	8	Pitpna	1.24921e-63	0.473828	0.652	0.316	0.336
immune	8	Lipa	2.02542e-63	0.38687	0.282	0.073	0.209
immune	8	Fem1c	2.61614e-63	0.237208	0.184	0.03	0.154
immune	8	Acvrl1	1.8382e-62	0.196334	0.145	0.018	0.127
immune	8	Ssfa2	2.54477e-62	0.223904	0.194	0.035	0.159
immune	8	Pgcp	4.52017e-62	0.215945	0.171	0.026	0.145
immune	8	Itm2c	5.74623e-62	0.500435	0.588	0.265	0.323
immune	8	Ltbp3	9.66078e-62	0.191394	0.135	0.015	0.12
immune	8	Serinc3	1.35874e-61	0.717233	0.848	0.592	0.256
immune	8	Uqcr11	1.98567e-61	0.559626	0.743	0.418	0.325
immune	8	4931406C07Rik	4.25279e-61	0.134546	0.101	0.007	0.094
immune	8	Rnpep	4.30099e-61	0.275652	0.238	0.053	0.185
immune	8	Ctsd	7.30211e-61	0.875348	0.611	0.317	0.294
immune	8	Fbxw11	7.49783e-61	0.25642	0.234	0.051	0.183
immune	8	Scpep1	1.1195e-60	0.352936	0.344	0.106	0.238
immune	8	Atp5l	1.22054e-60	0.458345	0.993	0.93	0.063
immune	8	2400003C14Rik	1.25317e-60	0.383433	0.379	0.128	0.251
immune	8	Sat1	2.00376e-60	1.00426	0.806	0.543	0.263
immune	8	Tmcc3	4.81658e-60	0.255583	0.17	0.027	0.143
immune	8	Cflar	5.04554e-60	0.44934	0.387	0.135	0.252
immune	8	Cfb	1.04083e-59	0.248794	0.108	0.009	0.099
immune	8	Tmem189	1.85481e-59	0.278438	0.249	0.059	0.19
immune	8	Il13ra1	1.95418e-59	0.194666	0.154	0.022	0.132
immune	8	Arap1	2.3019e-59	0.272269	0.237	0.054	0.183
immune	8	Lima1	3.17952e-59	0.209032	0.152	0.021	0.131
immune	8	Arf2	3.34171e-59	0.261274	0.221	0.047	0.174
immune	8	Aldh2	4.8064e-59	0.413757	0.472	0.176	0.296
immune	8	Tjp2	4.83679e-59	0.202109	0.148	0.02	0.128
immune	8	Rp2h	5.71556e-59	0.212127	0.173	0.028	0.145
immune	8	Rab8b	6.00912e-59	0.388069	0.504	0.204	0.3
immune	8	Plekhm2	1.26926e-58	0.208881	0.173	0.029	0.144
immune	8	Csda	1.50388e-58	0.321906	0.303	0.086	0.217
immune	8	Zmiz1	1.58797e-58	0.287061	0.282	0.076	0.206
immune	8	Tppp3	1.90332e-58	0.465238	0.259	0.066	0.193
immune	8	Ddx17	2.39556e-58	0.406553	0.45	0.174	0.276
immune	8	Lsr	3.56805e-58	0.191645	0.146	0.02	0.126
immune	8	Hexb	3.60647e-58	0.680999	0.371	0.13	0.241
immune	8	Lrrc33	4.79682e-58	0.385341	0.417	0.152	0.265
immune	8	Ext1	1.08241e-57	0.190439	0.162	0.025	0.137
immune	8	Ywhaz	1.99229e-57	0.564963	0.782	0.481	0.301
immune	8	Gsr	2.44151e-57	0.411465	0.284	0.079	0.205
immune	8	Cyp27a1	2.98217e-57	0.145094	0.114	0.011	0.103
immune	8	Chmp4b	4.55634e-57	0.521838	0.842	0.544	0.298
immune	8	Gltp	4.80205e-57	0.543847	0.643	0.342	0.301
immune	8	Rhou	4.93754e-57	0.223102	0.114	0.011	0.103
immune	8	Canx	5.93565e-57	0.481399	0.671	0.346	0.325
immune	8	Ldlr	6.49386e-57	0.205498	0.152	0.022	0.13
immune	8	Rsad2	8.56297e-57	0.59157	0.14	0.019	0.121
immune	8	Fnip1	1.59454e-56	0.317412	0.313	0.094	0.219
immune	8	Rab32	1.7541e-56	0.175161	0.137	0.018	0.119
immune	8	Cyba	2.36523e-56	0.711837	0.939	0.763	0.176
immune	8	Wdfy4	3.96031e-56	0.367489	0.27	0.074	0.196
immune	8	Slc39a1	5.3847e-56	0.352924	0.284	0.079	0.205
immune	8	Pdxk	5.96538e-56	0.323761	0.259	0.067	0.192
immune	8	Ccr2	8.16872e-56	0.333668	0.308	0.089	0.219
immune	8	Dirc2	8.49527e-56	0.244548	0.2	0.041	0.159
immune	8	Sepx1	9.00699e-56	0.647298	0.358	0.128	0.23
immune	8	Gm885	9.06042e-56	0.192279	0.149	0.022	0.127
immune	8	Tcf4	2.42263e-55	0.450723	0.341	0.111	0.23
immune	8	Ptpre	2.49768e-55	0.306003	0.23	0.054	0.176
immune	8	Npc1	2.83164e-55	0.205013	0.165	0.028	0.137
immune	8	Upb1	3.2273e-55	0.202959	0.102	0.009	0.093
immune	8	Gm5480	4.08497e-55	0.17407	0.108	0.01	0.098
immune	8	Oasl1	7.38821e-55	0.317404	0.121	0.014	0.107
immune	8	Dbndd2	8.40474e-55	0.255994	0.206	0.044	0.162
immune	8	Gas2l1	1.06087e-54	0.177803	0.13	0.016	0.114
immune	8	Vegfa	1.0871e-54	0.204623	0.133	0.017	0.116
immune	8	Wwp1	1.70108e-54	0.260149	0.193	0.039	0.154
immune	8	Slfn5	1.77404e-54	0.284593	0.175	0.032	0.143
immune	8	Cd86	2.39992e-54	0.353742	0.385	0.136	0.249
immune	8	Bhlhe40	2.74255e-54	0.423812	0.484	0.193	0.291
immune	8	Fcgbp	4.23922e-54	0.653547	0.156	0.026	0.13
immune	8	Ptpn12	4.29894e-54	0.20741	0.193	0.039	0.154
immune	8	Egr1	4.59862e-54	0.872246	0.412	0.165	0.247
immune	8	Hspa5	8.71918e-54	0.608297	0.864	0.584	0.28
immune	8	Sgms2	9.86748e-54	0.208862	0.126	0.016	0.11
immune	8	Guca1a	1.03211e-53	0.155774	0.108	0.011	0.097
immune	8	Tgm2	1.19879e-53	0.35366	0.184	0.036	0.148
immune	8	Fam63a	1.50014e-53	0.198097	0.154	0.024	0.13
immune	8	Nav1	1.65738e-53	0.162082	0.133	0.018	0.115
immune	8	Gfpt1	1.72179e-53	0.295645	0.241	0.062	0.179
immune	8	Ppp2ca	2.66611e-53	0.486011	0.649	0.339	0.31
immune	8	Hnrnpa0	3.99146e-53	0.512454	0.475	0.21	0.265
immune	8	Hebp1	4.79075e-53	0.205202	0.11	0.011	0.099
immune	8	Tnfsf9	5.01467e-53	0.282938	0.14	0.02	0.12
immune	8	Purb	1.50576e-52	0.383958	0.461	0.189	0.272
immune	8	Pdlim5	1.77622e-52	0.250059	0.244	0.063	0.181
immune	8	Erp29	3.70552e-52	0.443158	0.706	0.378	0.328
immune	8	Rnasel	5.76894e-52	0.235458	0.177	0.034	0.143
immune	8	Calm1	5.92249e-52	0.516563	0.982	0.897	0.085
immune	8	Maf	6.31418e-52	0.346374	0.244	0.064	0.18
immune	8	Nadk	8.41006e-52	0.353689	0.379	0.139	0.24
immune	8	Atp1a1	9.59436e-52	0.504762	0.601	0.307	0.294
immune	8	Tns1	1.25443e-51	0.183753	0.117	0.014	0.103
immune	8	Ppfibp2	1.28316e-51	0.207981	0.149	0.024	0.125
immune	8	Ntn1	5.23701e-51	0.178284	0.102	0.01	0.092
immune	8	Apobec1	9.13805e-51	0.265956	0.211	0.049	0.162
immune	8	Trex1	1.17662e-50	0.341549	0.308	0.099	0.209
immune	8	Rab11fip1	1.46952e-50	0.26593	0.228	0.057	0.171
immune	8	Spint1	1.62634e-50	0.161053	0.118	0.015	0.103
immune	8	Cyth4	1.69232e-50	0.371004	0.424	0.17	0.254
immune	8	Arrdc4	1.82953e-50	0.195095	0.146	0.023	0.123
immune	8	Actg1	2.17302e-50	0.607679	1	0.999	0.001
immune	8	Arl8b	3.42994e-50	0.330591	0.336	0.116	0.22
immune	8	Csrnp1	3.49506e-50	0.51807	0.58	0.292	0.288
immune	8	Fn1	3.50528e-50	0.937026	0.224	0.058	0.166
immune	8	Mapk3	5.01904e-50	0.264801	0.295	0.09	0.205
immune	8	Myof	6.53562e-50	0.153014	0.11	0.012	0.098
immune	8	A430084P05Rik	1.02862e-49	0.23374	0.148	0.024	0.124
immune	8	Pmaip1	1.07859e-49	0.491832	0.355	0.128	0.227
immune	8	Glud1	1.35272e-49	0.403048	0.589	0.289	0.3
immune	8	Mcfd2	1.63108e-49	0.236252	0.211	0.05	0.161
immune	8	Nfkbiz	3.35394e-49	0.616112	0.481	0.223	0.258
immune	8	Actb	5.8441e-49	0.629176	1	0.996	0.004
immune	8	Rnase4	5.84538e-49	0.317462	0.206	0.049	0.157
immune	8	Leprot	6.01785e-49	0.258634	0.268	0.078	0.19
immune	8	Rn45s	6.06176e-49	1.06272	0.956	0.894	0.062
immune	8	Nptn	7.9058e-49	0.348213	0.39	0.15	0.24
immune	8	Tiparp	1.20206e-48	0.336633	0.344	0.121	0.223
immune	8	Zfp385a	1.29273e-48	0.149071	0.111	0.013	0.098
immune	8	Elmo2	1.3866e-48	0.178826	0.164	0.031	0.133
immune	8	Cldn7	2.41271e-48	0.291103	0.167	0.033	0.134
immune	8	Tmem51	2.72592e-48	0.162961	0.127	0.018	0.109
immune	8	Epb4.1l2	2.76016e-48	0.251002	0.249	0.069	0.18
immune	8	Abl2	3.02737e-48	0.213624	0.197	0.045	0.152
immune	8	Rhov	3.25759e-48	0.15607	0.105	0.012	0.093
immune	8	Klf6	4.52076e-48	0.805119	0.803	0.591	0.212
immune	8	4933407C03Rik	5.57838e-48	0.354526	0.442	0.184	0.258
immune	8	Camk1d	6.13985e-48	0.271129	0.26	0.076	0.184
immune	8	Pbx1	6.19017e-48	0.148481	0.105	0.012	0.093
immune	8	Fam38a	7.5609e-48	0.288352	0.25	0.071	0.179
immune	8	Ceacam1	8.81513e-48	0.189282	0.115	0.015	0.1
immune	8	Fndc3b	1.01523e-47	0.161789	0.13	0.019	0.111
immune	8	Myo5a	1.02861e-47	0.233409	0.219	0.055	0.164
immune	8	Cebpd	3.11754e-47	0.342153	0.237	0.064	0.173
immune	8	Sod1	3.48888e-47	0.411833	0.621	0.318	0.303
immune	8	Ccnl1	4.19479e-47	0.489178	0.684	0.39	0.294
immune	8	Expi	4.54196e-47	1.79748	0.313	0.113	0.2
immune	8	Bri3	8.21909e-47	0.424275	0.781	0.449	0.332
immune	8	Tbc1d8	1.27914e-46	0.171727	0.14	0.023	0.117
immune	8	Ly96	1.30822e-46	0.20161	0.181	0.039	0.142
immune	8	Ncf1	1.68589e-46	0.333307	0.349	0.125	0.224
immune	8	Ehd1	2.92686e-46	0.450756	0.576	0.286	0.29
immune	8	Renbp	3.17328e-46	0.186956	0.154	0.028	0.126
immune	8	Mtpn	3.54186e-46	0.341149	0.553	0.262	0.291
immune	8	Eid1	5.21091e-46	0.28225	0.301	0.1	0.201
immune	8	Tmsb4x	6.21006e-46	0.612993	1	1	0
immune	8	Itgb1	7.11307e-46	0.305134	0.446	0.184	0.262
immune	8	Lasp1	7.48425e-46	0.338698	0.357	0.134	0.223
immune	8	Pfkfb3	9.84703e-46	0.287724	0.224	0.059	0.165
immune	8	Grb2	1.16075e-45	0.40359	0.713	0.398	0.315
immune	8	Plbd2	2.21694e-45	0.257788	0.228	0.062	0.166
immune	8	Atp6v1g1	2.66342e-45	0.455729	0.804	0.514	0.29
immune	8	Erlin1	3.41241e-45	0.212576	0.197	0.047	0.15
immune	8	Hpgds	3.55089e-45	0.193836	0.137	0.023	0.114
immune	8	Etfb	4.06596e-45	0.337332	0.452	0.193	0.259
immune	8	Cldn3	5.27985e-45	0.21495	0.123	0.018	0.105
immune	8	Arhgap18	5.4166e-45	0.202615	0.17	0.036	0.134
immune	8	Neat1	5.70215e-45	0.580317	0.716	0.426	0.29
immune	8	Slc11a2	9.72429e-45	0.24117	0.177	0.039	0.138
immune	8	Ube2f	1.00844e-44	0.297238	0.387	0.151	0.236
immune	8	Sap30	1.31808e-44	0.285807	0.247	0.073	0.174
immune	8	Ier5	1.39279e-44	0.510224	0.848	0.587	0.261
immune	8	Mtmr10	1.57832e-44	0.134155	0.102	0.012	0.09
immune	8	Nfia	2.00796e-44	0.14465	0.107	0.013	0.094
immune	8	Il18	2.22947e-44	0.133099	0.104	0.012	0.092
immune	8	Cldn4	2.56936e-44	0.609799	0.177	0.04	0.137
immune	8	Rragc	3.76148e-44	0.312932	0.364	0.141	0.223
immune	8	BC035044	4.42797e-44	0.176815	0.137	0.024	0.113
immune	8	Tlr7	5.30131e-44	0.14802	0.124	0.019	0.105
immune	8	Sh3bp2	5.48933e-44	0.163218	0.132	0.022	0.11
immune	8	Itgb2	5.58692e-44	0.393216	0.528	0.258	0.27
immune	8	Ptov1	5.67763e-44	0.209972	0.189	0.044	0.145
immune	8	Cd93	6.81632e-44	0.183234	0.126	0.02	0.106
immune	8	Gng10	8.97645e-44	0.689216	0.599	0.35	0.249
immune	8	Slk	9.5852e-44	0.247811	0.256	0.077	0.179
immune	8	Rabgef1	1.15912e-43	0.206307	0.219	0.058	0.161
immune	8	Pip5k1c	1.53392e-43	0.263498	0.272	0.087	0.185
immune	8	Fgl2	1.59707e-43	0.334151	0.319	0.111	0.208
immune	8	Atp6v1b2	2.45715e-43	0.329791	0.351	0.135	0.216
immune	8	Gng2	2.66675e-43	0.347855	0.474	0.217	0.257
immune	8	Pik3r5	2.84922e-43	0.254662	0.231	0.066	0.165
immune	8	Gng12	3.1106e-43	0.321206	0.284	0.094	0.19
immune	8	Xbp1	3.8848e-43	0.237342	0.488	0.218	0.27
immune	8	Ndel1	5.12632e-43	0.313391	0.39	0.156	0.234
immune	8	Rhoq	5.24142e-43	0.273205	0.206	0.054	0.152
immune	8	Lmo1	5.50783e-43	0.154584	0.124	0.02	0.104
immune	8	Rgs1	7.51496e-43	0.69103	0.541	0.273	0.268
immune	8	Il11ra1	7.88577e-43	0.154	0.111	0.015	0.096
immune	8	Flt3	1.10294e-42	0.217034	0.164	0.035	0.129
immune	8	Eps15	1.25751e-42	0.302468	0.306	0.108	0.198
immune	8	Dse	1.28017e-42	0.163304	0.137	0.024	0.113
immune	8	Pdia6	1.42123e-42	0.414295	0.518	0.253	0.265
immune	8	Samd4b	1.48637e-42	0.251357	0.25	0.076	0.174
immune	8	B230312A22Rik	1.652e-42	0.161876	0.129	0.021	0.108
immune	8	Mdfic	1.7944e-42	0.209591	0.203	0.052	0.151
immune	8	Avpi1	1.83085e-42	0.426341	0.346	0.132	0.214
immune	8	Rpn1	3.03937e-42	0.273757	0.332	0.121	0.211
immune	8	Tpp1	4.36766e-42	0.285754	0.262	0.083	0.179
immune	8	Gprc5a	4.79681e-42	0.154	0.107	0.014	0.093
immune	8	Errfi1	5.27872e-42	0.50977	0.294	0.105	0.189
immune	8	Dclre1c	5.4244e-42	0.21707	0.219	0.061	0.158
immune	8	Ifi205	6.3635e-42	0.253871	0.14	0.026	0.114
immune	8	Nfkbia	7.70537e-42	0.579081	0.886	0.722	0.164
immune	8	Tceal8	1.02538e-41	0.152828	0.12	0.019	0.101
immune	8	Tmem141	1.50905e-41	0.134822	0.108	0.015	0.093
immune	8	Fxyd3	2.05328e-41	0.657839	0.234	0.073	0.161
immune	8	Nupr1	2.33268e-41	0.469968	0.346	0.135	0.211
immune	8	P2ry14	2.99205e-41	0.140662	0.102	0.013	0.089
immune	8	Igsf8	3.77494e-41	0.23339	0.215	0.059	0.156
immune	8	Ppp1r15b	4.88471e-41	0.268846	0.306	0.109	0.197
immune	8	Trps1	4.90977e-41	0.328624	0.367	0.147	0.22
immune	8	Cyp4f16	5.28527e-41	0.157429	0.111	0.016	0.095
immune	8	Fnbp1l	5.38189e-41	0.139245	0.11	0.016	0.094
immune	8	Anapc13	6.79449e-41	0.342987	0.554	0.276	0.278
immune	8	Plekhg3	7.4922e-41	0.148901	0.115	0.018	0.097
immune	8	2010106G01Rik	7.66574e-41	0.232002	0.253	0.079	0.174
immune	8	Ywhag	8.57885e-41	0.290481	0.329	0.123	0.206
immune	8	Fus	1.02761e-40	0.414276	0.613	0.334	0.279
immune	8	0910001L09Rik	1.21114e-40	0.352383	0.428	0.189	0.239
immune	8	Slc7a7	1.26958e-40	0.142523	0.118	0.019	0.099
immune	8	Bcl3	1.95132e-40	0.338604	0.39	0.164	0.226
immune	8	Ifnar2	2.26002e-40	0.377353	0.449	0.206	0.243
immune	8	Rab1	2.52722e-40	0.365229	0.477	0.224	0.253
immune	8	Sept2	2.73458e-40	0.291971	0.383	0.157	0.226
immune	8	Idh1	3.266e-40	0.149232	0.126	0.021	0.105
immune	8	Snx10	3.4356e-40	0.185895	0.18	0.043	0.137
immune	8	Reep3	4.0145e-40	0.293138	0.295	0.105	0.19
immune	8	Hs6st1	4.83123e-40	0.165804	0.135	0.025	0.11
immune	8	Jund	8.77175e-40	0.626033	0.968	0.946	0.022
immune	8	Il1r2	9.47942e-40	0.301553	0.151	0.031	0.12
immune	8	Ids	9.9487e-40	0.16141	0.148	0.03	0.118
immune	8	Ifrd1	1.19732e-39	0.635675	0.718	0.471	0.247
immune	8	Hsd17b11	1.27651e-39	0.216754	0.209	0.058	0.151
immune	8	Laptm5	1.28322e-39	0.438979	0.949	0.809	0.14
immune	8	Dnase1l1	1.49615e-39	0.143263	0.129	0.023	0.106
immune	8	H2afz	1.88566e-39	0.684066	0.952	0.799	0.153
immune	8	Il10	2.23129e-39	0.329936	0.126	0.022	0.104
immune	8	Vcl	2.23157e-39	0.155753	0.126	0.022	0.104
immune	8	Tacstd2	2.56543e-39	0.242545	0.155	0.034	0.121
immune	8	6330407A03Rik	2.7097e-39	0.23121	0.278	0.093	0.185
immune	8	Krt8	3.91842e-39	1.30895	0.415	0.204	0.211
immune	8	Sbno2	4.53999e-39	0.334862	0.404	0.176	0.228
immune	8	Ebi3	4.85849e-39	0.157167	0.143	0.029	0.114
immune	8	Cox17	6.72299e-39	0.414473	0.794	0.511	0.283
immune	8	Ifitm1	7.36536e-39	0.389341	0.101	0.014	0.087
immune	8	St3gal4	8.66011e-39	0.235373	0.206	0.058	0.148
immune	8	Ttyh3	9.412e-39	0.206659	0.199	0.054	0.145
immune	8	Emp3	9.50229e-39	0.569139	0.759	0.508	0.251
immune	8	Slc35e4	1.32432e-38	0.155472	0.105	0.015	0.09
immune	8	Ccr5	1.66246e-38	0.246706	0.235	0.072	0.163
immune	8	Ctnnbip1	1.67427e-38	0.156038	0.129	0.023	0.106
immune	8	Tkt	2.06126e-38	0.40451	0.576	0.319	0.257
immune	8	Stard3nl	2.09016e-38	0.236623	0.259	0.085	0.174
immune	8	H2afy	2.30441e-38	0.49236	0.711	0.457	0.254
immune	8	Mpp6	2.80181e-38	0.237288	0.222	0.067	0.155
immune	8	Cep170	4.95098e-38	0.162504	0.161	0.037	0.124
immune	8	Mafg	9.65389e-38	0.247549	0.316	0.119	0.197
immune	8	Kif1c	9.71348e-38	0.165633	0.148	0.032	0.116
immune	8	Atp13a2	9.79127e-38	0.188159	0.184	0.048	0.136
immune	8	Napsa	1.02542e-37	0.501821	0.496	0.24	0.256
immune	8	Aldh1a3	1.28174e-37	0.289424	0.104	0.016	0.088
immune	8	Atp13a3	1.46189e-37	0.239173	0.232	0.073	0.159
immune	8	Rnf13	1.53592e-37	0.242913	0.282	0.099	0.183
immune	8	Itsn1	1.67792e-37	0.133055	0.104	0.015	0.089
immune	8	Specc1l	1.72622e-37	0.218566	0.224	0.068	0.156
immune	8	Pacs2	1.75661e-37	0.165714	0.151	0.033	0.118
immune	8	Sema4a	1.90512e-37	0.273994	0.307	0.116	0.191
immune	8	Pmepa1	2.00954e-37	0.545011	0.335	0.144	0.191
immune	8	Srsf9	3.28089e-37	0.268118	0.379	0.159	0.22
immune	8	Agpat4	3.88247e-37	0.354729	0.327	0.132	0.195
immune	8	Itgav	4.24054e-37	0.195063	0.181	0.047	0.134
immune	8	Rnase6	4.84546e-37	0.413005	0.237	0.077	0.16
immune	8	Taldo1	4.86483e-37	0.587763	0.649	0.414	0.235
immune	8	Hmga2-ps1	4.87801e-37	0.196918	0.152	0.034	0.118
immune	8	Gcsh	7.45556e-37	0.220258	0.175	0.045	0.13
immune	8	Ncoa7	1.09909e-36	0.224683	0.189	0.051	0.138
immune	8	Mtss1	1.21191e-36	0.296297	0.257	0.088	0.169
immune	8	Pomp	1.4685e-36	0.427768	0.735	0.474	0.261
immune	8	Sphk1	2.03301e-36	0.159559	0.11	0.018	0.092
immune	8	Ehbp1l1	2.43299e-36	0.214413	0.222	0.068	0.154
immune	8	Anxa3	2.67025e-36	0.179131	0.216	0.063	0.153
immune	8	Rala	2.69675e-36	0.352751	0.474	0.233	0.241
immune	8	Ecm1	2.70993e-36	0.331153	0.219	0.067	0.152
immune	8	Arhgap17	3.02668e-36	0.228204	0.262	0.09	0.172
immune	8	Mtch1	3.51247e-36	0.257951	0.303	0.113	0.19
immune	8	Rogdi	4.11144e-36	0.206802	0.249	0.081	0.168
immune	8	Dpy19l1	4.16688e-36	0.146183	0.121	0.022	0.099
immune	8	F11r	4.36332e-36	0.179729	0.12	0.022	0.098
immune	8	Cttn	5.14986e-36	0.158954	0.123	0.023	0.1
immune	8	Dst	5.38656e-36	0.132843	0.108	0.017	0.091
immune	8	Ndufc2	5.66698e-36	0.376792	0.596	0.332	0.264
immune	8	Lag3	5.77379e-36	0.410714	0.133	0.027	0.106
immune	8	Runx1	6.10191e-36	0.349197	0.361	0.154	0.207
immune	8	Adam9	7.02698e-36	0.165877	0.146	0.032	0.114
immune	8	Dnajb14	7.09312e-36	0.141871	0.124	0.023	0.101
immune	8	Plod3	8.39622e-36	0.139128	0.105	0.017	0.088
immune	8	St8sia4	8.65268e-36	0.31788	0.323	0.13	0.193
immune	8	Nckap1l	1.27556e-35	0.258418	0.316	0.124	0.192
immune	8	Rasa4	1.34483e-35	0.13614	0.118	0.021	0.097
immune	8	Herpud1	1.6541e-35	0.263158	0.494	0.244	0.25
immune	8	Sgk3	1.81112e-35	0.1895	0.187	0.051	0.136
immune	8	Mfge8	2.16353e-35	0.870478	0.26	0.097	0.163
immune	8	Gnb1	2.27581e-35	0.377078	0.741	0.473	0.268
immune	8	Cdk2ap1	2.39146e-35	0.262409	0.311	0.122	0.189
immune	8	Plaur	2.803e-35	0.472517	0.444	0.21	0.234
immune	8	Fbxo30	3.29906e-35	0.200926	0.152	0.035	0.117
immune	8	Bri3bp	3.85163e-35	0.274554	0.282	0.105	0.177
immune	8	Lypd3	3.92597e-35	0.440081	0.186	0.053	0.133
immune	8	Pdcd2l	4.14781e-35	0.220464	0.206	0.062	0.144
immune	8	Igfbp5	4.24859e-35	0.565641	0.158	0.039	0.119
immune	8	Pacsin2	4.47776e-35	0.200647	0.211	0.063	0.148
immune	8	Phactr2	5.3508e-35	0.135797	0.12	0.022	0.098
immune	8	Ogfrl1	6.89441e-35	0.194427	0.19	0.052	0.138
immune	8	Fosl1	7.52013e-35	0.195675	0.149	0.034	0.115
immune	8	Dpysl2	8.48173e-35	0.255634	0.268	0.096	0.172
immune	8	Casp4	1.25993e-34	0.258791	0.25	0.085	0.165
immune	8	Ccrn4l	1.5925e-34	0.22862	0.187	0.052	0.135
immune	8	Vmp1	1.73699e-34	0.321509	0.431	0.202	0.229
immune	8	Pnp	1.75349e-34	0.321122	0.291	0.112	0.179
immune	8	Arsb	1.99967e-34	0.208351	0.196	0.057	0.139
immune	8	Itpkc	2.40634e-34	0.16414	0.127	0.026	0.101
immune	8	Maff	2.51542e-34	0.33264	0.311	0.123	0.188
immune	8	Adam17	2.63793e-34	0.191101	0.181	0.05	0.131
immune	8	Cd9	3.23905e-34	0.495917	0.421	0.205	0.216
immune	8	Tollip	3.47847e-34	0.223165	0.235	0.078	0.157
immune	8	Gabarap	3.99511e-34	0.368479	0.955	0.829	0.126
immune	8	Gng5	4.67556e-34	0.387299	0.944	0.822	0.122
immune	8	Ssr3	5.9706e-34	0.318681	0.507	0.261	0.246
immune	8	Pip4k2a	6.16455e-34	0.264338	0.332	0.138	0.194
immune	8	Mdm2	6.37874e-34	0.337515	0.316	0.13	0.186
immune	8	Tspan3	7.56834e-34	0.236508	0.285	0.106	0.179
immune	8	Ddx6	8.75802e-34	0.360264	0.528	0.284	0.244
immune	8	Rab43	2.04717e-33	0.286682	0.3	0.118	0.182
immune	8	Ggh	2.09809e-33	0.212894	0.241	0.082	0.159
immune	8	Dync1i2	3.61463e-33	0.283887	0.404	0.185	0.219
immune	8	1500011K16Rik	3.92797e-33	0.240916	0.297	0.116	0.181
immune	8	Uap1l1	4.44401e-33	0.202536	0.199	0.06	0.139
immune	8	Itfg3	5.34762e-33	0.157376	0.136	0.03	0.106
immune	8	Fam102b	5.41402e-33	0.132925	0.12	0.023	0.097
immune	8	Trafd1	8.54208e-33	0.221457	0.251	0.088	0.163
immune	8	Cd48	9.28286e-33	0.353681	0.452	0.228	0.224
immune	8	Nfkb1	1.08436e-32	0.329445	0.463	0.232	0.231
immune	8	Trim30a	1.16939e-32	0.271814	0.292	0.116	0.176
immune	8	Asph	1.22391e-32	0.149165	0.127	0.027	0.1
immune	8	Txn1	1.24176e-32	0.43329	0.795	0.539	0.256
immune	8	Pdia3	1.25929e-32	0.410732	0.649	0.394	0.255
immune	8	Ddx3x	1.29531e-32	0.450914	0.642	0.396	0.246
immune	8	Coro1c	1.30019e-32	0.234925	0.281	0.107	0.174
immune	8	Soat1	1.64311e-32	0.210484	0.212	0.067	0.145
immune	8	Reep5	1.89846e-32	0.377392	0.706	0.434	0.272
immune	8	Fuca2	1.91668e-32	0.171387	0.156	0.04	0.116
immune	8	Dazap2	2.21201e-32	0.355586	0.789	0.54	0.249
immune	8	Rlim	2.25359e-32	0.216846	0.232	0.079	0.153
immune	8	Mvp	2.4166e-32	0.22019	0.262	0.095	0.167
immune	8	Dtx4	2.46345e-32	0.132593	0.101	0.017	0.084
immune	8	Rod1	3.85666e-32	0.343034	0.624	0.366	0.258
immune	8	Lpin2	3.99738e-32	0.205309	0.173	0.048	0.125
immune	8	Plec	6.08245e-32	0.249319	0.256	0.093	0.163
immune	8	Ndrg1	6.56047e-32	0.283077	0.221	0.074	0.147
immune	8	Slc2a6	9.04115e-32	0.146243	0.123	0.025	0.098
immune	8	Krt18	9.57004e-32	1.16017	0.414	0.22	0.194
immune	8	Dnmt3a	1.01032e-31	0.179981	0.154	0.039	0.115
immune	8	Taok3	1.15763e-31	0.246324	0.303	0.123	0.18
immune	8	Gm5547	1.34149e-31	0.265545	0.211	0.069	0.142
immune	8	Evi2b	1.42983e-31	0.217593	0.253	0.092	0.161
immune	8	Ramp1	1.44436e-31	0.315462	0.376	0.17	0.206
immune	8	Dusp16	1.49361e-31	0.151016	0.142	0.034	0.108
immune	8	Atp6ap1	1.57287e-31	0.285642	0.425	0.203	0.222
immune	8	Il3ra	1.77051e-31	0.171761	0.175	0.049	0.126
immune	8	Maged1	2.34615e-31	0.153225	0.124	0.026	0.098
immune	8	Jak2	3.18337e-31	0.29445	0.352	0.157	0.195
immune	8	P2rx4	3.38001e-31	0.217118	0.276	0.106	0.17
immune	8	Eif1a	3.60277e-31	0.339466	0.443	0.22	0.223
immune	8	Jhdm1d	3.86828e-31	0.30683	0.499	0.261	0.238
immune	8	Lcp1	3.96471e-31	0.406177	0.768	0.522	0.246
immune	8	Id2	4.87503e-31	0.463435	0.654	0.404	0.25
immune	8	Slfn2	5.16317e-31	0.607593	0.637	0.426	0.211
immune	8	Mt2	1.01309e-30	1.10416	0.794	0.712	0.082
immune	8	Grina	1.03765e-30	0.268619	0.306	0.126	0.18
immune	8	Myeov2	1.05996e-30	0.373965	0.791	0.528	0.263
immune	8	Dusp22	1.08919e-30	0.144648	0.142	0.034	0.108
immune	8	Hp	1.15624e-30	0.314854	0.105	0.02	0.085
immune	8	Arpc1b	1.28598e-30	0.480988	0.931	0.861	0.07
immune	8	2900097C17Rik	1.3346e-30	0.266874	0.364	0.164	0.2
immune	8	Wsb1	1.40734e-30	0.332192	0.405	0.194	0.211
immune	8	Tnpo3	1.42355e-30	0.266879	0.31	0.13	0.18
immune	8	Ywhae	1.47676e-30	0.377677	0.77	0.513	0.257
immune	8	Tctex1d2	1.80871e-30	0.144975	0.121	0.026	0.095
immune	8	Slamf7	2.10519e-30	0.243846	0.228	0.079	0.149
immune	8	4930471M23Rik	2.18432e-30	0.180457	0.158	0.042	0.116
immune	8	Cxcl12	2.20377e-30	0.147035	0.118	0.024	0.094
immune	8	Lmnb1	2.42103e-30	0.327986	0.336	0.149	0.187
immune	8	C3	2.42451e-30	0.273807	0.183	0.055	0.128
immune	8	Nfil3	2.80026e-30	0.333707	0.344	0.153	0.191
immune	8	Mrpl52	2.96977e-30	0.375136	0.816	0.575	0.241
immune	8	Zswim6	3.1068e-30	0.198614	0.196	0.062	0.134
immune	8	Ncstn	3.13268e-30	0.174166	0.186	0.056	0.13
immune	8	Midn	3.47102e-30	0.249444	0.313	0.129	0.184
immune	8	Tnip2	3.71558e-30	0.162419	0.146	0.037	0.109
immune	8	Slc48a1	4.67497e-30	0.222619	0.268	0.103	0.165
immune	8	Scamp2	4.93308e-30	0.237367	0.323	0.138	0.185
immune	8	Erdr1	6.32166e-30	0.403229	0.585	0.347	0.238
immune	8	Tle3	7.33913e-30	0.253109	0.301	0.125	0.176
immune	8	Atp11a	7.5071e-30	0.137659	0.101	0.018	0.083
immune	8	Hnrpll	7.52604e-30	0.158913	0.162	0.044	0.118
immune	8	S100a16	7.61802e-30	0.365729	0.225	0.081	0.144
immune	8	Sgms1	8.58843e-30	0.253312	0.232	0.083	0.149
immune	8	Larp1	8.82092e-30	0.241119	0.298	0.124	0.174
immune	8	Ryr1	1.04593e-29	0.165343	0.132	0.031	0.101
immune	8	Atp2a2	1.04631e-29	0.210258	0.244	0.089	0.155
immune	8	Impact	1.06922e-29	0.277876	0.447	0.225	0.222
immune	8	Lat2	1.07961e-29	0.245602	0.326	0.139	0.187
immune	8	Xdh	1.32927e-29	0.118427	0.105	0.02	0.085
immune	8	Flna	1.55476e-29	0.329493	0.466	0.242	0.224
immune	8	Lgals1	1.75965e-29	0.441909	0.738	0.491	0.247
immune	8	Rara	1.76921e-29	0.259879	0.319	0.137	0.182
immune	8	Coro1b	1.86364e-29	0.330592	0.459	0.242	0.217
immune	8	Nufip2	1.99145e-29	0.239038	0.294	0.12	0.174
immune	8	Mbnl2	2.90035e-29	0.265117	0.424	0.206	0.218
immune	8	Bcl2a1d	3.46948e-29	0.379193	0.434	0.215	0.219
immune	8	Rreb1	3.73012e-29	0.141721	0.136	0.033	0.103
immune	8	Pcbp1	4.32407e-29	0.356989	0.762	0.509	0.253
immune	8	Baiap2	4.35055e-29	0.293989	0.269	0.107	0.162
immune	8	Magt1	6.75482e-29	0.217438	0.253	0.096	0.157
immune	8	Nampt	7.31826e-29	0.249532	0.317	0.137	0.18
immune	8	Ptpmt1	7.84666e-29	0.18349	0.227	0.08	0.147
immune	8	Epcam	8.8132e-29	0.891211	0.298	0.137	0.161
immune	8	Ppap2c	9.79964e-29	0.133298	0.118	0.026	0.092
immune	8	D15Ertd621e	1.00195e-28	0.156653	0.167	0.048	0.119
immune	8	Dennd5a	1.32296e-28	0.199987	0.234	0.084	0.15
immune	8	Fam120a	1.34534e-28	0.23961	0.285	0.116	0.169
immune	8	Lamtor3	1.42031e-28	0.26379	0.319	0.14	0.179
immune	8	Tnfrsf12a	1.57485e-28	0.431522	0.374	0.183	0.191
immune	8	Gba	1.6838e-28	0.187973	0.206	0.069	0.137
immune	8	Atf6	1.68531e-28	0.163676	0.173	0.051	0.122
immune	8	Timp3	2.04578e-28	0.209144	0.113	0.024	0.089
immune	8	Mapre2	2.57327e-28	0.224948	0.287	0.117	0.17
immune	8	Prdx5	2.70948e-28	0.570328	0.55	0.337	0.213
immune	8	Snx8	2.77059e-28	0.211585	0.234	0.085	0.149
immune	8	Jarid2	2.92807e-28	0.261454	0.317	0.139	0.178
immune	8	Ftsjd2	3.28662e-28	0.285634	0.237	0.09	0.147
immune	8	Pabpn1	4.15925e-28	0.299659	0.579	0.334	0.245
immune	8	Eif4ebp1	4.27897e-28	0.206997	0.235	0.086	0.149
immune	8	Cpt1a	4.92903e-28	0.145471	0.149	0.04	0.109
immune	8	Med13l	4.97357e-28	0.211338	0.241	0.09	0.151
immune	8	1600029D21Rik	5.9045e-28	1.51825	0.342	0.175	0.167
immune	8	Frmd4b	6.1043e-28	0.188986	0.143	0.038	0.105
immune	8	Tln1	6.81904e-28	0.311878	0.534	0.305	0.229
immune	8	Rcan1	7.11043e-28	0.229413	0.136	0.035	0.101
immune	8	Acsl4	8.5485e-28	0.169248	0.184	0.058	0.126
immune	8	Lrrfip2	9.49075e-28	0.199706	0.213	0.074	0.139
immune	8	Mfsd11	9.73162e-28	0.141432	0.136	0.034	0.102
immune	8	Myo1f	1.23092e-27	0.185859	0.202	0.068	0.134
immune	8	Ppm1m	1.5519e-27	0.266546	0.303	0.133	0.17
immune	8	2900053A13Rik	1.59536e-27	0.318169	0.48	0.262	0.218
immune	8	Arf3	1.70822e-27	0.248401	0.365	0.173	0.192
immune	8	Tmco1	1.71129e-27	0.266429	0.395	0.194	0.201
immune	8	Eea1	1.79328e-27	0.159284	0.203	0.068	0.135
immune	8	Arl13b	1.85379e-27	0.182366	0.194	0.064	0.13
immune	8	Nfic	2.39632e-27	0.147139	0.152	0.042	0.11
immune	8	Actr2	2.45091e-27	0.310136	0.686	0.428	0.258
immune	8	Vav3	2.99982e-27	0.116379	0.102	0.02	0.082
immune	8	Aff1	3.03632e-27	0.225555	0.25	0.097	0.153
immune	8	Lrrc59	3.83066e-27	0.247656	0.335	0.151	0.184
immune	8	Adrbk1	3.9601e-27	0.281047	0.465	0.25	0.215
immune	8	Clu	3.97517e-27	0.300027	0.224	0.083	0.141
immune	8	F3	4.68656e-27	0.322381	0.151	0.043	0.108
immune	8	Gsto1	4.69874e-27	0.232261	0.27	0.108	0.162
immune	8	Cox4i1	4.76478e-27	0.272725	0.999	0.983	0.016
immune	8	Nagk	5.33218e-27	0.156949	0.152	0.043	0.109
immune	8	Nuak2	5.45988e-27	0.228225	0.231	0.086	0.145
immune	8	Tmem2	5.71752e-27	0.136911	0.108	0.023	0.085
immune	8	Erbb2ip	6.09429e-27	0.207132	0.285	0.118	0.167
immune	8	Sec61b	6.24203e-27	0.419691	0.898	0.752	0.146
immune	8	Plcg2	7.20823e-27	0.177007	0.215	0.076	0.139
immune	8	Slc12a2	1.06496e-26	0.548063	0.14	0.038	0.102
immune	8	Scarb1	1.18876e-26	0.118134	0.101	0.02	0.081
immune	8	Pde4b	1.25146e-26	0.324762	0.537	0.305	0.232
immune	8	Unc119	1.25815e-26	0.277973	0.249	0.1	0.149
immune	8	Tmcc1	1.29025e-26	0.163738	0.142	0.038	0.104
immune	8	Fuca1	1.32228e-26	0.296208	0.475	0.251	0.224
immune	8	1190003J15Rik	1.36314e-26	0.167582	0.115	0.026	0.089
immune	8	Ifi27l2a	1.52881e-26	0.779146	0.727	0.543	0.184
immune	8	Man2a1	1.66923e-26	0.185138	0.209	0.073	0.136
immune	8	Nek6	1.8037e-26	0.11521	0.102	0.021	0.081
immune	8	Crip2	1.8133e-26	0.342308	0.247	0.099	0.148
immune	8	Blvrb	1.81602e-26	0.281821	0.385	0.186	0.199
immune	8	Znhit1	1.94008e-26	0.20834	0.275	0.113	0.162
immune	8	Aph1a	1.98418e-26	0.221878	0.304	0.133	0.171
immune	8	Slc35b2	2.34457e-26	0.165207	0.192	0.063	0.129
immune	8	Rap1a	2.79906e-26	0.371357	0.683	0.44	0.243
immune	8	Cxcr4	2.93047e-26	0.338105	0.474	0.259	0.215
immune	8	Aftph	3.06437e-26	0.209525	0.249	0.098	0.151
immune	8	Tm9sf2	3.07783e-26	0.215227	0.288	0.122	0.166
immune	8	Wsb2	3.10341e-26	0.175081	0.17	0.052	0.118
immune	8	Sec14l1	4.60407e-26	0.16027	0.152	0.044	0.108
immune	8	Tom1	4.78379e-26	0.146773	0.136	0.036	0.1
immune	8	Slc30a1	4.78681e-26	0.139356	0.126	0.031	0.095
immune	8	Armcx3	5.67095e-26	0.149825	0.156	0.046	0.11
immune	8	Notch2	6.59118e-26	0.243448	0.262	0.106	0.156
immune	8	Hsd17b12	6.59668e-26	0.196284	0.247	0.097	0.15
immune	8	Cdc42ep4	7.03982e-26	0.130173	0.108	0.024	0.084
immune	8	Cuedc2	7.17925e-26	0.228863	0.288	0.124	0.164
immune	8	Cnih4	7.34881e-26	0.232002	0.348	0.163	0.185
immune	8	Larp4b	8.10426e-26	0.194455	0.206	0.073	0.133
immune	8	Ctnnb1	9.16417e-26	0.33811	0.345	0.167	0.178
immune	8	Plk2	9.72549e-26	0.23597	0.257	0.102	0.155
immune	8	Eaf1	1.20052e-25	0.148998	0.137	0.037	0.1
immune	8	Klhl9	1.30429e-25	0.178274	0.167	0.052	0.115
immune	8	Scarb2	1.38538e-25	0.240402	0.23	0.089	0.141
immune	8	Comt	1.52047e-25	0.244465	0.385	0.189	0.196
immune	8	Jmjd1c	1.82925e-25	0.25073	0.364	0.175	0.189
immune	8	Pgd	2.10057e-25	0.222911	0.215	0.08	0.135
immune	8	S100a11	2.28286e-25	0.540292	0.839	0.723	0.116
immune	8	Rapgef2	2.31246e-25	0.137084	0.107	0.023	0.084
immune	8	Il10ra	2.43125e-25	0.204781	0.23	0.088	0.142
immune	8	Alyref	2.76024e-25	0.245835	0.418	0.214	0.204
immune	8	Notch1	2.86517e-25	0.197142	0.199	0.07	0.129
immune	8	Rab12	3.18791e-25	0.120878	0.117	0.028	0.089
immune	8	4933426M11Rik	3.34816e-25	0.247255	0.288	0.126	0.162
immune	8	Smagp	3.7113e-25	0.184587	0.196	0.067	0.129
immune	8	Ppp1r12c	4.69026e-25	0.202934	0.234	0.091	0.143
immune	8	St14	4.73379e-25	0.134631	0.107	0.024	0.083
immune	8	Nisch	4.88909e-25	0.189938	0.203	0.073	0.13
immune	8	Il10rb	5.58859e-25	0.260368	0.345	0.166	0.179
immune	8	Dusp7	6.15233e-25	0.140917	0.12	0.029	0.091
immune	8	Capn2	7.16724e-25	0.20107	0.228	0.087	0.141
immune	8	Irf8	8.09926e-25	0.751479	0.466	0.261	0.205
immune	8	Gm14005	8.93773e-25	0.116087	0.101	0.021	0.08
immune	8	Ano6	8.95436e-25	0.190263	0.202	0.072	0.13
immune	8	Taok1	1.03599e-24	0.185673	0.228	0.088	0.14
immune	8	Actn4	1.17188e-24	0.292324	0.373	0.188	0.185
immune	8	Dtnbp1	1.20913e-24	0.20583	0.235	0.092	0.143
immune	8	Arrb1	1.20915e-24	0.142343	0.135	0.037	0.098
immune	8	Aldh3b1	1.25438e-24	0.111556	0.102	0.022	0.08
immune	8	Klhl5	1.26863e-24	0.114631	0.11	0.025	0.085
immune	8	Idh2	1.49407e-24	0.180987	0.222	0.084	0.138
immune	8	Crlf2	1.58291e-24	0.27162	0.472	0.26	0.212
immune	8	Stx12	1.97681e-24	0.177892	0.213	0.079	0.134
immune	8	Vps26a	2.17921e-24	0.211795	0.265	0.112	0.153
immune	8	Kmo	2.3595e-24	0.14041	0.105	0.024	0.081
immune	8	Egr2	2.50815e-24	0.147583	0.126	0.032	0.094
immune	8	Gnb2	2.5741e-24	0.374301	0.804	0.587	0.217
immune	8	Hpcal1	2.83458e-24	0.281154	0.374	0.19	0.184
immune	8	Surf4	2.91459e-24	0.230099	0.386	0.193	0.193
immune	8	Degs1	3.26752e-24	0.215126	0.327	0.151	0.176
immune	8	Cyp4f18	3.5102e-24	0.232783	0.24	0.095	0.145
immune	8	Cxcl1	3.61854e-24	0.903839	0.398	0.219	0.179
immune	8	Gngt2	3.84037e-24	0.597178	0.373	0.198	0.175
immune	8	Ell	3.97074e-24	0.151718	0.154	0.046	0.108
immune	8	Rock2	4.23812e-24	0.190744	0.216	0.082	0.134
immune	8	Arhgef6	4.95958e-24	0.199494	0.225	0.088	0.137
immune	8	Zfp238	5.19303e-24	0.136687	0.118	0.03	0.088
immune	8	Hmgn3	5.24557e-24	0.168364	0.196	0.068	0.128
immune	8	Arpc2	6.3245e-24	0.343445	0.977	0.903	0.074
immune	8	Sec11c	7.3682e-24	0.163282	0.668	0.414	0.254
[truncated: 18,182 more rows]

## Sheet: S7H_1.1_markers
compartment	cluster	gene	p_val_adj	avg_log2FC	pct.1	pct.2	pct.difference
immune	1	Cd79a	0	2.70491	0.998	0.183	0.815
immune	1	Cd74	0	2.05692	1	0.78	0.22
immune	1	H2-Aa	0	1.77216	0.999	0.447	0.552
immune	1	Ly6d	0	1.71846	0.864	0.244	0.62
immune	1	Plac8	0	1.66243	0.811	0.322	0.489
immune	1	H2-Ab1	0	1.66074	0.998	0.501	0.497
immune	1	Cd79b	0	1.61402	0.782	0.137	0.645
immune	1	H2-Eb1	0	1.61215	0.998	0.44	0.558
immune	1	Faim3	0	1.52059	0.768	0.086	0.682
immune	1	Mef2c	0	1.49289	0.772	0.133	0.639
immune	1	Scd1	0	1.47669	0.756	0.119	0.637
immune	1	H2-Ob	0	1.45447	0.819	0.157	0.662
immune	1	Cd83	0	1.41316	0.867	0.297	0.57
immune	1	Serp1	0	1.32513	0.953	0.59	0.363
immune	1	Cd37	0	1.19322	0.905	0.575	0.33
immune	1	H2-Oa	0	1.19288	0.74	0.178	0.562
immune	1	Ms4a1	0	1.14611	0.622	0.077	0.545
immune	1	H3f3a	0	1.05213	0.999	0.987	0.012
immune	1	Pkig	0	0.988148	0.633	0.144	0.489
immune	1	Fcrla	0	0.914611	0.516	0.068	0.448
immune	1	Cd19	0	0.910101	0.568	0.073	0.495
immune	1	2010001M09Rik	0	0.860016	0.718	0.105	0.613
immune	1	Bank1	3.87844e-289	0.764098	0.495	0.067	0.428
immune	1	Napsa	4.85823e-286	0.917608	0.638	0.143	0.495
immune	1	H2-DMa	6.74603e-276	0.911114	0.759	0.232	0.527
immune	1	Pou2af1	2.22769e-267	0.804981	0.497	0.078	0.419
immune	1	Fcrl1	4.05632e-267	0.711724	0.439	0.053	0.386
immune	1	A530032D15Rik	1.3349e-265	0.794335	0.437	0.053	0.384
immune	1	Ly6e	1.29828e-255	0.93593	0.994	0.834	0.16
immune	1	Fcer2a	7.84481e-248	0.76533	0.42	0.052	0.368
immune	1	Hvcn1	2.98337e-237	0.950928	0.582	0.16	0.422
immune	1	Cd22	3.34851e-203	0.577788	0.368	0.05	0.318
immune	1	Tnfrsf13c	1.78566e-200	0.631686	0.387	0.058	0.329
immune	1	1110003E01Rik	4.50638e-198	0.91355	0.713	0.352	0.361
immune	1	Cxcr5	7.97902e-193	0.56693	0.355	0.05	0.305
immune	1	Pold4	1.08425e-192	0.974636	0.684	0.324	0.36
immune	1	Blk	1.77119e-189	0.546991	0.381	0.061	0.32
immune	1	Cd72	3.33181e-185	0.848292	0.549	0.174	0.375
immune	1	Snn	7.30602e-181	0.612737	0.386	0.07	0.316
immune	1	Hs3st1	5.38206e-179	0.558266	0.315	0.039	0.276
immune	1	Lyn	8.63965e-178	0.675015	0.502	0.138	0.364
immune	1	Cd24a	5.92837e-174	0.853007	0.582	0.2	0.382
immune	1	Snx5	1.43353e-172	0.833555	0.768	0.442	0.326
immune	1	Ly86	1.4297e-167	0.611384	0.551	0.164	0.387
immune	1	Plaur	8.98445e-167	0.769188	0.5	0.147	0.353
immune	1	Spib	5.27372e-166	0.550709	0.337	0.054	0.283
immune	1	Irf8	9.79469e-162	0.556932	0.572	0.186	0.386
immune	1	H2-Eb2	9.72168e-161	0.453282	0.327	0.052	0.275
immune	1	Fau	5.53234e-160	0.341649	1	1	0
immune	1	Vpreb3	1.76255e-159	0.530029	0.283	0.034	0.249
immune	1	Blnk	7.38857e-151	0.522038	0.408	0.098	0.31
immune	1	Fam43a	7.52635e-150	0.593883	0.324	0.057	0.267
immune	1	B3gnt5	2.10738e-149	0.428164	0.3	0.046	0.254
immune	1	Prkcb	3.00905e-149	0.715879	0.635	0.287	0.348
immune	1	Syk	4.64666e-148	0.595012	0.438	0.12	0.318
immune	1	Ppp1r16b	1.76771e-142	0.901048	0.612	0.277	0.335
immune	1	Sp140	2.7886e-142	0.730736	0.534	0.207	0.327
immune	1	Fth1	8.90819e-137	0.541578	1	1	0
immune	1	Rasgef1b	5.74832e-136	0.564298	0.358	0.083	0.275
immune	1	Dok3	1.27643e-132	0.410907	0.295	0.052	0.243
immune	1	H3f3b	5.58064e-132	0.551622	0.999	0.997	0.002
immune	1	Gm8369	9.11708e-131	0.512777	0.381	0.1	0.281
immune	1	Aldh2	3.09714e-123	0.564845	0.429	0.137	0.292
immune	1	H2-DMb2	2.68988e-122	0.27754	0.197	0.017	0.18
immune	1	Cr2	3.97873e-119	0.330935	0.213	0.024	0.189
immune	1	Unc93b1	1.13222e-117	0.558749	0.54	0.208	0.332
immune	1	Bri3	1.37182e-117	0.795524	0.685	0.422	0.263
immune	1	Rel	1.5336e-116	0.69126	0.56	0.251	0.309
immune	1	Serinc3	2.23613e-116	0.616962	0.824	0.553	0.271
immune	1	Ralgps2	6.66281e-116	0.464373	0.341	0.088	0.253
immune	1	Fam69a	3.77636e-114	0.526741	0.372	0.11	0.262
immune	1	Ebf1	1.82889e-113	0.288715	0.19	0.018	0.172
immune	1	Bfsp2	3.56097e-110	0.296419	0.191	0.02	0.171
immune	1	Blvrb	1.38237e-108	0.549495	0.413	0.14	0.273
immune	1	Litaf	3.78357e-107	0.665516	0.584	0.282	0.302
immune	1	Ccr7	7.90219e-106	0.61674	0.874	0.579	0.295
immune	1	Ly6a	1.09009e-105	0.772952	0.604	0.316	0.288
immune	1	Lmo2	4.67674e-102	0.460092	0.313	0.082	0.231
immune	1	Ptp4a3	6.06511e-100	0.563059	0.491	0.216	0.275
immune	1	Dmxl1	2.90533e-98	0.436524	0.296	0.076	0.22
immune	1	Rasgrp3	4.2414e-98	0.322843	0.22	0.037	0.183
immune	1	Mif4gd	2.63615e-92	0.538472	0.507	0.239	0.268
immune	1	H2-DMb1	7.55599e-92	0.296956	0.486	0.183	0.303
immune	1	Ctsh	1.08174e-90	0.378639	0.539	0.226	0.313
immune	1	Hmgn1	1.35169e-89	0.598883	0.742	0.531	0.211
immune	1	Lat2	9.82633e-89	0.404586	0.332	0.103	0.229
immune	1	Cd55	6.23573e-88	0.484841	0.369	0.133	0.236
immune	1	Cyth1	4.92444e-87	0.621239	0.564	0.314	0.25
immune	1	Btk	2.06513e-84	0.277305	0.216	0.043	0.173
immune	1	Gdi2	3.70158e-84	0.591684	0.806	0.672	0.134
immune	1	Gga2	3.36835e-83	0.30526	0.226	0.049	0.177
immune	1	Myo1e	4.87771e-83	0.355908	0.269	0.072	0.197
immune	1	Srpk3	5.26931e-81	0.211065	0.148	0.016	0.132
immune	1	Stt3b	2.21846e-80	0.570114	0.498	0.259	0.239
immune	1	Kras	3.65232e-80	0.649961	0.585	0.359	0.226
immune	1	Foxp1	5.05251e-79	0.566231	0.71	0.494	0.216
immune	1	Pxk	3.41961e-77	0.38473	0.322	0.111	0.211
immune	1	Gm6377	5.40509e-77	0.377756	0.294	0.089	0.205
immune	1	B3gnt7	3.99538e-76	0.248836	0.151	0.02	0.131
immune	1	Cd86	1.08746e-75	0.473832	0.322	0.112	0.21
immune	1	Fam107b	3.42684e-75	0.538009	0.824	0.658	0.166
immune	1	Lyl1	4.27634e-73	0.275037	0.195	0.04	0.155
immune	1	Crisp3	4.55737e-73	0.233386	0.125	0.012	0.113
immune	1	Sub1	1.56907e-72	0.452074	0.975	0.937	0.038
immune	1	Cyp4f18	2.16432e-71	0.32486	0.245	0.067	0.178
immune	1	Snx2	3.7518e-71	0.478136	0.452	0.223	0.229
immune	1	Cd38	2.73884e-70	0.291509	0.23	0.06	0.17
immune	1	Pou2f2	2.96635e-70	0.337413	0.275	0.086	0.189
immune	1	Stap1	5.78149e-70	0.293763	0.213	0.052	0.161
immune	1	Malat1	2.21459e-69	0.265599	1	1	0
immune	1	Cerk	2.5429e-69	0.385335	0.338	0.129	0.209
immune	1	Snx8	5.64369e-69	0.27813	0.228	0.06	0.168
immune	1	Dusp2	6.63491e-69	0.629665	0.651	0.422	0.229
immune	1	Ms4a4c	1.91464e-67	0.449493	0.383	0.16	0.223
immune	1	Bcl11a	1.08465e-66	0.264937	0.188	0.041	0.147
immune	1	6330407A03Rik	4.59154e-66	0.319271	0.244	0.071	0.173
immune	1	Bcar3	5.68251e-66	0.243224	0.164	0.03	0.134
immune	1	Chchd10	1.13844e-65	0.490982	0.405	0.189	0.216
immune	1	Ero1lb	1.93845e-65	0.321775	0.252	0.077	0.175
immune	1	Syngr2	4.58587e-65	0.475109	0.545	0.306	0.239
immune	1	Ezr	2.01082e-64	0.594745	0.706	0.546	0.16
immune	1	Ccr6	2.72715e-64	0.229858	0.165	0.031	0.134
immune	1	Trp53i11	1.20071e-63	0.393512	0.315	0.121	0.194
immune	1	Ctss	1.80474e-63	0.115772	0.782	0.536	0.246
immune	1	Nr4a1	1.83423e-63	0.758816	0.549	0.328	0.221
immune	1	Plek	3.71267e-63	0.325843	0.481	0.224	0.257
immune	1	Tpd52	4.80277e-62	0.432709	0.449	0.227	0.222
immune	1	Camk2d	1.54532e-60	0.330935	0.31	0.119	0.191
immune	1	Cybb	1.60755e-60	0.306696	0.368	0.147	0.221
immune	1	Plekha2	2.12035e-58	0.444244	0.479	0.264	0.215
immune	1	C130026I21Rik	5.49226e-57	0.388014	0.162	0.035	0.127
immune	1	Cd81	1.83128e-55	0.329796	0.453	0.226	0.227
immune	1	Adck3	2.1045e-55	0.223942	0.189	0.049	0.14
immune	1	Dtx1	8.867e-55	0.269379	0.215	0.065	0.15
immune	1	Lmbrd1	9.35979e-55	0.375126	0.329	0.144	0.185
immune	1	Cxxc5	2.35357e-54	0.253915	0.19	0.052	0.138
immune	1	Wdfy4	3.61754e-54	0.225176	0.208	0.06	0.148
immune	1	Fam134b	8.11194e-54	0.435092	0.413	0.215	0.198
immune	1	Nap1l1	1.60088e-53	0.448432	0.697	0.539	0.158
immune	1	Rab30	2.39531e-53	0.207637	0.134	0.025	0.109
immune	1	E330020D12Rik	5.83781e-53	0.381788	0.136	0.026	0.11
immune	1	Gpr171	8.95391e-53	0.493835	0.449	0.249	0.2
immune	1	Chst3	9.06865e-53	0.159632	0.114	0.016	0.098
immune	1	Swap70	1.68722e-52	0.348092	0.279	0.108	0.171
immune	1	Mll5	4.08808e-52	0.50671	0.599	0.436	0.163
immune	1	Ankrd33b	4.32205e-52	0.30224	0.216	0.066	0.15
immune	1	Xist	9.30674e-52	0.428876	0.969	0.898	0.071
immune	1	Tsc22d3	1.9281e-51	0.519552	0.768	0.634	0.134
immune	1	Irf4	2.44526e-51	0.330579	0.251	0.089	0.162
immune	1	Pkib	6.04459e-51	0.274452	0.223	0.072	0.151
immune	1	Stk17b	1.02952e-50	0.474316	0.817	0.707	0.11
immune	1	Sypl	2.75348e-50	0.340199	0.311	0.134	0.177
immune	1	Hhex	9.65281e-50	0.181137	0.158	0.037	0.121
immune	1	A630001G21Rik	1.75003e-49	0.217356	0.198	0.06	0.138
immune	1	Dnase2a	2.18837e-49	0.262126	0.237	0.083	0.154
immune	1	Ctsz	3.05552e-49	0.230329	0.565	0.33	0.235
immune	1	Zfp106	3.4563e-49	0.337439	0.297	0.127	0.17
immune	1	Ppdpf	3.68037e-49	0.435103	0.528	0.347	0.181
immune	1	Cybasc3	5.15501e-49	0.224244	0.196	0.059	0.137
immune	1	Pmf1	1.63847e-48	0.340796	0.325	0.147	0.178
immune	1	Sbk1	4.46186e-48	0.212719	0.151	0.036	0.115
immune	1	Tcf4	5.78271e-48	0.280223	0.258	0.097	0.161
immune	1	Jund	4.01238e-47	0.387212	0.986	0.936	0.05
immune	1	Zfp318	1.07192e-46	0.209742	0.17	0.047	0.123
immune	1	Txndc16	1.21039e-46	0.18458	0.149	0.036	0.113
immune	1	Lrrk2	5.18856e-46	0.159242	0.116	0.021	0.095
immune	1	Siglecg	6.96263e-46	0.18195	0.134	0.029	0.105
immune	1	Dennd5b	9.52529e-46	0.201022	0.143	0.033	0.11
immune	1	Myc	1.51747e-45	0.550592	0.297	0.134	0.163
immune	1	Serpinb1a	6.06237e-45	0.253558	0.253	0.096	0.157
immune	1	Cirbp	2.30946e-44	0.433135	0.595	0.425	0.17
immune	1	Rps27	4.00958e-44	0.268431	1	1	0
immune	1	Tgfb1	1.3047e-43	0.428982	0.624	0.455	0.169
immune	1	Cd97	2.363e-43	0.444725	0.467	0.287	0.18
immune	1	Myo1c	1.36487e-42	0.257764	0.206	0.073	0.133
immune	1	Pten	2.26186e-42	0.38988	0.442	0.269	0.173
immune	1	Tgif1	2.81252e-42	0.408322	0.543	0.364	0.179
immune	1	Nrp	2.64694e-41	0.398155	0.407	0.236	0.171
immune	1	Capg	2.73453e-41	0.291619	0.547	0.327	0.22
immune	1	Rnase6	6.52574e-41	0.183347	0.192	0.063	0.129
immune	1	4930420K17Rik	1.02244e-40	0.381932	0.421	0.246	0.175
immune	1	Ncf1	1.55586e-40	0.284544	0.266	0.114	0.152
immune	1	Eif2ak3	1.56679e-40	0.221724	0.19	0.064	0.126
immune	1	Ciita	2.07871e-40	0.157861	0.118	0.025	0.093
immune	1	Tmem163	2.30185e-40	0.146963	0.115	0.024	0.091
immune	1	Plk2	6.43984e-40	0.39045	0.221	0.086	0.135
immune	1	Marcksl1	7.1541e-40	0.168221	0.456	0.252	0.204
immune	1	Nfkbid	1.33856e-38	0.649357	0.393	0.222	0.171
immune	1	Trim11	1.55938e-38	0.230179	0.213	0.081	0.132
immune	1	Inpp5d	4.07422e-38	0.310603	0.325	0.164	0.161
immune	1	Plcg2	6.22702e-38	0.208015	0.182	0.062	0.12
immune	1	Plekho1	3.34504e-37	0.253336	0.258	0.112	0.146
immune	1	Ier5	5.13931e-37	0.370469	0.727	0.581	0.146
immune	1	Nuak2	7.54476e-37	0.198617	0.197	0.071	0.126
immune	1	Brp44l	4.61635e-36	0.444006	0.53	0.389	0.141
immune	1	Med7	9.11622e-36	0.246133	0.237	0.101	0.136
immune	1	Fgfr1op	9.24235e-36	0.19072	0.166	0.054	0.112
immune	1	Gabarap	9.45286e-36	0.281075	0.903	0.824	0.079
immune	1	Map4k1	1.16491e-35	0.24158	0.248	0.108	0.14
immune	1	Cxcr4	1.60063e-35	0.376698	0.414	0.241	0.173
immune	1	Snx30	4.98667e-35	0.160734	0.137	0.039	0.098
immune	1	Gem	9.46059e-35	0.290194	0.419	0.244	0.175
immune	1	Zfp36l1	2.84358e-34	0.315068	0.7	0.535	0.165
immune	1	Ttpal	4.81021e-34	0.19072	0.171	0.059	0.112
immune	1	Gpcpd1	5.53339e-34	0.341222	0.454	0.288	0.166
immune	1	Sdc4	1.26143e-33	0.194116	0.392	0.218	0.174
immune	1	Baz2b	2.48561e-33	0.22916	0.2	0.079	0.121
immune	1	Btg1	2.56862e-33	0.320032	0.993	0.976	0.017
immune	1	Sh3bgrl3	2.27135e-32	0.28051	0.973	0.932	0.041
immune	1	Ptma	5.41116e-32	0.213039	0.999	0.999	0
immune	1	Apobec3	2.11363e-31	0.362687	0.492	0.338	0.154
immune	1	Dad1	6.09255e-31	0.321948	0.81	0.756	0.054
immune	1	Lrrc33	6.31673e-31	0.274621	0.291	0.148	0.143
immune	1	Btla	6.57099e-31	0.216313	0.211	0.09	0.121
immune	1	Pgap1	9.88569e-31	0.156099	0.134	0.041	0.093
immune	1	Ppp3ca	1.32161e-30	0.323114	0.326	0.184	0.142
immune	1	Pdcd1lg2	1.74735e-30	0.187089	0.166	0.06	0.106
immune	1	Dgkd	4.63761e-30	0.246921	0.275	0.138	0.137
immune	1	Egln2	6.36665e-30	0.290525	0.332	0.187	0.145
immune	1	5730469M10Rik	1.23596e-29	0.18307	0.16	0.058	0.102
immune	1	Nrm	1.73289e-29	0.237645	0.256	0.124	0.132
immune	1	Prr5	2.13072e-29	0.141135	0.122	0.036	0.086
immune	1	Sp110	4.7756e-29	0.316871	0.468	0.314	0.154
immune	1	Arf6	9.01922e-29	0.341823	0.656	0.533	0.123
immune	1	Cyba	1.34299e-28	0.25555	0.864	0.758	0.106
immune	1	Pisd-ps1	2.78301e-28	0.151892	0.137	0.045	0.092
immune	1	Sfn	3.1876e-28	0.334634	0.486	0.342	0.144
immune	1	Ncf2	5.33021e-28	0.183947	0.221	0.098	0.123
immune	1	Cnn3	7.24631e-28	0.286719	0.24	0.118	0.122
immune	1	Dennd4a	1.30879e-27	0.300318	0.374	0.226	0.148
immune	1	Nfatc1	2.03839e-27	0.279829	0.284	0.151	0.133
immune	1	Fcgr2b	2.59463e-27	0.185995	0.215	0.095	0.12
immune	1	4930523C07Rik	2.76874e-27	0.376919	0.6	0.478	0.122
immune	1	Bach2	3.28152e-27	0.229109	0.221	0.103	0.118
immune	1	Eif4a2	3.78895e-27	0.294658	0.796	0.721	0.075
immune	1	Gngt2	8.78345e-27	0.210969	0.325	0.183	0.142
immune	1	Cnbp	2.54982e-26	0.262163	0.954	0.912	0.042
immune	1	Gnl3	2.68214e-26	0.321364	0.358	0.223	0.135
immune	1	Rps25	3.6177e-26	0.158491	1	1	0
immune	1	Ehd1	1.15919e-25	0.325089	0.425	0.285	0.14
immune	1	Zfp706	1.88693e-25	0.329274	0.599	0.496	0.103
immune	1	Scaf11	4.68675e-25	0.295847	0.336	0.205	0.131
immune	1	Gns	4.69218e-25	0.216406	0.216	0.102	0.114
immune	1	Tspan13	7.64945e-25	0.338153	0.622	0.498	0.124
immune	1	Map3k1	7.95742e-25	0.297779	0.397	0.257	0.14
immune	1	5033414D02Rik	9.82625e-25	0.305186	0.316	0.186	0.13
immune	1	Fbxo4	9.94752e-25	0.177216	0.174	0.073	0.101
immune	1	Fam105b	1.24118e-24	0.294627	0.356	0.221	0.135
immune	1	1110059E24Rik	2.77818e-24	0.192295	0.203	0.093	0.11
immune	1	1110038D17Rik	4.91487e-24	0.162115	0.153	0.06	0.093
immune	1	Erp29	5.24105e-24	0.334531	0.509	0.387	0.122
immune	1	Tmod3	6.24845e-24	0.289299	0.363	0.231	0.132
immune	1	Sipa1	9.21959e-24	0.272866	0.311	0.183	0.128
immune	1	Vars	2.23611e-23	0.275926	0.337	0.206	0.131
immune	1	Tmem55b	2.33034e-23	0.251614	0.28	0.157	0.123
immune	1	Parp1	5.60033e-23	0.196632	0.224	0.111	0.113
immune	1	Pcmtd1	6.69367e-23	0.2762	0.33	0.203	0.127
immune	1	D19Ertd737e	1.83296e-22	0.266545	0.33	0.203	0.127
immune	1	Fam108b	3.27527e-22	0.240564	0.29	0.166	0.124
immune	1	Yeats4	1.00969e-21	0.291981	0.395	0.269	0.126
immune	1	Fam111a	2.73433e-21	0.197613	0.205	0.1	0.105
immune	1	Sdhaf1	3.04037e-21	0.272032	0.293	0.172	0.121
immune	1	Man1a	6.40623e-21	0.211813	0.267	0.149	0.118
immune	1	Csnk1g3	1.20538e-20	0.245219	0.31	0.188	0.122
immune	1	Trim25	1.89542e-20	0.214723	0.262	0.145	0.117
immune	1	Grb2	3.22217e-20	0.315248	0.519	0.409	0.11
immune	1	Rhoa	4.22792e-20	0.263724	0.851	0.821	0.03
immune	1	Hip1r	7.89106e-20	0.149105	0.148	0.063	0.085
immune	1	Fuca1	1.11252e-19	0.257388	0.369	0.247	0.122
immune	1	Pold1	1.25974e-19	0.152474	0.139	0.056	0.083
immune	1	Ctso	1.52511e-19	0.154169	0.171	0.079	0.092
immune	1	Grap	1.74894e-19	0.305067	0.416	0.292	0.124
immune	1	Nsf	1.90085e-19	0.176806	0.188	0.091	0.097
immune	1	Rcc2	2.42673e-19	0.278508	0.374	0.254	0.12
immune	1	Tpst1	2.46379e-19	0.119873	0.108	0.038	0.07
immune	1	Ubc	4.7516e-19	0.125551	0.964	0.905	0.059
immune	1	Klf2	5.7185e-19	0.44193	0.821	0.745	0.076
immune	1	Gripap1	6.28268e-19	0.176755	0.209	0.108	0.101
immune	1	Cmtm7	7.49284e-19	0.265579	0.406	0.282	0.124
immune	1	Irf2	1.85099e-18	0.225865	0.323	0.204	0.119
immune	1	Cd52	2.60123e-18	0.219757	0.989	0.937	0.052
immune	1	Stx7	2.73175e-18	0.190365	0.28	0.164	0.116
immune	1	Mtss1	6.60453e-18	0.151944	0.177	0.085	0.092
immune	1	Nfatc3	8.1724e-18	0.209001	0.253	0.146	0.107
immune	1	Itprip	1.25346e-17	0.136178	0.128	0.053	0.075
immune	1	Slc12a6	1.27133e-17	0.153153	0.153	0.069	0.084
immune	1	Smagp	1.38746e-17	0.140237	0.143	0.062	0.081
immune	1	Sp100	1.45668e-17	0.159689	0.18	0.088	0.092
immune	1	AB124611	1.75206e-17	0.265422	0.418	0.299	0.119
immune	1	Eif3f	2.01458e-17	0.189274	0.997	0.982	0.015
immune	1	Rab4b	2.11002e-17	0.268619	0.366	0.253	0.113
immune	1	Atp6v0d1	2.38541e-17	0.297714	0.395	0.288	0.107
immune	1	Rpl21	2.7653e-17	0.135851	1	1	0
immune	1	Ncf4	2.96214e-17	0.212724	0.279	0.167	0.112
immune	1	Hmgb1	3.71392e-17	0.178303	0.864	0.807	0.057
immune	1	Fam49b	7.03813e-17	0.29209	0.647	0.581	0.066
immune	1	Snap23	1.14769e-16	0.213718	0.255	0.152	0.103
immune	1	Emd	1.8735e-16	0.204991	0.504	0.391	0.113
immune	1	Ptpn6	2.89185e-16	0.261699	0.379	0.259	0.12
immune	1	Arhgap25	3.19634e-16	0.189596	0.216	0.12	0.096
immune	1	Icosl	4.08769e-16	0.121321	0.131	0.056	0.075
immune	1	Hnrpdl	4.3097e-16	0.288792	0.61	0.54	0.07
immune	1	Gpd2	4.69627e-16	0.169131	0.199	0.105	0.094
immune	1	Il10ra	4.80256e-16	0.140047	0.169	0.083	0.086
immune	1	Tfam	5.65933e-16	0.19398	0.246	0.145	0.101
immune	1	Dnajc7	6.00515e-16	0.385707	0.378	0.273	0.105
immune	1	BC006779	6.35834e-16	0.14626	0.157	0.075	0.082
immune	1	Lrmp	9.33895e-16	0.171689	0.218	0.121	0.097
immune	1	H2-K2	1.3212e-15	0.17749	0.23	0.131	0.099
immune	1	Cmah	1.49031e-15	0.210406	0.29	0.183	0.107
immune	1	Gsn	2.15171e-15	0.219253	0.75	0.625	0.125
immune	1	Rabep2	2.26021e-15	0.126622	0.144	0.066	0.078
immune	1	Cytip	2.56518e-15	0.235483	0.803	0.746	0.057
immune	1	Fbxo11	6.28422e-15	0.176515	0.203	0.112	0.091
immune	1	Nop10	1.28711e-14	0.280628	0.707	0.666	0.041
immune	1	Cnpy3	1.35752e-14	0.15865	0.21	0.118	0.092
immune	1	Filip1l	1.36778e-14	0.172973	0.185	0.098	0.087
immune	1	Ybx1	2.126e-14	0.182004	0.95	0.928	0.022
immune	1	Tmed5	2.23907e-14	0.27996	0.435	0.341	0.094
immune	1	Aff3	2.40579e-14	0.106374	0.116	0.049	0.067
immune	1	Grasp	2.66904e-14	0.162011	0.184	0.098	0.086
immune	1	Prorsd1	2.92688e-14	0.180013	0.207	0.117	0.09
immune	1	Ptprcap	3.84393e-14	0.158644	0.717	0.587	0.13
immune	1	Tspan32	4.4614e-14	0.166373	0.238	0.14	0.098
immune	1	9430038I01Rik	4.55659e-14	0.134234	0.13	0.059	0.071
immune	1	Ppp1r11	4.95539e-14	0.220738	0.479	0.374	0.105
immune	1	D1Ertd622e	5.7369e-14	0.177621	0.218	0.126	0.092
immune	1	Irs2	1.23536e-13	0.121949	0.124	0.055	0.069
immune	1	Malt1	1.60359e-13	0.152882	0.227	0.133	0.094
immune	1	Rpl18a	1.93134e-13	0.120245	1	1	0
immune	1	Ddx6	2.57364e-13	0.248963	0.388	0.289	0.099
immune	1	Gm12657	2.8127e-13	0.128444	0.132	0.062	0.07
immune	1	Bin1	3.70112e-13	0.231354	0.349	0.247	0.102
immune	1	Galnt11	6.33914e-13	0.10405	0.111	0.048	0.063
immune	1	Twsg1	1.32971e-12	0.107699	0.112	0.049	0.063
immune	1	Fchsd2	1.52515e-12	0.126771	0.139	0.068	0.071
immune	1	Fam174a	1.98201e-12	0.210054	0.304	0.205	0.099
immune	1	Cnp	2.3344e-12	0.275811	0.363	0.267	0.096
immune	1	Cd274	3.45557e-12	0.154519	0.2	0.115	0.085
immune	1	Macf1	6.00841e-12	0.209872	0.341	0.245	0.096
immune	1	Pml	7.49213e-12	0.127249	0.15	0.078	0.072
immune	1	Snap29	7.91225e-12	0.127212	0.15	0.078	0.072
immune	1	Dazap2	8.95838e-12	0.248683	0.617	0.555	0.062
immune	1	Pgls	1.45002e-11	0.24836	0.572	0.502	0.07
immune	1	Uvrag	1.52597e-11	0.15675	0.204	0.121	0.083
immune	1	Samd9l	1.81196e-11	0.153654	0.19	0.11	0.08
immune	1	P2rx4	1.94423e-11	0.147371	0.186	0.106	0.08
immune	1	Pld4	1.94739e-11	0.108879	0.245	0.148	0.097
immune	1	Scpep1	2.05452e-11	0.146582	0.197	0.114	0.083
immune	1	Foxn3	2.18524e-11	0.198365	0.281	0.188	0.093
immune	1	Rapgef4	2.78856e-11	0.122062	0.1	0.043	0.057
immune	1	Irf5	4.51939e-11	0.125798	0.229	0.138	0.091
immune	1	Wbp11	4.57196e-11	0.214174	0.367	0.273	0.094
immune	1	Hmgn2	4.61951e-11	0.152643	0.534	0.448	0.086
immune	1	Fam136a	4.83015e-11	0.124874	0.153	0.081	0.072
immune	1	Tmem134	5.06651e-11	0.227022	0.482	0.402	0.08
immune	1	Hist1h1c	8.12288e-11	0.246249	0.367	0.276	0.091
immune	1	Chchd4	8.13019e-11	0.149441	0.165	0.092	0.073
immune	1	Sorl1	9.08243e-11	0.1077	0.137	0.07	0.067
immune	1	Srsf5	1.2927e-10	0.197322	0.78	0.758	0.022
immune	1	Slc16a6	1.35623e-10	0.15469	0.218	0.134	0.084
immune	1	Shisa5	1.56907e-10	0.148397	0.942	0.892	0.05
immune	1	AI314976	2.12272e-10	0.136983	0.204	0.123	0.081
immune	1	Dnajb2	2.60713e-10	0.134521	0.176	0.1	0.076
immune	1	Slc25a19	2.7636e-10	0.141171	0.184	0.107	0.077
immune	1	Arhgdia	2.85295e-10	0.201824	0.75	0.718	0.032
immune	1	Lrp10	3.53092e-10	0.225278	0.332	0.248	0.084
immune	1	Rabgap1l	3.626e-10	0.179753	0.282	0.192	0.09
immune	1	Strbp	4.07921e-10	0.128217	0.16	0.089	0.071
immune	1	Lpgat1	4.82585e-10	0.103768	0.111	0.053	0.058
immune	1	Rftn1	6.20817e-10	0.176152	0.252	0.167	0.085
immune	1	Ddx54	8.10927e-10	0.194306	0.297	0.21	0.087
immune	1	Rps20	8.50954e-10	0.126011	1	1	0
immune	1	Map2k1	8.74353e-10	0.177832	0.246	0.162	0.084
immune	1	Cd69	9.81305e-10	0.184615	0.344	0.244	0.1
immune	1	Rbm39	9.85303e-10	0.231936	0.687	0.677	0.01
immune	1	Eml4	1.02234e-09	0.134498	0.209	0.129	0.08
immune	1	Nedd9	1.44426e-09	0.136409	0.175	0.102	0.073
immune	1	Ppan	1.51793e-09	0.187769	0.211	0.133	0.078
immune	1	Sik1	1.79143e-09	0.196076	0.3	0.215	0.085
immune	1	Ptprj	2.06233e-09	0.115914	0.146	0.079	0.067
immune	1	Ddx41	6.78256e-09	0.161018	0.232	0.152	0.08
immune	1	Abi3	1.15216e-08	0.107022	0.152	0.085	0.067
immune	1	St6galnac4	1.33559e-08	0.135993	0.167	0.098	0.069
immune	1	Ddx5	1.84225e-08	0.145617	0.988	0.969	0.019
immune	1	BC017643	2.11732e-08	0.130501	0.213	0.136	0.077
immune	1	5830416P10Rik	2.2219e-08	0.107297	0.136	0.074	0.062
immune	1	Smc6	2.24189e-08	0.279671	0.381	0.307	0.074
immune	1	Ets1	2.25744e-08	0.186789	0.769	0.705	0.064
immune	1	Gng10	2.26082e-08	0.173782	0.442	0.36	0.082
immune	1	Insig2	2.54274e-08	0.107279	0.141	0.078	0.063
immune	1	Taf9	3.2113e-08	0.205945	0.39	0.314	0.076
immune	1	Notch2	3.69257e-08	0.167139	0.176	0.108	0.068
immune	1	Rnf113a2	6.31838e-08	0.1064	0.141	0.079	0.062
immune	1	Son	6.81211e-08	0.19474	0.721	0.709	0.012
immune	1	C87436	8.55581e-08	0.121169	0.179	0.11	0.069
immune	1	Kcnq1ot1	8.9889e-08	0.181503	0.221	0.148	0.073
immune	1	Ppcdc	9.62763e-08	0.103761	0.134	0.074	0.06
immune	1	Dynlt3	1.16331e-07	0.144457	0.176	0.109	0.067
immune	1	Cdt1	1.2566e-07	0.132702	0.186	0.117	0.069
immune	1	Srsf10	1.40912e-07	0.186642	0.306	0.227	0.079
immune	1	Fam65b	1.54756e-07	0.151139	0.244	0.167	0.077
immune	1	Brwd1	1.69941e-07	0.141558	0.183	0.115	0.068
immune	1	Pfdn5	1.90626e-07	0.127791	0.986	0.983	0.003
immune	1	Mgrn1	2.02804e-07	0.103838	0.134	0.075	0.059
immune	1	Epn1	2.69758e-07	0.182192	0.29	0.215	0.075
immune	1	Rilpl2	2.77865e-07	0.247565	0.355	0.272	0.083
immune	1	Phc2	3.38218e-07	0.127054	0.193	0.123	0.07
immune	1	Slc38a1	4.02363e-07	0.178568	0.286	0.208	0.078
immune	1	Wbp2	4.09504e-07	0.165124	0.309	0.229	0.08
immune	1	Satb1	4.90393e-07	0.105425	0.721	0.615	0.106
immune	1	P2ry10	5.3378e-07	0.20663	0.47	0.39	0.08
immune	1	Grk6	5.51028e-07	0.160844	0.372	0.288	0.084
immune	1	Trim26	5.7538e-07	0.129099	0.209	0.138	0.071
immune	1	Nop16	6.20416e-07	0.123323	0.139	0.081	0.058
immune	1	Mphosph10	9.91126e-07	0.141719	0.183	0.117	0.066
immune	1	Zfp869	1.08201e-06	0.122797	0.197	0.128	0.069
immune	1	Rbm26	1.43379e-06	0.191494	0.267	0.197	0.07
immune	1	Fos	1.57133e-06	0.188269	0.669	0.605	0.064
immune	1	Cdv3	1.61094e-06	0.218719	0.393	0.326	0.067
immune	1	Sf3b1	1.64134e-06	0.191925	0.622	0.576	0.046
immune	1	Rraga	1.75377e-06	0.172834	0.244	0.173	0.071
immune	1	Tcp11l2	1.97712e-06	0.235883	0.358	0.286	0.072
immune	1	Laptm5	2.07174e-06	0.163819	0.838	0.823	0.015
immune	1	Ost4	2.17288e-06	0.171355	0.661	0.627	0.034
immune	1	Rpl7l1	2.22694e-06	0.168609	0.276	0.204	0.072
immune	1	Srsf2	2.55846e-06	0.208267	0.67	0.648	0.022
immune	1	Nrbp1	2.9916e-06	0.157619	0.299	0.225	0.074
immune	1	Ncl	3.07966e-06	0.281604	0.84	0.828	0.012
immune	1	Vamp2	3.32382e-06	0.144213	0.219	0.151	0.068
immune	1	Pyhin1	3.68533e-06	0.146633	0.244	0.171	0.073
immune	1	Pde4b	3.83241e-06	0.182128	0.39	0.315	0.075
immune	1	Gemin7	4.52644e-06	0.179914	0.344	0.271	0.073
immune	1	Gltscr2	4.77738e-06	0.137651	0.916	0.908	0.008
immune	1	Mtdh	5.64953e-06	0.179726	0.414	0.35	0.064
immune	1	Tmed10	5.70945e-06	0.173701	0.522	0.466	0.056
immune	1	Foxo1	6.19789e-06	0.193049	0.339	0.268	0.071
immune	1	Birc3	6.64805e-06	0.159082	0.303	0.228	0.075
immune	1	Ier2	6.72957e-06	0.227883	0.701	0.67	0.031
immune	1	Hcls1	6.93307e-06	0.200242	0.477	0.411	0.066
immune	1	Cebpz	6.97373e-06	0.196188	0.358	0.29	0.068
immune	1	Rhob	8.3253e-06	0.206958	0.248	0.181	0.067
immune	1	Rsrc2	9.18746e-06	0.189146	0.481	0.424	0.057
immune	1	B4galt5	1.02947e-05	0.118656	0.164	0.105	0.059
immune	1	Calm2	1.10717e-05	0.137844	0.796	0.771	0.025
immune	1	Yrdc	1.19355e-05	0.174626	0.301	0.232	0.069
immune	1	Gtf2a2	1.24894e-05	0.176356	0.334	0.265	0.069
immune	1	Arpc5l	1.26082e-05	0.218648	0.371	0.309	0.062
immune	1	Hist1h2bc	1.47391e-05	0.2318	0.199	0.137	0.062
immune	1	Psenen	1.55572e-05	0.181266	0.61	0.589	0.021
immune	1	Rest	2.15636e-05	0.110072	0.156	0.098	0.058
immune	1	Itsn2	2.75806e-05	0.133146	0.199	0.137	0.062
immune	1	0610030E20Rik	3.03014e-05	0.116335	0.171	0.111	0.06
immune	1	Sla	3.06233e-05	0.155604	0.363	0.284	0.079
immune	1	2410006H16Rik	3.51524e-05	0.124554	0.789	0.771	0.018
immune	1	Baz1a	4.26274e-05	0.176956	0.322	0.257	0.065
immune	1	Mrps18b	5.28881e-05	0.134124	0.204	0.142	0.062
immune	1	Gnas	5.33872e-05	0.10884	0.962	0.923	0.039
immune	1	Hnrnph2	5.45369e-05	0.176572	0.29	0.226	0.064
immune	1	Eef1g	7.60983e-05	0.112329	0.999	0.989	0.01
immune	1	Ddx21	7.67143e-05	0.235621	0.461	0.422	0.039
immune	1	Gpbp1	8.75297e-05	0.175149	0.44	0.377	0.063
immune	1	Tmem93	9.01605e-05	0.19937	0.453	0.404	0.049
immune	1	Ppp1r2	0.000107804	0.176124	0.317	0.256	0.061
immune	1	Csk	0.000112998	0.180265	0.442	0.386	0.056
immune	1	Atp6v0e	0.000140064	0.158444	0.68	0.651	0.029
immune	1	Atp6v0b	0.000174705	0.166094	0.402	0.337	0.065
immune	1	Smap2	0.000186597	0.172049	0.406	0.341	0.065
immune	1	Rfk	0.000188641	0.127451	0.201	0.141	0.06
immune	1	Rrs1	0.00022776	0.15076	0.186	0.131	0.055
immune	1	Psma1	0.000235198	0.175391	0.4	0.342	0.058
immune	1	Rps19bp1	0.000266533	0.14651	0.206	0.147	0.059
immune	1	Aldoa	0.000280909	0.137459	0.726	0.719	0.007
immune	1	Uchl3	0.000292365	0.183791	0.256	0.196	0.06
immune	1	5031425E22Rik	0.000365266	0.134722	0.209	0.149	0.06
immune	1	Cse1l	0.000414175	0.105027	0.171	0.115	0.056
immune	1	Neat1	0.000547478	0.151661	0.507	0.446	0.061
immune	1	Nhp2l1	0.000589717	0.173319	0.647	0.627	0.02
immune	1	Acd	0.000598672	0.12065	0.174	0.12	0.054
immune	1	Ubl3	0.000814106	0.147948	0.43	0.365	0.065
immune	1	Snrpd1	0.000830294	0.197761	0.448	0.407	0.041
immune	1	Eefsec	0.000840274	0.101114	0.159	0.106	0.053
immune	1	Rbm25	0.000973463	0.180365	0.448	0.394	0.054
immune	1	Ccdc23	0.00102563	0.138439	0.235	0.175	0.06
immune	1	Hist3h2a	0.00106303	0.132369	0.226	0.165	0.061
immune	1	Atf4	0.00114319	0.155109	0.602	0.566	0.036
immune	1	Pnrc2	0.00117802	0.129502	0.289	0.224	0.065
immune	1	H2-M3	0.00130649	0.117355	0.211	0.153	0.058
immune	1	Zfp52	0.00137106	0.108183	0.157	0.105	0.052
immune	1	Phip	0.00138869	0.115436	0.216	0.158	0.058
immune	1	Vapa	0.00159265	0.158865	0.528	0.49	0.038
immune	1	Smg1	0.00203411	0.117334	0.19	0.135	0.055
immune	1	Ccdc50	0.0022176	0.114562	0.194	0.139	0.055
immune	1	Ptk2b	0.00233417	0.141065	0.29	0.229	0.061
immune	1	Arid4b	0.00238518	0.136904	0.29	0.229	0.061
immune	1	Pim3	0.00262814	0.163609	0.238	0.182	0.056
immune	1	Tigd2	0.00279434	0.111194	0.218	0.159	0.059
immune	1	Etnk1	0.00280877	0.113129	0.197	0.142	0.055
immune	1	Mrpl17	0.00310178	0.167215	0.28	0.225	0.055
immune	1	Ash1l	0.00365645	0.124428	0.201	0.147	0.054
immune	1	BC004004	0.00399747	0.111762	0.225	0.167	0.058
immune	1	Iqgap1	0.00404559	0.170008	0.433	0.389	0.044
immune	1	Hnrnpf	0.00543091	0.124899	0.884	0.874	0.01
immune	1	Timm10	0.0063463	0.117219	0.169	0.12	0.049
immune	1	Asnsd1	0.00653721	0.153126	0.311	0.255	0.056
immune	1	Hmha1	0.00683123	0.175894	0.668	0.668	0
immune	1	Tpm4	0.00697116	0.136117	0.563	0.526	0.037
immune	1	Polr1d	0.00737624	0.145489	0.712	0.72	-0.008
immune	1	Nampt	0.00772243	0.12024	0.199	0.145	0.054
immune	1	Sfrs18	0.00837868	0.142584	0.317	0.26	0.057
immune	1	Sh3bp5	0.011018	0.124746	0.227	0.171	0.056
immune	1	Exosc6	0.0110536	0.132723	0.25	0.195	0.055
immune	1	Nsmce4a	0.0125278	0.145366	0.351	0.296	0.055
immune	1	Arf1	0.0139758	0.134247	0.688	0.686	0.002
immune	1	Ccm2	0.0145637	0.144996	0.326	0.269	0.057
immune	1	1500012F01Rik	0.0183969	0.171038	0.61	0.586	0.024
immune	1	Snrpd2	0.020581	0.135027	0.657	0.64	0.017
immune	1	Timm17b	0.0248636	0.119361	0.246	0.192	0.054
immune	1	Hnrnpk	0.0271782	0.161585	0.677	0.683	-0.006
immune	1	Isca1	0.0394507	0.171843	0.329	0.279	0.05
immune	1	Eif5b	0.0428323	0.164493	0.5	0.466	0.034
immune	3	Tmem66	5.07922e-297	1.28091	0.964	0.555	0.409
immune	3	Rplp0	8.71754e-294	0.642479	1	1	0
immune	3	A130040M12Rik	4.09908e-293	1.47888	0.881	0.334	0.547
immune	3	Tpt1	1.25483e-278	0.631952	1	1	0
immune	3	Rplp1	1.49258e-277	0.631455	1	1	0
immune	3	Emb	7.11746e-274	1.26702	0.889	0.372	0.517
immune	3	Rps7	2.23907e-271	0.55974	1	1	0
immune	3	Rps3	9.45392e-267	0.514568	1	1	0
immune	3	Rps3a	3.77275e-265	0.495422	1	1	0
immune	3	Rps16	3.40509e-261	0.510219	1	1	0
immune	3	Rpl12	2.58801e-258	0.685527	1	0.999	0.001
immune	3	Rpl8	4.9076e-251	0.506381	1	1	0
immune	3	Rps24	1.33745e-250	0.537264	1	1	0
immune	3	Satb1	2.26135e-249	1.1389	0.954	0.564	0.39
immune	3	Vps37b	8.93893e-249	1.17939	0.986	0.69	0.296
immune	3	Rps15a	7.80047e-247	0.516894	1	1	0
immune	3	Rps4x	2.03188e-244	0.492945	1	1	0
immune	3	Rps17	8.33788e-241	0.593741	1	1	0
immune	3	Rps23	2.34018e-239	0.454007	1	1	0
immune	3	Rps6	6.33226e-236	0.487607	1	1	0
immune	3	Rpl5	1.04112e-234	0.632038	1	0.999	0.001
immune	3	Eef1a1	2.71056e-234	0.472382	1	1	0
immune	3	Rps8	6.90209e-229	0.481272	1	1	0
immune	3	Rps14	1.83355e-228	0.396641	1	1	0
immune	3	Lef1	4.88703e-227	0.674903	0.482	0.082	0.4
immune	3	Elovl6	4.77361e-220	0.609159	0.358	0.037	0.321
immune	3	Gramd3	1.14291e-215	1.0162	0.854	0.4	0.454
immune	3	Rpl19	2.20191e-214	0.431688	1	1	0
immune	3	Rpl35a	3.54591e-213	0.413202	1	1	0
immune	3	Rpl9	4.68361e-209	0.436566	1	1	0
immune	3	Rplp2	5.25936e-198	0.441707	1	1	0
immune	3	Rps27a	6.98543e-196	0.390827	1	1	0
immune	3	Ramp3	1.74204e-193	0.799378	0.688	0.215	0.473
immune	3	Rpl15	2.09425e-190	0.475036	1	1	0
immune	3	Rpl23	9.82787e-186	0.435613	1	1	0
immune	3	Rps18	2.54552e-184	0.429037	1	1	0
immune	3	Rps15a-ps4	8.13321e-181	0.650992	1	0.983	0.017
immune	3	Rps29	1.00563e-180	0.345308	1	1	0
immune	3	Rpl17	2.8297e-179	0.403339	1	1	0
immune	3	Rps10	1.73613e-176	0.451254	1	1	0
immune	3	Rpl31	4.86873e-176	0.477459	1	1	0
immune	3	Rpl3	9.66105e-175	0.454019	1	1	0
immune	3	Rpl4	2.78136e-173	0.448204	1	1	0
immune	3	Cd3d	3.61704e-173	0.837439	0.963	0.472	0.491
immune	3	Ifngr1	1.99675e-172	0.893202	0.879	0.479	0.4
immune	3	Rps15	4.75033e-165	0.415704	1	1	0
immune	3	Dusp10	5.16669e-165	0.90293	0.548	0.17	0.378
immune	3	Rpl10a	1.06505e-160	0.431684	1	1	0
immune	3	Rpsa	4.72766e-159	0.427213	1	1	0
immune	3	Rpl23a	3.70129e-156	0.363753	1	1	0
immune	3	Rps20	1.03709e-154	0.463949	1	1	0
immune	3	Eef1b2	4.11428e-154	0.569303	0.999	0.989	0.01
immune	3	Rpl11	5.37132e-154	0.364477	1	1	0
immune	3	Rps13	3.51888e-150	0.374373	1	1	0
immune	3	Rpl18	3.61832e-150	0.395677	1	1	0
immune	3	Rpl7	2.06659e-149	0.409751	1	1	0
immune	3	Rpl6	5.81832e-148	0.359468	1	1	0
immune	3	Rps2	6.71623e-147	0.436456	1	1	0
immune	3	Itk	2.52567e-146	0.613148	0.574	0.192	0.382
immune	3	Rpl21	1.41805e-142	0.354244	1	1	0
immune	3	Gimap6	6.93603e-142	0.868264	0.862	0.532	0.33
immune	3	Rpl32	1.54201e-140	0.344768	1	1	0
immune	3	Socs3	7.73668e-138	0.760229	0.782	0.383	0.399
immune	3	Gnb2l1	2.82195e-131	0.464861	1	0.998	0.002
immune	3	Rpl13a	1.32249e-128	0.331716	1	1	0
immune	3	Rps26	1.99046e-128	0.383169	1	1	0
immune	3	Eef2	1.01956e-124	0.427283	1	0.998	0.002
immune	3	Fam101b	3.02181e-124	0.539609	0.344	0.076	0.268
immune	3	Npm1	3.43324e-122	0.531266	0.998	0.982	0.016
immune	3	2610019F03Rik	1.21181e-120	0.388075	0.271	0.044	0.227
immune	3	Rpl39	5.8786e-120	0.323492	1	1	0
immune	3	Txk	1.13824e-118	0.5697	0.505	0.173	0.332
immune	3	Rapgef6	5.92779e-116	0.77672	0.67	0.345	0.325
immune	3	Ssh2	6.41895e-116	0.611572	0.603	0.255	0.348
immune	3	Rpl13	8.5709e-115	0.304545	1	1	0
immune	3	Rps5	5.52116e-114	0.316434	1	1	0
immune	3	Zfp281	3.54348e-112	0.57657	0.438	0.142	0.296
immune	3	Prdx6	1.40457e-110	0.692927	0.855	0.557	0.298
immune	3	Frat2	1.86621e-109	0.489645	0.413	0.123	0.29
immune	3	Rpl22l1	2.77001e-105	0.529918	0.998	0.985	0.013
immune	3	5730508B09Rik	1.34507e-104	0.525367	0.348	0.093	0.255
immune	3	Rps19	2.35766e-103	0.319719	1	1	0
immune	3	Rgs10	1.14283e-101	0.706856	0.742	0.415	0.327
immune	3	Cd53	7.2336e-100	0.684482	0.919	0.768	0.151
immune	3	Rpl36a	3.63569e-99	0.356524	1	1	0
immune	3	Igfbp4	2.26811e-97	0.66486	0.481	0.173	0.308
immune	3	Prkca	1.26643e-96	0.64688	0.664	0.332	0.332
immune	3	Smc4	1.35355e-96	0.705965	0.633	0.319	0.314
immune	3	Cox7a2l	1.44104e-96	0.47801	0.986	0.945	0.041
immune	3	Rpl27a	2.02852e-96	0.290793	1	1	0
immune	3	S1pr1	1.15609e-94	0.609924	0.633	0.312	0.321
immune	3	Rps21	2.81464e-94	0.33906	1	1	0
immune	3	Uba52	6.04215e-94	0.262578	1	1	0
immune	3	Arid5a	6.11581e-93	0.604541	0.617	0.298	0.319
immune	3	Rpl14	5.19843e-91	0.305201	1	1	0
immune	3	Ms4a4b	2.5682e-90	0.429434	0.714	0.324	0.39
immune	3	Trib2	1.39071e-89	0.456406	0.321	0.089	0.232
immune	3	Ccr7	2.96095e-89	0.611818	0.897	0.595	0.302
immune	3	Rras2	2.9148e-86	0.521266	0.495	0.206	0.289
immune	3	Rpl18a	2.72736e-85	0.270282	1	1	0
immune	3	Gtf2i	3.63639e-85	0.539006	0.449	0.174	0.275
immune	3	Rpl10	8.63714e-85	0.264338	1	1	0
immune	3	Npc2	8.65756e-83	0.431377	0.937	0.714	0.223
immune	3	Pde4d	8.94156e-83	0.340361	0.307	0.085	0.222
immune	3	Rpl28	1.11289e-82	0.328287	1	1	0
immune	3	Rps11	1.97653e-82	0.294448	1	1	0
immune	3	Rpl35	3.79199e-79	0.25642	1	1	0
immune	3	Gm9320	2.54728e-77	0.555474	0.835	0.613	0.222
immune	3	Cd247	1.49471e-76	0.455993	0.521	0.233	0.288
immune	3	Klk8	1.37246e-75	0.47898	0.563	0.263	0.3
immune	3	Galnt6	1.965e-75	0.373522	0.322	0.102	0.22
immune	3	Socs1	3.21303e-75	0.414624	0.439	0.174	0.265
immune	3	Stat5b	1.08293e-73	0.393138	0.369	0.133	0.236
immune	3	Grap2	9.5154e-72	0.423393	0.421	0.171	0.25
immune	3	Rps9	2.01296e-70	0.229738	1	1	0
immune	3	Rpl37a	9.7059e-70	0.209528	1	1	0
immune	3	Pnrc1	6.52202e-69	0.527024	0.908	0.706	0.202
immune	3	Zc3hav1	1.18202e-68	0.452971	0.564	0.283	0.281
immune	3	Rpl27	5.4723e-68	0.243183	1	1	0
immune	3	Rps25	4.67529e-67	0.245587	1	1	0
immune	3	Crem	1.55784e-66	0.463562	0.829	0.552	0.277
immune	3	Bend4	4.47144e-66	0.282627	0.206	0.046	0.16
immune	3	Cd8b1	3.57368e-65	0.423642	0.532	0.235	0.297
immune	3	Fosl2	5.86427e-65	0.427184	0.609	0.306	0.303
immune	3	Dapl1	4.26382e-64	0.246159	0.321	0.101	0.22
immune	3	Il21r	1.17332e-63	0.562495	0.683	0.415	0.268
immune	3	Gpr146	2.92961e-63	0.284529	0.248	0.069	0.179
immune	3	Naca	1.70061e-62	0.310832	1	0.997	0.003
immune	3	Rpl29	1.08103e-61	0.273984	1	0.999	0.001
immune	3	Klhdc2	1.33992e-61	0.359545	0.287	0.094	0.193
immune	3	Rpl36	1.98588e-61	0.223391	1	1	0
immune	3	Ms4a6b	7.75954e-60	0.41537	0.637	0.346	0.291
immune	3	Rpl24	1.04091e-59	0.251083	1	1	0
immune	3	Map1lc3b	4.01254e-59	0.463071	0.862	0.67	0.192
immune	3	Prkch	6.80664e-59	0.330261	0.36	0.142	0.218
immune	3	Actn1	2.57386e-58	0.342238	0.388	0.158	0.23
immune	3	Zeb1	3.27602e-58	0.337509	0.291	0.1	0.191
immune	3	Rpl37	5.64631e-58	0.216911	1	1	0
immune	3	Trim13	2.01526e-57	0.204932	0.143	0.024	0.119
immune	3	Pja1	2.50196e-57	0.402604	0.335	0.131	0.204
immune	3	Rnf7	5.50484e-56	0.49288	0.646	0.408	0.238
immune	3	Eef1g	1.35099e-55	0.328371	1	0.989	0.011
immune	3	Myb	4.98571e-55	0.229992	0.168	0.036	0.132
immune	3	Fyb	2.88634e-54	0.392287	0.665	0.378	0.287
immune	3	Il7r	4.67716e-52	0.358581	0.564	0.298	0.266
immune	3	Rpl31-ps12	2.28257e-51	0.374246	0.944	0.843	0.101
immune	3	Tcf7	5.56287e-51	0.300714	0.292	0.108	0.184
immune	3	Rnf19a	1.05949e-50	0.263693	0.236	0.074	0.162
immune	3	Scml4	5.06067e-50	0.251244	0.233	0.073	0.16
immune	3	Mfsd6	2.88243e-49	0.274179	0.244	0.081	0.163
immune	3	Lat	4.12519e-49	0.322396	0.716	0.406	0.31
immune	3	Rpl22	2.35348e-48	0.250188	0.999	0.998	0.001
immune	3	Cep97	6.58741e-48	0.19704	0.168	0.041	0.127
immune	3	Rps15a-ps6	8.1111e-47	0.332751	0.978	0.926	0.052
immune	3	Igtp	1.41726e-46	0.314987	0.28	0.106	0.174
immune	3	Ube2b	3.20283e-45	0.455595	0.799	0.625	0.174
immune	3	Eif1	8.76453e-45	0.279429	1	1	0
immune	3	Limd2	1.4791e-44	0.410899	0.943	0.791	0.152
immune	3	Sesn3	3.48942e-44	0.30596	0.317	0.134	0.183
immune	3	Epb4.1	3.84465e-44	0.300538	0.317	0.135	0.182
immune	3	Ablim1	7.18267e-43	0.432908	0.58	0.365	0.215
immune	3	Ifngr2	8.80662e-43	0.370585	0.447	0.235	0.212
immune	3	Sh2d1a	9.88749e-43	0.282775	0.348	0.153	0.195
immune	3	Rps27	4.53271e-41	0.21323	1	1	0
immune	3	Rpl7a	8.60496e-41	0.245858	1	0.999	0.001
immune	3	Klf2	1.38848e-40	0.202055	0.933	0.723	0.21
immune	3	Leprotl1	3.9581e-40	0.36696	0.562	0.341	0.221
immune	3	Rab3ip	8.89127e-40	0.253388	0.26	0.102	0.158
immune	3	Ss18	8.43687e-38	0.288369	0.324	0.15	0.174
immune	3	Crlf3	9.94534e-38	0.360456	0.489	0.292	0.197
immune	3	Gimap3	1.6058e-37	0.385858	0.586	0.37	0.216
immune	3	Stat5a	2.27442e-37	0.241264	0.268	0.11	0.158
immune	3	Rnf125	3.25965e-37	0.294527	0.319	0.148	0.171
immune	3	Btg1	1.21175e-36	0.304392	0.998	0.976	0.022
immune	3	Gpr132	3.20696e-36	0.369347	0.677	0.464	0.213
immune	3	Tmsb10	1.10133e-35	0.226311	1	0.998	0.002
immune	3	Camk4	1.25775e-35	0.208171	0.233	0.089	0.144
immune	3	Inadl	1.52388e-35	0.146671	0.119	0.027	0.092
immune	3	Sec11a	5.4703e-35	0.390402	0.583	0.389	0.194
immune	3	Lck	8.43723e-35	0.247598	0.691	0.415	0.276
immune	3	1190002H23Rik	3.99947e-34	0.306299	0.467	0.26	0.207
immune	3	Bambi-ps1	5.00498e-34	0.175997	0.14	0.038	0.102
immune	3	Dnaja2	8.90869e-34	0.419195	0.624	0.433	0.191
immune	3	Cblb	5.915e-33	0.284685	0.316	0.153	0.163
immune	3	Gm15421	8.36628e-33	0.365546	0.765	0.589	0.176
immune	3	Il4ra	1.4288e-32	0.361639	0.524	0.325	0.199
immune	3	A930005H10Rik	3.17399e-32	0.261811	0.316	0.152	0.164
immune	3	Snhg1	3.7455e-32	0.398118	0.552	0.363	0.189
immune	3	Tubb2a	9.99578e-32	0.578509	0.295	0.148	0.147
immune	3	Cd3e	5.32433e-31	0.173	0.692	0.405	0.287
immune	3	Tmem64	1.32604e-30	0.329046	0.36	0.189	0.171
immune	3	Tmem71	3.35277e-30	0.212024	0.234	0.099	0.135
immune	3	Tcp11l2	3.92703e-30	0.282377	0.456	0.267	0.189
immune	3	Skap1	9.32715e-30	0.231691	0.519	0.304	0.215
immune	3	Eif3e	2.79645e-29	0.28154	0.937	0.846	0.091
immune	3	Gimap1	5.12116e-29	0.340151	0.621	0.425	0.196
immune	3	Gimap4	1.02628e-28	0.32693	0.613	0.411	0.202
immune	3	Kif1b	1.29384e-28	0.221336	0.22	0.092	0.128
immune	3	Eif3h	1.32822e-28	0.25242	0.971	0.918	0.053
immune	3	Gltscr2	2.26301e-28	0.279801	0.955	0.898	0.057
immune	3	Ppp1cc	3.32534e-28	0.317388	0.703	0.523	0.18
immune	3	Cd2	9.07473e-28	0.313885	0.779	0.589	0.19
immune	3	Cd27	1.22963e-27	0.243129	0.388	0.213	0.175
immune	3	Selplg	1.49081e-27	0.290223	0.752	0.536	0.216
immune	3	Rnf138	2.29073e-27	0.337512	0.519	0.343	0.176
immune	3	Naa38	3.80562e-27	0.301201	0.451	0.274	0.177
immune	3	Sec62	1.06655e-26	0.331656	0.69	0.518	0.172
immune	3	Ptpn22	1.27387e-26	0.254583	0.458	0.276	0.182
immune	3	Klf3	1.3664e-26	0.247782	0.338	0.181	0.157
immune	3	Thada	1.42207e-26	0.135991	0.118	0.033	0.085
immune	3	Atp1b3	2.09782e-26	0.299907	0.559	0.372	0.187
immune	3	Crbn	2.54853e-26	0.244178	0.302	0.154	0.148
immune	3	Snhg12	2.68229e-26	0.329848	0.473	0.297	0.176
immune	3	Gimap9	3.00798e-26	0.240665	0.343	0.183	0.16
immune	3	Fam102a	4.2188e-26	0.232503	0.267	0.129	0.138
immune	3	Tob1	4.72982e-26	0.224119	0.292	0.146	0.146
immune	3	Gpr18	1.63333e-25	0.249116	0.357	0.196	0.161
immune	3	Pabpc1	5.55894e-25	0.231027	0.987	0.976	0.011
immune	3	Syf2	5.73421e-25	0.309575	0.611	0.437	0.174
immune	3	Rpl38	6.06945e-25	0.138952	1	1	0
immune	3	Ets1	6.75987e-25	0.311267	0.861	0.687	0.174
immune	3	Bnip3l	1.23568e-24	0.285097	0.559	0.375	0.184
immune	3	Pde3b	3.44737e-24	0.21479	0.296	0.154	0.142
immune	3	Hspe1	5.65112e-24	0.382969	0.916	0.832	0.084
immune	3	Itm2a	9.41161e-24	0.257253	0.209	0.092	0.117
immune	3	Abcb9	3.26584e-23	0.175168	0.175	0.07	0.105
immune	3	Ifi47	1.63357e-22	0.249269	0.274	0.142	0.132
immune	3	Impdh2	1.06665e-21	0.303558	0.638	0.472	0.166
immune	3	Ubash3a	2.00141e-21	0.13663	0.148	0.055	0.093
immune	3	Tox	2.63273e-21	0.170856	0.258	0.127	0.131
immune	3	Eef1d	2.73163e-21	0.250517	0.931	0.876	0.055
immune	3	Irf1	3.55212e-21	0.283436	0.438	0.277	0.161
immune	3	Pdlim1	5.55663e-21	0.250552	0.405	0.25	0.155
immune	3	Whsc1l1	1.04342e-19	0.241128	0.407	0.257	0.15
immune	3	Gch1	5.7392e-19	0.230224	0.486	0.319	0.167
immune	3	Arid4a	7.51254e-19	0.243435	0.332	0.198	0.134
immune	3	Slfn1	2.16881e-18	0.134363	0.143	0.057	0.086
immune	3	Ppm1h	2.5817e-18	0.158979	0.199	0.094	0.105
immune	3	Mob2	4.14714e-18	0.178541	0.271	0.148	0.123
immune	3	Fam169b	8.19144e-18	0.140155	0.188	0.087	0.101
immune	3	Maf1	1.09459e-17	0.213746	0.444	0.29	0.154
immune	3	Rps12	1.34033e-17	0.162771	1	1	0
immune	3	Dbf4	3.34806e-17	0.171836	0.19	0.091	0.099
immune	3	1110034G24Rik	3.72975e-17	0.146586	0.182	0.084	0.098
immune	3	Hspa8	6.90154e-17	0.221463	0.999	0.996	0.003
immune	3	Frat1	8.06257e-17	0.105215	0.12	0.045	0.075
immune	3	S1pr4	9.45093e-17	0.198456	0.338	0.203	0.135
immune	3	Cdkn2d	1.1319e-16	0.197228	0.342	0.208	0.134
immune	3	Bzw2	1.3226e-16	0.197417	0.325	0.194	0.131
immune	3	Zcchc11	1.8454e-16	0.202348	0.382	0.242	0.14
immune	3	Rab2a	1.99754e-16	0.272411	0.62	0.481	0.139
immune	3	Ssbp2	2.33085e-16	0.120741	0.135	0.055	0.08
immune	3	Ptpn18	2.47828e-16	0.211801	0.938	0.86	0.078
immune	3	Ikzf1	2.63965e-16	0.255704	0.502	0.357	0.145
immune	3	Ugcg	2.90343e-16	0.205296	0.31	0.186	0.124
immune	3	Tgfbr2	3.86757e-16	0.225103	0.369	0.234	0.135
immune	3	Inpp1	4.56465e-16	0.120327	0.133	0.054	0.079
immune	3	St8sia1	6.35559e-16	0.104046	0.108	0.039	0.069
immune	3	Rab18	8.61949e-16	0.262422	0.367	0.238	0.129
immune	3	Ube2d3	1.28745e-15	0.215096	0.927	0.873	0.054
immune	3	Smchd1	1.56442e-15	0.224038	0.414	0.273	0.141
immune	3	Tiprl	2.20445e-15	0.217696	0.327	0.202	0.125
immune	3	Tnfaip8l2	2.7811e-15	0.222589	0.329	0.207	0.122
immune	3	Nsg2	3.67532e-15	0.136349	0.199	0.1	0.099
immune	3	Fxyd5	3.71408e-15	0.154089	0.874	0.7	0.174
immune	3	Prkcq	6.46573e-15	0.14095	0.21	0.108	0.102
immune	3	Dgka	8.29321e-15	0.166784	0.347	0.216	0.131
immune	3	Sbno2	9.17648e-15	0.167255	0.302	0.179	0.123
immune	3	Eif5	1.8376e-14	0.27507	0.722	0.603	0.119
immune	3	Fas	1.98256e-14	0.168219	0.231	0.125	0.106
immune	3	Ldha	2.39482e-14	0.207502	0.795	0.665	0.13
immune	3	Ap1ar	3.37468e-14	0.101891	0.113	0.044	0.069
immune	3	Atp11b	4.52493e-14	0.140705	0.201	0.105	0.096
immune	3	Dnajb6	8.45214e-14	0.21852	0.67	0.52	0.15
immune	3	Clint1	8.6001e-14	0.194487	0.377	0.245	0.132
immune	3	Sh2d2a	1.32579e-13	0.128605	0.423	0.275	0.148
immune	3	Slain1	1.45416e-13	0.161366	0.173	0.086	0.087
immune	3	Cd28	2.90687e-13	0.121543	0.402	0.256	0.146
immune	3	Znrf1	3.00083e-13	0.148835	0.269	0.157	0.112
immune	3	March7	3.59715e-13	0.134472	0.182	0.093	0.089
immune	3	Gm6251	3.75007e-13	0.197499	0.349	0.231	0.118
immune	3	Batf	4.42434e-13	0.188484	0.337	0.214	0.123
immune	3	Cct5	7.80171e-13	0.23571	0.698	0.568	0.13
immune	3	Utrn	1.19099e-12	0.151274	0.217	0.12	0.097
immune	3	Pias2	1.4343e-12	0.104316	0.119	0.051	0.068
immune	3	Prps1	1.44629e-12	0.163815	0.256	0.152	0.104
immune	3	Emg1	1.98812e-12	0.231195	0.674	0.544	0.13
immune	3	Rps19-ps3	2.73348e-12	0.149866	0.235	0.136	0.099
immune	3	Cct4	5.61816e-12	0.224446	0.682	0.561	0.121
immune	3	Srpk1	7.27155e-12	0.168715	0.319	0.205	0.114
immune	3	Plcxd2	7.4437e-12	0.202986	0.31	0.2	0.11
immune	3	Slc16a1	8.93089e-12	0.106239	0.129	0.058	0.071
immune	3	Tpr	2.23881e-11	0.276419	0.517	0.396	0.121
immune	3	Dnaja1	2.32511e-11	0.357842	0.708	0.592	0.116
immune	3	Ndrg3	2.41111e-11	0.177973	0.224	0.131	0.093
immune	3	Gas5	2.67991e-11	0.114846	0.949	0.919	0.03
immune	3	Mxd1	2.69237e-11	0.117626	0.275	0.166	0.109
immune	3	Aim1	3.22901e-11	0.132693	0.202	0.112	0.09
immune	3	Ubn1	3.5146e-11	0.163875	0.31	0.198	0.112
immune	3	Arpc3	3.54783e-11	0.26775	0.907	0.863	0.044
immune	3	Gpn3	4.98174e-11	0.115286	0.165	0.085	0.08
immune	3	P2ry10	1.03047e-10	0.170559	0.524	0.382	0.142
immune	3	Tomm20	1.29192e-10	0.177209	0.88	0.803	0.077
immune	3	Commd8	2.03432e-10	0.184757	0.369	0.255	0.114
immune	3	Gm6402	2.27818e-10	0.188776	0.453	0.333	0.12
immune	3	Jak1	4.41498e-10	0.228536	0.663	0.539	0.124
immune	3	Chic2	4.95057e-10	0.183909	0.373	0.259	0.114
immune	3	Peli1	1.05592e-09	0.19765	0.468	0.346	0.122
immune	3	Stk17b	1.19718e-09	0.179245	0.829	0.712	0.117
immune	3	Ahsa1	1.31011e-09	0.236402	0.426	0.312	0.114
immune	3	C030048B08Rik	2.02654e-09	0.118489	0.156	0.082	0.074
immune	3	Rasgrp2	2.062e-09	0.187614	0.443	0.324	0.119
immune	3	Ccng2	2.95947e-09	0.101502	0.18	0.1	0.08
immune	3	Pip5k1a	3.96103e-09	0.107589	0.151	0.08	0.071
immune	3	AI462493	8.26536e-09	0.203902	0.467	0.36	0.107
immune	3	Eif4a1	8.95184e-09	0.147986	0.905	0.87	0.035
immune	3	Ppp2r5a	1.04079e-08	0.142547	0.345	0.236	0.109
immune	3	1700029F09Rik	1.27077e-08	0.110778	0.206	0.122	0.084
immune	3	Klf13	1.38031e-08	0.219593	0.53	0.415	0.115
immune	3	Cript	1.54752e-08	0.182935	0.465	0.352	0.113
immune	3	Cir1	1.95083e-08	0.135103	0.262	0.169	0.093
immune	3	Acot2	2.22757e-08	0.12527	0.174	0.098	0.076
immune	3	Cytip	2.56374e-08	0.176013	0.836	0.742	0.094
immune	3	Spata13	2.745e-08	0.129397	0.234	0.147	0.087
immune	3	Raly	4.11823e-08	0.177232	0.671	0.551	0.12
immune	3	Zhx2	4.93547e-08	0.107835	0.154	0.084	0.07
immune	3	Nob1	6.17898e-08	0.111012	0.204	0.122	0.082
immune	3	Fkbp4	7.91271e-08	0.158935	0.403	0.29	0.113
immune	3	Mbnl1	8.43677e-08	0.171582	0.681	0.568	0.113
immune	3	Smad4	8.70797e-08	0.113381	0.193	0.115	0.078
immune	3	Il17ra	1.00798e-07	0.178793	0.274	0.185	0.089
immune	3	Rabac1	1.05086e-07	0.158271	0.823	0.721	0.102
immune	3	Tesc	1.35357e-07	0.110296	0.172	0.098	0.074
immune	3	4932438A13Rik	1.74972e-07	0.138737	0.244	0.159	0.085
immune	3	Elovl5	2.04638e-07	0.127865	0.314	0.216	0.098
immune	3	Fam105a	2.25758e-07	0.125251	0.215	0.135	0.08
immune	3	Osbpl9	2.28939e-07	0.164543	0.339	0.241	0.098
immune	3	A930001N09Rik	2.71429e-07	0.109833	0.205	0.125	0.08
immune	3	Srp9	2.84888e-07	0.168988	0.661	0.541	0.12
immune	3	Supt4h1	2.93815e-07	0.169974	0.69	0.58	0.11
immune	3	Sh3bp5	3.14821e-07	0.122275	0.257	0.168	0.089
immune	3	Usp12	4.27192e-07	0.100415	0.163	0.093	0.07
immune	3	Cacybp	5.48896e-07	0.242962	0.447	0.35	0.097
immune	3	Nasp	5.60718e-07	0.137099	0.252	0.165	0.087
immune	3	Pitpnc1	5.88212e-07	0.124549	0.258	0.17	0.088
immune	3	Rbm7	8.5021e-07	0.142364	0.352	0.25	0.102
immune	3	Chmp4b	1.00524e-06	0.193429	0.664	0.56	0.104
immune	3	Smc3	1.23247e-06	0.12677	0.286	0.195	0.091
immune	3	Fam103a1	1.28204e-06	0.147866	0.48	0.366	0.114
immune	3	Ypel5	1.59384e-06	0.118431	0.224	0.144	0.08
immune	3	Dedd2	1.67101e-06	0.111041	0.219	0.14	0.079
immune	3	Tprgl	1.68709e-06	0.159992	0.549	0.436	0.113
immune	3	Jmy	1.72841e-06	0.101502	0.167	0.098	0.069
immune	3	Rtf1	1.85558e-06	0.176503	0.468	0.367	0.101
immune	3	Rac1	2.06032e-06	0.173015	0.737	0.651	0.086
immune	3	Rpl30	2.08425e-06	0.10425	0.227	0.146	0.081
immune	3	Cct7	2.17611e-06	0.162839	0.586	0.478	0.108
immune	3	Ubac2	2.19188e-06	0.141339	0.317	0.224	0.093
immune	3	Stat3	2.53188e-06	0.146989	0.55	0.431	0.119
immune	3	Nme2	3.05977e-06	0.117956	0.97	0.96	0.01
immune	3	Paip2	3.22295e-06	0.189227	0.658	0.569	0.089
immune	3	Usp3	5.35848e-06	0.111996	0.199	0.126	0.073
immune	3	Wdr89	6.01211e-06	0.161177	0.712	0.62	0.092
immune	3	Nudt21	6.34365e-06	0.139276	0.499	0.388	0.111
immune	3	Pik3ip1	6.57096e-06	0.110762	0.221	0.142	0.079
immune	3	Rbm33	6.69337e-06	0.106187	0.211	0.135	0.076
immune	3	Mir703	7.54917e-06	0.164787	0.74	0.652	0.088
immune	3	Fam100b	7.96873e-06	0.147416	0.32	0.23	0.09
immune	3	Zbtb11	9.16157e-06	0.102077	0.148	0.086	0.062
immune	3	Pdcd10	1.2083e-05	0.157111	0.456	0.358	0.098
immune	3	Gm6654	1.23458e-05	0.148677	0.38	0.288	0.092
immune	3	Snhg6	1.88952e-05	0.152214	0.371	0.28	0.091
immune	3	Ubb	2.01673e-05	0.103452	0.995	0.99	0.005
immune	3	Btf3	2.02566e-05	0.109724	0.992	0.992	0
immune	3	Zdhhc20	2.04704e-05	0.134949	0.332	0.243	0.089
immune	3	Snrpf	2.15917e-05	0.145318	0.869	0.803	0.066
immune	3	Mat2b	2.3141e-05	0.135506	0.375	0.28	0.095
immune	3	1500012F01Rik	2.63249e-05	0.141405	0.681	0.57	0.111
immune	3	Rab35	2.64218e-05	0.106859	0.214	0.14	0.074
immune	3	Mkrn1	3.14595e-05	0.136612	0.43	0.334	0.096
immune	3	Rpf1	3.6156e-05	0.110607	0.24	0.163	0.077
immune	3	Lfng	3.74022e-05	0.148882	0.311	0.225	0.086
immune	3	Gimap5	9.24582e-05	0.121295	0.289	0.207	0.082
immune	3	Gm1821	0.000109541	0.160939	0.786	0.7	0.086
immune	3	Arl6ip5	0.000127109	0.131961	0.528	0.417	0.111
immune	3	Srpk2	0.000131093	0.121984	0.241	0.167	0.074
immune	3	Pgs1	0.000141648	0.102859	0.227	0.153	0.074
immune	3	Eif4b	0.000146404	0.159475	0.58	0.486	0.094
immune	3	1700012B15Rik	0.000159373	0.10005	0.209	0.139	0.07
immune	3	Rnf145	0.000193721	0.102239	0.276	0.195	0.081
immune	3	Ap3s1	0.000216234	0.126095	0.337	0.251	0.086
immune	3	Rpa1	0.000266515	0.107822	0.221	0.151	0.07
immune	3	Prrc2c	0.000456478	0.137847	0.499	0.398	0.101
immune	3	Smad7	0.000728736	0.115359	0.433	0.334	0.099
immune	3	Grpel1	0.000874766	0.100197	0.344	0.257	0.087
immune	3	Elf1	0.00108526	0.164421	0.557	0.472	0.085
immune	3	Pim1	0.00113181	0.113174	0.642	0.545	0.097
immune	3	Slc38a2	0.00132376	0.160306	0.476	0.386	0.09
immune	3	Eif3k	0.00243416	0.122353	0.909	0.86	0.049
immune	3	Tmem33	0.00316119	0.113499	0.231	0.166	0.065
immune	3	Nop56	0.00317538	0.127222	0.395	0.31	0.085
immune	3	Pdha1	0.0033462	0.113668	0.274	0.203	0.071
immune	3	Adss	0.0041395	0.111172	0.317	0.24	0.077
immune	3	Npm3	0.00489406	0.101705	0.502	0.406	0.096
immune	3	H2-Q4	0.00495701	0.111709	0.668	0.549	0.119
immune	3	Mier1	0.00532968	0.111543	0.255	0.187	0.068
immune	3	Cct2	0.00797043	0.143207	0.603	0.515	0.088
immune	3	Stk4	0.00848112	0.112437	0.359	0.281	0.078
immune	3	Sin3b	0.00857721	0.13444	0.471	0.392	0.079
immune	3	Tuba1a	0.0108333	0.106236	0.403	0.316	0.087
immune	3	Chd2	0.0133882	0.132927	0.286	0.219	0.067
immune	3	Sugt1	0.0152206	0.120902	0.414	0.332	0.082
immune	3	Skp1a	0.0196589	0.111095	0.353	0.276	0.077
immune	3	Yipf4	0.0205341	0.106153	0.33	0.258	0.072
immune	3	Rab10	0.02333	0.117723	0.45	0.362	0.088
immune	3	Bcas2	0.0373055	0.118239	0.49	0.412	0.078
immune	3	Sumo1	0.038768	0.120401	0.689	0.6	0.089
immune	3	Yy1	0.0410529	0.100553	0.295	0.227	0.068
immune	3	2810474O19Rik	0.0430626	0.122309	0.272	0.207	0.065
immune	3	Ube2d2	0.0478097	0.147535	0.661	0.588	0.073
immune	9	Dapl1	1.00704e-206	1.62195	0.535	0.096	0.439
immune	9	Cd3g	1.9936e-184	1.20337	0.982	0.484	0.498
immune	9	Tmsb10	9.09135e-179	0.838748	1	0.998	0.002
immune	9	Hspa1a	1.03625e-131	1.70021	0.715	0.28	0.435
immune	9	Cd3d	6.58284e-131	0.96366	0.982	0.518	0.464
immune	9	Igfbp4	1.23557e-119	1.13097	0.589	0.19	0.399
immune	9	Lck	1.01246e-116	0.830075	0.863	0.421	0.442
immune	9	Cd3e	1.90345e-112	0.854563	0.858	0.412	0.446
immune	9	Thy1	2.03636e-112	0.900929	0.841	0.395	0.446
immune	9	Rplp0	2.11258e-112	0.493332	1	1	0
immune	9	Ms4a6b	4.40453e-100	0.785861	0.778	0.357	0.421
immune	9	Coro1a	1.00054e-98	0.735834	0.989	0.904	0.085
immune	9	Fam189b	1.95956e-98	0.636666	0.533	0.17	0.363
immune	9	Rplp1	3.09869e-98	0.47126	1	1	0
immune	9	Lat	2.58651e-93	0.731841	0.841	0.421	0.42
immune	9	Rps15a	7.35934e-93	0.407842	1	1	0
immune	9	Cd8b1	2.05856e-92	1.29157	0.596	0.256	0.34
immune	9	Rps3	4.94247e-91	0.373992	1	1	0
immune	9	Rps7	9.85991e-91	0.407537	1	1	0
immune	9	Ltb	1.33189e-87	0.833231	0.847	0.502	0.345
immune	9	Rps16	2.27834e-86	0.376539	1	1	0
immune	9	Cd8a	9.67622e-86	0.950706	0.507	0.183	0.324
immune	9	Shisa5	5.28011e-85	0.684106	0.979	0.895	0.084
immune	9	Actn1	1.31598e-83	0.61607	0.494	0.167	0.327
immune	9	Rpl12	1.52484e-83	0.505894	1	0.999	0.001
immune	9	Dgka	2.19387e-81	0.622691	0.543	0.204	0.339
immune	9	Evl	1.15865e-80	0.697653	0.676	0.317	0.359
immune	9	Hspa1b	1.86727e-79	0.647128	0.467	0.145	0.322
immune	9	Rps4x	1.99181e-77	0.345101	1	1	0
immune	9	Limd2	5.68011e-76	0.676541	0.974	0.802	0.172
immune	9	Rpl5	6.51652e-75	0.460969	1	0.999	0.001
immune	9	Rps18	7.5803e-74	0.3518	1	1	0
immune	9	Rps23	1.38989e-73	0.320808	1	1	0
immune	9	Rps14	1.8948e-72	0.286387	1	1	0
immune	9	Rps6	2.13589e-70	0.345089	1	1	0
immune	9	Rac2	9.85699e-70	0.578276	0.987	0.883	0.104
immune	9	Rps3a	1.89562e-69	0.322286	1	1	0
immune	9	Nsg2	5.42577e-68	0.380296	0.338	0.092	0.246
immune	9	Ms4a4b	2.72138e-67	0.701275	0.729	0.361	0.368
immune	9	Fxyd5	8.3731e-66	0.618641	0.945	0.708	0.237
immune	9	Rpl17	2.51531e-65	0.313431	1	1	0
immune	9	Bambi-ps1	3.64082e-65	0.350907	0.214	0.039	0.175
immune	9	Rpl9	4.40737e-65	0.305103	1	1	0
immune	9	Rplp2	1.47762e-63	0.325608	1	1	0
immune	9	Rps27a	6.28197e-63	0.290768	1	1	0
immune	9	Rpl3	1.94009e-62	0.358223	1	1	0
immune	9	Cd96	1.94103e-62	0.361121	0.325	0.091	0.234
immune	9	Rpl18	2.05402e-62	0.321134	1	1	0
immune	9	Pdk1	5.25443e-62	0.438145	0.362	0.114	0.248
immune	9	Skap1	1.11724e-61	0.548397	0.646	0.309	0.337
immune	9	Sept1	2.12664e-61	0.641029	0.808	0.525	0.283
immune	9	Rps24	3.2399e-60	0.345782	1	1	0
immune	9	Rpl36a	1.0806e-58	0.357498	1	1	0
immune	9	Rpl13a	1.69418e-57	0.284667	1	1	0
immune	9	Rpl35a	2.71177e-57	0.275295	1	1	0
immune	9	Tpt1	1.09466e-56	0.360292	1	1	0
immune	9	Rpl11	5.22192e-56	0.283475	1	1	0
immune	9	Pydc3	6.08218e-56	0.386793	0.34	0.106	0.234
immune	9	Rps17	9.8123e-56	0.364687	1	1	0
immune	9	Tcf7	2.52546e-55	0.373399	0.361	0.118	0.243
immune	9	Rpl23a	2.69112e-55	0.283879	1	1	0
immune	9	Itgb7	5.79833e-55	0.520963	0.647	0.335	0.312
immune	9	Cfl1	2.24218e-54	0.476029	0.995	0.974	0.021
immune	9	Eef1b2	2.28983e-54	0.408046	1	0.99	0.01
immune	9	Fam78a	2.59226e-53	0.25726	0.211	0.045	0.166
immune	9	Pfn1	2.69295e-53	0.428112	0.998	0.988	0.01
immune	9	Rps29	2.04464e-51	0.232822	1	1	0
immune	9	Rps15a-ps4	7.7971e-51	0.448651	1	0.985	0.015
immune	9	Cnn2	1.26337e-50	0.594396	0.818	0.584	0.234
immune	9	Cotl1	1.20695e-49	0.543372	0.919	0.727	0.192
immune	9	Rpsa	2.57476e-49	0.313792	1	1	0
immune	9	Ppia	2.84493e-49	0.333366	1	1	0
immune	9	Rpl32	4.12697e-48	0.267535	1	1	0
immune	9	Cd247	5.26057e-47	0.446088	0.549	0.258	0.291
immune	9	Rpl19	1.56903e-46	0.262113	1	1	0
immune	9	Rpl23	1.63842e-46	0.277041	1	1	0
immune	9	Rpl31	2.44194e-46	0.31793	1	1	0
immune	9	Rpl14	8.82961e-45	0.276641	1	1	0
immune	9	Npc2	1.45598e-44	0.413766	0.945	0.735	0.21
immune	9	Rpl39	4.72914e-44	0.259579	1	1	0
immune	9	B2m	4.63157e-43	0.227805	1	1	0
immune	9	Rpl35	2.24128e-42	0.249762	1	1	0
immune	9	Rps10	2.90304e-42	0.286556	1	1	0
immune	9	Rpl15	3.88293e-42	0.28026	1	1	0
immune	9	Cd52	3.90006e-42	0.529626	0.984	0.946	0.038
immune	9	Rpl13	4.73416e-42	0.246326	1	1	0
immune	9	Rpl6	2.98737e-41	0.252911	1	1	0
immune	9	Rps13	3.97724e-41	0.258443	1	1	0
immune	9	Rpl10a	4.35138e-41	0.285794	1	1	0
immune	9	Ddit4	7.87038e-41	0.37854	0.296	0.101	0.195
immune	9	Arhgdib	1.14048e-40	0.484199	0.944	0.85	0.094
immune	9	Rps19	3.63507e-40	0.26413	1	1	0
immune	9	Rps8	8.48611e-40	0.251994	1	1	0
immune	9	Rps15a-ps6	2.25605e-38	0.399958	0.969	0.932	0.037
immune	9	Rps20	1.47958e-37	0.303826	1	1	0
immune	9	Anp32a	1.0018e-36	0.465247	0.771	0.544	0.227
immune	9	Rps15	1.96749e-36	0.261307	1	1	0
immune	9	Ctsw	2.37916e-36	0.456299	0.473	0.223	0.25
immune	9	Fkbp3	3.83651e-36	0.435604	0.655	0.398	0.257
immune	9	Rpl8	1.78015e-35	0.247005	1	1	0
immune	9	A130040M12Rik	5.67907e-34	0.565469	0.684	0.414	0.27
immune	9	Rpl22l1	8.05184e-34	0.373432	1	0.986	0.014
immune	9	Eef1g	1.42392e-33	0.32175	1	0.99	0.01
immune	9	Als2cl	3.5381e-33	0.161742	0.143	0.032	0.111
immune	9	AW112010	5.27948e-33	0.241855	0.787	0.508	0.279
immune	9	Gnb2l1	9.95007e-33	0.290696	1	0.998	0.002
immune	9	Hcst	1.36075e-32	0.363846	0.853	0.569	0.284
immune	9	Lef1	4.52828e-32	0.342156	0.337	0.14	0.197
immune	9	Stat1	1.44358e-31	0.389691	0.341	0.15	0.191
immune	9	Hspa8	1.83619e-31	0.366964	1	0.996	0.004
immune	9	Arhgap9	7.39543e-31	0.365893	0.427	0.21	0.217
immune	9	Fyb	1.44273e-30	0.389005	0.673	0.406	0.267
immune	9	Eef1a1	2.93023e-30	0.222521	1	1	0
immune	9	Ptprcap	4.32416e-30	0.496401	0.781	0.6	0.181
immune	9	Rpl7	7.83539e-30	0.238678	1	1	0
immune	9	Arhgef1	3.60174e-29	0.425677	0.717	0.499	0.218
immune	9	Lime1	4.62562e-29	0.354989	0.576	0.329	0.247
immune	9	Txnip	5.07999e-29	0.42022	0.568	0.325	0.243
immune	9	BC021614	1.25809e-28	0.3109	0.29	0.118	0.172
immune	9	Klk8	1.87157e-28	0.398344	0.528	0.297	0.231
immune	9	Rps11	2.72876e-28	0.219883	1	1	0
immune	9	Cox7a2l	9.1669e-28	0.331919	0.986	0.949	0.037
immune	9	Cd6	9.26032e-27	0.291202	0.357	0.163	0.194
immune	9	Rpl27	2.01056e-26	0.20057	1	1	0
immune	9	Cd5	5.72626e-26	0.292255	0.319	0.139	0.18
immune	9	Sell	6.41851e-26	0.353814	0.472	0.258	0.214
immune	9	A930005H10Rik	1.67506e-25	0.296836	0.348	0.165	0.183
immune	9	Acp5	1.75666e-25	0.251051	0.452	0.24	0.212
immune	9	Rps26	2.19599e-25	0.223117	1	1	0
immune	9	Mgst2	7.39153e-25	0.230289	0.216	0.078	0.138
immune	9	Acyp1	1.43304e-24	0.242605	0.271	0.112	0.159
immune	9	Ifi27l1	1.63064e-24	0.383097	0.543	0.332	0.211
immune	9	Rps5	2.1952e-24	0.194321	1	1	0
immune	9	Il6ra	2.97279e-24	0.223141	0.222	0.083	0.139
immune	9	Actr3	6.71682e-24	0.353437	0.865	0.742	0.123
immune	9	Actb	1.81759e-23	0.402555	1	0.996	0.004
immune	9	Rpl27a	1.8371e-23	0.190187	1	1	0
immune	9	Npm1	1.97236e-23	0.289558	0.997	0.984	0.013
immune	9	Psme1	2.76747e-23	0.340409	0.845	0.692	0.153
immune	9	Rpl29	2.97765e-23	0.218102	1	0.999	0.001
immune	9	Ccnd2	3.75643e-23	0.360645	0.576	0.356	0.22
immune	9	Nkg7	6.03198e-23	0.225797	0.515	0.285	0.23
immune	9	Folr4	7.47405e-23	0.37423	0.221	0.084	0.137
immune	9	Lcn4	1.06593e-22	0.206887	0.174	0.058	0.116
immune	9	Tmem149	1.41698e-22	0.207973	0.206	0.076	0.13
immune	9	Gramd1a	1.91821e-22	0.328336	0.462	0.264	0.198
immune	9	Ikbke	2.0066e-22	0.1703	0.147	0.043	0.104
immune	9	Chd3	2.85347e-22	0.340956	0.415	0.23	0.185
immune	9	Ccr9	4.47412e-22	0.1084	0.108	0.025	0.083
immune	9	Uba52	5.12993e-22	0.171769	1	1	0
immune	9	Rps21	5.34415e-22	0.219014	1	1	0
immune	9	Il27ra	8.4796e-22	0.191576	0.216	0.082	0.134
immune	9	Naca	9.61906e-22	0.249361	1	0.997	0.003
immune	9	Anxa6	4.89694e-21	0.35706	0.538	0.341	0.197
immune	9	Rapgef6	5.73788e-21	0.300931	0.607	0.386	0.221
immune	9	Tmem66	7.51733e-21	0.319976	0.852	0.61	0.242
immune	9	Hmha1	1.08502e-20	0.355242	0.831	0.647	0.184
immune	9	Pglyrp2	1.36265e-20	0.143498	0.135	0.04	0.095
immune	9	Rpl21	1.96198e-20	0.185193	1	1	0
immune	9	Hspe1	4.71825e-20	0.489799	0.916	0.84	0.076
immune	9	Rasal3	1.30094e-19	0.258741	0.346	0.178	0.168
immune	9	Rpl18a	1.43192e-19	0.173188	1	1	0
immune	9	Inpp4b	2.85888e-19	0.190306	0.188	0.071	0.117
immune	9	Bcl11b	2.91968e-19	0.263989	0.304	0.149	0.155
immune	9	Ptpn18	2.95486e-19	0.317909	0.932	0.869	0.063
immune	9	Rpl22	4.42308e-19	0.21105	1	0.998	0.002
immune	9	Rpl37a	4.52354e-19	0.147201	1	1	0
immune	9	Rps28	6.19703e-19	0.215435	1	1	0
immune	9	Grcc10	4.5803e-18	0.356938	0.791	0.659	0.132
immune	9	Dnajc15	8.23759e-18	0.38308	0.498	0.322	0.176
immune	9	Rpl10	8.42335e-18	0.157152	1	1	0
immune	9	Cd226	1.20285e-17	0.122734	0.121	0.036	0.085
immune	9	Myl6	1.5992e-17	0.276964	0.986	0.96	0.026
immune	9	Hsd11b1	1.81253e-17	0.201766	0.232	0.101	0.131
immune	9	Tespa1	2.29765e-17	0.254987	0.311	0.158	0.153
immune	9	Npm3	2.91467e-17	0.335536	0.589	0.405	0.184
immune	9	Cbr1	6.03146e-17	0.173697	0.201	0.083	0.118
immune	9	Pycard	8.24687e-17	0.269139	0.52	0.331	0.189
immune	9	Traf3ip3	3.42432e-16	0.182194	0.256	0.12	0.136
immune	9	Rps2	4.37136e-16	0.181991	1	1	0
immune	9	Rgs10	6.14679e-16	0.271202	0.671	0.457	0.214
immune	9	Scp2	8.35515e-16	0.314365	0.671	0.507	0.164
immune	9	Myl12a	1.36229e-15	0.271517	0.916	0.845	0.071
immune	9	Rps25	1.48479e-15	0.154323	1	1	0
immune	9	Hnrnpf	1.77814e-15	0.303856	0.926	0.87	0.056
immune	9	Gm20324	3.17667e-15	0.118986	0.108	0.032	0.076
immune	9	Rps9	6.0132e-15	0.139255	1	1	0
immune	9	Nmi	1.324e-14	0.20343	0.298	0.156	0.142
immune	9	Snrpd3	1.86846e-14	0.291012	0.502	0.336	0.166
immune	9	Rpl38	2.34898e-14	0.155266	1	1	0
immune	9	Ddx39b	2.9164e-14	0.292765	0.493	0.327	0.166
immune	9	Tbc1d10c	3.09421e-14	0.251947	0.385	0.229	0.156
immune	9	Psmb9	3.74228e-14	0.264449	0.546	0.37	0.176
immune	9	Eif3e	3.85727e-14	0.277173	0.923	0.857	0.066
immune	9	Fam105a	9.77775e-14	0.175342	0.269	0.136	0.133
immune	9	Ipcef1	1.33224e-13	0.131731	0.145	0.055	0.09
immune	9	Rpl36	1.41912e-13	0.151382	1	1	0
immune	9	Nme2	3.11975e-13	0.242998	0.979	0.96	0.019
immune	9	Rnf167	4.30815e-13	0.238594	0.32	0.181	0.139
immune	9	Abhd8	5.46651e-13	0.179568	0.225	0.109	0.116
immune	9	Prkcq	7.94084e-13	0.191155	0.233	0.115	0.118
immune	9	Rpl37	8.20601e-13	0.143218	1	1	0
immune	9	4930572J05Rik	9.15391e-13	0.16937	0.209	0.098	0.111
immune	9	Cd4	9.74e-13	0.173463	0.201	0.092	0.109
immune	9	Eif3h	1.68491e-12	0.227252	0.957	0.925	0.032
immune	9	Rpl31-ps12	1.90258e-12	0.238167	0.926	0.855	0.071
immune	9	Rpl24	2.36552e-12	0.160839	1	1	0
immune	9	Klrd1	2.72835e-12	0.20425	0.298	0.161	0.137
immune	9	Add3	5.34186e-12	0.229185	0.32	0.184	0.136
immune	9	Psme2	6.06885e-12	0.23015	0.729	0.591	0.138
immune	9	Bcl2	6.52422e-12	0.278184	0.483	0.322	0.161
immune	9	Gimap9	6.6059e-12	0.282406	0.337	0.2	0.137
immune	9	Wdr89	6.93948e-12	0.281878	0.75	0.624	0.126
immune	9	Frmd8	8.87093e-12	0.169603	0.23	0.115	0.115
immune	9	St8sia1	1.07162e-11	0.112416	0.121	0.044	0.077
immune	9	Ict1	1.2745e-11	0.236419	0.314	0.183	0.131
immune	9	Atp5h	1.37137e-11	0.251945	0.932	0.872	0.06
immune	9	Rgs14	1.80535e-11	0.12718	0.155	0.065	0.09
immune	9	Zap70	2.07149e-11	0.161833	0.309	0.173	0.136
immune	9	Prkd2	3.73184e-11	0.157606	0.227	0.114	0.113
immune	9	Jun	5.19495e-11	0.392501	0.622	0.479	0.143
immune	9	Ifi47	1.00432e-10	0.236412	0.277	0.155	0.122
immune	9	Sept6	1.20117e-10	0.233036	0.562	0.397	0.165
immune	9	Leprotl1	1.67576e-10	0.223711	0.528	0.367	0.161
immune	9	Eef1d	2.79094e-10	0.218337	0.923	0.882	0.041
immune	9	Rpl4	3.14498e-10	0.15456	1	1	0
immune	9	Pik3ip1	3.96391e-10	0.197399	0.261	0.145	0.116
immune	9	Commd8	4.15746e-10	0.210169	0.406	0.261	0.145
immune	9	Cdk2ap2	4.55117e-10	0.242859	0.692	0.522	0.17
immune	9	Gmfg	6.87944e-10	0.281426	0.783	0.667	0.116
immune	9	Dnajb1	1.14171e-09	0.785863	0.517	0.401	0.116
immune	9	Dnajb4	1.31906e-09	0.220383	0.229	0.123	0.106
immune	9	Mettl9	1.36965e-09	0.181985	0.246	0.135	0.111
immune	9	N6amt2	2.24103e-09	0.141241	0.156	0.071	0.085
immune	9	Eif3m	2.98923e-09	0.257814	0.775	0.684	0.091
immune	9	Ramp1	3.33817e-09	0.131454	0.312	0.181	0.131
immune	9	Gstp1	3.35024e-09	0.235649	0.504	0.357	0.147
immune	9	Lsm7	3.35076e-09	0.198119	0.341	0.212	0.129
immune	9	Znrf1	4.32751e-09	0.195137	0.283	0.166	0.117
immune	9	Nt5c	4.4258e-09	0.210197	0.444	0.299	0.145
immune	9	Tesc	5.35865e-09	0.161095	0.201	0.102	0.099
immune	9	Atic	5.45875e-09	0.143626	0.206	0.106	0.1
immune	9	Bzw2	6.5551e-09	0.178211	0.335	0.206	0.129
immune	9	Gpr114	8.83943e-09	0.10668	0.101	0.038	0.063
immune	9	Gm15421	9.94087e-09	0.24612	0.739	0.61	0.129
immune	9	Tap2	1.20051e-08	0.201466	0.34	0.213	0.127
immune	9	Pkm2	1.21021e-08	0.243732	0.707	0.587	0.12
immune	9	Atp5b	1.48621e-08	0.214634	0.902	0.828	0.074
immune	9	Rpl28	2.09335e-08	0.141173	1	1	0
immune	9	Tspan32	2.12227e-08	0.188802	0.264	0.153	0.111
immune	9	Dnaja1	3.33493e-08	0.48732	0.723	0.602	0.121
immune	9	Gpatch4	3.54043e-08	0.15131	0.156	0.075	0.081
immune	9	Uqcrc2	3.57203e-08	0.217066	0.48	0.343	0.137
immune	9	Ccdc53	4.12863e-08	0.17795	0.266	0.157	0.109
immune	9	Gm9320	4.42243e-08	0.250118	0.758	0.645	0.113
immune	9	Slc44a2	4.72407e-08	0.165343	0.277	0.164	0.113
immune	9	Orai2	5.37076e-08	0.123933	0.147	0.068	0.079
immune	9	Pacsin1	5.75197e-08	0.116107	0.134	0.059	0.075
immune	9	Utrn	7.36165e-08	0.15447	0.23	0.128	0.102
immune	9	Zranb2	8.11006e-08	0.152415	0.219	0.12	0.099
immune	9	Atp5j2	8.86532e-08	0.208088	0.834	0.735	0.099
immune	9	Hsp90aa1	8.91953e-08	0.627056	0.852	0.812	0.04
immune	9	Twf2	1.20548e-07	0.183391	0.296	0.183	0.113
immune	9	B4galnt1	1.43205e-07	0.225984	0.567	0.436	0.131
immune	9	Slfn1	1.6052e-07	0.109663	0.142	0.066	0.076
immune	9	Gbp4	1.72453e-07	0.135579	0.158	0.077	0.081
immune	9	Arl6ip5	2.33284e-07	0.226013	0.56	0.424	0.136
immune	9	Treml2	2.66478e-07	0.11017	0.135	0.062	0.073
immune	9	Phpt1	3.68197e-07	0.169702	0.298	0.183	0.115
immune	9	Tox	3.80666e-07	0.122875	0.248	0.141	0.107
immune	9	Prps2	4.50219e-07	0.13234	0.201	0.11	0.091
immune	9	Npm3-ps1	4.57924e-07	0.180596	0.264	0.16	0.104
immune	9	Sept9	5.90455e-07	0.158285	0.308	0.193	0.115
immune	9	Rab37	6.13468e-07	0.116036	0.129	0.059	0.07
immune	9	Churc1	6.92367e-07	0.224157	0.469	0.339	0.13
immune	9	Vasp	7.85476e-07	0.243303	0.736	0.62	0.116
immune	9	Cacybp	8.44464e-07	0.285672	0.48	0.356	0.124
immune	9	Mcts1	9.26841e-07	0.181973	0.33	0.216	0.114
immune	9	Cst7	1.06945e-06	0.158855	0.267	0.161	0.106
immune	9	Fam113b	1.18594e-06	0.141621	0.151	0.076	0.075
immune	9	1500011K16Rik	1.29827e-06	0.149427	0.222	0.128	0.094
immune	9	Ppp1r18	1.4137e-06	0.209943	0.461	0.33	0.131
immune	9	Dpcd	1.44385e-06	0.144516	0.208	0.117	0.091
immune	9	Rps27	1.445e-06	0.135052	1	1	0
immune	9	Lgals9	1.4586e-06	0.152857	0.235	0.137	0.098
immune	9	Mir1931	1.50326e-06	0.149594	0.196	0.108	0.088
immune	9	Itgb2	1.54527e-06	0.148757	0.406	0.277	0.129
immune	9	Psmb10	1.56801e-06	0.238104	0.449	0.329	0.12
immune	9	Icam2	1.82173e-06	0.144366	0.195	0.108	0.087
immune	9	Lpar6	1.97165e-06	0.111074	0.135	0.064	0.071
immune	9	Lrrc58	2.05262e-06	0.220459	0.419	0.301	0.118
immune	9	Gimap3	3.16025e-06	0.159453	0.549	0.396	0.153
immune	9	Dars	3.53558e-06	0.135317	0.243	0.145	0.098
immune	9	Id3	5.57922e-06	0.297503	0.298	0.193	0.105
immune	9	3110003A17Rik	6.10431e-06	0.221729	0.705	0.594	0.111
immune	9	Rexo2	6.61628e-06	0.123643	0.436	0.305	0.131
immune	9	Krcc1	6.97074e-06	0.150512	0.29	0.183	0.107
immune	9	Ndufa10	7.15169e-06	0.148334	0.317	0.206	0.111
immune	9	2010107H07Rik	9.38818e-06	0.153291	0.266	0.165	0.101
immune	9	Igtp	1.04053e-05	0.137554	0.222	0.13	0.092
immune	9	4632428N05Rik	1.05369e-05	0.158684	0.308	0.199	0.109
immune	9	Adh5	1.1059e-05	0.150127	0.291	0.187	0.104
immune	9	Atp5c1	1.13012e-05	0.211784	0.776	0.678	0.098
immune	9	Fam53b	1.14598e-05	0.12652	0.203	0.115	0.088
immune	9	Tmem108	1.61441e-05	0.107502	0.132	0.065	0.067
immune	9	Rassf5	1.80223e-05	0.172992	0.304	0.201	0.103
immune	9	Tsnax	3.41108e-05	0.117288	0.214	0.126	0.088
immune	9	Rinl	3.45823e-05	0.122454	0.174	0.096	0.078
immune	9	Hpcal1	3.45864e-05	0.140305	0.306	0.201	0.105
immune	9	Lcp1	3.46028e-05	0.229566	0.654	0.54	0.114
immune	9	Tcof1	3.53585e-05	0.139183	0.246	0.152	0.094
immune	9	2310009A05Rik	3.82606e-05	0.118828	0.161	0.087	0.074
immune	9	Sesn1	4.46533e-05	0.122123	0.201	0.117	0.084
immune	9	Hsp90ab1	5.3745e-05	0.311771	0.994	0.987	0.007
immune	9	Ly6c1	5.67323e-05	0.235026	0.163	0.091	0.072
immune	9	Ndrg3	5.7745e-05	0.139221	0.229	0.139	0.09
immune	9	3110001D03Rik	6.03627e-05	0.161366	0.335	0.229	0.106
immune	9	Sigirr	6.09446e-05	0.101568	0.137	0.07	0.067
immune	9	Hnrnpa2b1	6.35852e-05	0.214439	0.808	0.726	0.082
immune	9	Suclg1	8.73179e-05	0.1302	0.314	0.207	0.107
immune	9	Arrb2	0.000148748	0.126193	0.235	0.146	0.089
immune	9	Gm12216	0.000149403	0.124621	0.106	0.05	0.056
immune	9	Rbbp7	0.000190963	0.164119	0.357	0.253	0.104
immune	9	Pyhin1	0.000227534	0.131633	0.275	0.179	0.096
immune	9	Hsph1	0.000229588	0.238817	0.253	0.165	0.088
immune	9	Kcnn4	0.000302281	0.110228	0.285	0.185	0.1
immune	9	Ola1	0.000347145	0.148296	0.29	0.195	0.095
immune	9	Srpk1	0.0003682	0.186944	0.309	0.217	0.092
immune	9	Rbm38	0.000395935	0.14741	0.267	0.175	0.092
immune	9	Ifi27l2a	0.000414726	0.188939	0.667	0.553	0.114
immune	9	Pa2g4	0.000505351	0.190693	0.446	0.334	0.112
immune	9	Psmb3	0.000581405	0.180845	0.612	0.502	0.11
immune	9	Acaa2	0.000649756	0.125417	0.19	0.114	0.076
immune	9	Smpdl3a	0.000736052	0.139964	0.383	0.274	0.109
immune	9	Cpsf3	0.000736846	0.116012	0.163	0.094	0.069
immune	9	Sh3kbp1	0.000857981	0.143872	0.39	0.283	0.107
immune	9	Dennd1c	0.000870225	0.115865	0.153	0.086	0.067
immune	9	Eef2	0.000878204	0.121551	1	0.999	0.001
immune	9	Pdlim1	0.000892662	0.103762	0.38	0.268	0.112
immune	9	Ppp1ca	0.000905169	0.174003	0.784	0.706	0.078
immune	9	Mrpl33	0.00105205	0.198095	0.557	0.457	0.1
immune	9	Pdrg1	0.00132666	0.13865	0.25	0.164	0.086
immune	9	Pkp3	0.00163452	0.151533	0.25	0.165	0.085
immune	9	Hsd17b10	0.00203405	0.159231	0.38	0.279	0.101
immune	9	Txndc15	0.00218536	0.106346	0.18	0.109	0.071
immune	9	Ndufb3	0.00229907	0.156983	0.435	0.328	0.107
immune	9	Ccdc117	0.00243263	0.148472	0.172	0.103	0.069
immune	9	Cct8	0.00245089	0.186366	0.499	0.398	0.101
immune	9	Eif3i	0.0025429	0.18011	0.744	0.669	0.075
immune	9	Hspd1	0.00302037	0.281052	0.486	0.386	0.1
immune	9	Ifi203	0.00306207	0.155353	0.351	0.251	0.1
immune	9	Emg1	0.0032616	0.187131	0.654	0.559	0.095
immune	9	Arl4c	0.003722	0.106665	0.459	0.341	0.118
immune	9	Mrps14	0.00447199	0.179757	0.449	0.35	0.099
immune	9	Rpl7a	0.00613821	0.109623	0.998	0.999	-0.001
immune	9	Cmc1	0.00640031	0.129082	0.272	0.188	0.084
immune	9	Itm2a	0.00713614	0.153182	0.176	0.108	0.068
immune	9	Smc4	0.00760519	0.13873	0.483	0.369	0.114
immune	9	Phgdh	0.00851802	0.130501	0.271	0.187	0.084
immune	9	Fam46a	0.00864358	0.12039	0.201	0.127	0.074
immune	9	P4ha1	0.00910948	0.111855	0.15	0.088	0.062
immune	9	Sdha	0.00913443	0.155567	0.375	0.28	0.095
immune	9	Tpm3	0.00929059	0.170334	0.804	0.74	0.064
immune	9	Cdc37	0.0106803	0.170259	0.597	0.505	0.092
immune	9	Acat1	0.0108574	0.105324	0.253	0.17	0.083
immune	9	Gpsm3	0.0109137	0.182815	0.538	0.444	0.094
immune	9	Arhgap15	0.011068	0.174581	0.415	0.321	0.094
immune	9	Pop5	0.0111945	0.133686	0.329	0.24	0.089
immune	9	Wdr1	0.0115688	0.183693	0.462	0.368	0.094
immune	9	Fam36a	0.0155948	0.136492	0.341	0.25	0.091
immune	9	H2-Q4	0.0165191	0.204799	0.644	0.564	0.08
immune	9	H2-Ke6	0.0168362	0.13673	0.332	0.241	0.091
immune	9	Oxct1	0.0176192	0.109313	0.246	0.166	0.08
immune	9	Il16	0.018143	0.136954	0.269	0.188	0.081
immune	9	Sash3	0.0219038	0.115299	0.229	0.153	0.076
immune	9	Sepw1	0.0219684	0.136253	0.915	0.869	0.046
immune	9	Mndal	0.0227344	0.178853	0.354	0.269	0.085
immune	9	Pigx	0.0254467	0.110547	0.198	0.128	0.07
immune	9	Actr10	0.0311083	0.11505	0.282	0.199	0.083
immune	9	Tecr	0.0339528	0.141908	0.449	0.351	0.098
immune	9	Esyt1	0.0391537	0.131299	0.304	0.222	0.082
immune	9	1110005A03Rik	0.0423503	0.125819	0.49	0.385	0.105
immune	9	Eif3k	0.0426529	0.143381	0.91	0.865	0.045
immune	10	Ccl5	0	3.25006	0.994	0.306	0.688
immune	10	Ly6c2	0	2.3559	0.774	0.143	0.631
immune	10	Nkg7	0	2.26259	0.972	0.24	0.732
immune	10	Gzmm	0	1.23302	0.456	0.021	0.435
immune	10	Ctla2a	9.26122e-296	1.75517	0.87	0.199	0.671
immune	10	Ctsw	9.40688e-219	1.20811	0.783	0.194	0.589
immune	10	Xcl1	3.53945e-214	0.842703	0.451	0.046	0.405
immune	10	Eomes	2.78287e-187	0.658941	0.34	0.028	0.312
immune	10	Cst7	3.27378e-179	0.871161	0.605	0.126	0.479
immune	10	Hcst	5.06386e-176	1.28937	0.972	0.561	0.411
immune	10	Samd3	5.49842e-175	0.406329	0.269	0.015	0.254
immune	10	Ms4a4b	3.80562e-153	1.30422	0.863	0.353	0.51
immune	10	Klrk1	1.52934e-147	0.844756	0.421	0.066	0.355
immune	10	Klre1	1.38496e-139	0.525379	0.269	0.023	0.246
immune	10	Fasl	4.04852e-136	0.52955	0.327	0.04	0.287
immune	10	Wdr95	1.79869e-135	0.275652	0.187	0.008	0.179
immune	10	Klra7	1.43906e-134	0.613523	0.239	0.018	0.221
immune	10	Thy1	1.10509e-127	1.04092	0.892	0.397	0.495
immune	10	Gzmk	1.60448e-124	0.452425	0.173	0.007	0.166
immune	10	Cd8b1	2.72438e-123	1.06111	0.729	0.247	0.482
immune	10	Bcl2	2.14714e-112	1.01108	0.72	0.299	0.421
immune	10	Klrd1	8.52863e-110	0.6596	0.527	0.139	0.388
immune	10	AW112010	6.27686e-103	0.889732	0.9	0.5	0.4
immune	10	Il2rb	5.76265e-99	0.661962	0.633	0.209	0.424
immune	10	1700025G04Rik	7.40103e-96	0.476885	0.341	0.066	0.275
immune	10	Cd8a	1.75358e-92	0.677634	0.575	0.181	0.394
immune	10	Klra23	1.97345e-92	0.264647	0.134	0.006	0.128
immune	10	Cd3d	9.33017e-91	0.812538	0.968	0.527	0.441
immune	10	Gimap4	4.61714e-90	0.816039	0.82	0.411	0.409
immune	10	Cxcr3	2.34446e-88	0.419791	0.262	0.04	0.222
immune	10	Lck	5.15201e-88	0.767637	0.852	0.429	0.423
immune	10	Ctla2b	8.71367e-88	0.379684	0.297	0.052	0.245
immune	10	Tmsb10	3.6499e-86	0.57519	1	0.998	0.002
immune	10	Lpin1	1.84253e-76	0.331839	0.256	0.044	0.212
immune	10	Ppm1j	7.81021e-75	0.259721	0.178	0.02	0.158
immune	10	Pde2a	8.4457e-75	0.448385	0.375	0.097	0.278
immune	10	Klra6	6.40799e-72	0.203439	0.106	0.005	0.101
immune	10	Cd28	7.41596e-71	0.717955	0.607	0.251	0.356
immune	10	Rnf138	5.03309e-70	0.750723	0.685	0.345	0.34
immune	10	Sh2d2a	1.38142e-66	0.855926	0.605	0.272	0.333
immune	10	Cd3e	3.61881e-64	0.61506	0.822	0.423	0.399
immune	10	Rps18	5.6472e-62	0.379321	1	1	0
immune	10	S100a6	7.42382e-62	0.672434	0.902	0.673	0.229
immune	10	Cd7	1.5234e-60	0.377937	0.443	0.146	0.297
immune	10	Lime1	1.20376e-59	0.613873	0.664	0.324	0.34
immune	10	Cd3g	2.4029e-57	0.562972	0.905	0.501	0.404
immune	10	Zfp36l2	2.42495e-57	0.811195	0.852	0.584	0.268
immune	10	Crtam	5.78917e-56	0.203442	0.141	0.017	0.124
immune	10	Rpl38	1.52853e-54	0.303041	1	1	0
immune	10	Klra3	2.39072e-54	0.289435	0.117	0.011	0.106
immune	10	Pglyrp1	7.37294e-54	0.432753	0.397	0.133	0.264
immune	10	Selplg	3.06148e-53	0.621884	0.863	0.549	0.314
immune	10	Sh2d1a	3.80336e-53	0.512345	0.443	0.165	0.278
immune	10	Kcnj8	2.83536e-52	0.159476	0.111	0.01	0.101
immune	10	Cd27	1.01659e-50	0.517454	0.518	0.219	0.299
immune	10	Skap1	2.3396e-50	0.500993	0.638	0.315	0.323
immune	10	Dnajc15	2.6043e-50	0.545168	0.622	0.312	0.31
immune	10	Cd160	4.83015e-50	0.232019	0.173	0.029	0.144
immune	10	Myo1f	2.10335e-49	0.280693	0.26	0.065	0.195
immune	10	Gramd3	1.30366e-48	0.696363	0.764	0.462	0.302
immune	10	Ms4a6b	2.28183e-48	0.615343	0.683	0.374	0.309
immune	10	Cotl1	2.94666e-48	0.644556	0.911	0.732	0.179
immune	10	Ccr5	1.14607e-47	0.397948	0.271	0.073	0.198
immune	10	Lgals1	1.21193e-47	0.502086	0.798	0.492	0.306
immune	10	Gimap7	2.07492e-47	0.396372	0.341	0.111	0.23
immune	10	Rps5	2.86824e-47	0.286813	1	1	0
immune	10	Ptpn18	3.83132e-47	0.492624	0.967	0.866	0.101
immune	10	Sidt1	1.05663e-46	0.2743	0.215	0.049	0.166
immune	10	F2r	1.64086e-44	0.28786	0.263	0.071	0.192
immune	10	Rpl36	3.3992e-44	0.291263	1	1	0
immune	10	Lcn4	3.46023e-43	0.266665	0.223	0.054	0.169
immune	10	Qrfp	3.51859e-43	0.132247	0.104	0.011	0.093
immune	10	Klk8	4.53209e-42	0.491497	0.586	0.294	0.292
immune	10	Gtf2i	1.99209e-41	0.521391	0.462	0.204	0.258
immune	10	Sept1	4.93004e-41	0.547218	0.798	0.53	0.268
immune	10	Fgf13	3.80133e-40	0.195553	0.158	0.03	0.128
immune	10	Cd6	6.79977e-40	0.411884	0.404	0.161	0.243
immune	10	Ifng	3.26573e-39	0.357757	0.132	0.021	0.111
immune	10	Rac2	7.96236e-39	0.461333	0.981	0.885	0.096
immune	10	Tbx21	1.39714e-38	0.202611	0.16	0.032	0.128
immune	10	Ctsd	1.46063e-37	0.445282	0.61	0.326	0.284
immune	10	Fam189b	1.80216e-37	0.400012	0.432	0.187	0.245
immune	10	Arl4c	1.30733e-36	0.454153	0.61	0.326	0.284
immune	10	Nr4a2	2.53594e-36	0.57744	0.345	0.136	0.209
immune	10	Gimap3	3.17861e-36	0.525893	0.659	0.387	0.272
immune	10	Zyx	3.91761e-36	0.418485	0.468	0.216	0.252
immune	10	Glipr2	3.97406e-36	0.396143	0.43	0.19	0.24
immune	10	Rps28	1.16698e-35	0.409602	1	1	0
immune	10	Arl6ip5	3.37772e-35	0.477968	0.672	0.414	0.258
immune	10	Ostf1	4.18528e-35	0.535709	0.781	0.587	0.194
immune	10	Fcgrt	7.89996e-35	0.362712	0.299	0.105	0.194
immune	10	Unc5cl	1.12899e-34	0.13391	0.1	0.013	0.087
immune	10	Il7r	1.70578e-34	0.448592	0.607	0.324	0.283
immune	10	Hsd11b1	2.05395e-34	0.294775	0.286	0.097	0.189
immune	10	Myl6	2.46511e-34	0.398173	0.994	0.959	0.035
immune	10	Rpl18a	1.77829e-33	0.223079	1	1	0
immune	10	Rpl13	2.34955e-33	0.237673	1	1	0
immune	10	Rpl27	2.27637e-32	0.234155	1	1	0
immune	10	Ccl4	4.26632e-32	0.148451	0.343	0.136	0.207
immune	10	Ccnd3	1.22306e-31	0.472797	0.455	0.227	0.228
immune	10	Armc7	2.49223e-31	0.228971	0.178	0.046	0.132
immune	10	Serpinb9	2.17884e-30	0.259055	0.273	0.095	0.178
immune	10	Txk	3.19584e-30	0.376731	0.453	0.216	0.237
immune	10	Lat	1.02588e-29	0.421539	0.729	0.44	0.289
immune	10	Ptpn22	1.19149e-29	0.445248	0.527	0.289	0.238
immune	10	Ifngr1	1.30532e-29	0.562295	0.785	0.535	0.25
immune	10	Pdcd4	1.90504e-29	0.499991	0.627	0.388	0.239
immune	10	Cnn2	3.05543e-29	0.474621	0.798	0.59	0.208
immune	10	Slc9a3r1	9.54783e-29	0.439054	0.512	0.279	0.233
immune	10	Npm3	9.56064e-29	0.481155	0.627	0.404	0.223
immune	10	Serpinb6b	1.62053e-28	0.161202	0.299	0.112	0.187
immune	10	Zap70	2.69394e-28	0.323955	0.375	0.168	0.207
immune	10	Plcxd2	3.50254e-28	0.364869	0.419	0.201	0.218
immune	10	Il18r1	4.29346e-28	0.244115	0.269	0.097	0.172
immune	10	Rps16	3.05347e-27	0.227459	1	1	0
immune	10	Rpl3	5.45474e-27	0.260554	1	1	0
immune	10	Rpl14	9.47083e-27	0.22026	1	1	0
immune	10	Rpl23a	9.77225e-27	0.210825	1	1	0
immune	10	H2-K1	1.15433e-26	0.324357	0.993	0.988	0.005
immune	10	Rpl32	2.88382e-26	0.213296	1	1	0
immune	10	Hn1	4.03842e-25	0.402652	0.781	0.571	0.21
immune	10	Park7	8.5135e-25	0.398751	0.772	0.563	0.209
immune	10	H2afz	8.95872e-25	0.174059	0.957	0.803	0.154
immune	10	Tnfaip3	1.07267e-24	0.456585	0.603	0.378	0.225
immune	10	Nrarp	2.40451e-24	0.17095	0.132	0.032	0.1
immune	10	Pfn1	5.07809e-24	0.371566	0.998	0.988	0.01
immune	10	Tmem66	8.37687e-24	0.297522	0.896	0.609	0.287
immune	10	Hdgfrp3	2.26289e-22	0.164106	0.152	0.043	0.109
immune	10	Anxa6	3.6448e-22	0.334469	0.568	0.341	0.227
immune	10	Npm1	4.49476e-22	0.285115	0.996	0.984	0.012
immune	10	Rps6	6.18654e-22	0.204431	1	1	0
immune	10	Tnfsf14	7.47325e-22	0.159053	0.124	0.031	0.093
immune	10	Itgb1	1.11158e-21	0.327562	0.391	0.198	0.193
immune	10	Ccnd2	1.73609e-21	0.399588	0.571	0.36	0.211
immune	10	Rpl36a	1.94047e-21	0.240517	1	1	0
immune	10	Ehd3	2.88324e-21	0.20212	0.206	0.074	0.132
immune	10	Fyn	3.28116e-21	0.354708	0.458	0.259	0.199
immune	10	Rpl18	4.42677e-21	0.211063	1	1	0
immune	10	Gimap6	4.85739e-21	0.374721	0.8	0.576	0.224
immune	10	Rpa2	5.03628e-21	0.22684	0.241	0.095	0.146
immune	10	Gm10345	2.28703e-20	0.130572	0.115	0.028	0.087
immune	10	Smad7	3.11275e-20	0.432708	0.532	0.334	0.198
immune	10	Rps15a	3.72872e-20	0.218172	1	1	0
immune	10	Fyb	5.83697e-20	0.29915	0.66	0.412	0.248
immune	10	Slco3a1	6.44839e-20	0.177075	0.193	0.068	0.125
immune	10	Rps23	7.27729e-20	0.18388	1	1	0
immune	10	Arhgap9	8.48512e-20	0.341663	0.397	0.217	0.18
immune	10	Rpl39	3.34691e-19	0.20262	1	1	0
immune	10	Ppp1r18	3.99214e-19	0.353946	0.518	0.326	0.192
immune	10	Arsb	5.8799e-19	0.193443	0.18	0.062	0.118
immune	10	Fxyd5	7.86541e-19	0.301333	0.909	0.716	0.193
immune	10	Hspa8	8.71653e-19	0.23003	1	0.996	0.004
immune	10	Cd2	1.19053e-18	0.298746	0.82	0.606	0.214
immune	10	Abcb1a	1.44029e-18	0.148867	0.108	0.027	0.081
immune	10	Itgal	1.53476e-18	0.246325	0.38	0.196	0.184
immune	10	St3gal6	1.71353e-18	0.197897	0.262	0.112	0.15
immune	10	Bola2	1.96836e-18	0.404176	0.698	0.543	0.155
immune	10	Gpr183	2.67899e-18	0.307154	0.488	0.285	0.203
immune	10	Prkcq	9.29927e-18	0.228484	0.26	0.114	0.146
immune	10	Cd52	1.00161e-17	0.336843	0.991	0.946	0.045
immune	10	Cd5	1.06965e-17	0.222349	0.306	0.144	0.162
immune	10	Acot7	2.71779e-17	0.228424	0.226	0.094	0.132
immune	10	Atp8b4	2.85048e-17	0.128799	0.122	0.035	0.087
immune	10	Ywhaq	3.69706e-17	0.371166	0.701	0.517	0.184
immune	10	Anxa2	6.15671e-17	0.174303	0.503	0.282	0.221
immune	10	Abcb1b	6.52083e-17	0.221617	0.221	0.091	0.13
immune	10	Dok2	6.75323e-17	0.206447	0.282	0.13	0.152
immune	10	Plekha5	7.00048e-17	0.123002	0.109	0.029	0.08
immune	10	Rpl37	7.31149e-17	0.170002	1	1	0
immune	10	Amica1	8.83458e-17	0.191145	0.197	0.076	0.121
immune	10	Jak1	1.03027e-16	0.359055	0.722	0.547	0.175
immune	10	Id2	1.19582e-16	0.177963	0.642	0.413	0.229
immune	10	B4galnt1	1.45856e-16	0.321444	0.623	0.432	0.191
immune	10	Myl12a	6.26791e-16	0.288437	0.948	0.842	0.106
immune	10	Cd247	9.24362e-16	0.209918	0.475	0.271	0.204
immune	10	Ndufa4	9.88223e-16	0.310012	0.824	0.659	0.165
immune	10	D16Ertd472e	1.57798e-15	0.244575	0.436	0.252	0.184
immune	10	Leprotl1	1.64252e-15	0.284965	0.564	0.366	0.198
immune	10	BC021614	1.6593e-15	0.208931	0.265	0.123	0.142
immune	10	Rplp0	1.66709e-15	0.20023	1	1	0
immune	10	Grcc10	2.15222e-15	0.418588	0.792	0.661	0.131
immune	10	Rps14	9.46027e-15	0.148631	1	1	0
immune	10	Pla2g16	2.26679e-14	0.244488	0.404	0.237	0.167
immune	10	Runx3	3.44446e-14	0.247568	0.486	0.296	0.19
immune	10	Sgk1	4.52186e-14	0.286651	0.289	0.148	0.141
immune	10	Gimap5	4.62093e-14	0.280781	0.367	0.208	0.159
immune	10	Kcnab2	5.12864e-14	0.219104	0.276	0.138	0.138
immune	10	Dpcd	5.78136e-14	0.201168	0.245	0.114	0.131
immune	10	Dusp2	8.50771e-14	0.495382	0.635	0.465	0.17
immune	10	Spn	1.51014e-13	0.217591	0.289	0.148	0.141
immune	10	Itgb2	2.08892e-13	0.297046	0.44	0.276	0.164
immune	10	Vasp	2.1028e-13	0.333527	0.763	0.619	0.144
immune	10	Prkca	2.23358e-13	0.33135	0.562	0.381	0.181
immune	10	Uba52	2.76338e-13	0.145579	1	1	0
immune	10	Sema4a	3.48232e-13	0.21124	0.26	0.127	0.133
immune	10	Iqgap2	8.26484e-13	0.144389	0.184	0.076	0.108
immune	10	Bbs9	9.82977e-13	0.112628	0.113	0.036	0.077
immune	10	Ly9	1.59339e-12	0.192164	0.243	0.118	0.125
immune	10	Rps2	2.32419e-12	0.182517	1	1	0
immune	10	Usp48	2.39153e-12	0.168573	0.217	0.1	0.117
immune	10	Sntb2	3.03288e-12	0.120723	0.113	0.037	0.076
immune	10	Hopx	3.13257e-12	0.116673	0.135	0.049	0.086
immune	10	Ptprcap	6.08995e-12	0.360337	0.761	0.606	0.155
immune	10	Chsy1	6.38201e-12	0.130318	0.141	0.053	0.088
immune	10	Mif	7.23196e-12	0.275795	0.824	0.687	0.137
immune	10	Evl	1.68052e-11	0.240738	0.518	0.341	0.177
immune	10	Gimap9	1.83439e-11	0.234587	0.347	0.201	0.146
immune	10	Rcn1	1.93603e-11	0.138222	0.135	0.05	0.085
immune	10	Rpl37a	2.66091e-11	0.12218	1	1	0
immune	10	Tapbpl	4.1238e-11	0.192993	0.232	0.115	0.117
immune	10	Tbc1d10c	4.81843e-11	0.281463	0.377	0.232	0.145
immune	10	Mbnl1	5.59953e-11	0.295471	0.727	0.576	0.151
immune	10	Rps15a-ps6	5.83442e-11	0.222551	0.978	0.932	0.046
immune	10	Slc25a4	9.98149e-11	0.275286	0.601	0.435	0.166
immune	10	Pstpip1	1.22742e-10	0.203972	0.291	0.161	0.13
immune	10	Prkch	1.31937e-10	0.219288	0.306	0.172	0.134
immune	10	Bend4	1.39833e-10	0.174467	0.163	0.069	0.094
immune	10	Camk2n1	2.60609e-10	0.213971	0.161	0.069	0.092
immune	10	Cdk2ap2	2.66063e-10	0.281774	0.679	0.526	0.153
immune	10	Ppp1r12a	2.70317e-10	0.229509	0.417	0.262	0.155
immune	10	Rgs1	2.80441e-10	0.314779	0.455	0.29	0.165
immune	10	Ahnak	3.0464e-10	0.166219	0.499	0.316	0.183
immune	10	Itm2a	3.83143e-10	0.187851	0.217	0.105	0.112
immune	10	Padi2	3.84284e-10	0.115848	0.111	0.039	0.072
immune	10	Slc3a2	4.05865e-10	0.323525	0.737	0.617	0.12
immune	10	Med10	4.59254e-10	0.250563	0.403	0.257	0.146
immune	10	Lax1	8.09624e-10	0.153671	0.174	0.079	0.095
immune	10	Klhl6	1.33796e-09	0.197396	0.288	0.161	0.127
immune	10	Flt3l	1.44822e-09	0.174683	0.187	0.088	0.099
immune	10	Rplp2	1.86294e-09	0.155793	1	1	0
immune	10	S100a10	2.12403e-09	0.172925	0.887	0.778	0.109
immune	10	Rpl13a	3.6586e-09	0.151286	1	1	0
immune	10	Gas7	3.72744e-09	0.121233	0.143	0.059	0.084
immune	10	Krtcap2	3.79241e-09	0.242194	0.716	0.591	0.125
immune	10	St3gal4	4.51715e-09	0.123118	0.156	0.068	0.088
immune	10	Ms4a4c	4.58957e-09	0.247927	0.34	0.205	0.135
immune	10	Rps11	4.62723e-09	0.136047	1	1	0
immune	10	Rnf125	6.47475e-09	0.209152	0.297	0.17	0.127
immune	10	Lrrk1	8.64494e-09	0.10566	0.109	0.04	0.069
immune	10	Rps3	1.11062e-08	0.135056	1	1	0
immune	10	Rps7	1.11127e-08	0.154036	1	1	0
immune	10	Me2	1.18396e-08	0.191149	0.267	0.15	0.117
immune	10	Psmb8	1.30472e-08	0.238867	0.835	0.736	0.099
immune	10	Rps10	1.39795e-08	0.175469	1	1	0
immune	10	Atp5h	1.51715e-08	0.234088	0.939	0.873	0.066
immune	10	Aim1	1.60236e-08	0.192993	0.224	0.119	0.105
immune	10	S100a13	2.55366e-08	0.251665	0.57	0.416	0.154
immune	10	Pitpnc1	2.69402e-08	0.192262	0.297	0.176	0.121
immune	10	Rpl17	2.97999e-08	0.145404	1	1	0
immune	10	H2afj	3.80386e-08	0.287802	0.768	0.669	0.099
immune	10	Npm3-ps1	4.10143e-08	0.1952	0.276	0.16	0.116
immune	10	Higd1a	4.1323e-08	0.260123	0.486	0.352	0.134
immune	10	Rpl7a	4.39662e-08	0.170538	1	0.999	0.001
immune	10	Serpina3g	5.0457e-08	0.195808	0.178	0.087	0.091
immune	10	Abcb9	5.97167e-08	0.140604	0.173	0.082	0.091
immune	10	Runx2	6.21774e-08	0.109347	0.108	0.041	0.067
immune	10	H2-D1	7.24572e-08	0.161234	1	0.999	0.001
immune	10	Psme2	8.95576e-08	0.171912	0.737	0.593	0.144
immune	10	Lpcat4	9.06212e-08	0.105104	0.109	0.042	0.067
immune	10	Klf3	9.55956e-08	0.228416	0.323	0.201	0.122
immune	10	Cd82	1.01911e-07	0.200338	0.544	0.387	0.157
immune	10	Ier2	1.15976e-07	0.329679	0.776	0.667	0.109
immune	10	Bscl2	1.51414e-07	0.174743	0.286	0.168	0.118
immune	10	Emb	1.53176e-07	0.200368	0.636	0.459	0.177
immune	10	Xrn2	2.05687e-07	0.207788	0.401	0.266	0.135
immune	10	Gstp1	2.23756e-07	0.238652	0.499	0.36	0.139
immune	10	Ndufv3	2.81721e-07	0.267921	0.601	0.478	0.123
immune	10	4930453N24Rik	2.97896e-07	0.147334	0.245	0.137	0.108
immune	10	Mir1931	3.05781e-07	0.169853	0.204	0.109	0.095
immune	10	Arhgdib	4.60184e-07	0.234076	0.928	0.854	0.074
immune	10	2010107H07Rik	4.621e-07	0.186287	0.278	0.166	0.112
immune	10	Rab8a	5.03584e-07	0.210036	0.445	0.312	0.133
immune	10	Esyt1	6.22086e-07	0.203047	0.341	0.219	0.122
immune	10	Pabpc1	6.32675e-07	0.202347	0.991	0.977	0.014
immune	10	Irf7	6.33801e-07	0.261119	0.212	0.117	0.095
immune	10	Psmb3	7.14954e-07	0.231884	0.649	0.5	0.149
immune	10	Adora2a	8.00294e-07	0.146194	0.195	0.101	0.094
immune	10	Cdk4	8.54537e-07	0.200308	0.384	0.256	0.128
immune	10	Rnaset2b	9.38261e-07	0.222683	0.416	0.293	0.123
immune	10	Ngfrap1	9.42117e-07	0.277273	0.451	0.32	0.131
immune	10	Sla2	9.46157e-07	0.119588	0.16	0.077	0.083
immune	10	Ptprc	9.94761e-07	0.230309	0.746	0.624	0.122
immune	10	Rasal3	1.15739e-06	0.165929	0.302	0.185	0.117
immune	10	Snhg8	1.21484e-06	0.273846	0.746	0.651	0.095
immune	10	Nme1	1.27829e-06	0.230482	0.686	0.559	0.127
immune	10	Nme2	1.29048e-06	0.198142	0.97	0.961	0.009
immune	10	Vps28	1.96576e-06	0.227451	0.575	0.438	0.137
immune	10	Hdac7	2.00005e-06	0.150175	0.2	0.108	0.092
immune	10	Rpl6	2.08638e-06	0.120463	1	1	0
immune	10	Tnfrsf1b	2.20213e-06	0.203332	0.425	0.289	0.136
immune	10	Nop10	2.35235e-06	0.217464	0.772	0.666	0.106
immune	10	Trp53	2.44701e-06	0.211218	0.436	0.303	0.133
immune	10	0610007P22Rik	3.34304e-06	0.113864	0.163	0.081	0.082
immune	10	Ifi27l1	4.18766e-06	0.211702	0.477	0.343	0.134
immune	10	Gna15	4.58846e-06	0.129923	0.15	0.073	0.077
immune	10	Bcl11b	4.80735e-06	0.13014	0.265	0.155	0.11
immune	10	Txnip	5.82262e-06	0.239973	0.469	0.34	0.129
immune	10	Rpsa	7.1867e-06	0.130615	1	1	0
immune	10	Gnb2l1	8.10652e-06	0.152763	1	0.998	0.002
immune	10	Sec11a	1.3399e-05	0.214714	0.542	0.415	0.127
immune	10	Eif3i	1.43769e-05	0.215246	0.768	0.668	0.1
immune	10	Mrpl52	1.48267e-05	0.24575	0.701	0.595	0.106
immune	10	Gnptg	1.54013e-05	0.124971	0.184	0.098	0.086
immune	10	Abhd8	2.08542e-05	0.124467	0.204	0.113	0.091
immune	10	Racgap1	2.40422e-05	0.109937	0.134	0.063	0.071
immune	10	Cuta	2.48113e-05	0.212186	0.425	0.308	0.117
immune	10	H2-Ke6	2.70273e-05	0.192033	0.354	0.24	0.114
immune	10	Pttg1	2.78333e-05	0.192222	0.291	0.187	0.104
immune	10	Lpxn	2.86443e-05	0.165241	0.345	0.229	0.116
immune	10	Nck1	3.22284e-05	0.139692	0.184	0.1	0.084
immune	10	Spata13	3.32134e-05	0.15512	0.254	0.155	0.099
immune	10	Flot1	3.32291e-05	0.11856	0.135	0.065	0.07
immune	10	Endog	3.35018e-05	0.114386	0.15	0.076	0.074
immune	10	Pik3r1	3.67454e-05	0.163472	0.269	0.166	0.103
immune	10	Arrb2	3.69532e-05	0.152075	0.243	0.147	0.096
immune	10	Eef1g	3.89627e-05	0.169304	0.998	0.991	0.007
immune	10	Cmc1	4.23731e-05	0.171413	0.291	0.187	0.104
immune	10	Cd48	4.95293e-05	0.190319	0.356	0.245	0.111
immune	10	Pim2	5.71948e-05	0.163034	0.195	0.109	0.086
immune	10	Pydc3	6.3535e-05	0.154706	0.213	0.123	0.09
immune	10	Cfl1	6.54394e-05	0.179597	0.989	0.975	0.014
immune	10	Cd69	6.6514e-05	0.390918	0.365	0.26	0.105
immune	10	Myl12b	9.48545e-05	0.211762	0.751	0.642	0.109
immune	10	Dbf4	9.65645e-05	0.150848	0.184	0.103	0.081
immune	10	Fam100b	0.00010992	0.208889	0.345	0.237	0.108
immune	10	Psme1	0.000118565	0.136345	0.809	0.698	0.111
immune	10	Mri1	0.000133372	0.125532	0.236	0.141	0.095
immune	10	S1pr4	0.000137431	0.176552	0.327	0.219	0.108
immune	10	Hpcal1	0.000139478	0.132877	0.312	0.203	0.109
immune	10	Ppm1h	0.000141786	0.136896	0.189	0.107	0.082
immune	10	Aes	0.000162792	0.189574	0.709	0.596	0.113
immune	10	Pik3r5	0.000164304	0.104115	0.152	0.079	0.073
immune	10	Atp5g1	0.000173474	0.206546	0.718	0.618	0.1
immune	10	D19Ertd737e	0.000177106	0.158332	0.336	0.226	0.11
immune	10	Orai1	0.000179167	0.302381	0.414	0.31	0.104
immune	10	Srpk1	0.000186121	0.149821	0.327	0.217	0.11
immune	10	Sell	0.000197765	0.160385	0.388	0.27	0.118
immune	10	Calm2	0.000293593	0.213216	0.857	0.768	0.089
immune	10	Nsg2	0.000308522	0.124278	0.195	0.112	0.083
immune	10	Stat4	0.000332342	0.139091	0.21	0.125	0.085
immune	10	Kbtbd11	0.000358194	0.153799	0.26	0.165	0.095
immune	10	Thap3	0.000452777	0.130953	0.187	0.108	0.079
immune	10	Gbp7	0.000562538	0.108521	0.143	0.075	0.068
immune	10	Gnas	0.000580296	0.158688	0.968	0.929	0.039
immune	10	Eef1d	0.000604646	0.172168	0.922	0.883	0.039
immune	10	Lcp1	0.000627131	0.177722	0.668	0.54	0.128
immune	10	Ppp1r9b	0.000671937	0.10833	0.161	0.089	0.072
immune	10	Trmt112	0.000716162	0.194581	0.581	0.459	0.122
immune	10	Txn1	0.000808961	0.125212	0.701	0.557	0.144
immune	10	Ttc39b	0.000820598	0.104002	0.154	0.083	0.071
immune	10	Pdrg1	0.00115407	0.1229	0.258	0.164	0.094
immune	10	Atp11b	0.00137976	0.124327	0.195	0.116	0.079
immune	10	Flna	0.0013816	0.152769	0.367	0.259	0.108
immune	10	Fam173a	0.0014668	0.158945	0.341	0.238	0.103
immune	10	Fam53b	0.00153091	0.112447	0.199	0.117	0.082
immune	10	Rpl15	0.00160207	0.120028	1	1	0
immune	10	Rpl29	0.00165119	0.127489	1	0.999	0.001
immune	10	Cdk5rap3	0.00170055	0.113296	0.187	0.11	0.077
immune	10	Fosl2	0.00174498	0.257977	0.46	0.357	0.103
immune	10	Nab1	0.00203141	0.206023	0.291	0.2	0.091
immune	10	Sept9	0.00205347	0.161893	0.289	0.197	0.092
immune	10	Sit1	0.00212332	0.113182	0.173	0.099	0.074
immune	10	2310039H08Rik	0.00220481	0.116897	0.202	0.122	0.08
immune	10	Twf2	0.00242827	0.154247	0.278	0.187	0.091
immune	10	Psmb10	0.00269112	0.200831	0.43	0.333	0.097
immune	10	Rps12	0.00284028	0.171041	1	1	0
immune	10	Phf1	0.00292546	0.103861	0.191	0.114	0.077
immune	10	Psmb1	0.00328938	0.189465	0.879	0.819	0.06
immune	10	Ugcg	0.00339301	0.184362	0.291	0.202	0.089
immune	10	Tsnax	0.00368374	0.127717	0.208	0.128	0.08
immune	10	Bbc3	0.00377548	0.144833	0.156	0.089	0.067
immune	10	Ndufb2	0.00530497	0.135054	0.403	0.288	0.115
immune	10	Dnaja4	0.00562443	0.102685	0.117	0.06	0.057
immune	10	Obfc2a	0.00583105	0.15857	0.302	0.21	0.092
immune	10	Lfng	0.00618169	0.163085	0.328	0.233	0.095
immune	10	Atp1b3	0.00709406	0.166884	0.514	0.399	0.115
immune	10	Rinl	0.00753475	0.111174	0.167	0.098	0.069
immune	10	Ndufa1	0.0077004	0.150526	0.635	0.521	0.114
immune	10	Cnot6l	0.0081204	0.133695	0.323	0.225	0.098
immune	10	Shmt2	0.0109205	0.102211	0.163	0.095	0.068
immune	10	Ppp3cc	0.0122978	0.110825	0.176	0.106	0.07
immune	10	Gpr18	0.0140966	0.134178	0.312	0.22	0.092
immune	10	D14Ertd449e	0.0141976	0.105772	0.221	0.141	0.08
immune	10	Rps15a-ps4	0.014238	0.164076	0.993	0.986	0.007
immune	10	Gtf3a	0.014788	0.105259	0.224	0.144	0.08
immune	10	Brd9	0.0150164	0.139433	0.184	0.114	0.07
immune	10	Sept6	0.015233	0.193454	0.503	0.406	0.097
immune	10	Rps27	0.0161558	0.120539	1	1	0
immune	10	Sfxn3	0.0162104	0.134167	0.176	0.108	0.068
immune	10	Rpl4	0.0164433	0.108037	1	1	0
immune	10	Fam105a	0.0183325	0.10848	0.223	0.143	0.08
immune	10	Mfng	0.0183429	0.117808	0.186	0.115	0.071
immune	10	Ndufa13	0.019614	0.137012	0.772	0.675	0.097
immune	10	Atp5k	0.0208716	0.177193	0.54	0.431	0.109
immune	10	H2afy	0.0208889	0.162844	0.586	0.478	0.108
immune	10	Riok1	0.031219	0.155108	0.182	0.115	0.067
immune	10	Slfn1	0.0352006	0.101271	0.124	0.069	0.055
immune	10	Hspbp1	0.0384781	0.13067	0.182	0.114	0.068
immune	10	1110001J03Rik	0.0486765	0.126067	0.258	0.177	0.081
immune	11	C1qa	0	3.5529	0.878	0.03	0.848
immune	11	C1qb	0	3.5399	0.846	0.035	0.811
immune	11	Cxcl2	0	3.34582	0.771	0.104	0.667
immune	11	C1qc	0	3.26379	0.867	0.022	0.845
immune	11	Pf4	0	2.86948	0.707	0.019	0.688
immune	11	Lyz2	0	2.61351	0.915	0.071	0.844
immune	11	Lyz1	0	2.26929	0.856	0.06	0.796
immune	11	Hmox1	0	2.10936	0.697	0.047	0.65
immune	11	Cd14	0	1.98265	0.707	0.045	0.662
immune	11	Ccl6	0	1.93755	0.742	0.05	0.692
immune	11	Ccl9	0	1.59836	0.668	0.047	0.621
immune	11	Mrc1	0	1.57444	0.67	0.016	0.654
immune	11	Cd209f	0	1.56651	0.426	0.006	0.42
immune	11	Cd36	0	1.5486	0.657	0.058	0.599
immune	11	Mafb	0	1.53786	0.638	0.018	0.62
immune	11	Csf1r	0	1.52727	0.734	0.024	0.71
immune	11	Tgfbi	0	1.49186	0.705	0.04	0.665
immune	11	Folr2	0	1.45765	0.503	0.009	0.494
immune	11	AI607873	0	1.45173	0.689	0.027	0.662
immune	11	Ms4a7	0	1.32475	0.505	0.006	0.499
immune	11	F13a1	0	1.31427	0.543	0.016	0.527
immune	11	Mgl2	0	1.28395	0.484	0.013	0.471
immune	11	C5ar1	0	1.26562	0.593	0.009	0.584
immune	11	Clec10a	0	1.25319	0.508	0.025	0.483
immune	11	Ccl24	0	1.22977	0.436	0.008	0.428
immune	11	Dab2	0	1.09962	0.58	0.016	0.564
immune	11	Gas6	0	1.09271	0.54	0.032	0.508
immune	11	Pmp22	0	1.04375	0.476	0.023	0.453
immune	11	Fcgr3	0	1.03011	0.545	0.024	0.521
immune	11	Fcna	0	0.983389	0.332	0.002	0.33
immune	11	5430435G22Rik	0	0.983303	0.569	0.032	0.537
immune	11	Cbr2	0	0.969182	0.479	0.009	0.47
immune	11	Cd209g	0	0.966158	0.356	0.003	0.353
immune	11	Emr1	0	0.922039	0.574	0.025	0.549
immune	11	C3ar1	0	0.90608	0.495	0.005	0.49
immune	11	Igf1	0	0.835542	0.441	0.008	0.433
immune	11	Cd163	0	0.692182	0.316	0.004	0.312
immune	11	Fcer1g	1.33732e-294	1.91827	0.928	0.148	0.78
immune	11	Cfp	7.28395e-293	1.25645	0.641	0.059	0.582
immune	11	Grn	5.4964e-290	1.57452	0.795	0.112	0.683
immune	11	Pltp	2.92774e-288	1.31732	0.641	0.062	0.579
immune	11	Cfh	3.88655e-288	0.742477	0.391	0.013	0.378
immune	11	Gm11428	8.98971e-285	1.94294	0.731	0.088	0.643
immune	11	Ccl8	4.07357e-270	2.37396	0.404	0.018	0.386
immune	11	Lst1	5.14775e-270	1.08252	0.606	0.058	0.548
immune	11	Aif1	8.36177e-261	1.42367	0.606	0.061	0.545
immune	11	Lgmn	5.03055e-258	1.74058	0.827	0.15	0.677
immune	11	Trf	8.72611e-257	1.55207	0.739	0.105	0.634
immune	11	Lilrb4	5.23312e-255	0.942333	0.604	0.06	0.544
immune	11	Lyve1	4.96262e-254	0.586979	0.253	0.002	0.251
immune	11	Fcrls	4.75374e-247	0.724674	0.372	0.016	0.356
immune	11	Cd68	3.69237e-242	1.07654	0.548	0.052	0.496
immune	11	Slc11a1	4.96968e-242	0.534057	0.351	0.014	0.337
immune	11	Ctsb	3.67081e-241	2.62767	0.947	0.303	0.644
immune	11	Sepp1	1.44639e-234	2.90969	0.878	0.246	0.632
immune	11	Clec4a2	2.16072e-232	0.622838	0.388	0.021	0.367
immune	11	Stab1	7.03734e-224	0.370098	0.229	0.002	0.227
immune	11	Rgl1	1.55454e-222	0.662684	0.383	0.022	0.361
immune	11	Sdc3	6.24767e-221	0.793813	0.415	0.028	0.387
immune	11	Pla2g7	2.36023e-217	0.626046	0.332	0.015	0.317
immune	11	Mmp9	2.39593e-215	0.459107	0.237	0.004	0.233
immune	11	Hbegf	1.35533e-211	0.954716	0.423	0.032	0.391
immune	11	Pla2g2d	3.87977e-210	0.591008	0.234	0.004	0.23
immune	11	App	3.34733e-208	0.818074	0.54	0.061	0.479
immune	11	Ednrb	4.49424e-207	0.584202	0.245	0.005	0.24
immune	11	Vcam1	5.50706e-205	1.06282	0.324	0.016	0.308
immune	11	Zeb2	8.40488e-204	0.729071	0.473	0.045	0.428
immune	11	Ccl12	2.10508e-202	1.09961	0.221	0.003	0.218
immune	11	Clec4a1	6.02617e-202	0.485229	0.316	0.015	0.301
immune	11	Nlrp3	1.00005e-201	0.570339	0.314	0.014	0.3
immune	11	Gp49a	1.46952e-200	0.808429	0.489	0.05	0.439
immune	11	Mpeg1	5.44191e-200	1.02977	0.527	0.059	0.468
immune	11	Gdf15	1.17538e-199	0.892628	0.279	0.01	0.269
immune	11	Plin2	8.99624e-196	1.22166	0.62	0.094	0.526
immune	11	Marcks	3.39354e-195	1.09519	0.742	0.13	0.612
immune	11	Cd209d	4.25563e-195	0.788803	0.332	0.018	0.314
immune	11	Tyrobp	5.06253e-190	1.67564	0.878	0.212	0.666
immune	11	Clec4a3	8.10792e-190	0.453969	0.298	0.014	0.284
immune	11	Timp2	1.68271e-189	1.27011	0.742	0.155	0.587
immune	11	Apoe	1.3858e-186	4.0992	0.947	0.485	0.462
immune	11	Cd63	3.12594e-186	1.80299	0.827	0.219	0.608
immune	11	Tlr2	3.72155e-185	0.632534	0.338	0.021	0.317
immune	11	Ifi204	1.10591e-181	0.560147	0.346	0.023	0.323
immune	11	Ms4a6c	1.18075e-180	0.750706	0.537	0.069	0.468
immune	11	Zfhx3	1.60944e-177	0.386847	0.255	0.01	0.245
immune	11	Creb5	4.10939e-174	0.452113	0.25	0.009	0.241
immune	11	Ctsc	1.76724e-170	1.31033	0.779	0.197	0.582
immune	11	Cd302	1.89336e-170	0.535408	0.335	0.024	0.311
immune	11	Fcgr1	5.47713e-170	0.346052	0.207	0.005	0.202
immune	11	Axl	6.5423e-168	0.732413	0.375	0.033	0.342
immune	11	Serpinb8	1.68716e-167	0.364216	0.215	0.006	0.209
immune	11	Psap	2.34895e-166	2.28491	0.989	0.559	0.43
immune	11	Cp	4.80256e-166	0.42071	0.239	0.009	0.23
immune	11	Tmem176b	5.70344e-166	1.05037	0.819	0.181	0.638
immune	11	Ccl7	2.87045e-164	3.16362	0.684	0.168	0.516
immune	11	Ccl2	2.29636e-163	2.54429	0.673	0.155	0.518
immune	11	Camk1	9.11958e-163	0.463604	0.279	0.015	0.264
immune	11	Basp1	1.29418e-162	1.03101	0.585	0.096	0.489
immune	11	P2ry6	1.81847e-162	0.368768	0.245	0.01	0.235
immune	11	Dhrs3	2.58989e-161	0.497942	0.34	0.027	0.313
immune	11	Retnla	6.02719e-159	3.15202	0.516	0.083	0.433
immune	11	Itgb5	1.09925e-156	0.463168	0.231	0.009	0.222
immune	11	Ier3	1.34142e-155	1.25314	0.641	0.131	0.51
immune	11	Rab11fip5	3.70236e-155	0.344304	0.231	0.009	0.222
immune	11	Cxcl16	2.43353e-154	1.07062	0.553	0.087	0.466
immune	11	Cst3	1.14845e-151	1.58384	0.976	0.534	0.442
immune	11	Sulf2	2.40117e-151	0.479333	0.319	0.025	0.294
immune	11	Cd209b	4.6698e-150	1.28103	0.181	0.004	0.177
immune	11	Clec7a	7.05768e-149	0.756107	0.346	0.031	0.315
immune	11	Cebpb	5.5872e-148	1.68143	0.862	0.307	0.555
immune	11	C4b	1.48486e-144	0.46217	0.271	0.018	0.253
immune	11	Cd300a	7.37334e-144	0.614546	0.343	0.032	0.311
immune	11	Hpgd	1.01608e-143	0.24561	0.16	0.002	0.158
immune	11	Ltc4s	2.60758e-143	0.588015	0.33	0.029	0.301
immune	11	Ms4a6d	5.01324e-143	0.485427	0.309	0.025	0.284
immune	11	Mt1	5.04743e-143	2.26846	0.987	0.863	0.124
immune	11	Lpl	4.04487e-142	0.803785	0.351	0.034	0.317
immune	11	Pdgfa	5.18128e-142	0.346535	0.202	0.007	0.195
immune	11	Alox5ap	5.7597e-141	0.679703	0.505	0.073	0.432
immune	11	Ftl1	8.97243e-141	2.04888	1	1	0
immune	11	Clec4n	6.86556e-140	0.469582	0.189	0.006	0.183
immune	11	Tmem106a	4.94468e-139	0.455601	0.293	0.023	0.27
immune	11	Eps8	1.0248e-138	0.412526	0.29	0.022	0.268
immune	11	Fxyd2	1.5238e-138	0.830258	0.436	0.06	0.376
immune	11	Il1rn	1.74501e-138	0.800645	0.287	0.022	0.265
immune	11	G530011O06Rik	3.68885e-137	0.475441	0.277	0.02	0.257
immune	11	Pld4	6.07346e-136	0.776657	0.649	0.138	0.511
immune	11	2810405K02Rik	2.25425e-135	0.453957	0.295	0.024	0.271
immune	11	Fosb	4.18336e-135	1.47497	0.801	0.253	0.548
immune	11	Ccr1	9.17846e-135	0.5775	0.279	0.021	0.258
immune	11	Cd300ld	2.03297e-134	0.29588	0.189	0.006	0.183
immune	11	Bach1	5.3752e-134	0.642338	0.447	0.065	0.382
immune	11	Hexa	5.76666e-134	1.05002	0.686	0.178	0.508
immune	11	Nrp1	8.06308e-134	0.561151	0.37	0.043	0.327
immune	11	Lgals3	2.54415e-133	1.59154	0.88	0.327	0.553
immune	11	Anxa5	4.85616e-133	1.18393	0.798	0.254	0.544
immune	11	Atp6v1a	6.65168e-132	0.681894	0.471	0.076	0.395
immune	11	Slc7a8	1.52136e-130	0.214584	0.16	0.004	0.156
immune	11	Jup	3.89579e-130	0.57738	0.372	0.045	0.327
immune	11	Tslp	1.17677e-129	0.237458	0.162	0.004	0.158
immune	11	Sirpa	1.3909e-128	0.502383	0.346	0.038	0.308
immune	11	Abca1	5.4759e-128	0.667511	0.436	0.066	0.37
immune	11	Ccl3	9.6953e-128	1.7295	0.388	0.05	0.338
immune	11	Reps2	6.46558e-127	0.259135	0.165	0.004	0.161
immune	11	Slco2b1	1.04088e-126	0.233092	0.16	0.004	0.156
immune	11	Lamp2	3.52971e-125	0.712865	0.625	0.14	0.485
immune	11	Trim47	1.71671e-124	0.311553	0.21	0.011	0.199
immune	11	Tcn2	4.10366e-124	0.485338	0.367	0.045	0.322
immune	11	Csf2ra	8.91557e-124	0.690077	0.468	0.078	0.39
immune	11	Slc15a3	2.06895e-122	0.680941	0.343	0.041	0.302
immune	11	Trib1	4.63946e-122	0.765627	0.492	0.089	0.403
immune	11	Atf3	5.14646e-122	1.35685	0.668	0.176	0.492
immune	11	Sdc4	5.80221e-122	1.60948	0.726	0.229	0.497
immune	11	Pla2g15	1.07735e-121	0.308489	0.197	0.009	0.188
immune	11	Metrnl	1.55474e-121	0.704918	0.489	0.086	0.403
immune	11	AF251705	1.94757e-121	0.682139	0.277	0.024	0.253
immune	11	Pid1	2.31961e-121	0.377827	0.287	0.026	0.261
immune	11	Nfib	3.70806e-121	0.487012	0.245	0.018	0.227
immune	11	Cebpa	4.27381e-121	0.380857	0.239	0.017	0.222
immune	11	Fnip2	8.77384e-121	0.314607	0.205	0.011	0.194
immune	11	Fcgrt	8.5015e-120	0.788995	0.505	0.096	0.409
immune	11	Efhd2	1.77698e-119	1.10666	0.803	0.277	0.526
immune	11	Sash1	4.75709e-119	0.293653	0.199	0.01	0.189
immune	11	Rab3il1	6.02203e-119	0.28833	0.202	0.011	0.191
immune	11	Tnf	7.50066e-119	0.878845	0.415	0.063	0.352
immune	11	Serpinb6a	9.69758e-119	0.677587	0.516	0.098	0.418
immune	11	Lrrc25	2.54683e-118	0.451761	0.277	0.025	0.252
immune	11	Ptplad2	2.88445e-117	0.238492	0.184	0.008	0.176
immune	11	Ninj1	1.58368e-116	1.10449	0.715	0.217	0.498
immune	11	Cd81	1.35742e-115	1.14875	0.79	0.248	0.542
immune	11	Cmklr1	4.65356e-115	0.216473	0.157	0.005	0.152
immune	11	Trem2	9.51499e-115	0.303142	0.146	0.004	0.142
immune	11	Tanc2	2.72842e-114	0.289163	0.197	0.011	0.186
immune	11	Tuba1c	3.75639e-114	0.896547	0.62	0.156	0.464
immune	11	C6	5.85018e-114	0.26127	0.114	0.001	0.113
immune	11	Plek	2.48848e-113	1.15076	0.771	0.256	0.515
immune	11	Mmp14	6.18021e-113	0.288235	0.173	0.007	0.166
immune	11	Sox9	3.16978e-112	0.912826	0.306	0.035	0.271
immune	11	Picalm	4.10717e-112	0.802053	0.66	0.18	0.48
immune	11	Igsf6	4.66962e-112	0.362507	0.234	0.018	0.216
immune	11	Msr1	9.31553e-112	0.211505	0.149	0.004	0.145
immune	11	Itm2b	1.42497e-111	1.43568	0.992	0.917	0.075
immune	11	Ctnnd1	4.17499e-111	0.260688	0.199	0.012	0.187
immune	11	Lilra5	2.44283e-110	0.206631	0.125	0.002	0.123
immune	11	Sgpl1	2.48191e-110	0.6375	0.489	0.097	0.392
immune	11	Rin2	4.18741e-110	0.258242	0.181	0.009	0.172
immune	11	Ptpro	6.49046e-110	0.281894	0.207	0.013	0.194
immune	11	Glul	1.01789e-109	1.14552	0.705	0.22	0.485
immune	11	Fcgr4	1.73616e-109	0.293896	0.162	0.006	0.156
immune	11	Tnfaip2	1.41829e-108	0.715241	0.314	0.038	0.276
immune	11	Man1c1	2.5508e-108	0.306556	0.213	0.014	0.199
immune	11	Cybb	2.96902e-108	0.815783	0.652	0.172	0.48
immune	11	Ahnak	1.2067e-107	1.39384	0.777	0.302	0.475
immune	11	Emp1	2.59083e-106	1.28568	0.604	0.167	0.437
immune	11	Maf	4.23705e-106	0.599438	0.396	0.063	0.333
immune	11	Cstb	5.99151e-106	1.25735	0.888	0.423	0.465
immune	11	Unc93b1	8.5412e-106	0.878781	0.793	0.257	0.536
immune	11	Snx24	1.75397e-105	0.217593	0.141	0.004	0.137
immune	11	Cd209a	2.7473e-105	0.377051	0.261	0.024	0.237
immune	11	Sqstm1	7.10111e-105	1.21012	0.862	0.369	0.493
immune	11	Aplp2	5.35916e-104	0.747388	0.572	0.141	0.431
immune	11	Pros1	1.97353e-103	0.337408	0.234	0.02	0.214
immune	11	Fcgr2b	2.48914e-103	0.635104	0.484	0.1	0.384
immune	11	Stard8	1.18312e-102	0.18435	0.138	0.004	0.134
immune	11	Tmem176a	2.80824e-102	0.712625	0.614	0.145	0.469
immune	11	Ptgs1	5.62529e-102	0.209606	0.141	0.004	0.137
immune	11	Clic4	8.1548e-102	0.853747	0.612	0.162	0.45
immune	11	Ccl4	8.90537e-102	2.45073	0.537	0.128	0.409
immune	11	Rnf149	8.94161e-102	0.835228	0.572	0.142	0.43
immune	11	Ralgds	1.52143e-101	0.537629	0.383	0.061	0.322
immune	11	Plxnb2	2.66543e-101	0.320884	0.226	0.019	0.207
immune	11	Mmp12	8.5925e-101	1.15318	0.16	0.007	0.153
immune	11	Mapkapk2	4.20446e-100	0.681939	0.59	0.154	0.436
immune	11	C1qtnf1	4.69864e-100	0.231865	0.157	0.007	0.15
immune	11	Ccnd1	1.00311e-99	0.660249	0.301	0.038	0.263
immune	11	Wwp1	2.67026e-99	0.431404	0.309	0.04	0.269
immune	11	Dnase1l3	7.29577e-99	1.07191	0.293	0.036	0.257
immune	11	Rab31	7.8165e-99	0.279059	0.199	0.014	0.185
immune	11	Dusp1	1.78934e-98	1.32887	0.907	0.454	0.453
immune	11	Clec4b1	3.25402e-98	0.323129	0.226	0.019	0.207
immune	11	Itgam	3.41153e-98	0.382558	0.255	0.026	0.229
immune	11	Cltc	8.35182e-98	0.794626	0.646	0.194	0.452
immune	11	Cln8	4.63006e-97	0.384633	0.263	0.029	0.234
immune	11	Gatm	8.19334e-97	0.363825	0.202	0.015	0.187
immune	11	Cadm1	9.06936e-97	0.378925	0.221	0.019	0.202
immune	11	Il1b	2.54806e-96	0.940481	0.394	0.067	0.327
immune	11	Asah1	7.07929e-96	0.586672	0.434	0.085	0.349
immune	11	Timd4	2.15719e-95	0.708677	0.162	0.008	0.154
immune	11	Epha2	4.98173e-95	0.387795	0.231	0.022	0.209
immune	11	Irf2bp2	8.00712e-95	0.785414	0.662	0.203	0.459
immune	11	Rnf130	1.8844e-94	0.595754	0.59	0.154	0.436
immune	11	Tnfsf12	3.53348e-94	0.280509	0.194	0.014	0.18
immune	11	Oasl1	1.10456e-93	0.511415	0.197	0.015	0.182
immune	11	Siglece	1.2086e-93	0.166273	0.112	0.002	0.11
immune	11	Gas2l3	1.38795e-93	0.302129	0.202	0.016	0.186
immune	11	Gpx1	1.46294e-93	1.1425	0.899	0.494	0.405
immune	11	B4galt6	2.28316e-93	0.271067	0.184	0.012	0.172
immune	11	Plekho2	2.01816e-92	0.594234	0.476	0.106	0.37
immune	11	Tbxas1	3.05368e-92	0.234042	0.17	0.01	0.16
immune	11	Ehd4	3.26235e-92	0.532943	0.428	0.085	0.343
immune	11	Cdh1	6.71043e-92	0.669299	0.282	0.036	0.246
immune	11	Klf4	7.45173e-92	1.24451	0.681	0.238	0.443
immune	11	Mmp13	8.31401e-92	0.408666	0.104	0.002	0.102
immune	11	Ptprj	3.2662e-91	0.476009	0.399	0.074	0.325
immune	11	Ets2	3.88122e-91	0.961352	0.54	0.144	0.396
immune	11	Ctsh	4.21027e-91	0.921742	0.782	0.272	0.51
immune	11	Clec4d	1.6446e-90	0.270683	0.165	0.01	0.155
immune	11	Mcl1	2.1923e-90	1.11034	0.888	0.509	0.379
immune	11	Egr1	3.59613e-90	1.30249	0.574	0.168	0.406
immune	11	Lamp1	4.04245e-90	1.05356	0.88	0.438	0.442
immune	11	Kctd12	5.27547e-90	0.865387	0.729	0.248	0.481
immune	11	Tubb6	8.81661e-90	0.60416	0.441	0.092	0.349
immune	11	Lmna	3.5742e-89	1.43181	0.846	0.449	0.397
immune	11	Jdp2	6.95442e-89	0.247144	0.178	0.012	0.166
immune	11	Serinc3	8.54397e-89	1.04666	0.96	0.599	0.361
immune	11	Gnaq	1.19097e-88	0.389524	0.277	0.035	0.242
immune	11	Cfb	2.0746e-88	0.355482	0.168	0.011	0.157
immune	11	Cttnbp2nl	4.51659e-88	0.290998	0.207	0.018	0.189
immune	11	Slamf9	4.64088e-88	0.383472	0.261	0.031	0.23
immune	11	Adam15	2.34174e-87	0.313976	0.25	0.028	0.222
immune	11	Rbm47	2.77327e-87	0.33832	0.261	0.031	0.23
immune	11	Ifitm2	3.78957e-87	1.02789	0.699	0.255	0.444
immune	11	Srxn1	9.72363e-87	0.546509	0.316	0.049	0.267
immune	11	Klra2	6.67909e-86	0.235987	0.141	0.007	0.134
immune	11	Pcyt1a	1.34553e-85	0.351683	0.279	0.037	0.242
immune	11	Rnase4	2.78064e-84	0.527615	0.316	0.05	0.266
immune	11	Ctsa	1.60227e-83	0.803101	0.604	0.19	0.414
immune	11	Ntn1	1.72764e-83	0.286335	0.165	0.011	0.154
immune	11	Itpripl2	1.98746e-83	0.282627	0.207	0.02	0.187
immune	11	Lgals3bp	2.49141e-83	0.609665	0.388	0.079	0.309
immune	11	Arl8a	2.89771e-83	0.513784	0.46	0.107	0.353
immune	11	Ctsd	3.99694e-83	1.10732	0.771	0.323	0.448
immune	11	Pea15a	6.23726e-83	0.589138	0.489	0.123	0.366
immune	11	Gm5480	1.16078e-82	0.26765	0.168	0.012	0.156
immune	11	Ctsl	1.64766e-82	0.818305	0.535	0.148	0.387
immune	11	H2-DMb1	2.10688e-82	0.880864	0.689	0.23	0.459
[truncated: 26,686 more rows]

## Sheet: S7I_1.1_old_vs_young
comparison	genes	p_val_adj	avg_log2FC	pct.1	pct.2	pct.difference
immune_3_old.young	Cd52	6.73514e-28	1.11685	0.937	0.822	0.115
immune_3_old.young	Rps28	4.05515e-24	0.593969	1	1	0
immune_3_old.young	Igj	5.99919e-24	0.261901	0.147	0.003	0.144
immune_3_old.young	Gsn	7.60964e-24	0.781533	0.86	0.423	0.437
immune_3_old.young	Tmsb4x	7.12396e-21	0.637938	0.993	1	-0.007
immune_3_old.young	Actb	1.24509e-19	1.1444	1	0.981	0.019
immune_3_old.young	Pfn1	3.97764e-18	0.822058	0.993	0.957	0.036
immune_3_old.young	Mt1	1.03315e-16	0.873861	0.923	0.723	0.2
immune_3_old.young	Mt2	2.57779e-15	0.72924	0.832	0.533	0.299
immune_3_old.young	Gm9320	1.01485e-14	-0.697207	0.587	0.872	-0.285
immune_3_old.young	Rps15a-ps4	2.85033e-14	-0.432134	1	1	0
immune_3_old.young	Rplp1	1.51083e-13	-0.30587	1	1	0
immune_3_old.young	Rps15	6.4641e-13	-0.281679	1	1	0
immune_3_old.young	Tpt1	2.55676e-11	-0.389577	1	1	0
immune_3_old.young	Tmsb10	4.24531e-11	0.34431	1	1	0
immune_3_old.young	Rps24	1.28497e-10	-0.269206	1	1	0
immune_3_old.young	Rpl28	4.35355e-10	-0.300516	1	1	0
immune_3_old.young	Rpl5	4.42701e-09	-0.307458	1	1	0
immune_3_old.young	Rps17	1.30158e-08	-0.274721	1	1	0
immune_3_old.young	Crem	1.82787e-08	-0.621446	0.601	0.863	-0.262
immune_3_old.young	Thy1	1.49912e-07	0.578518	0.692	0.467	0.225
immune_3_old.young	Nr4a1	5.58554e-07	0.483072	0.301	0.11	0.191
immune_3_old.young	S100a6	1.06258e-06	0.438147	0.622	0.339	0.283
immune_3_old.young	Rpl12	3.83349e-06	-0.256364	1	1	0
immune_3_old.young	Lmna	4.06499e-06	0.36274	0.497	0.239	0.258
immune_3_old.young	Gm1821	9.72797e-06	-0.517609	0.58	0.816	-0.236
immune_3_old.young	Rpl22	2.03381e-05	-0.254498	0.993	1	-0.007
immune_3_old.young	Ddx5	2.27227e-05	0.383063	0.986	0.964	0.022
immune_3_old.young	Rps12	2.3839e-05	-0.272293	1	1	0
immune_3_old.young	Cfl1	2.85797e-05	0.407902	0.993	0.943	0.05
immune_3_old.young	Junb	5.07438e-05	0.541474	0.993	0.992	0.001
immune_3_old.young	Emb	5.17065e-05	-0.518815	0.748	0.91	-0.162
immune_3_old.young	Cyba	0.000284419	0.49896	0.643	0.495	0.148
immune_3_old.young	Phpt1	0.000359637	0.366637	0.315	0.142	0.173
immune_3_old.young	Igfbp4	0.00036728	0.661354	0.65	0.455	0.195
immune_3_old.young	Lat	0.000372742	0.391491	0.839	0.698	0.141
immune_3_old.young	Myl6	0.000374186	0.33419	0.993	0.928	0.065
immune_3_old.young	Gas5	0.000424066	0.328433	0.993	0.943	0.05
immune_3_old.young	Gnb2l1	0.000450296	-0.257444	1	1	0
immune_3_old.young	Pim1	0.000466508	-0.558365	0.441	0.672	-0.231
immune_3_old.young	Grcc10	0.000683524	0.561176	0.664	0.527	0.137
immune_3_old.young	Cirbp	0.00122134	0.466229	0.531	0.342	0.189
immune_3_old.young	Sp110	0.00125262	0.288046	0.322	0.147	0.175
immune_3_old.young	Hspe1	0.00158367	-0.614152	0.832	0.928	-0.096
immune_3_old.young	Atp5k	0.001847	0.447604	0.448	0.27	0.178
immune_3_old.young	Tspo	0.00186287	0.482713	0.566	0.403	0.163
immune_3_old.young	Evl	0.00199389	0.447531	0.469	0.288	0.181
immune_3_old.young	Ssbp4	0.00426461	0.297858	0.273	0.122	0.151
immune_3_old.young	Gpx3	0.00457632	0.271784	0.238	0.096	0.142
immune_3_old.young	Ly6e	0.00479783	0.386796	0.825	0.646	0.179
immune_3_old.young	Sept1	0.00486254	0.36851	0.685	0.538	0.147
immune_3_old.young	H3f3b	0.00608794	0.411304	1	0.998	0.002
immune_3_old.young	Vim	0.00693068	0.406614	0.58	0.374	0.206
immune_3_old.young	Cd3g	0.00848444	0.385919	0.888	0.827	0.061
immune_3_old.young	Map1lc3b	0.00929944	-0.358555	0.741	0.88	-0.139
immune_3_old.young	Shisa5	0.00998015	0.417487	0.944	0.897	0.047
immune_3_old.young	Cd53	0.013834	-0.39599	0.888	0.924	-0.036
immune_3_old.young	Crbn	0.0168671	-0.316067	0.126	0.328	-0.202
immune_3_old.young	Ifngr1	0.0192599	-0.341933	0.734	0.9	-0.166
immune_3_old.young	Snhg12	0.0206882	-0.400026	0.287	0.501	-0.214
immune_3_old.young	Zfp281	0.028866	-0.362431	0.238	0.468	-0.23
immune_3_old.young	Maff	0.0308477	0.313844	0.231	0.101	0.13
immune_3_old.young	Sik1	0.0404318	0.278716	0.259	0.12	0.139
immune_3_old.young	Ubb	0.0416903	-0.343482	0.993	0.996	-0.003
immune_3_old.young	Rapgef6	0.0429789	-0.442545	0.497	0.695	-0.198
immune_1_old.young	Ly6d	8.26226e-44	0.846037	0.935	0.777	0.158
immune_1_old.young	Gm9320	9.09787e-43	-0.669124	0.496	0.798	-0.302
immune_1_old.young	Pfn1	2.07887e-42	0.578595	0.997	0.997	0
immune_1_old.young	Rps28	2.5951e-38	0.484397	1	1	0
immune_1_old.young	Crip1	8.31299e-38	0.977495	0.94	0.751	0.189
immune_1_old.young	Mt1	2.78926e-37	0.665889	0.967	0.857	0.11
immune_1_old.young	Rps15a-ps4	3.12158e-37	-0.418748	0.992	0.998	-0.006
immune_1_old.young	Fth1	3.83401e-32	-0.768814	1	1	0
immune_1_old.young	Gsn	5.71646e-30	0.616874	0.855	0.621	0.234
immune_1_old.young	Sh3bgrl3	2.96952e-26	0.496121	0.982	0.961	0.021
immune_1_old.young	Jund	2.0494e-25	0.672842	0.992	0.978	0.014
immune_1_old.young	Ms4a1	6.78564e-25	0.608392	0.726	0.495	0.231
immune_1_old.young	Unc93b1	1.31463e-23	0.596371	0.639	0.419	0.22
immune_1_old.young	Actb	4.01417e-22	0.668297	1	0.997	0.003
immune_1_old.young	Cd52	4.45475e-22	0.524119	0.991	0.986	0.005
immune_1_old.young	Arhgdib	9.54101e-21	0.458623	0.903	0.801	0.102
immune_1_old.young	Crem	1.69042e-20	-0.563229	0.581	0.801	-0.22
immune_1_old.young	Lgals1	1.36268e-18	0.663711	0.422	0.182	0.24
immune_1_old.young	Rac2	9.17696e-18	0.425167	0.942	0.872	0.07
immune_1_old.young	Igj	1.06135e-17	0.904037	0.166	0.014	0.152
immune_1_old.young	Psap	8.27552e-16	0.478301	0.648	0.414	0.234
immune_1_old.young	Pld4	1.04471e-15	0.466332	0.333	0.137	0.196
immune_1_old.young	Gimap4	1.9239e-15	0.434825	0.459	0.235	0.224
immune_1_old.young	Coro1a	4.09122e-15	0.377813	0.954	0.91	0.044
immune_1_old.young	Hvcn1	1.91132e-14	0.44908	0.67	0.475	0.195
immune_1_old.young	Cotl1	2.31264e-14	0.456331	0.751	0.562	0.189
immune_1_old.young	Ptpn6	3.57016e-14	0.43781	0.473	0.263	0.21
immune_1_old.young	Psmb8	3.57395e-14	0.44436	0.746	0.597	0.149
immune_1_old.young	Fam107b	3.6609e-14	-0.390227	0.783	0.875	-0.092
immune_1_old.young	Ifi30	4.92704e-14	0.452825	0.455	0.248	0.207
immune_1_old.young	Cd79a	8.58321e-14	0.281292	0.999	0.997	0.002
immune_1_old.young	Lbh	9.33349e-14	0.352191	0.416	0.204	0.212
immune_1_old.young	Capg	2.63435e-13	0.476602	0.628	0.449	0.179
immune_1_old.young	Cfl1	4.00766e-13	0.329471	0.987	0.97	0.017
immune_1_old.young	Cd22	4.09498e-13	0.420964	0.455	0.262	0.193
immune_1_old.young	Cnbp	5.90958e-13	-0.312595	0.94	0.97	-0.03
immune_1_old.young	C130026I21Rik	7.50579e-13	0.590819	0.231	0.076	0.155
immune_1_old.young	Mrpl12	1.24121e-12	-0.34616	0.222	0.43	-0.208
immune_1_old.young	Lsp1	1.33811e-12	0.44674	0.736	0.573	0.163
immune_1_old.young	Mt2	3.54981e-12	0.439114	0.834	0.715	0.119
immune_1_old.young	Cyth1	3.88955e-12	-0.429728	0.478	0.67	-0.192
immune_1_old.young	Got1	4.24916e-12	-0.372659	0.257	0.464	-0.207
immune_1_old.young	Gpx3	4.71099e-12	0.395403	0.258	0.09	0.168
immune_1_old.young	Cirbp	5.48388e-12	0.411589	0.67	0.503	0.167
immune_1_old.young	Fyn	5.99585e-12	-0.354176	0.107	0.266	-0.159
immune_1_old.young	Ms4a4c	7.79421e-12	-0.426047	0.291	0.497	-0.206
immune_1_old.young	Ube2b	1.60106e-11	-0.422114	0.579	0.732	-0.153
immune_1_old.young	Cnn2	2.11866e-11	0.390143	0.6	0.411	0.189
immune_1_old.young	Itm2b	3.31695e-11	0.345219	0.954	0.858	0.096
immune_1_old.young	Grcc10	7.20892e-11	0.373562	0.729	0.561	0.168
immune_1_old.young	Psmb9	9.38021e-11	0.401459	0.372	0.198	0.174
immune_1_old.young	Gimap3	1.04909e-10	0.336453	0.353	0.176	0.177
immune_1_old.young	Hspe1	1.26365e-10	-0.516183	0.775	0.835	-0.06
immune_1_old.young	Gnai2	3.12625e-10	0.361867	0.759	0.631	0.128
immune_1_old.young	Satb1	5.10696e-10	-0.384208	0.648	0.812	-0.164
immune_1_old.young	Evi2a	6.692e-10	0.279846	0.191	0.058	0.133
immune_1_old.young	Ptpn18	9.31516e-10	0.331101	0.846	0.759	0.087
immune_1_old.young	Pdia3	1.02104e-09	0.356625	0.391	0.213	0.178
immune_1_old.young	Ctsh	1.04383e-09	0.386582	0.609	0.453	0.156
immune_1_old.young	Lcp1	1.12044e-09	0.356724	0.62	0.445	0.175
immune_1_old.young	Gramd3	1.29222e-09	-0.387045	0.321	0.505	-0.184
immune_1_old.young	Fgl2	1.45755e-09	0.265255	0.13	0.022	0.108
immune_1_old.young	S100a6	2.02595e-09	0.653354	0.781	0.65	0.131
immune_1_old.young	H2-Oa	2.44924e-09	0.350871	0.784	0.687	0.097
immune_1_old.young	Laptm5	3.04095e-09	-0.339209	0.792	0.894	-0.102
immune_1_old.young	Nrm	3.95205e-09	0.290553	0.33	0.165	0.165
immune_1_old.young	Eif4a1	8.74119e-09	-0.362162	0.845	0.883	-0.038
immune_1_old.young	Actg1	1.05496e-08	0.268205	1	0.997	0.003
immune_1_old.young	Cd37	1.31728e-08	0.293702	0.928	0.877	0.051
immune_1_old.young	Cd86	1.34642e-08	-0.307681	0.24	0.422	-0.182
immune_1_old.young	4930420K17Rik	2.68064e-08	0.361561	0.494	0.332	0.162
immune_1_old.young	Npm1	4.51662e-08	-0.265723	0.982	0.983	-0.001
immune_1_old.young	Gm1821	4.90932e-08	-0.314021	0.61	0.751	-0.141
immune_1_old.young	Cybb	5.52454e-08	0.370108	0.438	0.282	0.156
immune_1_old.young	Dcn	6.08437e-08	0.36809	0.355	0.187	0.168
immune_1_old.young	Ly86	7.34542e-08	0.353908	0.615	0.472	0.143
immune_1_old.young	Rbm3	1.07829e-07	0.264383	0.98	0.966	0.014
immune_1_old.young	Cyba	1.21428e-07	0.261953	0.897	0.822	0.075
immune_1_old.young	Arpc5l	1.52782e-07	0.334786	0.443	0.282	0.161
immune_1_old.young	Fam69a	1.91915e-07	-0.329628	0.297	0.464	-0.167
immune_1_old.young	Tsc22d3	1.93499e-07	0.371865	0.812	0.715	0.097
immune_1_old.young	Ran	2.62246e-07	-0.329924	0.624	0.724	-0.1
immune_1_old.young	Cd38	3.83236e-07	0.258665	0.295	0.151	0.144
immune_1_old.young	Evl	4.16499e-07	0.265949	0.357	0.202	0.155
immune_1_old.young	Ltb	4.64066e-07	0.376593	0.593	0.445	0.148
immune_1_old.young	Hnrpdl	4.69061e-07	-0.321641	0.545	0.69	-0.145
immune_1_old.young	Isy1	6.47029e-07	-0.325911	0.245	0.399	-0.154
immune_1_old.young	Lmna	7.01235e-07	0.332691	0.595	0.41	0.185
immune_1_old.young	Ncl	7.02721e-07	-0.421191	0.837	0.844	-0.007
immune_1_old.young	Syngr2	8.987e-07	-0.377785	0.48	0.625	-0.145
immune_1_old.young	Actr3	1.06592e-06	0.354493	0.742	0.645	0.097
immune_1_old.young	Gpx1	1.39121e-06	0.352535	0.506	0.352	0.154
immune_1_old.young	Bcl11a	1.43334e-06	0.258571	0.247	0.115	0.132
immune_1_old.young	Tomm20	1.50563e-06	-0.325566	0.746	0.807	-0.061
immune_1_old.young	H2-K1	1.56612e-06	0.286842	0.986	0.974	0.012
immune_1_old.young	Scd1	1.71926e-06	-0.292039	0.7	0.824	-0.124
immune_1_old.young	Napsa	2.43259e-06	0.386921	0.684	0.581	0.103
immune_1_old.young	Slfn2	3.81248e-06	-0.376515	0.28	0.433	-0.153
immune_1_old.young	Bcl2	3.90422e-06	0.255371	0.32	0.174	0.146
immune_1_old.young	Pdcd4	9.18538e-06	0.320297	0.395	0.249	0.146
immune_1_old.young	Prdx6	9.48402e-06	-0.335639	0.404	0.55	-0.146
immune_1_old.young	Cyp4f18	9.8809e-06	0.307033	0.304	0.173	0.131
immune_1_old.young	Rbm39	1.06928e-05	-0.27394	0.637	0.749	-0.112
immune_1_old.young	Aldh2	1.08751e-05	0.307596	0.493	0.35	0.143
immune_1_old.young	Sec61g	1.10213e-05	0.262603	0.948	0.883	0.065
immune_1_old.young	Rn45s	1.14636e-05	0.291172	0.92	0.866	0.054
immune_1_old.young	Slpi	1.42399e-05	0.255548	0.169	0.064	0.105
immune_1_old.young	Atp6v0d1	1.44237e-05	-0.292596	0.325	0.48	-0.155
immune_1_old.young	Gm2a	2.19883e-05	0.271345	0.413	0.262	0.151
immune_1_old.young	Nhp2	2.22179e-05	-0.322937	0.315	0.455	-0.14
immune_1_old.young	Klf2	3.3367e-05	0.496767	0.844	0.793	0.051
immune_1_old.young	Bri3	3.7345e-05	-0.322268	0.63	0.752	-0.122
immune_1_old.young	Ndufa13	4.78128e-05	0.279677	0.62	0.486	0.134
immune_1_old.young	AW112010	6.3283e-05	0.28941	0.286	0.159	0.127
immune_1_old.young	Expi	6.68835e-05	0.426896	0.166	0.065	0.101
immune_1_old.young	Litaf	6.94701e-05	-0.304876	0.524	0.659	-0.135
immune_1_old.young	Srm	7.94221e-05	-0.253824	0.116	0.229	-0.113
immune_1_old.young	Cst3	9.02476e-05	0.280586	0.624	0.449	0.175
immune_1_old.young	Tgfb1	0.000100648	-0.325499	0.563	0.698	-0.135
immune_1_old.young	Fbl	0.000127082	-0.274931	0.408	0.544	-0.136
immune_1_old.young	Kras	0.000134298	-0.328456	0.532	0.65	-0.118
immune_1_old.young	H2-T23	0.000155111	0.255574	0.416	0.28	0.136
immune_1_old.young	Krt14	0.000215493	0.251358	0.224	0.111	0.113
immune_1_old.young	Srsf2	0.000238449	-0.282312	0.625	0.724	-0.099
immune_1_old.young	Cd72	0.00024804	0.358703	0.601	0.486	0.115
immune_1_old.young	Ptprc	0.000269355	0.283632	0.592	0.481	0.111
immune_1_old.young	Ptprcap	0.000274374	0.274493	0.765	0.659	0.106
immune_1_old.young	Arf1	0.000298962	-0.25826	0.647	0.738	-0.091
immune_1_old.young	Tspan13	0.000374315	-0.3427	0.574	0.681	-0.107
immune_1_old.young	C1qbp	0.000639023	-0.321647	0.329	0.455	-0.126
immune_1_old.young	Bank1	0.000709298	0.276334	0.546	0.433	0.113
immune_1_old.young	Sipa1	0.000725754	0.252201	0.367	0.243	0.124
immune_1_old.young	Il21r	0.000905282	-0.272095	0.438	0.576	-0.138
immune_1_old.young	Tspo	0.000985048	0.293162	0.428	0.301	0.127
immune_1_old.young	Ctss	0.00103273	0.262192	0.812	0.746	0.066
immune_1_old.young	Hdgf	0.00105533	-0.254711	0.28	0.408	-0.128
immune_1_old.young	Timm23	0.00129653	-0.266547	0.355	0.489	-0.134
immune_1_old.young	Dnajc7	0.00143839	0.48703	0.426	0.319	0.107
immune_1_old.young	Gpr132	0.00156643	-0.25286	0.361	0.495	-0.134
immune_1_old.young	Pafah1b3	0.00175461	0.2503	0.191	0.093	0.098
immune_1_old.young	H2-DMb1	0.00176998	0.274432	0.537	0.424	0.113
immune_1_old.young	Cd81	0.00186811	0.284273	0.513	0.38	0.133
immune_1_old.young	Vim	0.00450993	0.373959	0.647	0.503	0.144
immune_1_old.young	Pim1	0.00546034	-0.346192	0.403	0.523	-0.12
immune_1_old.young	Polr2e	0.00646345	-0.250126	0.324	0.445	-0.121
immune_1_old.young	Faim3	0.013117	0.276923	0.794	0.737	0.057
immune_1_old.young	Fosb	0.0236375	0.292724	0.337	0.227	0.11
immune_1_old.young	Hcls1	0.0244109	0.251026	0.524	0.421	0.103
immune_24_old.young	Mlh1	4.89807e-07	-0.789208	0.013	0.75	-0.737
immune_24_old.young	Ccdc99	5.46504e-06	-0.584963	0	0.5	-0.5
immune_24_old.young	Atad5	5.46504e-06	-0.584963	0	0.5	-0.5
immune_24_old.young	Wdhd1	5.46504e-06	-0.584963	0	0.5	-0.5
immune_24_old.young	Casc5	5.46504e-06	-0.584963	0	0.5	-0.5
immune_24_old.young	Ell3	5.46504e-06	-0.584963	0	0.5	-0.5
immune_24_old.young	Bub1	5.46504e-06	-0.584963	0	0.5	-0.5
immune_24_old.young	Helq	5.46504e-06	-0.584963	0	0.5	-0.5
immune_24_old.young	Aicda	5.46504e-06	-0.584963	0	0.5	-0.5
immune_24_old.young	S1pr2	5.46504e-06	-0.584963	0	0.5	-0.5
immune_24_old.young	Hinfp	5.46504e-06	-0.584963	0	0.5	-0.5
immune_24_old.young	Pola1	5.46504e-06	-0.584963	0	0.5	-0.5
immune_24_old.young	Rgs13	5.4815e-06	-2	0	0.5	-0.5
immune_24_old.young	Cdca7	5.4815e-06	-0.807355	0	0.5	-0.5
immune_24_old.young	Esco2	3.65306e-05	-1.28586	0.025	0.75	-0.725
immune_24_old.young	Cdc6	6.8457e-05	-1.40566	0.025	0.75	-0.725
immune_24_old.young	Sav1	0.00182315	-0.753584	0.038	0.75	-0.712
immune_24_old.young	Kif15	0.00182315	-0.753584	0.038	0.75	-0.712
immune_24_old.young	H2-DMb2	0.00681375	-0.789208	0.013	0.5	-0.487
immune_24_old.young	Apitd1	0.00681375	-1.56682	0.013	0.5	-0.487
immune_24_old.young	Rassf6	0.00681375	-0.981853	0.013	0.5	-0.487
immune_24_old.young	2410022L05Rik	0.00681375	-0.789208	0.013	0.5	-0.487
immune_24_old.young	4930534B04Rik	0.00806063	-0.566815	0.013	0.5	-0.487
immune_24_old.young	Bicd2	0.00806063	-0.566815	0.013	0.5	-0.487
immune_24_old.young	Nln	0.00806063	-0.566815	0.013	0.5	-0.487
immune_24_old.young	Pbk	0.00806063	-0.566815	0.013	0.5	-0.487
immune_24_old.young	Tmem48	0.00806063	-0.566815	0.013	0.5	-0.487
immune_24_old.young	Stil	0.00806063	-0.566815	0.013	0.5	-0.487
immune_24_old.young	E2f8	0.00806063	-0.566815	0.013	0.5	-0.487
immune_24_old.young	Pde4a	0.00806063	-0.566815	0.013	0.5	-0.487
immune_24_old.young	Mns1	0.00806063	-0.566815	0.013	0.5	-0.487
immune_24_old.young	Gins2	0.0125878	-0.928741	0.051	0.75	-0.699
immune_24_old.young	Cenpm	0.0174475	-1.49643	0.127	1	-0.873
immune_24_old.young	Ccdc6	0.0195028	-0.736096	0.051	0.75	-0.699
immune_24_old.young	Parp8	0.0195028	-0.736096	0.051	0.75	-0.699
immune_24_old.young	Sgol1	0.0275056	-0.718818	0.051	0.75	-0.699
immune_9_old.young	Rps28	9.02058e-38	0.669541	1	1	0
immune_9_old.young	Rps24	1.68813e-17	-0.324975	1	1	0
immune_9_old.young	Rplp1	2.27592e-17	-0.330933	1	1	0
immune_9_old.young	Rps15	1.16639e-15	-0.304096	1	1	0
immune_9_old.young	Rbm3	1.6244e-15	0.566833	0.986	0.906	0.08
immune_9_old.young	Tpt1	2.20222e-15	-0.391985	1	1	0
immune_9_old.young	Mt1	4.4474e-13	0.553154	0.937	0.773	0.164
immune_9_old.young	Cd52	1.33239e-12	0.554142	1	0.976	0.024
immune_9_old.young	Gm9320	6.12095e-12	-0.627649	0.614	0.831	-0.217
immune_9_old.young	Psmb8	7.47271e-11	0.523298	0.899	0.744	0.155
immune_9_old.young	Gsn	1.06715e-10	0.573977	0.758	0.486	0.272
immune_9_old.young	Hspa1a	2.11946e-10	-1.30327	0.575	0.785	-0.21
immune_9_old.young	Mt2	2.09482e-09	0.530245	0.841	0.572	0.269
immune_9_old.young	AW112010	6.25709e-08	0.615546	0.894	0.734	0.16
immune_9_old.young	Rpl12	2.58713e-07	-0.275213	1	1	0
immune_9_old.young	Ctsw	2.62508e-06	0.612518	0.628	0.396	0.232
immune_9_old.young	Rps15a-ps4	4.07912e-06	-0.257145	1	1	0
immune_9_old.young	Gas5	4.34925e-06	0.402675	0.971	0.908	0.063
immune_9_old.young	Crip1	4.59289e-05	0.394872	0.952	0.826	0.126
immune_9_old.young	Pfn1	6.12652e-05	0.303338	1	0.998	0.002
immune_9_old.young	Selplg	7.66444e-05	0.400489	0.763	0.604	0.159
immune_9_old.young	Rpl5	8.83865e-05	-0.250592	1	1	0
immune_9_old.young	Ptprcap	0.000115118	0.426021	0.855	0.744	0.111
immune_9_old.young	Hsp90ab1	0.00059204	-0.534183	0.995	0.993	0.002
immune_9_old.young	Uqcr11	0.00106093	0.345996	0.565	0.365	0.2
immune_9_old.young	Cst7	0.00213391	0.381871	0.391	0.205	0.186
immune_9_old.young	Vim	0.00213476	0.423392	0.725	0.529	0.196
immune_9_old.young	Atp5k	0.0024781	0.420525	0.565	0.406	0.159
immune_9_old.young	Calm2	0.00593945	0.290546	0.749	0.522	0.227
immune_9_old.young	Ppp1ca	0.00706166	0.324879	0.855	0.749	0.106
immune_9_old.young	Gpx3	0.00983202	0.279211	0.261	0.109	0.152
immune_9_old.young	Nkg7	0.00986385	0.614449	0.623	0.461	0.162
immune_9_old.young	Cirbp	0.010979	0.383823	0.459	0.285	0.174
immune_9_old.young	Zmat5	0.0115129	0.250808	0.275	0.118	0.157
immune_9_old.young	Grcc10	0.0147203	0.352106	0.874	0.749	0.125
immune_9_old.young	Cd8a	0.0150496	0.529241	0.614	0.454	0.16
immune_9_old.young	Eif3e	0.02595	0.279965	0.937	0.915	0.022
immune_9_old.young	Cox4i1	0.0297306	0.25587	1	0.971	0.029
immune_9_old.young	Uqcrb	0.040004	0.340424	0.628	0.44	0.188
immune_9_old.young	Eif4h	0.0435211	0.307916	0.391	0.225	0.166
immune_10_old.young	S100a6	3.68939e-19	1.46163	0.955	0.637	0.318
immune_10_old.young	Nkg7	1.76401e-16	1.01517	0.991	0.879	0.112
immune_10_old.young	Tpt1	1.70282e-15	-0.481937	1	1	0
immune_10_old.young	Crem	6.17223e-15	-1.28281	0.391	0.791	-0.4
immune_10_old.young	Ikzf2	3.29433e-14	-0.582935	0.062	0.385	-0.323
immune_10_old.young	Rplp1	2.34384e-12	-0.413198	1	1	0
immune_10_old.young	Cd52	4.09916e-12	0.845632	0.996	0.967	0.029
immune_10_old.young	Ccl5	6.17059e-12	0.921722	1	0.967	0.033
immune_10_old.young	Rps28	5.4654e-11	0.615774	1	1	0
immune_10_old.young	Rps24	1.31971e-10	-0.348343	1	1	0
immune_10_old.young	Rps15	1.95252e-10	-0.362707	1	1	0
immune_10_old.young	Rpl28	2.19602e-10	-0.453646	1	1	0
immune_10_old.young	Pfn1	2.768e-10	0.701301	0.998	1	-0.002
immune_10_old.young	Myb	4.1973e-10	-0.37922	0.018	0.209	-0.191
immune_10_old.young	Cd8b1	5.44092e-10	1.02821	0.781	0.473	0.308
immune_10_old.young	Mt1	1.98183e-09	0.415917	0.931	0.725	0.206
immune_10_old.young	Rac2	2.25697e-09	0.621005	0.991	0.934	0.057
immune_10_old.young	Gm9320	2.35564e-09	-0.709765	0.585	0.857	-0.272
immune_10_old.young	Ninj1	4.20247e-09	-0.757268	0.145	0.462	-0.317
immune_10_old.young	Thy1	5.75523e-09	0.770446	0.924	0.736	0.188
immune_10_old.young	Eef1a1	6.26606e-09	-0.297634	1	1	0
immune_10_old.young	Cenpa	6.58272e-09	-0.590075	0.107	0.407	-0.3
immune_10_old.young	Rpl7	8.24358e-09	-0.337325	1	1	0
immune_10_old.young	Ramp3	8.27953e-09	-1.14619	0.134	0.44	-0.306
immune_10_old.young	Gsn	1.14003e-08	0.863378	0.737	0.363	0.374
immune_10_old.young	Rps15a-ps4	5.9232e-08	-0.475328	0.991	1	-0.009
immune_10_old.young	Rps17	1.8735e-07	-0.404074	1	1	0
immune_10_old.young	Cd3g	2.20916e-07	0.674167	0.917	0.846	0.071
immune_10_old.young	Vim	2.66306e-07	0.713615	0.824	0.44	0.384
immune_10_old.young	Mt2	2.74145e-07	0.320303	0.815	0.462	0.353
immune_10_old.young	Ppp1r16b	2.95846e-07	-0.489754	0.203	0.549	-0.346
immune_10_old.young	Ifrd1	1.53764e-06	-0.795669	0.467	0.758	-0.291
immune_10_old.young	Prr7	1.8451e-06	-0.712028	0.167	0.451	-0.284
immune_10_old.young	Rpl31	2.12578e-06	-0.351774	1	1	0
immune_10_old.young	Rpl21	2.13826e-06	-0.26682	1	1	0
immune_10_old.young	Rplp2	3.48236e-06	-0.273342	1	1	0
immune_10_old.young	Ptprcap	4.40066e-06	0.694299	0.799	0.571	0.228
immune_10_old.young	Rpl23	4.5938e-06	-0.294123	1	1	0
immune_10_old.young	Lgals1	5.47016e-06	0.67037	0.837	0.604	0.233
immune_10_old.young	Arpc3	6.21164e-06	-0.634456	0.817	0.923	-0.106
immune_10_old.young	AW112010	8.10342e-06	0.687616	0.92	0.802	0.118
immune_10_old.young	Rps20	1.16458e-05	-0.346422	1	1	0
immune_10_old.young	Tmsb4x	1.2138e-05	0.377882	1	1	0
immune_10_old.young	Actn1	1.25446e-05	-0.305437	0.074	0.297	-0.223
immune_10_old.young	Lat	1.953e-05	0.699372	0.775	0.505	0.27
immune_10_old.young	Arl5c	2.2917e-05	-0.559769	0.109	0.352	-0.243
immune_10_old.young	Plekha2	2.46373e-05	-0.463704	0.288	0.615	-0.327
immune_10_old.young	Rps3a	2.52855e-05	-0.261026	1	1	0
immune_10_old.young	Bcl2l11	3.55203e-05	-0.62345	0.205	0.495	-0.29
immune_10_old.young	Rps8	3.57767e-05	-0.27039	1	1	0
immune_10_old.young	Fcer1g	4.51019e-05	-0.704181	0.1	0.33	-0.23
immune_10_old.young	Prdx6	5.86791e-05	-0.747596	0.656	0.879	-0.223
immune_10_old.young	Cd8a	6.18332e-05	0.648725	0.634	0.286	0.348
immune_10_old.young	Coro1a	6.77858e-05	0.542714	0.951	0.923	0.028
immune_10_old.young	Psmb8	9.15417e-05	0.601464	0.868	0.67	0.198
immune_10_old.young	Tinf2	0.000110113	-0.352433	0.107	0.341	-0.234
immune_10_old.young	Rpl10	0.000111806	-0.267738	1	1	0
immune_10_old.young	Cnn2	0.000136924	0.571102	0.833	0.626	0.207
immune_10_old.young	Il4ra	0.000166587	-0.557701	0.319	0.626	-0.307
immune_10_old.young	Cerk	0.000180517	-0.259006	0.047	0.22	-0.173
immune_10_old.young	Ms4a4b	0.000180699	0.718548	0.884	0.758	0.126
immune_10_old.young	Rpsa	0.000188434	-0.26426	1	1	0
immune_10_old.young	Itm2b	0.000189887	0.557535	0.938	0.802	0.136
immune_10_old.young	Sh3bgrl3	0.000234464	0.506928	0.962	0.989	-0.027
immune_10_old.young	Gm6251	0.00029254	-0.377157	0.205	0.484	-0.279
immune_10_old.young	Srgn	0.000311685	-0.652036	0.904	0.967	-0.063
immune_10_old.young	Cst7	0.000341016	0.603816	0.652	0.374	0.278
immune_10_old.young	Ss18	0.000511367	-0.444813	0.194	0.451	-0.257
immune_10_old.young	Satb1	0.000594188	-0.654093	0.594	0.791	-0.197
immune_10_old.young	Fth1	0.000840856	-0.827835	1	1	0
immune_10_old.young	Ms4a6b	0.00107971	0.583083	0.725	0.473	0.252
immune_10_old.young	Rhoc	0.00112414	-0.38837	0.1	0.308	-0.208
immune_10_old.young	Zeb1	0.00129978	-0.33696	0.087	0.286	-0.199
immune_10_old.young	Pim1	0.00130423	-0.566044	0.518	0.78	-0.262
immune_10_old.young	Pdia3	0.00161627	0.599015	0.509	0.231	0.278
immune_10_old.young	Relb	0.00174709	-0.436133	0.201	0.451	-0.25
immune_10_old.young	Sult2b1	0.00190926	-0.359432	0.045	0.198	-0.153
immune_10_old.young	Rpl29	0.00199173	-0.287562	1	1	0
immune_10_old.young	S100a10	0.00203245	0.433114	0.908	0.78	0.128
immune_10_old.young	Il21r	0.00213997	-0.608765	0.408	0.659	-0.251
immune_10_old.young	Rpl15	0.00249123	-0.288121	1	1	0
immune_10_old.young	Emb	0.00305253	-0.763507	0.603	0.802	-0.199
immune_10_old.young	Rpl12	0.0036829	-0.288157	1	1	0
immune_10_old.young	Plac8	0.00407412	-0.764784	0.259	0.516	-0.257
immune_10_old.young	Grcc10	0.00418022	0.565639	0.815	0.681	0.134
immune_10_old.young	Rpl10a	0.00539427	-0.255229	1	1	0
immune_10_old.young	Rab8b	0.00563165	-0.471992	0.214	0.451	-0.237
immune_10_old.young	Ly6e	0.00569385	0.479383	0.924	0.824	0.1
immune_10_old.young	Bend4	0.00652976	-0.353198	0.127	0.341	-0.214
immune_10_old.young	Neurl3	0.0066525	-0.47785	0.371	0.637	-0.266
immune_10_old.young	Il2rb	0.00781084	-0.504116	0.6	0.791	-0.191
immune_10_old.young	Gnb2l1	0.0100807	-0.295651	1	1	0
immune_10_old.young	Cfl1	0.01055	0.442414	0.991	0.978	0.013
immune_10_old.young	Smc4	0.0121279	-0.567256	0.259	0.495	-0.236
immune_10_old.young	Apoe	0.0123424	0.541478	0.484	0.198	0.286
immune_10_old.young	Rab6a	0.0128298	-0.275537	0.161	0.396	-0.235
immune_10_old.young	Fcgrt	0.0136115	0.542413	0.342	0.088	0.254
immune_10_old.young	Ehd1	0.014223	-0.464141	0.181	0.407	-0.226
immune_10_old.young	B4galt1	0.017835	-0.397257	0.277	0.538	-0.261
immune_10_old.young	Klra1	0.0212327	-0.409039	0.036	0.165	-0.129
immune_10_old.young	Actb	0.0217788	0.647078	1	1	0
immune_10_old.young	Ifngr1	0.0246744	-0.51099	0.759	0.912	-0.153
immune_10_old.young	Sar1a	0.0262517	-0.408611	0.335	0.582	-0.247
immune_10_old.young	Stat5a	0.0342302	-0.269813	0.083	0.253	-0.17
immune_10_old.young	Lcp1	0.0373576	0.472389	0.703	0.495	0.208
immune_10_old.young	Kras	0.0391235	-0.356322	0.29	0.538	-0.248
immune_10_old.young	Fosl2	0.0436718	-0.450925	0.411	0.703	-0.292
immune_10_old.young	Gzmm	0.0450857	0.80527	0.496	0.264	0.232
immune_10_old.young	Crip1	0.0469331	0.330891	0.993	0.901	0.092
immune_23_old.young	H2-Q8	0.0360352	-0.796981	0.262	0.737	-0.475
immune_11_old.young	Ccl5	3.5176e-09	2.47322	0.698	0.337	0.361
immune_11_old.young	S100a6	9.5837e-09	0.838179	0.92	0.624	0.296
immune_11_old.young	Cxcl10	1.28174e-08	-1.39474	0.138	0.465	-0.327
immune_11_old.young	Crip1	3.2936e-07	0.983423	0.967	0.891	0.076
immune_11_old.young	Oasl1	4.92721e-07	-0.866717	0.116	0.416	-0.3
immune_11_old.young	Rps28	5.43638e-07	0.636037	1	1	0
immune_11_old.young	Fth1	8.62921e-07	-0.94002	1	1	0
immune_11_old.young	Ifnb1	1.23909e-06	-0.531613	0	0.149	-0.149
immune_11_old.young	Ccl4	2.68619e-06	-2.65538	0.48	0.693	-0.213
immune_11_old.young	Ccl3	3.29328e-06	-2.06404	0.316	0.584	-0.268
immune_11_old.young	Anxa2	5.81942e-06	0.947241	0.695	0.376	0.319
immune_11_old.young	Hspe1	1.72683e-05	-0.788651	0.836	0.97	-0.134
immune_11_old.young	Tnf	2.63402e-05	-1.1386	0.342	0.614	-0.272
immune_11_old.young	Jund	3.30016e-05	0.693614	0.996	0.98	0.016
immune_11_old.young	Nkg7	0.000127935	1.10025	0.44	0.139	0.301
immune_11_old.young	Hsp90aa1	0.000146952	-0.968638	0.869	0.921	-0.052
immune_11_old.young	Gm9320	0.000705597	-0.537335	0.429	0.683	-0.254
immune_11_old.young	Ly6c2	0.00137581	0.682178	0.298	0.03	0.268
immune_11_old.young	Igj	0.00140707	2.79239	0.255	0.01	0.245
immune_11_old.young	Anxa1	0.00172894	0.775833	0.524	0.228	0.296
immune_11_old.young	S100a4	0.00224895	0.745146	0.524	0.228	0.296
immune_11_old.young	Pdia3	0.00408855	0.523215	0.662	0.376	0.286
immune_11_old.young	Gpx3	0.00686021	0.799546	0.495	0.198	0.297
immune_11_old.young	Actg1	0.00878763	0.422127	1	1	0
immune_11_old.young	Ier2	0.00883933	0.419994	0.771	0.505	0.266
immune_11_old.young	Ifit1	0.00976678	-0.855541	0.084	0.277	-0.193
immune_11_old.young	Hmox1	0.013882	-0.985645	0.647	0.832	-0.185
immune_11_old.young	Myl12a	0.0141736	0.383974	0.909	0.723	0.186
immune_11_old.young	Rps17	0.0146201	-0.346441	1	1	0
immune_11_old.young	Arl6ip5	0.0147039	0.37176	0.513	0.228	0.285
immune_11_old.young	Ccr2	0.0225955	0.379196	0.298	0.059	0.239
immune_11_old.young	Shisa5	0.0417601	0.456106	0.891	0.733	0.158
immune_17_old.young	Jund	4.43963e-09	1.1448	0.979	0.853	0.126
immune_17_old.young	Rpl28	8.89107e-08	-0.478201	1	1	0
immune_17_old.young	Gm9320	1.0713e-07	-0.620282	0.447	0.853	-0.406
immune_17_old.young	Rpl10	1.55686e-06	-0.434567	1	1	0
immune_17_old.young	Rpl19	2.98815e-06	-0.354166	1	1	0
immune_17_old.young	Cxcl16	7.18694e-06	-1.0747	0.395	0.72	-0.325
immune_17_old.young	Rps24	1.11108e-05	-0.389963	1	1	0
immune_17_old.young	Eef1a1	1.12256e-05	-0.411256	1	1	0
immune_17_old.young	Rps15a-ps4	1.28969e-05	-0.538648	0.958	1	-0.042
immune_17_old.young	Rpl29	7.26231e-05	-0.436524	0.995	1	-0.005
immune_17_old.young	S100a6	7.66766e-05	1.0931	0.953	0.773	0.18
immune_17_old.young	Rps11	8.07775e-05	-0.448965	1	1	0
immune_17_old.young	Rpl27a	9.64572e-05	-0.337332	1	1	0
immune_17_old.young	Btf3	0.000101581	-0.391896	0.989	1	-0.011
immune_17_old.young	Gsn	0.000125801	0.689125	0.842	0.587	0.255
immune_17_old.young	Itm2b	0.000139714	0.736725	0.979	0.933	0.046
immune_17_old.young	Fosb	0.000199012	1.01444	0.6	0.253	0.347
immune_17_old.young	Klf4	0.000312265	0.992864	0.568	0.213	0.355
immune_17_old.young	Rps15	0.000318549	-0.374432	1	1	0
immune_17_old.young	Gpx1	0.000439152	0.740092	0.963	0.853	0.11
immune_17_old.young	Gpr137b	0.000450878	-0.516479	0.184	0.507	-0.323
immune_17_old.young	Rpsa	0.000480285	-0.358779	1	1	0
immune_17_old.young	Rps2	0.000502466	-0.402041	1	1	0
immune_17_old.young	Rpl18	0.000597452	-0.330788	1	1	0
immune_17_old.young	Rpl31	0.000677256	-0.349555	1	1	0
immune_17_old.young	Rpl23	0.000686925	-0.315789	1	1	0
immune_17_old.young	Rpl7a	0.000717484	-0.379079	0.989	1	-0.011
immune_17_old.young	Rps10	0.000850486	-0.339127	1	1	0
immune_17_old.young	Rpl12	0.00106976	-0.409876	0.995	1	-0.005
immune_17_old.young	Rpl21	0.00114267	-0.326772	1	1	0
immune_17_old.young	Mt2	0.00224995	1.17969	0.795	0.427	0.368
immune_17_old.young	Rpl9	0.00227445	-0.292486	1	1	0
immune_17_old.young	Tomm20	0.00258277	-0.519432	0.811	0.973	-0.162
immune_17_old.young	Npm1	0.00437961	-0.519673	0.968	0.987	-0.019
immune_17_old.young	Lmnb1	0.00448644	-0.622509	0.363	0.68	-0.317
immune_17_old.young	Gpr137b-ps	0.00555385	-0.499976	0.247	0.56	-0.313
immune_17_old.young	Rpl5	0.00624196	-0.370966	0.989	1	-0.011
immune_17_old.young	Rps20	0.00655535	-0.377436	1	1	0
immune_17_old.young	Rps13	0.00833794	-0.280595	1	1	0
immune_17_old.young	Rpl27	0.00943478	-0.297439	1	1	0
immune_17_old.young	Rpl10a	0.00981202	-0.321729	1	1	0
immune_17_old.young	Ccl6	0.0104111	1.57082	0.658	0.347	0.311
immune_17_old.young	Rps3a	0.0107083	-0.273923	1	1	0
immune_17_old.young	Rps16	0.0109797	-0.288005	1	1	0
immune_17_old.young	Rpl11	0.011168	-0.274034	1	1	0
immune_17_old.young	Rps28	0.0117994	0.496206	1	1	0
immune_17_old.young	H2afz	0.013069	-0.986906	0.974	0.987	-0.013
immune_17_old.young	Rpl22	0.0146536	-0.352606	0.989	1	-0.011
immune_17_old.young	Mt1	0.01693	0.799721	0.968	0.733	0.235
immune_17_old.young	Rpl7	0.0181212	-0.268033	1	1	0
immune_17_old.young	Rps12	0.020313	-0.301619	1	1	0
immune_17_old.young	Rps25	0.0207259	-0.279774	1	1	0
immune_17_old.young	Klf2	0.0217057	1.05416	0.579	0.253	0.326
immune_17_old.young	Rpl23a	0.0217653	-0.279167	1	1	0
immune_17_old.young	Serinc3	0.0234591	0.563103	0.758	0.44	0.318
immune_17_old.young	Ccr7	0.025313	-0.798411	0.258	0.547	-0.289
immune_17_old.young	Rps3	0.0339877	-0.297225	1	1	0
immune_17_old.young	Rps15a	0.0374358	-0.287754	1	1	0
immune_17_old.young	Ptprc	0.0429881	0.486496	0.811	0.507	0.304
immune_17_old.young	Rplp1	0.0445515	-0.340088	1	1	0
immune_15_old.young	Faim	9.62191e-11	-1.07947	0.201	0.617	-0.416
immune_15_old.young	Rps15a-ps4	3.4063e-10	-0.655864	0.989	0.992	-0.003
immune_15_old.young	S100a6	2.52174e-09	1.18839	0.948	0.664	0.284
immune_15_old.young	Pfn1	4.09758e-09	0.680705	1	0.977	0.023
immune_15_old.young	Gsn	3.03582e-07	0.592828	0.891	0.5	0.391
immune_15_old.young	S100a11	1.40284e-06	0.787446	0.943	0.781	0.162
immune_15_old.young	Tmsb4x	4.63567e-06	0.549262	1	1	0
immune_15_old.young	S100a10	6.95896e-06	0.700449	0.977	0.852	0.125
immune_15_old.young	Ifitm3	1.1408e-05	0.533078	0.649	0.305	0.344
immune_15_old.young	Jund	1.50345e-05	0.877308	0.989	0.977	0.012
immune_15_old.young	Ccr7	1.58913e-05	-1.06443	0.316	0.648	-0.332
immune_15_old.young	Zfp281	4.68762e-05	-0.533546	0.132	0.445	-0.313
immune_15_old.young	Ube2b	9.13669e-05	-0.612868	0.626	0.859	-0.233
immune_15_old.young	Rpl7	0.000101306	-0.334949	1	1	0
immune_15_old.young	Slc25a3	0.000123484	-0.680824	0.753	0.953	-0.2
immune_15_old.young	Stat3	0.000127451	-0.755534	0.477	0.766	-0.289
immune_15_old.young	Thy1	0.000179513	0.785216	0.793	0.539	0.254
immune_15_old.young	Map1lc3b	0.000323478	-0.593009	0.649	0.859	-0.21
immune_15_old.young	Zeb1	0.000352992	-0.420917	0.098	0.367	-0.269
immune_15_old.young	Apoe	0.000391973	0.517231	0.621	0.266	0.355
immune_15_old.young	Satb1	0.00051902	-0.77296	0.167	0.461	-0.294
immune_15_old.young	Crem	0.000569941	-0.80984	0.649	0.875	-0.226
immune_15_old.young	Rpl28	0.000878336	-0.367153	1	1	0
immune_15_old.young	S100a4	0.000886219	1.01354	0.741	0.461	0.28
immune_15_old.young	Bhlhe40	0.00127899	0.801118	0.615	0.336	0.279
immune_15_old.young	Tagln2	0.00182263	0.689014	0.782	0.516	0.266
immune_15_old.young	Dusp4	0.00215222	-0.457972	0.08	0.312	-0.232
immune_15_old.young	Rpl15	0.00239734	-0.327425	1	1	0
immune_15_old.young	Ppm1b	0.00384308	-0.370065	0.126	0.383	-0.257
immune_15_old.young	Mt1	0.00511593	0.497879	0.971	0.797	0.174
immune_15_old.young	Tnfrsf18	0.00582131	-0.677184	0.718	0.883	-0.165
immune_15_old.young	Isy1	0.00713062	-0.503912	0.31	0.609	-0.299
immune_15_old.young	Cd82	0.00759496	0.621612	0.793	0.617	0.176
immune_15_old.young	Rgs10	0.0118028	-0.580143	0.471	0.789	-0.318
immune_15_old.young	Lgals1	0.0124831	0.71528	0.874	0.703	0.171
immune_15_old.young	Cytip	0.0185668	-0.505428	0.713	0.93	-0.217
immune_15_old.young	Fxyd5	0.0211601	0.466901	0.92	0.883	0.037
immune_15_old.young	Ubn1	0.0230662	-0.306127	0.132	0.391	-0.259
immune_15_old.young	Tnfrsf9	0.0255299	-1.29134	0.322	0.578	-0.256
immune_15_old.young	H2-D1	0.025781	0.375753	1	1	0
immune_15_old.young	Stk4	0.0305124	-0.424643	0.253	0.523	-0.27
immune_15_old.young	Btg2	0.0345806	0.742766	0.81	0.719	0.091
immune_15_old.young	Vim	0.0488463	0.63009	0.879	0.656	0.223
immune_15_old.young	Faim	9.62191e-11	-1.07947	0.201	0.617	-0.416
immune_15_old.young	Rps15a-ps4	3.4063e-10	-0.655864	0.989	0.992	-0.003
immune_15_old.young	S100a6	2.52174e-09	1.18839	0.948	0.664	0.284
immune_15_old.young	Pfn1	4.09758e-09	0.680705	1	0.977	0.023
immune_15_old.young	Gsn	3.03582e-07	0.592828	0.891	0.5	0.391
immune_15_old.young	S100a11	1.40284e-06	0.787446	0.943	0.781	0.162
immune_15_old.young	Tmsb4x	4.63567e-06	0.549262	1	1	0
immune_15_old.young	S100a10	6.95896e-06	0.700449	0.977	0.852	0.125
immune_15_old.young	Ifitm3	1.1408e-05	0.533078	0.649	0.305	0.344
immune_15_old.young	Jund	1.50345e-05	0.877308	0.989	0.977	0.012
immune_15_old.young	Ccr7	1.58913e-05	-1.06443	0.316	0.648	-0.332
immune_15_old.young	Zfp281	4.68762e-05	-0.533546	0.132	0.445	-0.313
immune_15_old.young	Ube2b	9.13669e-05	-0.612868	0.626	0.859	-0.233
immune_15_old.young	Rpl7	0.000101306	-0.334949	1	1	0
immune_15_old.young	Slc25a3	0.000123484	-0.680824	0.753	0.953	-0.2
immune_15_old.young	Stat3	0.000127451	-0.755534	0.477	0.766	-0.289
immune_15_old.young	Thy1	0.000179513	0.785216	0.793	0.539	0.254
immune_15_old.young	Map1lc3b	0.000323478	-0.593009	0.649	0.859	-0.21
immune_15_old.young	Zeb1	0.000352992	-0.420917	0.098	0.367	-0.269
immune_15_old.young	Apoe	0.000391973	0.517231	0.621	0.266	0.355
immune_15_old.young	Satb1	0.00051902	-0.77296	0.167	0.461	-0.294
immune_15_old.young	Crem	0.000569941	-0.80984	0.649	0.875	-0.226
immune_15_old.young	Rpl28	0.000878336	-0.367153	1	1	0
immune_15_old.young	S100a4	0.000886219	1.01354	0.741	0.461	0.28
immune_15_old.young	Bhlhe40	0.00127899	0.801118	0.615	0.336	0.279
immune_15_old.young	Tagln2	0.00182263	0.689014	0.782	0.516	0.266
immune_15_old.young	Dusp4	0.00215222	-0.457972	0.08	0.312	-0.232
immune_15_old.young	Rpl15	0.00239734	-0.327425	1	1	0
immune_15_old.young	Ppm1b	0.00384308	-0.370065	0.126	0.383	-0.257
immune_15_old.young	Mt1	0.00511593	0.497879	0.971	0.797	0.174
immune_15_old.young	Tnfrsf18	0.00582131	-0.677184	0.718	0.883	-0.165
immune_15_old.young	Isy1	0.00713062	-0.503912	0.31	0.609	-0.299
immune_15_old.young	Cd82	0.00759496	0.621612	0.793	0.617	0.176
immune_15_old.young	Rgs10	0.0118028	-0.580143	0.471	0.789	-0.318
immune_15_old.young	Lgals1	0.0124831	0.71528	0.874	0.703	0.171
immune_15_old.young	Cytip	0.0185668	-0.505428	0.713	0.93	-0.217
immune_15_old.young	Fxyd5	0.0211601	0.466901	0.92	0.883	0.037
immune_15_old.young	Ubn1	0.0230662	-0.306127	0.132	0.391	-0.259
immune_15_old.young	Tnfrsf9	0.0255299	-1.29134	0.322	0.578	-0.256
immune_15_old.young	H2-D1	0.025781	0.375753	1	1	0
immune_15_old.young	Stk4	0.0305124	-0.424643	0.253	0.523	-0.27
immune_15_old.young	Btg2	0.0345806	0.742766	0.81	0.719	0.091
immune_15_old.young	Vim	0.0488463	0.63009	0.879	0.656	0.223
immune_20_old.young	Rps28	0.00112861	0.709896	1	1	0
immune_16_old.young	Cenpa	1.72393e-11	-1.3503	0.246	0.713	-0.467
immune_16_old.young	Mt1	1.81395e-08	0.856789	0.961	0.782	0.179
immune_16_old.young	Camk4	1.01343e-07	-0.597524	0.156	0.575	-0.419
immune_16_old.young	Usmg5	1.60737e-07	-1.02254	0.888	0.954	-0.066
immune_16_old.young	Gsn	1.96702e-07	0.944628	0.838	0.46	0.378
immune_16_old.young	Isy1	2.78406e-07	-0.964701	0.458	0.828	-0.37
immune_16_old.young	Rps15a-ps4	4.02009e-07	-0.595549	0.983	1	-0.017
immune_16_old.young	Ptprcap	4.03709e-07	0.902687	0.855	0.655	0.2
immune_16_old.young	Eprs	7.70148e-07	-1.09798	0.514	0.805	-0.291
immune_16_old.young	Tmsb4x	1.09113e-06	0.452035	1	1	0
immune_16_old.young	Mt2	2.4102e-06	0.703667	0.855	0.552	0.303
immune_16_old.young	S100a6	3.74268e-06	0.746437	0.978	0.966	0.012
immune_16_old.young	Cnbp	2.62858e-05	-0.560607	0.955	1	-0.045
immune_16_old.young	Jund	3.32852e-05	0.836162	0.983	0.977	0.006
immune_16_old.young	Zeb1	0.000132072	-0.592776	0.112	0.414	-0.302
immune_16_old.young	Coro1a	0.000159359	0.700111	0.86	0.713	0.147
immune_16_old.young	Btg2	0.000198166	0.94803	0.832	0.632	0.2
immune_16_old.young	Emb	0.00032755	-0.749243	0.832	0.954	-0.122
immune_16_old.young	Crem	0.000346125	-0.792945	0.76	0.954	-0.194
immune_16_old.young	Junb	0.000397332	0.655386	0.989	0.989	0
immune_16_old.young	AW112010	0.000775992	0.769496	0.788	0.494	0.294
immune_16_old.young	Rps26	0.000868318	-0.351276	1	1	0
immune_16_old.young	Ramp3	0.000913278	-0.795967	0.866	0.931	-0.065
immune_16_old.young	Galnt2	0.00109692	-0.478081	0.201	0.529	-0.328
immune_16_old.young	Arhgdib	0.00158168	0.589831	0.877	0.655	0.222
immune_16_old.young	Satb1	0.00394212	-0.767204	0.525	0.805	-0.28
immune_16_old.young	Stat5b	0.00505383	-0.395715	0.123	0.402	-0.279
immune_16_old.young	Prkd3	0.00741278	-0.468294	0.235	0.54	-0.305
immune_16_old.young	Crip1	0.0095406	0.455959	0.983	0.908	0.075
immune_16_old.young	Nr4a1	0.0101513	0.94336	0.62	0.368	0.252
immune_16_old.young	Arpc3	0.0112153	-0.488146	0.916	0.977	-0.061
immune_16_old.young	Vim	0.0135241	0.733884	0.816	0.483	0.333
immune_16_old.young	Sfmbt1	0.0162712	-0.272198	0.022	0.195	-0.173
immune_16_old.young	Pak1	0.0203148	-0.377907	0.05	0.253	-0.203
immune_16_old.young	Thy1	0.0209821	0.566099	0.955	0.908	0.047
immune_16_old.young	Pfdn2	0.0214536	-0.460541	0.408	0.736	-0.328
immune_16_old.young	Fth1	0.0239873	-0.707552	1	1	0
immune_16_old.young	Pdlim1	0.0240375	-0.634489	0.285	0.575	-0.29
immune_16_old.young	Kdm2b	0.0252535	-0.449678	0.196	0.494	-0.298
immune_16_old.young	H2-D1	0.0257989	0.421326	1	1	0
immune_16_old.young	Tinf2	0.0274438	-0.45591	0.168	0.437	-0.269
immune_16_old.young	Nfkb1	0.0286145	-0.418378	0.402	0.77	-0.368
immune_16_old.young	Ap3s1	0.0310776	-0.625835	0.525	0.759	-0.234
immune_16_old.young	Sepp1	0.0311652	0.58585	0.81	0.632	0.178
immune_16_old.young	Rab8b	0.0311945	-0.565423	0.419	0.724	-0.305
immune_16_old.young	Gm9320	0.033854	-0.509869	0.441	0.759	-0.318
immune_16_old.young	Zfp36l1	0.0386383	0.77892	0.849	0.69	0.159
immune_16_old.young	Nfkbia	0.0421557	0.805342	0.922	0.747	0.175
immune_16_old.young	Aebp2	0.0436213	-0.650773	0.453	0.701	-0.248
immune_16_old.young	Cenpa	1.72393e-11	-1.3503	0.246	0.713	-0.467
immune_16_old.young	Mt1	1.81395e-08	0.856789	0.961	0.782	0.179
immune_16_old.young	Camk4	1.01343e-07	-0.597524	0.156	0.575	-0.419
immune_16_old.young	Usmg5	1.60737e-07	-1.02254	0.888	0.954	-0.066
immune_16_old.young	Gsn	1.96702e-07	0.944628	0.838	0.46	0.378
immune_16_old.young	Isy1	2.78406e-07	-0.964701	0.458	0.828	-0.37
immune_16_old.young	Rps15a-ps4	4.02009e-07	-0.595549	0.983	1	-0.017
immune_16_old.young	Ptprcap	4.03709e-07	0.902687	0.855	0.655	0.2
immune_16_old.young	Eprs	7.70148e-07	-1.09798	0.514	0.805	-0.291
immune_16_old.young	Tmsb4x	1.09113e-06	0.452035	1	1	0
immune_16_old.young	Mt2	2.4102e-06	0.703667	0.855	0.552	0.303
immune_16_old.young	S100a6	3.74268e-06	0.746437	0.978	0.966	0.012
immune_16_old.young	Cnbp	2.62858e-05	-0.560607	0.955	1	-0.045
immune_16_old.young	Jund	3.32852e-05	0.836162	0.983	0.977	0.006
immune_16_old.young	Zeb1	0.000132072	-0.592776	0.112	0.414	-0.302
immune_16_old.young	Coro1a	0.000159359	0.700111	0.86	0.713	0.147
immune_16_old.young	Btg2	0.000198166	0.94803	0.832	0.632	0.2
immune_16_old.young	Emb	0.00032755	-0.749243	0.832	0.954	-0.122
immune_16_old.young	Crem	0.000346125	-0.792945	0.76	0.954	-0.194
immune_16_old.young	Junb	0.000397332	0.655386	0.989	0.989	0
immune_16_old.young	AW112010	0.000775992	0.769496	0.788	0.494	0.294
immune_16_old.young	Rps26	0.000868318	-0.351276	1	1	0
immune_16_old.young	Ramp3	0.000913278	-0.795967	0.866	0.931	-0.065
immune_16_old.young	Galnt2	0.00109692	-0.478081	0.201	0.529	-0.328
immune_16_old.young	Arhgdib	0.00158168	0.589831	0.877	0.655	0.222
immune_16_old.young	Satb1	0.00394212	-0.767204	0.525	0.805	-0.28
immune_16_old.young	Stat5b	0.00505383	-0.395715	0.123	0.402	-0.279
immune_16_old.young	Prkd3	0.00741278	-0.468294	0.235	0.54	-0.305
immune_16_old.young	Crip1	0.0095406	0.455959	0.983	0.908	0.075
immune_16_old.young	Nr4a1	0.0101513	0.94336	0.62	0.368	0.252
immune_16_old.young	Arpc3	0.0112153	-0.488146	0.916	0.977	-0.061
immune_16_old.young	Vim	0.0135241	0.733884	0.816	0.483	0.333
immune_16_old.young	Sfmbt1	0.0162712	-0.272198	0.022	0.195	-0.173
immune_16_old.young	Pak1	0.0203148	-0.377907	0.05	0.253	-0.203
immune_16_old.young	Thy1	0.0209821	0.566099	0.955	0.908	0.047
immune_16_old.young	Pfdn2	0.0214536	-0.460541	0.408	0.736	-0.328
immune_16_old.young	Fth1	0.0239873	-0.707552	1	1	0
immune_16_old.young	Pdlim1	0.0240375	-0.634489	0.285	0.575	-0.29
immune_16_old.young	Kdm2b	0.0252535	-0.449678	0.196	0.494	-0.298
immune_16_old.young	H2-D1	0.0257989	0.421326	1	1	0
immune_16_old.young	Tinf2	0.0274438	-0.45591	0.168	0.437	-0.269
immune_16_old.young	Nfkb1	0.0286145	-0.418378	0.402	0.77	-0.368
immune_16_old.young	Ap3s1	0.0310776	-0.625835	0.525	0.759	-0.234
immune_16_old.young	Sepp1	0.0311652	0.58585	0.81	0.632	0.178
immune_16_old.young	Rab8b	0.0311945	-0.565423	0.419	0.724	-0.305
immune_16_old.young	Gm9320	0.033854	-0.509869	0.441	0.759	-0.318
immune_16_old.young	Zfp36l1	0.0386383	0.77892	0.849	0.69	0.159
immune_16_old.young	Nfkbia	0.0421557	0.805342	0.922	0.747	0.175
immune_16_old.young	Aebp2	0.0436213	-0.650773	0.453	0.701	-0.248
immune_21_old.young	Rps15a-ps4	0.000305702	-0.740418	0.971	1	-0.029
immune_21_old.young	Rps7	0.00493135	-0.39336	1	1	0
immune_21_old.young	Cd24a	0.0180728	-1.01395	0.371	0.818	-0.447
else_4_old.young	Jund	2.96137e-62	1.27052	1	0.992	0.008
else_4_old.young	Rps28	1.73133e-54	0.848586	1	1	0
else_4_old.young	Cstb	3.61854e-43	-1.05649	0.95	0.992	-0.042
else_4_old.young	Tpt1	3.03484e-40	-0.547886	1	1	0
else_4_old.young	Mthfd2	5.9509e-35	-0.675603	0.062	0.437	-0.375
else_4_old.young	Efhd2	7.35489e-35	-0.857429	0.934	0.98	-0.046
else_4_old.young	Creb5	1.82267e-33	0.949452	0.666	0.202	0.464
else_4_old.young	Ddx5	6.31984e-33	0.653751	1	0.988	0.012
else_4_old.young	Epcam	7.60894e-33	-0.755131	1	0.996	0.004
else_4_old.young	Ndfip2	5.33944e-32	-0.80708	0.518	0.85	-0.332
else_4_old.young	Cd63	1.16425e-30	-0.798969	0.948	0.992	-0.044
else_4_old.young	Eif4ebp1	2.19288e-29	-0.770257	0.166	0.543	-0.377
else_4_old.young	Trib3	2.8683e-29	-0.473852	0.023	0.312	-0.289
else_4_old.young	Nme1	1.50984e-27	-0.695017	0.675	0.923	-0.248
else_4_old.young	Klf4	2.32581e-27	1.02833	0.841	0.51	0.331
else_4_old.young	Sept11	2.34177e-27	-0.49299	0.091	0.445	-0.354
else_4_old.young	Serinc3	4.84963e-27	0.704291	0.957	0.87	0.087
else_4_old.young	Cldn7	5.7087e-27	-0.70798	0.929	0.98	-0.051
else_4_old.young	App	2.26853e-26	0.723268	0.886	0.684	0.202
else_4_old.young	Chac1	4.73366e-26	-0.446506	0.007	0.243	-0.236
else_4_old.young	Ran	3.75353e-25	-0.657121	0.814	0.964	-0.15
else_4_old.young	Wnt5b	6.71253e-25	-0.800492	0.579	0.838	-0.259
else_4_old.young	Fabp5	7.05476e-24	-1.14675	0.202	0.567	-0.365
else_4_old.young	Gas6	3.5702e-23	0.765958	0.952	0.87	0.082
else_4_old.young	Gm9320	6.11784e-23	-0.555123	0.43	0.794	-0.364
else_4_old.young	Fosb	8.46154e-23	0.808515	0.796	0.389	0.407
else_4_old.young	Ppap2c	9.1636e-23	-0.647209	0.659	0.895	-0.236
else_4_old.young	Cirbp	9.21627e-23	0.6769	0.586	0.182	0.404
else_4_old.young	Anp32b	1.03573e-22	-0.624866	0.804	0.96	-0.156
else_4_old.young	Kcnn4	3.1239e-21	-0.790969	0.4	0.717	-0.317
else_4_old.young	Tnfrsf12a	7.457e-21	-0.541245	0.984	0.984	0
else_4_old.young	Usp2	9.30564e-21	0.726629	0.545	0.178	0.367
else_4_old.young	Rtn4	1.16042e-20	-0.684218	0.864	0.939	-0.075
else_4_old.young	Cnih4	1.85487e-20	-0.482819	0.32	0.684	-0.364
else_4_old.young	Myo1e	8.34597e-20	-0.494179	0.171	0.506	-0.335
else_4_old.young	Kit	2.65262e-19	0.592854	0.546	0.174	0.372
else_4_old.young	Rps24	3.34759e-19	-0.281362	1	1	0
else_4_old.young	Aen	4.17312e-19	-0.412488	0.145	0.47	-0.325
else_4_old.young	Rps27	8.59118e-19	0.489148	1	1	0
else_4_old.young	Rps10	1.53835e-18	-0.311374	1	1	0
else_4_old.young	Aqp3	1.56009e-18	-1.18459	0.179	0.486	-0.307
else_4_old.young	Crip1	2.105e-18	1.13116	0.859	0.563	0.296
else_4_old.young	Rpl28	2.22541e-18	-0.329733	1	1	0
else_4_old.young	Rplp2	3.42957e-18	-0.307858	1	1	0
else_4_old.young	Cd200	3.955e-18	0.587077	0.432	0.085	0.347
else_4_old.young	Trps1	4.38065e-18	0.626439	0.732	0.429	0.303
else_4_old.young	Uchl3	5.91468e-18	-0.598447	0.42	0.729	-0.309
else_4_old.young	Liph	7.14637e-18	-0.434746	0.114	0.405	-0.291
else_4_old.young	Csrnp1	1.65823e-17	0.603816	0.718	0.324	0.394
else_4_old.young	Rps12	2.34937e-17	-0.383907	1	1	0
else_4_old.young	Pdk4	2.44354e-17	1.01063	0.604	0.271	0.333
else_4_old.young	Ddx39	3.23836e-17	-0.464859	0.202	0.518	-0.316
else_4_old.young	1600029D21Rik	3.56123e-17	-0.779149	1	0.992	0.008
else_4_old.young	Hspa8	6.81286e-17	0.284602	0.995	0.943	0.052
else_4_old.young	Psat1	9.78219e-17	-0.292038	0.039	0.263	-0.224
else_4_old.young	Slc2a1	1.29375e-16	-0.573774	0.489	0.794	-0.305
else_4_old.young	Barx2	5.50359e-16	0.6952	0.693	0.393	0.3
else_4_old.young	Pfn1	9.62112e-16	-0.444088	0.984	0.988	-0.004
else_4_old.young	Ano6	1.08679e-15	-0.527169	0.282	0.591	-0.309
else_4_old.young	Mast4	1.77486e-15	-0.567351	0.37	0.668	-0.298
else_4_old.young	Armcx2	2.28577e-15	-0.57481	0.155	0.429	-0.274
else_4_old.young	Sertad1	2.31147e-15	0.527497	0.645	0.328	0.317
else_4_old.young	Mrpl12	4.67453e-15	-0.451338	0.407	0.7	-0.293
else_4_old.young	Hp	6.39093e-15	1.0783	0.338	0.045	0.293
else_4_old.young	Rpl31	7.65594e-15	-0.282577	1	1	0
else_4_old.young	Mcl1	1.44773e-14	0.540002	0.902	0.802	0.1
else_4_old.young	Cycs	1.74496e-14	-0.475267	0.855	0.96	-0.105
else_4_old.young	Cltb	1.79019e-14	-0.50018	0.818	0.919	-0.101
else_4_old.young	Tmsb10	1.90623e-14	-0.494759	1	1	0
else_4_old.young	Ndufa6	2.77894e-14	0.459394	0.896	0.761	0.135
else_4_old.young	Eef1e1	3.01855e-14	-0.419076	0.275	0.583	-0.308
else_4_old.young	Mlph	3.18688e-14	0.381765	0.35	0.057	0.293
else_4_old.young	Snhg1	3.87069e-14	-0.531548	0.355	0.66	-0.305
else_4_old.young	1110007C09Rik	4.99091e-14	-0.571589	0.379	0.672	-0.293
else_4_old.young	Mtap1b	6.47402e-14	-0.56914	0.205	0.486	-0.281
else_4_old.young	H3f3b	7.77146e-14	0.471632	1	1	0
else_4_old.young	S100a10	8.86788e-14	-0.615626	0.966	1	-0.034
else_4_old.young	Cdc42ep3	1.05729e-13	-0.539399	0.812	0.947	-0.135
else_4_old.young	Cadm4	1.16597e-13	-0.432455	0.188	0.47	-0.282
else_4_old.young	Tinagl1	1.31198e-13	-0.562256	0.35	0.636	-0.286
else_4_old.young	Top1	1.51009e-13	-0.568957	0.861	0.947	-0.086
else_4_old.young	Ly6d	1.58482e-13	0.791926	0.77	0.502	0.268
else_4_old.young	Ldlr	1.70267e-13	-0.487828	0.277	0.559	-0.282
else_4_old.young	Efcab4a	1.85869e-13	0.483509	0.552	0.243	0.309
else_4_old.young	Nars	1.94626e-13	-0.460298	0.366	0.66	-0.294
else_4_old.young	Gadd45a	2.44672e-13	-0.527751	0.239	0.53	-0.291
else_4_old.young	Prrg4	3.44126e-13	-0.360417	0.118	0.372	-0.254
else_4_old.young	Hspe1	3.44353e-13	-0.579581	0.68	0.87	-0.19
else_4_old.young	Tpm1	3.46756e-13	-0.571098	0.787	0.903	-0.116
else_4_old.young	Prelp	5.98881e-13	0.531313	0.482	0.178	0.304
else_4_old.young	Atf4	8.00765e-13	-0.414487	0.93	0.988	-0.058
else_4_old.young	Zc3h12a	8.17624e-13	0.512106	0.561	0.247	0.314
else_4_old.young	S100a16	8.6438e-13	-0.537589	0.954	0.988	-0.034
else_4_old.young	Tfap2c	9.6276e-13	-0.481735	0.234	0.514	-0.28
else_4_old.young	Ralb	1.01455e-12	-0.469312	0.377	0.672	-0.295
else_4_old.young	Dusp1	1.36132e-12	0.768599	0.679	0.385	0.294
else_4_old.young	Eif5a	1.68326e-12	-0.406708	0.982	0.996	-0.014
else_4_old.young	Met	1.69951e-12	-0.486455	0.452	0.721	-0.269
else_4_old.young	Rras2	1.85922e-12	-0.466942	0.364	0.656	-0.292
else_4_old.young	Fgfr1	1.8862e-12	-0.511578	0.498	0.777	-0.279
else_4_old.young	Hsp90aa1	1.9524e-12	-0.6383	0.902	0.98	-0.078
else_4_old.young	Alox12e	2.56856e-12	0.658861	0.296	0.036	0.26
else_4_old.young	Polr1d	2.65017e-12	-0.349772	0.886	0.96	-0.074
else_4_old.young	Cfl1	4.65585e-12	-0.41674	0.93	0.968	-0.038
else_4_old.young	Nudt4	5.56908e-12	-0.473938	0.402	0.684	-0.282
else_4_old.young	Lad1	7.14865e-12	-0.520311	0.561	0.773	-0.212
else_4_old.young	Timm8a1	7.34876e-12	-0.436173	0.279	0.563	-0.284
else_4_old.young	Ranbp1	8.42056e-12	-0.451998	0.721	0.879	-0.158
else_4_old.young	Txn1	1.05389e-11	-0.468288	0.891	0.972	-0.081
else_4_old.young	Rps4y2	1.1939e-11	-0.262827	0.039	0.219	-0.18
else_4_old.young	Rps19bp1	1.37087e-11	-0.354945	0.375	0.68	-0.305
else_4_old.young	Midn	1.69426e-11	0.476197	0.684	0.441	0.243
else_4_old.young	Cpe	1.73333e-11	0.597526	0.407	0.134	0.273
else_4_old.young	D4Bwg0951e	2.24245e-11	-0.50897	0.618	0.83	-0.212
else_4_old.young	Gadd45gip1	2.32912e-11	-0.378855	0.28	0.571	-0.291
else_4_old.young	Cd9	2.34125e-11	-0.484814	0.986	0.996	-0.01
else_4_old.young	H2-D1	2.40021e-11	0.523005	0.991	0.96	0.031
else_4_old.young	Smox	2.58129e-11	-0.495271	0.261	0.534	-0.273
else_4_old.young	Actn1	3.26094e-11	-0.50373	0.504	0.749	-0.245
else_4_old.young	Ncs1	3.75543e-11	-0.318419	0.155	0.413	-0.258
else_4_old.young	Gas5	3.87846e-11	0.482612	0.989	0.964	0.025
else_4_old.young	Tm4sf1	3.96892e-11	-0.674934	0.954	0.984	-0.03
else_4_old.young	Txnl4a	4.5787e-11	-0.361158	0.754	0.927	-0.173
else_4_old.young	Junb	4.86592e-11	0.44601	0.964	0.858	0.106
else_4_old.young	Plekhg3	5.94436e-11	-0.364582	0.2	0.462	-0.262
else_4_old.young	Wfdc2	6.08826e-11	0.595439	0.462	0.166	0.296
else_4_old.young	Tprn	6.73119e-11	-0.259823	0.048	0.231	-0.183
else_4_old.young	Car2	6.80216e-11	-0.851804	0.204	0.445	-0.241
else_4_old.young	Ets2	7.19954e-11	0.50153	0.932	0.895	0.037
else_4_old.young	Gng5	7.33296e-11	-0.359273	0.982	0.996	-0.014
else_4_old.young	St6galnac4	7.88907e-11	-0.294872	0.041	0.215	-0.174
else_4_old.young	S100a14	1.28921e-10	-0.657163	0.368	0.64	-0.272
else_4_old.young	Rps20	1.32945e-10	-0.279267	1	1	0
else_4_old.young	Tomm5	1.49105e-10	-0.43448	0.534	0.773	-0.239
else_4_old.young	Gsn	1.64618e-10	0.551221	0.711	0.425	0.286
else_4_old.young	Elovl1	2.1168e-10	-0.355594	0.221	0.49	-0.269
else_4_old.young	Ddit4	2.33445e-10	-0.472268	0.104	0.316	-0.212
else_4_old.young	Arl13b	2.65844e-10	0.488936	0.55	0.275	0.275
else_4_old.young	Oaz1	3.38029e-10	0.407447	0.896	0.761	0.135
else_4_old.young	Mtap7d1	3.45281e-10	-0.470422	0.32	0.575	-0.255
else_4_old.young	Pea15a	3.64243e-10	-0.31966	0.121	0.348	-0.227
else_4_old.young	Pdcd4	4.87964e-10	0.424584	0.375	0.113	0.262
else_4_old.young	Naa50	4.88158e-10	-0.36443	0.516	0.789	-0.273
else_4_old.young	Ppa1	5.00525e-10	-0.32183	0.148	0.389	-0.241
else_4_old.young	Rn45s	5.71468e-10	0.463221	0.971	0.927	0.044
else_4_old.young	Ifitm3	6.01744e-10	0.599565	0.661	0.405	0.256
else_4_old.young	Akirin2	6.0698e-10	-0.356061	0.22	0.478	-0.258
else_4_old.young	U2af1	6.15724e-10	-0.377817	0.787	0.907	-0.12
else_4_old.young	Aldh1a3	9.08804e-10	-0.771675	0.686	0.814	-0.128
else_4_old.young	Gnb2l1	1.10104e-09	-0.293465	0.989	1	-0.011
else_4_old.young	Rpl41	1.10377e-09	0.304359	1	1	0
else_4_old.young	Nr2c2ap	1.50488e-09	-0.29956	0.168	0.413	-0.245
else_4_old.young	Aes	1.67835e-09	0.455769	0.807	0.664	0.143
else_4_old.young	Riok3	1.70886e-09	-0.306447	0.271	0.547	-0.276
else_4_old.young	Btn1a1	1.96668e-09	0.583821	0.488	0.239	0.249
else_4_old.young	Trp53inp1	2.23278e-09	0.392906	0.264	0.04	0.224
else_4_old.young	Ccdc129	2.81889e-09	0.349393	0.329	0.085	0.244
else_4_old.young	Timm10	2.98668e-09	-0.342792	0.232	0.482	-0.25
else_4_old.young	Rreb1	3.38983e-09	-0.312636	0.157	0.389	-0.232
else_4_old.young	Nme2	3.60923e-09	-0.363598	0.966	0.996	-0.03
else_4_old.young	Cfl2	3.9825e-09	-0.359886	0.28	0.538	-0.258
else_4_old.young	Pfdn5	4.02256e-09	0.322624	0.989	0.98	0.009
else_4_old.young	Usp43	4.98654e-09	-0.338085	0.175	0.409	-0.234
else_4_old.young	Tomm20	5.18725e-09	-0.339614	0.945	0.988	-0.043
else_4_old.young	C3	6.02554e-09	-0.413196	0.216	0.457	-0.241
else_4_old.young	H2-K1	8.05005e-09	0.497261	0.948	0.911	0.037
else_4_old.young	Serinc2	1.17589e-08	-0.349232	0.436	0.688	-0.252
else_4_old.young	Eef1g	1.56055e-08	-0.306982	0.988	0.984	0.004
else_4_old.young	Aldoc	1.73526e-08	0.491065	0.748	0.547	0.201
else_4_old.young	Timp3	1.92245e-08	0.573972	0.357	0.117	0.24
else_4_old.young	Fth1	1.99526e-08	0.316312	1	1	0
else_4_old.young	Cd81	2.03763e-08	0.413729	0.971	0.935	0.036
else_4_old.young	Sept9	2.82007e-08	-0.302008	0.145	0.364	-0.219
else_4_old.young	Nfib	2.84165e-08	0.504211	0.775	0.68	0.095
else_4_old.young	Smad3	2.85332e-08	-0.280598	0.143	0.364	-0.221
else_4_old.young	Per1	2.89224e-08	0.319982	0.293	0.069	0.224
else_4_old.young	Tmem176b	2.95131e-08	0.535709	0.911	0.87	0.041
else_4_old.young	Snhg9	2.96612e-08	0.414136	0.389	0.15	0.239
else_4_old.young	Bri3	3.20643e-08	-0.386161	0.679	0.846	-0.167
else_4_old.young	Gprc5a	3.21634e-08	0.535637	0.582	0.356	0.226
else_4_old.young	Eif2s1	3.32988e-08	-0.340725	0.355	0.611	-0.256
else_4_old.young	Clic1	3.47324e-08	-0.41681	0.948	0.98	-0.032
else_4_old.young	Vdac2	3.98577e-08	-0.337641	0.643	0.862	-0.219
else_4_old.young	Gm6222	4.00442e-08	-0.311908	0.286	0.538	-0.252
else_4_old.young	Esf1	4.3323e-08	-0.334975	0.218	0.457	-0.239
else_4_old.young	B2m	5.45306e-08	0.539765	0.955	0.907	0.048
else_4_old.young	Sox4	5.47655e-08	-0.480153	0.477	0.737	-0.26
else_4_old.young	Cldn1	8.35968e-08	-0.382934	0.146	0.348	-0.202
else_4_old.young	Polr2h	8.70461e-08	-0.274834	0.177	0.405	-0.228
else_4_old.young	Igsf3	1.06226e-07	-0.322502	0.377	0.628	-0.251
else_4_old.young	Map2k3	1.14938e-07	-0.455653	0.843	0.927	-0.084
else_4_old.young	Rhpn2	1.16212e-07	-0.293391	0.173	0.397	-0.224
else_4_old.young	Ralgds	1.2495e-07	0.476128	0.793	0.672	0.121
else_4_old.young	Pdlim3	1.30221e-07	0.550474	0.521	0.296	0.225
else_4_old.young	Acap2	1.4419e-07	-0.280154	0.134	0.34	-0.206
else_4_old.young	Eif3c	1.54668e-07	-0.33671	0.489	0.709	-0.22
else_4_old.young	Eif6	1.59502e-07	-0.38176	0.713	0.866	-0.153
else_4_old.young	Sepp1	1.60635e-07	0.424552	0.491	0.259	0.232
else_4_old.young	Tsc22d4	1.97002e-07	-0.361942	0.295	0.518	-0.223
else_4_old.young	Wisp2	2.32628e-07	0.38962	0.289	0.077	0.212
else_4_old.young	Cytip	2.60149e-07	0.552074	0.457	0.215	0.242
else_4_old.young	Rbms1	3.05895e-07	-0.36378	0.411	0.648	-0.237
else_4_old.young	Trip10	3.13016e-07	-0.259867	0.127	0.328	-0.201
else_4_old.young	Tnfaip2	3.49084e-07	-0.693741	0.345	0.555	-0.21
else_4_old.young	Amtn	3.99186e-07	0.636991	0.179	0.008	0.171
else_4_old.young	Alox15	4.25766e-07	0.400194	0.184	0.012	0.172
else_4_old.young	Cd3eap	4.43594e-07	-0.314303	0.214	0.441	-0.227
else_4_old.young	Rock2	4.62451e-07	-0.295505	0.282	0.53	-0.248
else_4_old.young	Vasp	4.88792e-07	-0.390011	0.398	0.619	-0.221
else_4_old.young	BC003965	5.15731e-07	-0.291406	0.209	0.433	-0.224
else_4_old.young	Basp1	5.48185e-07	-0.393001	0.895	0.96	-0.065
else_4_old.young	Myl12a	6.05243e-07	-0.356663	0.98	0.992	-0.012
else_4_old.young	Eif4e	6.5995e-07	-0.322372	0.504	0.745	-0.241
else_4_old.young	Kras	6.85763e-07	-0.337341	0.42	0.652	-0.232
else_4_old.young	Cgref1	9.23432e-07	-0.317798	0.114	0.3	-0.186
else_4_old.young	Timm17a	9.30654e-07	-0.340876	0.488	0.7	-0.212
else_4_old.young	Tomm22	1.00097e-06	-0.294527	0.52	0.757	-0.237
else_4_old.young	Srm	1.00588e-06	-0.324125	0.289	0.522	-0.233
else_4_old.young	Pkp3	1.14043e-06	-0.318732	0.396	0.636	-0.24
else_4_old.young	Rnf10	1.2323e-06	0.375665	0.459	0.235	0.224
else_4_old.young	Mia1	1.29599e-06	0.44775	0.636	0.441	0.195
else_4_old.young	Tes	1.32479e-06	-0.283363	0.212	0.433	-0.221
else_4_old.young	Ngf	1.40551e-06	-0.448108	0.132	0.324	-0.192
else_4_old.young	Ceacam1	1.48903e-06	-0.529247	0.736	0.862	-0.126
else_4_old.young	Ywhah	1.49777e-06	-0.341506	0.693	0.842	-0.149
else_4_old.young	Ube2n	1.70692e-06	-0.347394	0.579	0.794	-0.215
else_4_old.young	Hax1	1.74984e-06	-0.265106	0.154	0.352	-0.198
else_4_old.young	Lrrfip2	1.78729e-06	-0.289692	0.177	0.381	-0.204
else_4_old.young	Tgif1	1.91982e-06	-0.367426	0.705	0.883	-0.178
else_4_old.young	Tmem93	2.04079e-06	-0.324432	0.602	0.765	-0.163
else_4_old.young	Zfp593	2.08513e-06	-0.323391	0.341	0.571	-0.23
else_4_old.young	Dusp18	2.16017e-06	0.33132	0.338	0.126	0.212
else_4_old.young	C1qbp	2.19098e-06	-0.324846	0.441	0.68	-0.239
else_4_old.young	Ndel1	2.23987e-06	0.375007	0.6	0.389	0.211
else_4_old.young	Iffo2	2.27076e-06	0.365528	0.379	0.162	0.217
else_4_old.young	Elf3	2.44034e-06	0.576169	0.65	0.453	0.197
else_4_old.young	Slc38a2	2.48583e-06	-0.335985	0.364	0.603	-0.239
else_4_old.young	Emp2	3.20457e-06	-0.286669	0.229	0.449	-0.22
else_4_old.young	Edf1	3.44969e-06	-0.344908	0.83	0.899	-0.069
else_4_old.young	Psmd7	4.01024e-06	-0.304808	0.452	0.7	-0.248
else_4_old.young	Rps27l	4.61647e-06	-0.309274	0.952	0.988	-0.036
else_4_old.young	Higd1a	4.77746e-06	-0.288055	0.496	0.717	-0.221
else_4_old.young	Tcf7l2	4.88547e-06	0.382927	0.602	0.401	0.201
else_4_old.young	Med8	4.89788e-06	-0.282018	0.184	0.389	-0.205
else_4_old.young	1110038B12Rik	5.00621e-06	-0.295123	0.43	0.668	-0.238
else_4_old.young	Tubb6	5.00686e-06	-0.503621	0.666	0.814	-0.148
else_4_old.young	Phxr4	5.02426e-06	-0.303947	0.173	0.372	-0.199
else_4_old.young	Palmd	5.04658e-06	0.274411	0.211	0.036	0.175
else_4_old.young	Ptms	5.27665e-06	0.403008	0.727	0.559	0.168
else_4_old.young	Pttg1ip	5.45141e-06	-0.477277	0.67	0.822	-0.152
else_4_old.young	Fam83a	5.69051e-06	-0.321093	0.196	0.397	-0.201
else_4_old.young	G3bp1	6.01096e-06	-0.336681	0.661	0.826	-0.165
else_4_old.young	Eif5b	6.26488e-06	-0.2898	0.834	0.951	-0.117
else_4_old.young	Ly6e	7.15153e-06	0.274241	1	1	0
else_4_old.young	Cox5a	7.43105e-06	-0.282636	0.716	0.874	-0.158
else_4_old.young	Atf5	8.30782e-06	-0.301037	0.157	0.348	-0.191
else_4_old.young	Ctnnb1	9.33574e-06	0.426397	0.691	0.555	0.136
else_4_old.young	Vapa	9.33607e-06	-0.268085	0.659	0.854	-0.195
else_4_old.young	Tmbim1	1.03894e-05	-0.307549	0.446	0.668	-0.222
else_4_old.young	Rpia	1.24772e-05	-0.310915	0.366	0.587	-0.221
else_4_old.young	Irx2	1.28944e-05	-0.303361	0.402	0.615	-0.213
else_4_old.young	Rab11a	1.30033e-05	-0.321093	0.525	0.749	-0.224
else_4_old.young	Dclk1	1.31903e-05	0.386544	0.602	0.368	0.234
else_4_old.young	Alcam	1.35902e-05	0.333405	0.355	0.15	0.205
else_4_old.young	Anxa7	1.36944e-05	-0.31541	0.366	0.599	-0.233
else_4_old.young	St3gal1	1.49023e-05	-0.25152	0.116	0.291	-0.175
else_4_old.young	Rap1a	1.50308e-05	-0.292707	0.391	0.623	-0.232
else_4_old.young	Capn2	1.56991e-05	-0.296393	0.289	0.502	-0.213
else_4_old.young	Rpl7l1	1.62857e-05	-0.28512	0.311	0.526	-0.215
else_4_old.young	Spint1	1.74054e-05	-0.394554	0.495	0.668	-0.173
else_4_old.young	Ddx18	1.80485e-05	-0.268138	0.225	0.437	-0.212
else_4_old.young	Exosc6	1.86403e-05	-0.296255	0.35	0.575	-0.225
else_4_old.young	Grpel2	1.87585e-05	-0.303122	0.254	0.462	-0.208
else_4_old.young	Ywhag	1.97271e-05	-0.31856	0.473	0.692	-0.219
else_4_old.young	Tppp3	1.9729e-05	0.60058	0.484	0.267	0.217
else_4_old.young	Bcl2l1	2.14159e-05	-0.263378	0.136	0.316	-0.18
else_4_old.young	Rbm3	2.51387e-05	0.34973	0.966	0.911	0.055
else_4_old.young	Mrps7	2.57932e-05	-0.27664	0.309	0.526	-0.217
else_4_old.young	Mt1	2.64968e-05	0.397675	0.952	0.826	0.126
else_4_old.young	Por	2.68606e-05	-0.267737	0.157	0.344	-0.187
else_4_old.young	Wwtr1	2.784e-05	-0.323934	0.471	0.672	-0.201
else_4_old.young	Erh	3.08698e-05	-0.309603	0.823	0.923	-0.1
else_4_old.young	C4b	3.08908e-05	0.361297	0.284	0.097	0.187
else_4_old.young	Gabrp	3.1865e-05	0.260852	0.186	0.028	0.158
else_4_old.young	Psmd8	3.24032e-05	-0.292284	0.618	0.822	-0.204
else_4_old.young	Paqr6	3.46671e-05	0.323639	0.359	0.158	0.201
else_4_old.young	Atp1a1	3.47725e-05	0.36023	0.871	0.781	0.09
else_4_old.young	Cx3cl1	3.69238e-05	0.341077	0.464	0.259	0.205
else_4_old.young	Phlda1	3.92364e-05	-0.416148	0.927	0.955	-0.028
else_4_old.young	Wsb2	4.23885e-05	-0.301741	0.454	0.664	-0.21
else_4_old.young	Eea1	4.70263e-05	-0.272449	0.205	0.401	-0.196
else_4_old.young	Ube2l3	5.04709e-05	-0.281475	0.4	0.615	-0.215
else_4_old.young	Ogfrl1	5.33641e-05	0.370353	0.562	0.356	0.206
else_4_old.young	Hmgb2	5.68696e-05	0.336417	0.627	0.429	0.198
else_4_old.young	Apobec3	5.70926e-05	0.354719	0.714	0.534	0.18
else_4_old.young	Anpep	5.75938e-05	0.332662	0.354	0.154	0.2
else_4_old.young	Plscr1	5.87875e-05	0.380804	0.343	0.146	0.197
else_4_old.young	Capns1	6.03449e-05	-0.345622	0.904	0.955	-0.051
else_4_old.young	Rela	6.29304e-05	0.325522	0.668	0.457	0.211
else_4_old.young	Ethe1	7.50698e-05	-0.256804	0.084	0.231	-0.147
else_4_old.young	Slc20a1	7.62498e-05	-0.259282	0.111	0.271	-0.16
else_4_old.young	Samhd1	7.85294e-05	0.29176	0.305	0.117	0.188
else_4_old.young	Lgals7	7.92723e-05	-0.544974	0.73	0.854	-0.124
else_4_old.young	4930523C07Rik	8.09791e-05	0.41104	0.496	0.291	0.205
else_4_old.young	Rala	8.43286e-05	-0.295123	0.438	0.644	-0.206
else_4_old.young	Irx1	8.93958e-05	-0.364879	0.389	0.579	-0.19
else_4_old.young	Zmiz1	9.06736e-05	-0.275672	0.311	0.522	-0.211
else_4_old.young	H2afv	9.51962e-05	0.350069	0.511	0.312	0.199
else_4_old.young	Hspa5	9.59947e-05	0.297529	0.8	0.571	0.229
else_4_old.young	Dusp7	0.000114363	-0.277003	0.243	0.445	-0.202
else_4_old.young	Atp5k	0.000135577	0.34563	0.693	0.559	0.134
else_4_old.young	Plin2	0.000165931	-0.778564	0.443	0.607	-0.164
else_4_old.young	Nr4a2	0.000167959	0.312624	0.232	0.065	0.167
else_4_old.young	Krt23	0.000170238	0.253315	0.161	0.02	0.141
else_4_old.young	S100a6	0.000192118	-0.487168	0.961	0.98	-0.019
else_4_old.young	Vamp8	0.000202294	0.312672	0.85	0.802	0.048
else_4_old.young	D11Wsu99e	0.000206555	-0.280109	0.655	0.818	-0.163
else_4_old.young	Nedd4	0.000213106	0.308656	0.696	0.543	0.153
else_4_old.young	Ubd	0.00022452	-0.271629	0.13	0.296	-0.166
else_4_old.young	Krt8	0.000227993	-0.342758	1	0.996	0.004
else_4_old.young	Arf1	0.000228572	-0.262562	0.916	0.943	-0.027
else_4_old.young	Mrps18b	0.00023283	-0.268261	0.257	0.453	-0.196
else_4_old.young	Las1l	0.000236835	-0.491199	0.354	0.522	-0.168
else_4_old.young	Klf6	0.000245657	-0.475132	0.798	0.923	-0.125
else_4_old.young	Ube2a	0.000265765	-0.261378	0.37	0.583	-0.213
else_4_old.young	Psma3	0.000270755	-0.286463	0.784	0.899	-0.115
else_4_old.young	Ephb3	0.000278071	-0.307327	0.364	0.567	-0.203
else_4_old.young	Nop56	0.000302229	-0.276902	0.345	0.551	-0.206
else_4_old.young	Ccnd1	0.000318556	0.42542	0.795	0.7	0.095
else_4_old.young	Fam107b	0.000339128	-0.619702	0.582	0.733	-0.151
else_4_old.young	Ube2i	0.000342988	-0.258265	0.673	0.846	-0.173
else_4_old.young	1110008P14Rik	0.00034593	-0.296924	0.404	0.599	-0.195
else_4_old.young	Rab3ip	0.000353274	-0.271483	0.229	0.417	-0.188
else_4_old.young	Rp9	0.000363004	0.302293	0.611	0.433	0.178
else_4_old.young	Egln3	0.000369577	-0.284561	0.102	0.251	-0.149
else_4_old.young	Cdh1	0.000376366	-0.303678	0.807	0.923	-0.116
else_4_old.young	Eif5	0.000384758	-0.282035	0.854	0.935	-0.081
else_4_old.young	Ppm1g	0.000439392	-0.265224	0.32	0.518	-0.198
else_4_old.young	Snrpe	0.000484137	-0.253152	0.691	0.846	-0.155
else_4_old.young	Ncl	0.000485313	-0.320319	0.948	0.955	-0.007
else_4_old.young	Lypd3	0.000517786	-0.510129	0.943	0.955	-0.012
else_4_old.young	Itm2b	0.000536629	0.417904	0.998	0.996	0.002
else_4_old.young	Ncald	0.000618325	0.291954	0.262	0.093	0.169
else_4_old.young	Wdr43	0.000659383	-0.267881	0.405	0.615	-0.21
else_4_old.young	Tmem176a	0.000680733	0.462582	0.702	0.607	0.095
else_4_old.young	Igj	0.000683031	0.894471	0.112	0	0.112
else_4_old.young	Neat1	0.00071294	-0.466546	0.7	0.834	-0.134
else_4_old.young	Cd44	0.000729353	-0.329081	0.525	0.713	-0.188
else_4_old.young	Rhoj	0.000758954	0.35866	0.564	0.372	0.192
else_4_old.young	Ndufa13	0.000763386	0.286494	0.834	0.765	0.069
else_4_old.young	Thbs1	0.000764942	-0.419869	0.388	0.563	-0.175
else_4_old.young	Tmem2	0.00079745	0.323745	0.43	0.247	0.183
else_4_old.young	Snrpd1	0.00079972	-0.275452	0.639	0.794	-0.155
else_4_old.young	Gltscr2	0.000876546	0.328319	0.891	0.842	0.049
else_4_old.young	Arrb1	0.000939673	0.314449	0.416	0.231	0.185
else_4_old.young	Nr4a1	0.00097828	0.293015	0.404	0.206	0.198
else_4_old.young	2010003O02Rik	0.00110009	0.271786	0.354	0.17	0.184
else_4_old.young	Cry1	0.0011021	-0.283947	0.348	0.53	-0.182
else_4_old.young	Nhp2	0.00111368	-0.307239	0.68	0.814	-0.134
else_4_old.young	Calm2	0.00113128	0.312079	0.93	0.895	0.035
else_4_old.young	Rftn1	0.00115187	0.293993	0.357	0.174	0.183
else_4_old.young	Trf	0.00135794	0.936099	0.85	0.854	-0.004
else_4_old.young	Csnk2b	0.00145284	-0.252469	0.382	0.583	-0.201
else_4_old.young	Klf13	0.00154318	0.360584	0.845	0.745	0.1
else_4_old.young	Tob1	0.00154796	0.404047	0.386	0.206	0.18
else_4_old.young	Pdia3	0.00160394	0.370964	0.607	0.401	0.206
else_4_old.young	F3	0.0016374	-0.613424	0.443	0.628	-0.185
else_4_old.young	Sbsn	0.0017435	-0.379791	0.273	0.445	-0.172
else_4_old.young	Zfp706	0.00178375	-0.305859	0.721	0.842	-0.121
else_4_old.young	D14Ertd449e	0.00189514	0.316886	0.62	0.462	0.158
else_4_old.young	Cwh43	0.00196692	0.375923	0.182	0.045	0.137
else_4_old.young	Lrrc8a	0.00202004	-0.28549	0.212	0.385	-0.173
else_4_old.young	Srsf3	0.00205911	-0.301245	0.825	0.927	-0.102
else_4_old.young	Ehd1	0.00206305	-0.335354	0.498	0.668	-0.17
else_4_old.young	Rb1	0.0021164	0.259918	0.345	0.166	0.179
else_4_old.young	Crip2	0.00229558	0.334169	0.957	0.927	0.03
else_4_old.young	Clic6	0.00244236	0.402619	0.47	0.316	0.154
else_4_old.young	Phc2	0.0029805	-0.254736	0.341	0.526	-0.185
else_4_old.young	Eif1ax	0.00304542	-0.286578	0.534	0.725	-0.191
else_4_old.young	Cox7a2l	0.00330939	0.278189	0.934	0.895	0.039
else_4_old.young	Tuba4a	0.00337365	-0.370314	0.548	0.717	-0.169
else_4_old.young	Mapk3	0.00343912	0.25363	0.393	0.211	0.182
else_4_old.young	Tmed3	0.00381654	0.303079	0.552	0.381	0.171
else_4_old.young	Cxcl16	0.00393894	-0.321259	0.479	0.668	-0.189
else_4_old.young	Ddrgk1	0.00394708	0.278516	0.48	0.296	0.184
else_4_old.young	Bnip3l	0.00409093	0.250134	0.291	0.126	0.165
else_4_old.young	Rrs1	0.00425927	-0.271595	0.357	0.543	-0.186
else_4_old.young	Tbcc	0.00428791	-0.261272	0.377	0.567	-0.19
else_4_old.young	Tpd52	0.00430603	-0.274216	0.511	0.684	-0.173
else_4_old.young	Scp2	0.00444508	0.280705	0.677	0.498	0.179
else_4_old.young	Sik1	0.00471039	0.338971	0.589	0.417	0.172
else_4_old.young	Sar1a	0.00494248	-0.250475	0.47	0.664	-0.194
else_4_old.young	Hdgf	0.00544047	-0.277424	0.843	0.907	-0.064
else_4_old.young	Expi	0.00564697	0.417696	0.988	0.988	0
else_4_old.young	Tnrc6b	0.00588622	0.261464	0.354	0.182	0.172
else_4_old.young	Ece1	0.00634972	0.30761	0.371	0.206	0.165
else_4_old.young	Hsp90ab1	0.00670476	-0.281405	0.995	1	-0.005
else_4_old.young	Igfbp5	0.0069357	0.799165	0.77	0.785	-0.015
else_4_old.young	Anxa1	0.00719702	0.553623	0.929	0.931	-0.002
else_4_old.young	Crabp2	0.00733444	-0.392689	0.462	0.615	-0.153
else_4_old.young	Snhg12	0.00753043	-0.354603	0.307	0.466	-0.159
else_4_old.young	Foxp1	0.00823206	0.317562	0.482	0.312	0.17
else_4_old.young	Gstm1	0.00837866	0.272718	0.243	0.093	0.15
else_4_old.young	Ppp1r2	0.00875334	-0.250714	0.9	0.964	-0.064
else_4_old.young	Clta	0.00898927	-0.300082	0.864	0.927	-0.063
else_4_old.young	Tmco1	0.00928193	0.257361	0.471	0.287	0.184
else_4_old.young	Plec	0.00987615	-0.291423	0.414	0.595	-0.181
else_4_old.young	Llph	0.0104144	-0.290889	0.584	0.729	-0.145
else_4_old.young	Emp1	0.0114807	0.426228	0.918	0.879	0.039
else_4_old.young	Ythdc1	0.0116506	0.283084	0.512	0.336	0.176
else_4_old.young	Gtl3	0.0116725	0.255694	0.405	0.235	0.17
else_4_old.young	Tecr	0.0120689	0.272558	0.598	0.433	0.165
else_4_old.young	Ube2b	0.0124274	0.305511	0.8	0.668	0.132
else_4_old.young	Hint2	0.0126678	0.275532	0.546	0.385	0.161
else_4_old.young	1110067D22Rik	0.0129384	0.337722	0.405	0.235	0.17
else_4_old.young	Hmgn3	0.0132667	0.264361	0.673	0.518	0.155
else_4_old.young	Socs5	0.0133147	-0.253066	0.234	0.393	-0.159
else_4_old.young	Irf6	0.0141224	-0.287598	0.43	0.599	-0.169
else_4_old.young	Runx1	0.0144641	-0.291474	0.305	0.474	-0.169
else_4_old.young	Gpx3	0.0152786	0.594378	0.266	0.109	0.157
else_4_old.young	Clmn	0.0162954	0.259413	0.411	0.243	0.168
else_4_old.young	Fkbp1a	0.0165135	-0.267672	0.611	0.773	-0.162
else_4_old.young	Rnf130	0.0174379	0.27924	0.568	0.409	0.159
else_4_old.young	Churc1	0.0175574	0.259173	0.42	0.251	0.169
else_4_old.young	Kcnq1ot1	0.0176157	-0.287398	0.438	0.607	-0.169
else_4_old.young	Taf10	0.0177321	-0.268931	0.509	0.664	-0.155
else_4_old.young	Eif4a1	0.0183748	-0.264455	0.989	0.996	-0.007
else_4_old.young	Jup	0.0225502	-0.256069	0.804	0.931	-0.127
else_4_old.young	Tubb2b	0.0229232	-0.314293	0.282	0.449	-0.167
else_4_old.young	Cryba4	0.0246063	0.267501	0.12	0.016	0.104
else_4_old.young	Plscr2	0.0257938	0.252407	0.329	0.166	0.163
else_4_old.young	Stat3	0.0263266	0.299938	0.734	0.628	0.106
else_4_old.young	Myl12b	0.026392	0.271098	0.614	0.462	0.152
else_4_old.young	Slpi	0.0292583	0.398829	0.229	0.089	0.14
else_4_old.young	Ssr2	0.0301087	-0.284337	0.584	0.753	-0.169
else_4_old.young	Sdc4	0.0312367	-0.37984	0.993	1	-0.007
else_4_old.young	Glul	0.0334187	0.370803	0.573	0.389	0.184
else_4_old.young	Denr	0.0339779	-0.314933	0.588	0.717	-0.129
else_4_old.young	Sdc1	0.0341642	-0.421574	0.4	0.567	-0.167
else_4_old.young	Pa2g4	0.0346176	-0.284982	0.423	0.579	-0.156
else_4_old.young	Bcam	0.0348142	0.313007	0.564	0.405	0.159
else_4_old.young	Anp32a	0.0350049	0.266828	0.484	0.32	0.164
else_4_old.young	Hmgn2	0.0353827	0.320166	0.582	0.413	0.169
else_4_old.young	Tuba1a	0.0367297	0.376478	0.346	0.186	0.16
else_4_old.young	Kdm6b	0.0396934	0.410506	0.695	0.551	0.144
else_4_old.young	Tnrc6a	0.0401716	0.261271	0.457	0.291	0.166
else_4_old.young	Ell2	0.0406958	0.258887	0.336	0.178	0.158
else_4_old.young	Sepw1	0.0432568	0.26661	0.905	0.83	0.075
else_4_old.young	Fhl2	0.0439718	-0.282543	0.273	0.437	-0.164
else_4_old.young	Erdr1	0.0481354	0.402167	0.704	0.619	0.085
else_8_old.young	Rps15a-ps4	2.35447e-17	-0.573313	0.917	1	-0.083
else_8_old.young	Gadd45g	2.98655e-16	-1.11194	0.548	0.88	-0.332
else_8_old.young	C130026I21Rik	2.58007e-14	0.640999	0.455	0.038	0.417
else_8_old.young	Myoc	1.06148e-12	1.57717	0.63	0.218	0.412
else_8_old.young	Col1a1	1.11876e-12	-0.806375	0.974	1	-0.026
else_8_old.young	Pim1	2.6501e-12	-0.820525	0.424	0.714	-0.29
else_8_old.young	Hspa8	1.06894e-10	-0.645952	0.997	0.992	0.005
else_8_old.young	Marcks	1.93072e-10	0.549776	0.983	0.985	-0.002
else_8_old.young	Rps28	2.3077e-10	0.384787	1	1	0
else_8_old.young	Meg3	7.20198e-10	-0.762537	0.486	0.835	-0.349
else_8_old.young	Zfp36	1.64809e-09	0.885651	0.92	0.759	0.161
else_8_old.young	Tnfrsf12a	1.87445e-09	-0.741765	0.607	0.827	-0.22
else_8_old.young	Gm9320	8.5684e-09	-0.426499	0.311	0.624	-0.313
else_8_old.young	Itm2a	1.54561e-08	-0.625422	0.156	0.429	-0.273
else_8_old.young	Csrp2	2.13599e-08	-0.522984	0.891	0.977	-0.086
else_8_old.young	Baz1a	4.81656e-08	-0.42289	0.161	0.421	-0.26
else_8_old.young	Npm1	5.18323e-08	-0.455636	0.927	1	-0.073
else_8_old.young	Col3a1	6.51602e-08	-0.804786	0.984	1	-0.016
else_8_old.young	Zswim6	1.37544e-07	-0.361349	0.095	0.316	-0.221
else_8_old.young	Tnxb	1.65009e-07	0.505184	0.964	0.902	0.062
else_8_old.young	Junb	2.38531e-07	0.702814	0.976	0.94	0.036
else_8_old.young	Slc16a1	2.77272e-07	-0.339063	0.168	0.436	-0.268
else_8_old.young	Nr4a1	3.38813e-07	0.864483	0.746	0.534	0.212
else_8_old.young	Btg2	3.39101e-07	0.741825	0.702	0.451	0.251
else_8_old.young	Hsp90ab1	4.30464e-07	-0.388071	0.993	1	-0.007
else_8_old.young	Rian	4.93728e-07	-0.350256	0.135	0.383	-0.248
else_8_old.young	Eln	8.50199e-07	0.776693	0.872	0.737	0.135
else_8_old.young	Rpl15	1.53236e-06	-0.250666	1	1	0
else_8_old.young	Ier2	3.08155e-06	0.766677	0.735	0.481	0.254
else_8_old.young	S100a6	5.75402e-06	0.349515	1	1	0
else_8_old.young	Plekho1	6.51758e-06	-0.254407	0.071	0.256	-0.185
else_8_old.young	Crip1	7.26654e-06	0.542741	0.997	0.992	0.005
else_8_old.young	Nab2	7.29301e-06	-0.443147	0.221	0.466	-0.245
else_8_old.young	2410006H16Rik	9.36241e-06	-0.454854	0.676	0.88	-0.204
else_8_old.young	Gna13	1.08948e-05	-0.474638	0.299	0.549	-0.25
else_8_old.young	A430107O13Rik	1.42527e-05	-0.321832	0.159	0.391	-0.232
else_8_old.young	Gm1821	2.82201e-05	-0.443958	0.657	0.865	-0.208
else_8_old.young	Hsp90aa1	3.48812e-05	-0.524471	0.862	0.94	-0.078
else_8_old.young	Pdia3	3.82362e-05	0.470365	0.875	0.737	0.138
else_8_old.young	Eef1b2	4.09264e-05	-0.298901	0.988	1	-0.012
else_8_old.young	Gm15708	4.09734e-05	-0.26195	0.081	0.263	-0.182
else_8_old.young	Cd74	6.5568e-05	-0.295735	0.502	0.722	-0.22
else_8_old.young	Ehd2	0.000100997	0.38549	0.464	0.195	0.269
else_8_old.young	Nfkb1	0.000108318	-0.456136	0.394	0.632	-0.238
else_8_old.young	Id2	0.000150987	-0.647273	0.332	0.571	-0.239
else_8_old.young	1500012F01Rik	0.000157412	-0.424834	0.502	0.737	-0.235
else_8_old.young	Fos	0.00016553	0.658702	0.926	0.789	0.137
else_8_old.young	Nmd3	0.00021538	-0.282196	0.13	0.331	-0.201
else_8_old.young	Hmox1	0.000221661	-0.479975	0.28	0.519	-0.239
else_8_old.young	Baiap2	0.000315244	-0.413286	0.311	0.556	-0.245
else_8_old.young	Cebpb	0.00039929	-0.460854	0.678	0.895	-0.217
else_8_old.young	Igfbp6	0.000710365	0.420371	1	1	0
else_8_old.young	Igj	0.00103965	1.07636	0.201	0.008	0.193
else_8_old.young	Dact2	0.00108711	0.693906	0.445	0.218	0.227
else_8_old.young	Zfp385a	0.00140226	0.451283	0.744	0.579	0.165
else_8_old.young	Naa50	0.00201192	-0.376577	0.301	0.526	-0.225
else_8_old.young	Rpl22l1	0.00213568	-0.309587	1	1	0
else_8_old.young	Senp6	0.0024687	-0.278649	0.306	0.549	-0.243
else_8_old.young	Adm	0.00251815	-0.646597	0.258	0.481	-0.223
else_8_old.young	Taf1d	0.00253411	-0.299646	0.253	0.474	-0.221
else_8_old.young	Ecm1	0.00327545	0.492786	0.953	0.94	0.013
else_8_old.young	Tpst1	0.00371876	-0.33468	0.478	0.684	-0.206
else_8_old.young	Atf4	0.00432713	-0.478064	0.76	0.872	-0.112
else_8_old.young	Ptx3	0.0046972	-1.31951	0.715	0.85	-0.135
else_8_old.young	Egr1	0.00665455	0.478007	0.943	0.782	0.161
else_8_old.young	S100a16	0.0072527	0.338851	0.974	0.94	0.034
else_8_old.young	Eef1g	0.00801979	-0.284404	0.976	0.977	-0.001
else_8_old.young	Pltp	0.0104909	0.293474	0.249	0.053	0.196
else_8_old.young	Cd55	0.012359	0.442517	0.874	0.767	0.107
else_8_old.young	Wasl	0.0132411	-0.280108	0.351	0.579	-0.228
else_8_old.young	Srpx	0.0198152	-0.37965	0.289	0.496	-0.207
else_8_old.young	Cd9	0.019826	0.540494	0.533	0.293	0.24
else_8_old.young	Pnp	0.0199888	-0.384565	0.753	0.857	-0.104
else_8_old.young	Actg1	0.0211552	0.430473	0.995	1	-0.005
else_8_old.young	Eif4a2	0.0240226	-0.344818	0.607	0.797	-0.19
else_8_old.young	Thbd	0.0244171	0.509942	0.87	0.805	0.065
else_8_old.young	Pim3	0.0245801	-0.350024	0.324	0.534	-0.21
else_8_old.young	Eif5	0.0274804	-0.485197	0.566	0.714	-0.148
else_8_old.young	Pnrc1	0.0315746	-0.403334	0.832	0.925	-0.093
else_8_old.young	Sat1	0.0331278	-0.610029	0.735	0.887	-0.152
else_8_old.young	Ccnd3	0.0362562	0.319778	0.445	0.233	0.212
else_8_old.young	Gnl3	0.0465692	-0.375824	0.362	0.534	-0.172
else_8_old.young	Ubb	0.0473608	-0.335156	0.991	0.992	-0.001
else_6_old.young	Rps10	1.3724e-56	-0.769134	1	1	0
else_6_old.young	Rplp1	4.12861e-56	-0.841264	1	1	0
else_6_old.young	Tpt1	8.83785e-56	-0.790585	1	1	0
else_6_old.young	Rps20	6.00445e-55	-0.82156	1	1	0
else_6_old.young	Rps28	1.01974e-52	0.772324	1	1	0
else_6_old.young	Rpl28	1.31995e-51	-0.716815	1	1	0
else_6_old.young	Rps24	3.12375e-51	-0.714118	1	1	0
else_6_old.young	Rpl23	1.97914e-47	-0.603173	1	1	0
else_6_old.young	Cxcl15	3.48548e-46	1.40988	0.963	0.675	0.288
else_6_old.young	Rpl31	8.50534e-46	-0.634629	1	1	0
else_6_old.young	Rps21	1.5747e-44	-0.61426	1	1	0
else_6_old.young	Rps15	2.86064e-44	-0.55457	1	1	0
else_6_old.young	Rplp2	1.0904e-43	-0.577378	1	1	0
else_6_old.young	Eef1b2	8.40091e-42	-0.793775	0.98	1	-0.02
else_6_old.young	Tsc22d1	2.07506e-41	1.30521	0.92	0.567	0.353
else_6_old.young	Rps12	3.93583e-41	-0.786792	1	1	0
else_6_old.young	Jund	3.41543e-40	1.241	1	0.995	0.005
else_6_old.young	Sgk1	2.77586e-38	1.47586	0.775	0.256	0.519
else_6_old.young	Gnb2l1	1.58952e-37	-0.667367	1	0.99	0.01
else_6_old.young	Rpl7	2.67299e-37	-0.512153	1	1	0
else_6_old.young	Rps3	3.03902e-37	-0.497479	1	1	0
else_6_old.young	Rpl12	1.72571e-36	-0.692255	1	1	0
else_6_old.young	Rps17	2.31635e-36	-0.556053	1	1	0
else_6_old.young	Rps8	3.12998e-35	-0.524447	1	1	0
else_6_old.young	F3	1.90526e-34	-1.62701	0.823	0.941	-0.118
else_6_old.young	Rpl10a	4.33391e-34	-0.547217	1	1	0
else_6_old.young	Rpl7a	6.69579e-33	-0.555812	0.998	1	-0.002
else_6_old.young	Cdc42ep4	9.22275e-33	-1.17804	0.312	0.729	-0.417
else_6_old.young	Rpl11	1.3478e-32	-0.44722	1	1	0
else_6_old.young	Eef1a1	2.56148e-32	-0.546574	1	1	0
else_6_old.young	Tmem86a	3.68793e-32	-1.06414	0.175	0.606	-0.431
else_6_old.young	Rpl5	7.19524e-32	-0.535431	0.998	1	-0.002
else_6_old.young	Rpl18	3.99914e-31	-0.444165	1	1	0
else_6_old.young	Pnrc1	1.01425e-30	-1.05743	0.796	0.97	-0.174
else_6_old.young	Pdia3	3.24391e-30	0.886958	0.819	0.399	0.42
else_6_old.young	Rpl19	1.57924e-29	-0.381663	1	1	0
else_6_old.young	Rpl22	3.44546e-29	-0.473846	0.995	1	-0.005
else_6_old.young	Rps13	2.68016e-28	-0.452962	1	1	0
else_6_old.young	Gadd45a	2.04564e-27	-1.17132	0.514	0.867	-0.353
else_6_old.young	Rps27a	1.71641e-26	-0.412669	1	1	0
else_6_old.young	App	3.73658e-26	0.889257	0.758	0.345	0.413
else_6_old.young	Rpl27a	7.3144e-26	-0.385953	1	1	0
else_6_old.young	Rps11	1.8217e-25	-0.369502	1	1	0
else_6_old.young	Rps7	2.39143e-25	-0.431693	1	1	0
else_6_old.young	Atf3	5.10921e-25	1.07563	0.825	0.374	0.451
else_6_old.young	Rpl9	7.25694e-25	-0.40986	1	1	0
else_6_old.young	Chst8	3.50215e-24	-0.465429	0.056	0.36	-0.304
else_6_old.young	Rps16	3.83677e-24	-0.390788	1	1	0
else_6_old.young	Slc12a2	7.84202e-24	0.885088	0.986	0.961	0.025
else_6_old.young	Krt4	9.47891e-24	-0.982194	0.02	0.266	-0.246
else_6_old.young	Spsb1	1.59768e-23	-0.50767	0.112	0.463	-0.351
else_6_old.young	Id2	2.50322e-23	-0.775758	0.097	0.429	-0.332
else_6_old.young	H2-Q4	4.23784e-23	-1.32492	0.337	0.675	-0.338
else_6_old.young	Rpsa	4.96063e-23	-0.530655	1	1	0
else_6_old.young	Fosb	7.09622e-23	1.07578	0.796	0.34	0.456
else_6_old.young	2310002J15Rik	1.38413e-22	-0.731049	0.107	0.438	-0.331
else_6_old.young	Btg1	1.38637e-22	0.849588	0.974	0.833	0.141
else_6_old.young	Agtr1a	4.98188e-22	0.807257	0.811	0.463	0.348
else_6_old.young	Gm9320	5.96155e-22	-0.520683	0.281	0.685	-0.404
else_6_old.young	Enho	2.39557e-21	0.765944	0.799	0.453	0.346
else_6_old.young	Rpl13a	4.89111e-20	-0.325752	1	1	0
else_6_old.young	Atp5k	1.06998e-19	0.574808	0.913	0.783	0.13
else_6_old.young	Rps3a	1.69113e-19	-0.378118	1	1	0
else_6_old.young	Gna13	2.14874e-19	-0.573966	0.284	0.635	-0.351
else_6_old.young	Nupr1	3.03646e-19	1.19324	0.985	0.936	0.049
else_6_old.young	Inppl1	4.3288e-19	-0.647358	0.385	0.714	-0.329
else_6_old.young	Ddit4	9.90191e-19	-0.778041	0.22	0.567	-0.347
else_6_old.young	Snai1	1.83884e-18	-0.439256	0.01	0.197	-0.187
else_6_old.young	Tbx3	2.04509e-18	-0.599696	0.25	0.591	-0.341
else_6_old.young	Lzts2	2.80539e-18	-0.595793	0.382	0.719	-0.337
else_6_old.young	Rps2	5.31714e-18	-0.430023	1	1	0
else_6_old.young	Acot1	5.76178e-18	-0.833667	0.734	0.897	-0.163
else_6_old.young	Rnf10	6.11234e-18	0.557966	0.596	0.212	0.384
else_6_old.young	Fau	7.2389e-18	-0.293682	1	1	0
else_6_old.young	Rpl17	1.44468e-17	-0.380265	1	1	0
else_6_old.young	Rpl27	1.99159e-17	-0.3214	1	1	0
else_6_old.young	Mt2	3.63668e-17	-1.25674	0.799	0.916	-0.117
else_6_old.young	Klf10	4.56193e-17	0.678539	0.533	0.163	0.37
else_6_old.young	Zfp52	5.14948e-17	-0.368745	0.072	0.34	-0.268
else_6_old.young	Rpl39	1.04111e-16	-0.319073	1	1	0
else_6_old.young	Rpl21	1.12367e-16	-0.327666	1	1	0
else_6_old.young	Aqp3	1.22135e-16	-0.912644	0.227	0.542	-0.315
else_6_old.young	Rpl29	1.24696e-16	-0.400861	0.998	1	-0.002
else_6_old.young	Rps15a	1.39344e-16	-0.412639	1	1	0
else_6_old.young	Rpl35a	1.43759e-16	-0.325345	1	1	0
else_6_old.young	Klf6	1.59595e-16	0.798017	0.92	0.734	0.186
else_6_old.young	Plk2	2.35714e-16	0.744712	0.606	0.241	0.365
else_6_old.young	Runx1	4.13607e-16	-0.608373	0.595	0.837	-0.242
else_6_old.young	Slc7a2	6.23239e-16	0.724533	0.869	0.704	0.165
else_6_old.young	Tmsb4x	8.10486e-16	0.824659	1	1	0
else_6_old.young	Uba52	1.12714e-15	-0.269667	1	1	0
else_6_old.young	Mt1	1.21492e-15	-1.01539	0.978	0.98	-0.002
else_6_old.young	Rpl8	1.33928e-15	-0.31123	1	1	0
else_6_old.young	Vegfa	1.71358e-15	-0.625717	0.23	0.542	-0.312
else_6_old.young	Il28b	1.96851e-15	-0.349017	0.002	0.143	-0.141
else_6_old.young	Fzd10	2.63427e-15	-0.419406	0.087	0.345	-0.258
else_6_old.young	Tnfrsf21	3.64736e-15	0.638044	0.746	0.498	0.248
else_6_old.young	Pet112l	4.41592e-15	0.683052	0.533	0.163	0.37
else_6_old.young	Rps4x	5.85529e-15	-0.350335	1	1	0
else_6_old.young	Il18r1	6.56419e-15	0.535161	0.445	0.094	0.351
else_6_old.young	Rps23	8.0748e-15	-0.337673	1	1	0
else_6_old.young	Ctns	1.18587e-14	-0.503312	0.101	0.365	-0.264
else_6_old.young	Rpl23a	2.01561e-14	-0.336564	1	1	0
else_6_old.young	Cited1	2.76769e-14	-0.956404	0.635	0.867	-0.232
else_6_old.young	Plekhg3	3.34189e-14	-0.467243	0.281	0.601	-0.32
else_6_old.young	Hspa5	3.74956e-14	0.752849	0.695	0.335	0.36
else_6_old.young	Cirbp	4.59285e-14	0.58201	0.784	0.522	0.262
else_6_old.young	Rac1	7.5474e-14	-0.482867	0.903	0.975	-0.072
else_6_old.young	Cdk19	8.08236e-14	0.564606	0.7	0.404	0.296
else_6_old.young	Tmed10	8.47788e-14	0.508905	0.957	0.897	0.06
else_6_old.young	Greb1	8.75976e-14	-0.430001	0.043	0.246	-0.203
else_6_old.young	Fam43a	1.95462e-13	-0.743385	0.417	0.7	-0.283
else_6_old.young	Fam110a	2.1649e-13	0.548095	0.535	0.197	0.338
else_6_old.young	Ly6e	2.24965e-13	0.475789	1	0.995	0.005
else_6_old.young	Areg	2.4034e-13	-0.963588	0.869	0.951	-0.082
else_6_old.young	Sox9	5.74163e-13	-0.723587	0.693	0.916	-0.223
else_6_old.young	Dpep2	1.0365e-12	0.703336	0.537	0.202	0.335
else_6_old.young	Csrnp1	1.11374e-12	0.523733	0.424	0.099	0.325
else_6_old.young	Xbp1	2.02822e-12	0.525452	0.71	0.429	0.281
else_6_old.young	Slc5a5	2.13612e-12	0.701991	0.833	0.571	0.262
else_6_old.young	Baiap2l1	2.1869e-12	-0.394377	0.167	0.448	-0.281
else_6_old.young	Net1	2.76245e-12	-0.481576	0.092	0.32	-0.228
else_6_old.young	Capn5	4.21683e-12	-0.434806	0.25	0.552	-0.302
else_6_old.young	Serinc3	4.53972e-12	0.475006	0.973	0.936	0.037
else_6_old.young	Prlr	5.57717e-12	0.462095	0.997	1	-0.003
else_6_old.young	Apc	7.88794e-12	-0.516432	0.353	0.64	-0.287
else_6_old.young	Mad2l1	1.08323e-11	-0.373238	0.031	0.202	-0.171
else_6_old.young	Marcks	1.1924e-11	0.523532	0.511	0.192	0.319
else_6_old.young	Fgg	1.71753e-11	-1.17631	0.194	0.463	-0.269
else_6_old.young	H3f3b	2.57562e-11	0.525677	1	1	0
else_6_old.young	Tm9sf3	2.82125e-11	0.520933	0.853	0.7	0.153
else_6_old.young	Trps1	3.33698e-11	0.535976	0.761	0.517	0.244
else_6_old.young	Cldn8	3.6682e-11	0.474692	0.37	0.079	0.291
else_6_old.young	Ggct	1.06074e-10	-0.578767	0.111	0.335	-0.224
else_6_old.young	Naca	1.15198e-10	-0.277715	0.998	1	-0.002
else_6_old.young	Ddx3x	1.65998e-10	0.544094	0.758	0.527	0.231
else_6_old.young	1110038B12Rik	1.90822e-10	-0.440651	0.266	0.542	-0.276
else_6_old.young	Nme2	1.91758e-10	-0.439513	0.98	0.995	-0.015
else_6_old.young	Rpl15	1.99678e-10	-0.265639	1	1	0
else_6_old.young	Tmem56	2.03594e-10	0.510455	0.956	0.887	0.069
else_6_old.young	Dnajb1	4.88144e-10	0.574752	0.659	0.35	0.309
else_6_old.young	Polr2l	6.18903e-10	0.408158	0.986	0.985	0.001
else_6_old.young	Mtmr7	6.39158e-10	0.634718	0.784	0.611	0.173
else_6_old.young	Gpx3	7.0503e-10	1.15375	0.976	0.98	-0.004
else_6_old.young	Dhrs3	1.25094e-09	0.493357	0.496	0.202	0.294
else_6_old.young	Socs2	1.61239e-09	0.496742	0.523	0.222	0.301
else_6_old.young	Cox7c	1.70995e-09	-0.288994	0.997	0.995	0.002
else_6_old.young	Wnt4	2.01475e-09	0.567966	0.855	0.704	0.151
else_6_old.young	Alox15	2.4273e-09	-0.48696	0.131	0.355	-0.224
else_6_old.young	Arg1	2.93138e-09	0.440105	0.266	0.025	0.241
else_6_old.young	Foxa1	3.53659e-09	0.464179	0.579	0.296	0.283
else_6_old.young	Tmed9	3.60983e-09	0.423934	0.877	0.768	0.109
else_6_old.young	Pdcd4	4.45112e-09	0.540464	0.664	0.404	0.26
else_6_old.young	Eef1g	4.72374e-09	-0.493251	0.998	0.99	0.008
else_6_old.young	Dmbt1	4.82139e-09	-1.16611	0.036	0.192	-0.156
else_6_old.young	Snhg9	5.57789e-09	0.423414	0.499	0.212	0.287
else_6_old.young	Rnf208	8.44573e-09	-0.379658	0.22	0.478	-0.258
else_6_old.young	Ppap2c	1.0405e-08	-0.385131	0.654	0.813	-0.159
else_6_old.young	Ddx5	1.28394e-08	0.377062	0.998	0.99	0.008
else_6_old.young	Morf4l1	1.39756e-08	0.427848	0.881	0.749	0.132
else_6_old.young	Rpl32	1.41382e-08	-0.256395	1	1	0
else_6_old.young	1500012F01Rik	1.45891e-08	-0.48556	0.586	0.798	-0.212
else_6_old.young	Tnfrsf12a	1.54162e-08	-0.496605	0.918	0.931	-0.013
else_6_old.young	R3hdml	1.5519e-08	0.800854	0.678	0.473	0.205
else_6_old.young	Oaz1	2.10887e-08	0.405399	0.917	0.852	0.065
else_6_old.young	Stat5a	2.21046e-08	-0.474202	0.293	0.532	-0.239
else_6_old.young	Fam38b	2.87785e-08	0.527393	0.644	0.409	0.235
else_6_old.young	Rpl10	2.88995e-08	-0.275556	1	1	0
else_6_old.young	Klf5	2.95503e-08	0.444943	0.463	0.182	0.281
else_6_old.young	Tmed3	2.95727e-08	0.878004	0.939	0.887	0.052
else_6_old.young	Vamp8	3.19603e-08	0.361879	0.898	0.852	0.046
else_6_old.young	Rps25	3.23475e-08	-0.254233	1	1	0
else_6_old.young	Peo1	3.55081e-08	-0.440896	0.244	0.493	-0.249
else_6_old.young	Inhbb	3.74968e-08	-0.349602	0.203	0.448	-0.245
else_6_old.young	Ppp3ca	4.42274e-08	0.377778	0.443	0.167	0.276
else_6_old.young	Mras	4.65149e-08	-0.257332	0.07	0.251	-0.181
else_6_old.young	Trib1	4.81526e-08	0.465568	0.552	0.276	0.276
else_6_old.young	Rplp0	5.06024e-08	-0.263318	1	1	0
else_6_old.young	Plec	6.49873e-08	-0.467539	0.675	0.808	-0.133
else_6_old.young	Pdia6	7.10695e-08	0.530338	0.642	0.394	0.248
else_6_old.young	Fam84a	1.076e-07	0.580178	0.494	0.241	0.253
else_6_old.young	Tob1	1.07998e-07	0.379583	0.445	0.172	0.273
else_6_old.young	Plk3	1.73293e-07	0.379259	0.348	0.099	0.249
else_6_old.young	Sub1	1.88542e-07	0.45597	0.864	0.749	0.115
else_6_old.young	Bsg	2.07739e-07	0.376233	0.991	0.99	0.001
else_6_old.young	Hspe1	2.14249e-07	-0.391508	0.818	0.926	-0.108
else_6_old.young	Cry2	2.17454e-07	0.317266	0.245	0.03	0.215
else_6_old.young	Anxa1	2.27807e-07	0.57457	0.937	0.872	0.065
else_6_old.young	Rps27	2.54576e-07	0.395351	1	1	0
else_6_old.young	Foxq1	2.67005e-07	0.55947	0.296	0.069	0.227
else_6_old.young	Ctr9	3.15754e-07	0.414124	0.443	0.187	0.256
else_6_old.young	Pdgfa	3.81255e-07	-0.358281	0.152	0.365	-0.213
else_6_old.young	Eif5	3.87023e-07	-0.483804	0.758	0.842	-0.084
else_6_old.young	Arf6	4.09625e-07	0.444426	0.738	0.517	0.221
else_6_old.young	Nop56	4.41379e-07	-0.475592	0.283	0.517	-0.234
else_6_old.young	Arl6ip5	4.52582e-07	0.449563	0.654	0.433	0.221
else_6_old.young	Errfi1	4.77099e-07	-0.541091	0.438	0.675	-0.237
else_6_old.young	Btg2	7.36333e-07	0.603316	0.492	0.222	0.27
else_6_old.young	Id3	8.01156e-07	0.485973	0.358	0.113	0.245
else_6_old.young	Arhgef17	8.09077e-07	-0.302926	0.123	0.32	-0.197
else_6_old.young	Cdk2ap2	9.4469e-07	0.404039	0.698	0.498	0.2
else_6_old.young	Spint1	9.89692e-07	-0.603867	0.584	0.749	-0.165
else_6_old.young	Ndel1	1.71536e-06	0.356774	0.545	0.286	0.259
else_6_old.young	AW112010	2.19992e-06	0.551657	0.976	0.98	-0.004
else_6_old.young	Tubb4b	2.86537e-06	-0.362899	0.722	0.872	-0.15
else_6_old.young	Dusp1	2.88754e-06	0.63122	0.404	0.167	0.237
else_6_old.young	Ehd1	3.28654e-06	-0.44025	0.547	0.719	-0.172
else_6_old.young	Pam	3.41788e-06	0.540876	0.477	0.232	0.245
else_6_old.young	Vmp1	3.47739e-06	0.41672	0.881	0.823	0.058
else_6_old.young	Mid1	3.58507e-06	0.278458	0.21	0.02	0.19
else_6_old.young	Epgn	3.66756e-06	-0.492232	0.055	0.202	-0.147
else_6_old.young	Abp1	4.64931e-06	1.2501	0.344	0.123	0.221
else_6_old.young	Wee1	4.65463e-06	0.359571	0.394	0.158	0.236
else_6_old.young	Dnaja1	5.08464e-06	0.368584	0.627	0.379	0.248
else_6_old.young	Iscu	5.13973e-06	0.353315	0.543	0.305	0.238
else_6_old.young	Chd9	5.5659e-06	-0.261792	0.114	0.3	-0.186
else_6_old.young	Golgb1	5.58107e-06	0.338532	0.484	0.232	0.252
else_6_old.young	Gm6251	6.60027e-06	-0.256996	0.191	0.414	-0.223
else_6_old.young	Itm2b	7.99542e-06	0.443253	0.98	0.956	0.024
else_6_old.young	Cnn3	8.07564e-06	0.471186	0.826	0.734	0.092
else_6_old.young	C330006A16Rik	8.38834e-06	0.348465	0.434	0.197	0.237
else_6_old.young	Fam89a	8.81933e-06	-0.283662	0.051	0.192	-0.141
else_6_old.young	Cd164	1.00826e-05	0.348199	1	0.995	0.005
else_6_old.young	Tmem30b	1.00909e-05	0.337758	0.545	0.3	0.245
else_6_old.young	Tax1bp3	1.11747e-05	-0.423214	0.474	0.675	-0.201
else_6_old.young	Snhg1	1.11938e-05	-0.377669	0.307	0.522	-0.215
else_6_old.young	Ptp4a2	1.1329e-05	0.374454	0.726	0.537	0.189
else_6_old.young	Oaz2	1.14043e-05	0.366448	0.726	0.512	0.214
else_6_old.young	Plscr1	1.44116e-05	0.323897	0.319	0.099	0.22
else_6_old.young	Fam108c	1.46114e-05	0.373615	0.55	0.325	0.225
else_6_old.young	Egr1	1.54257e-05	0.621398	0.48	0.232	0.248
else_6_old.young	Ctsr	1.62264e-05	0.944453	0.174	0.005	0.169
else_6_old.young	Aktip	1.65188e-05	0.331798	0.424	0.192	0.232
else_6_old.young	H2-D1	1.69375e-05	0.426079	0.988	0.975	0.013
else_6_old.young	Wbp5	1.80277e-05	0.37971	0.915	0.837	0.078
else_6_old.young	Dgat2	1.83326e-05	0.568868	0.782	0.586	0.196
else_6_old.young	Arid5b	1.84071e-05	0.358331	0.346	0.123	0.223
else_6_old.young	Rps26	1.87001e-05	-0.256871	1	1	0
else_6_old.young	Slc25a3	2.05706e-05	-0.309725	0.913	0.956	-0.043
else_6_old.young	Smagp	2.17602e-05	0.390424	0.785	0.631	0.154
else_6_old.young	Jun	2.27185e-05	0.738253	0.79	0.606	0.184
else_6_old.young	Poldip2	2.40938e-05	0.287439	0.312	0.099	0.213
else_6_old.young	Zfp948	2.73632e-05	-0.332411	0.128	0.305	-0.177
else_6_old.young	H3f3a	2.91572e-05	-0.265659	0.98	1	-0.02
else_6_old.young	Dusp18	3.04569e-05	0.298992	0.319	0.103	0.216
else_6_old.young	Gsr	3.0505e-05	-0.399673	0.569	0.744	-0.175
else_6_old.young	Actb	3.14421e-05	0.508584	1	1	0
else_6_old.young	Rnf103	3.20896e-05	0.32762	0.339	0.123	0.216
else_6_old.young	Pdk4	3.5229e-05	0.501542	0.278	0.074	0.204
else_6_old.young	Crip1	3.82347e-05	0.825431	0.971	0.916	0.055
else_6_old.young	Zfp36l2	4.07631e-05	0.486701	0.475	0.251	0.224
else_6_old.young	Snhg6	4.73792e-05	-0.274493	0.436	0.704	-0.268
else_6_old.young	Rcn2	4.97947e-05	0.313559	0.422	0.182	0.24
else_6_old.young	Stt3a	6.46351e-05	0.314709	0.32	0.108	0.212
else_6_old.young	Ly6k	7.53276e-05	0.606854	0.216	0.039	0.177
else_6_old.young	Glul	7.54716e-05	0.604459	0.988	0.975	0.013
else_6_old.young	Cyb5	7.59658e-05	0.311299	0.422	0.192	0.23
else_6_old.young	Sftpd	7.84801e-05	-0.36542	0.036	0.153	-0.117
else_6_old.young	Dkkl1	8.15509e-05	0.449211	0.888	0.768	0.12
else_6_old.young	Mettl7a1	0.000101159	-0.262057	0.083	0.236	-0.153
else_6_old.young	Ly6d	0.00010679	0.548343	0.969	0.897	0.072
else_6_old.young	Tmed2	0.000109885	0.306305	0.939	0.877	0.062
else_6_old.young	Nfia	0.00012651	0.423592	0.422	0.202	0.22
else_6_old.young	Cstb	0.000133452	-0.464631	0.945	0.98	-0.035
else_6_old.young	2010003O02Rik	0.000141673	0.283551	0.327	0.118	0.209
else_6_old.young	Tnfaip8	0.000153095	0.384791	0.683	0.502	0.181
else_6_old.young	Man1c1	0.000167851	0.269791	0.264	0.074	0.19
else_6_old.young	Hnrnpl	0.000189563	0.295338	0.375	0.163	0.212
else_6_old.young	Comt	0.000201339	0.309108	0.681	0.502	0.179
else_6_old.young	Tmem2	0.000209596	0.358941	0.646	0.448	0.198
else_6_old.young	Hspa1b	0.000217756	0.270225	0.295	0.094	0.201
else_6_old.young	Ly6g6c	0.000238345	0.50946	0.237	0.059	0.178
else_6_old.young	Fam174b	0.000241667	0.322389	0.455	0.241	0.214
else_6_old.young	Abhd16a	0.000246326	0.325747	0.557	0.345	0.212
else_6_old.young	Plac8	0.000265685	0.538509	0.724	0.581	0.143
else_6_old.young	H2afj	0.000270834	-0.270469	0.942	0.975	-0.033
else_6_old.young	Tap2	0.000276222	0.408595	0.661	0.458	0.203
else_6_old.young	Arl4d	0.000294477	0.275474	0.201	0.034	0.167
else_6_old.young	Dazap2	0.000338843	0.325806	0.712	0.522	0.19
else_6_old.young	Selk	0.000371901	0.327607	0.917	0.823	0.094
else_6_old.young	Tnrc6b	0.000385732	0.268411	0.346	0.138	0.208
else_6_old.young	Ktn1	0.00043064	0.355934	0.901	0.823	0.078
else_6_old.young	2410006H16Rik	0.000456896	-0.344668	0.792	0.931	-0.139
else_6_old.young	Hsp90ab1	0.000459245	-0.25339	0.997	1	-0.003
else_6_old.young	Atp6v1d	0.000462562	0.291654	0.63	0.433	0.197
else_6_old.young	Hint1	0.000465045	-0.331928	0.956	0.975	-0.019
else_6_old.young	Cox5a	0.000470337	-0.307563	0.906	0.98	-0.074
else_6_old.young	Sec62	0.000475428	0.327607	0.789	0.631	0.158
else_6_old.young	Sdcbp	0.000488512	0.385254	0.797	0.69	0.107
else_6_old.young	B2m	0.000510572	0.335417	0.991	0.98	0.011
else_6_old.young	Ccnd1	0.000586577	0.433037	0.618	0.429	0.189
else_6_old.young	Rela	0.000634909	0.326281	0.509	0.3	0.209
else_6_old.young	Clu	0.000703014	-0.814634	0.79	0.862	-0.072
else_6_old.young	Tnk2	0.000791772	-0.277875	0.387	0.606	-0.219
else_6_old.young	Igj	0.000914221	0.414079	0.141	0.005	0.136
else_6_old.young	Itgav	0.000962431	0.355644	0.557	0.365	0.192
else_6_old.young	Nucb1	0.000976996	0.308811	0.513	0.305	0.208
else_6_old.young	Krcc1	0.00104871	0.301091	0.646	0.443	0.203
else_6_old.young	Cetn2	0.00108512	0.29501	0.373	0.172	0.201
else_6_old.young	Vamp2	0.00108898	0.27951	0.441	0.232	0.209
else_6_old.young	Rbbp7	0.0012246	0.295857	0.417	0.212	0.205
else_6_old.young	Atp6v1g1	0.0012276	0.286895	0.968	0.956	0.012
else_6_old.young	Canx	0.00127041	0.291065	0.734	0.537	0.197
else_6_old.young	Sox4	0.00136231	0.546797	0.446	0.241	0.205
else_6_old.young	Nrip1	0.00136256	0.293033	0.39	0.187	0.203
else_6_old.young	Mboat1	0.00139549	0.358079	0.639	0.473	0.166
else_6_old.young	Aqp5	0.00140881	0.571141	0.877	0.778	0.099
else_6_old.young	Ost4	0.00142308	0.299682	0.877	0.862	0.015
else_6_old.young	Hist1h1c	0.00150555	0.529703	0.727	0.557	0.17
else_6_old.young	Trex2	0.00158525	-0.326167	0.026	0.118	-0.092
else_6_old.young	Cd82	0.00172017	0.328394	0.842	0.744	0.098
else_6_old.young	Ido1	0.00188668	0.640261	0.613	0.414	0.199
else_6_old.young	Rhob	0.0019921	0.325262	0.513	0.291	0.222
else_6_old.young	Foxp1	0.00202063	0.317943	0.467	0.266	0.201
else_6_old.young	Camk2n1	0.00205824	0.324237	0.743	0.606	0.137
else_6_old.young	Aldoa	0.002207	0.372477	0.951	0.926	0.025
else_6_old.young	Fam69a	0.00228927	0.308676	0.477	0.271	0.206
else_6_old.young	Park7	0.00252943	0.320274	0.91	0.847	0.063
else_6_old.young	Bcl3	0.00270778	0.370997	0.52	0.32	0.2
else_6_old.young	Serp1	0.00274113	0.359413	0.676	0.522	0.154
else_6_old.young	H47	0.00275519	0.324718	0.545	0.345	0.2
else_6_old.young	Arpc2	0.0029417	0.301271	0.867	0.818	0.049
else_6_old.young	Itgb5	0.00302474	0.292217	0.421	0.222	0.199
else_6_old.young	Tmem30a	0.00308538	0.296639	0.474	0.281	0.193
else_6_old.young	Crip2	0.00312089	0.333983	0.954	0.956	-0.002
else_6_old.young	Fam3c	0.00338445	0.271187	0.521	0.3	0.221
else_6_old.young	Adipor1	0.00347973	0.315424	0.872	0.808	0.064
else_6_old.young	Mrpl41	0.00353076	0.270439	0.39	0.192	0.198
else_6_old.young	Ssr1	0.00363799	0.31526	0.52	0.325	0.195
else_6_old.young	Atp1b1	0.00364248	0.391404	0.496	0.305	0.191
else_6_old.young	Hmgcs1	0.00375565	0.359787	0.281	0.103	0.178
else_6_old.young	Rab18	0.00394199	0.326543	0.666	0.522	0.144
else_6_old.young	Epcam	0.00446586	-0.338843	0.998	1	-0.002
else_6_old.young	Sepp1	0.00462169	0.258356	0.227	0.064	0.163
else_6_old.young	Snrnp27	0.00514233	0.288537	0.479	0.291	0.188
else_6_old.young	Fam25c	0.00529446	-0.792795	0.814	0.857	-0.043
else_6_old.young	Creb5	0.00530197	0.263188	0.22	0.059	0.161
else_6_old.young	1110003E01Rik	0.00572643	0.342588	0.77	0.67	0.1
else_6_old.young	Brd2	0.00606786	0.307153	0.572	0.389	0.183
else_6_old.young	Mtap7d1	0.00623481	-0.354178	0.365	0.532	-0.167
else_6_old.young	Phyh	0.00643821	-0.419362	0.78	0.882	-0.102
else_6_old.young	Alcam	0.00667561	0.316894	0.804	0.645	0.159
else_6_old.young	Mpv17	0.00671011	0.254361	0.342	0.158	0.184
else_6_old.young	Irf2bp2	0.00673688	0.264681	0.291	0.113	0.178
else_6_old.young	Sertad1	0.00675416	0.272885	0.344	0.158	0.186
else_6_old.young	Nr4a1	0.00698739	0.377561	0.259	0.094	0.165
else_6_old.young	Txndc5	0.00710547	0.305689	0.487	0.305	0.182
else_6_old.young	BC004004	0.00794274	0.268182	0.428	0.232	0.196
else_6_old.young	Manf	0.00853956	0.387199	0.724	0.562	0.162
else_6_old.young	Rcan1	0.00858291	0.517618	0.411	0.222	0.189
else_6_old.young	Trp53i11	0.00867418	-0.286019	0.274	0.448	-0.174
else_6_old.young	Kctd11	0.00893765	0.262983	0.302	0.123	0.179
else_6_old.young	Fxyd6	0.00996803	-0.353056	0.402	0.571	-0.169
else_6_old.young	Mcl1	0.0102216	0.382787	0.54	0.36	0.18
else_6_old.young	Hsp90b1	0.0102567	0.381826	0.68	0.527	0.153
else_6_old.young	Efcab4a	0.0106468	0.30814	0.455	0.276	0.179
else_6_old.young	Amfr	0.0107261	0.260437	0.399	0.212	0.187
else_6_old.young	Nipal1	0.0113489	0.323593	0.474	0.291	0.183
else_6_old.young	Abcc8	0.0116007	0.285255	0.305	0.133	0.172
else_6_old.young	Timp2	0.0120884	0.25862	0.366	0.177	0.189
else_6_old.young	Cldn7	0.0122515	-0.321903	0.831	0.906	-0.075
else_6_old.young	Cab39l	0.012483	0.252932	0.436	0.246	0.19
else_6_old.young	Crym	0.0131401	-0.35287	0.092	0.222	-0.13
else_6_old.young	2810417H13Rik	0.0133077	-0.259846	0.022	0.103	-0.081
else_6_old.young	Tmsb10	0.0143241	-0.372272	0.99	1	-0.01
else_6_old.young	Tuba8	0.0143807	-0.289283	0.223	0.394	-0.171
else_6_old.young	Gorasp2	0.0146499	0.268756	0.383	0.202	0.181
else_6_old.young	Csnk1e	0.0148248	-0.269824	0.426	0.586	-0.16
else_6_old.young	Sec61g	0.0148996	0.27192	0.973	0.98	-0.007
else_6_old.young	Tmbim6	0.0151378	0.277381	0.942	0.887	0.055
else_6_old.young	Grn	0.0153685	0.320562	0.474	0.296	0.178
else_6_old.young	Hif1a	0.0163543	-0.355982	0.547	0.69	-0.143
else_6_old.young	Dcn	0.0166278	0.784242	0.264	0.103	0.161
else_6_old.young	Gpsm3	0.0166376	0.301807	0.675	0.532	0.143
else_6_old.young	Tmem123	0.0214432	0.301265	0.76	0.576	0.184
else_6_old.young	Aplp2	0.0215852	0.30068	0.589	0.414	0.175
else_6_old.young	Stk25	0.0219453	0.25168	0.453	0.266	0.187
else_6_old.young	Mycl1	0.0238318	-0.310868	0.157	0.305	-0.148
else_6_old.young	Ppp2r5c	0.0255258	0.257653	0.424	0.241	0.183
else_6_old.young	Lpp	0.025765	0.257658	0.557	0.374	0.183
else_6_old.young	Calr	0.0257706	0.318517	0.804	0.67	0.134
else_6_old.young	Ctnnb1	0.0257801	0.280259	0.687	0.552	0.135
else_6_old.young	Rpn1	0.0268531	0.259989	0.518	0.325	0.193
else_6_old.young	Anp32b	0.0269319	-0.256974	0.639	0.783	-0.144
else_6_old.young	Ccl5	0.0272082	0.594173	0.288	0.123	0.165
else_6_old.young	Cldn4	0.0274591	0.417979	0.98	0.97	0.01
else_6_old.young	Dpm3	0.032031	0.251726	0.697	0.552	0.145
else_6_old.young	Pir	0.0330634	0.379336	0.228	0.079	0.149
else_6_old.young	Drap1	0.0342371	0.266439	0.782	0.69	0.092
else_6_old.young	Pkig	0.0342802	0.300759	0.787	0.709	0.078
else_6_old.young	Laptm4a	0.0353722	0.30203	0.949	0.921	0.028
else_6_old.young	Sdf2l1	0.0359657	0.297007	0.446	0.266	0.18
else_6_old.young	Sprr1a	0.0398502	0.660441	0.4	0.217	0.183
else_6_old.young	Fus	0.0401497	0.308295	0.559	0.389	0.17
else_6_old.young	Hnrnpm	0.0433065	0.250465	0.462	0.281	0.181
else_6_old.young	Vps25	0.0475656	0.256758	0.457	0.276	0.181
else_6_old.young	Pcbp1	0.0477287	0.274643	0.891	0.833	0.058
else_6_old.young	Rnf5	0.0484065	0.259294	0.472	0.3	0.172
else_13_old.young	Rps28	9.05314e-12	0.742988	1	1	0
else_13_old.young	Col1a1	4.42908e-09	-1.171	0.921	0.932	-0.011
else_13_old.young	Hsph1	1.74772e-07	-0.473026	0.1	0.438	-0.338
else_13_old.young	Btg2	3.45265e-07	1.07745	0.862	0.534	0.328
else_13_old.young	Gm9320	1.71597e-06	-0.518611	0.259	0.671	-0.412
else_13_old.young	Id1	2.04386e-05	-0.634473	0.083	0.356	-0.273
else_13_old.young	Meg3	2.29148e-05	-0.73135	0.145	0.479	-0.334
else_13_old.young	Pdia3	0.000120555	0.716703	0.834	0.548	0.286
else_13_old.young	Col3a1	0.000155737	-1.12906	0.893	0.89	0.003
else_13_old.young	Dusp10	0.00069544	-0.441881	0.059	0.274	-0.215
else_13_old.young	Sox4	0.00372257	-0.526288	0.097	0.329	-0.232
else_13_old.young	Fbxw11	0.00443079	-0.382823	0.124	0.37	-0.246
else_13_old.young	Mapk6	0.00535402	-0.449516	0.162	0.438	-0.276
else_13_old.young	Gpx3	0.00977307	0.832373	0.969	0.863	0.106
else_13_old.young	Gadd45b	0.0115053	-0.613817	0.631	0.849	-0.218
else_13_old.young	Cish	0.013361	-0.329988	0.114	0.356	-0.242
else_13_old.young	Ppan	0.0140599	-0.303024	0.1	0.329	-0.229
else_13_old.young	Col1a2	0.0182149	-0.765873	0.969	0.973	-0.004
else_13_old.young	Hspe1	0.0262656	-0.400438	0.579	0.836	-0.257
else_13_old.young	Igsf3	0.0448234	-0.250147	0.09	0.301	-0.211
else_13_old.young	Sparc	0.0494859	-0.741082	0.955	0.986	-0.031
else_13_old.young	Hsp90ab1	0.0497563	-0.417812	0.979	1	-0.021
else_2_old.young	Mthfd2	1.2254e-33	-0.83389	0.063	0.583	-0.52
else_2_old.young	Trib3	7.04359e-25	-0.504361	0.04	0.417	-0.377
else_2_old.young	Jund	2.35276e-18	1.58728	0.997	0.792	0.205
else_2_old.young	Chac1	2.81628e-17	-0.35084	0.009	0.188	-0.179
else_2_old.young	Eif4ebp1	9.92933e-13	-0.808642	0.092	0.458	-0.366
else_2_old.young	Nars	1.41799e-09	-0.851605	0.397	0.854	-0.457
else_2_old.young	Trit1	5.95019e-08	-0.267435	0.037	0.25	-0.213
else_2_old.young	Csrnp1	2.71921e-07	1.01433	0.778	0.354	0.424
else_2_old.young	Yars	4.33262e-07	-0.42	0.071	0.333	-0.262
else_2_old.young	Timm50	8.42325e-07	-0.385853	0.133	0.479	-0.346
else_2_old.young	Eif6	9.56743e-07	-0.719145	0.742	0.979	-0.237
else_2_old.young	Ciapin1	1.70221e-06	-0.391844	0.147	0.5	-0.353
else_2_old.young	Junb	2.32705e-06	1.06392	0.977	0.875	0.102
else_2_old.young	Rps28	2.83712e-06	0.637606	1	1	0
else_2_old.young	Fzd7	2.90398e-06	-0.304927	0.05	0.271	-0.221
else_2_old.young	Whsc2	3.78166e-06	-0.308416	0.058	0.292	-0.234
else_2_old.young	Snhg5	3.89473e-06	-0.521668	0.182	0.542	-0.36
else_2_old.young	Timm8a1	1.44484e-05	-0.705425	0.401	0.771	-0.37
else_2_old.young	Zfp36l1	1.92002e-05	0.937287	0.92	0.75	0.17
else_2_old.young	Rcc1	2.98113e-05	-0.25914	0.04	0.229	-0.189
else_2_old.young	Hspe1	5.77013e-05	-0.733363	0.709	0.875	-0.166
else_2_old.young	Ran	6.16728e-05	-0.625525	0.878	0.979	-0.101
else_2_old.young	5930416I19Rik	7.45615e-05	-0.273565	0.05	0.25	-0.2
else_2_old.young	Spata5	9.98966e-05	-0.326145	0.111	0.396	-0.285
else_2_old.young	Prkcd	0.000119071	-0.368754	0.146	0.458	-0.312
else_2_old.young	Trf	0.000126883	0.994505	0.909	0.688	0.221
else_2_old.young	Hmgxb4	0.000147557	-0.304601	0.076	0.312	-0.236
else_2_old.young	Brms1	0.00019345	-0.2739	0.075	0.312	-0.237
else_2_old.young	Eif2s2	0.000195126	-0.534554	0.895	0.979	-0.084
else_2_old.young	Utp18	0.000226132	-0.439003	0.245	0.604	-0.359
else_2_old.young	Ncl	0.000320833	-0.630792	0.972	1	-0.028
else_2_old.young	Itm2b	0.000359049	0.668181	0.994	0.917	0.077
else_2_old.young	Unc119b	0.000365076	-0.291055	0.07	0.292	-0.222
else_2_old.young	Egr1	0.00037912	1.08719	0.672	0.292	0.38
else_2_old.young	Gm6222	0.000394999	-0.490924	0.281	0.646	-0.365
else_2_old.young	Cry1	0.000396489	-0.425381	0.131	0.417	-0.286
else_2_old.young	Eif2b3	0.000452469	-0.34262	0.11	0.375	-0.265
else_2_old.young	Pelp1	0.00045599	-0.299131	0.062	0.271	-0.209
else_2_old.young	Psmg3	0.000483645	-0.255599	0.046	0.229	-0.183
else_2_old.young	Rbpms	0.000495581	0.780807	0.809	0.604	0.205
else_2_old.young	Slc7a1	0.000517463	-0.368107	0.102	0.354	-0.252
else_2_old.young	Tgs1	0.000544652	-0.36028	0.142	0.438	-0.296
else_2_old.young	Anxa2	0.000566525	-0.706157	0.83	1	-0.17
else_2_old.young	Pdlim4	0.000632801	-0.782452	0.653	0.854	-0.201
else_2_old.young	Exosc1	0.000728982	-0.38441	0.147	0.438	-0.291
else_2_old.young	Baiap2	0.000779428	-0.758871	0.381	0.729	-0.348
else_2_old.young	Zfp828	0.000784543	-0.29208	0.081	0.312	-0.231
else_2_old.young	Isg20l2	0.000790277	-0.422875	0.186	0.5	-0.314
else_2_old.young	App	0.000859539	0.674674	0.909	0.875	0.034
else_2_old.young	Mettl16	0.000930026	-0.306619	0.132	0.417	-0.285
else_2_old.young	Phlda1	0.000971065	1.14182	0.852	0.646	0.206
else_2_old.young	Cars	0.00104751	-0.285333	0.056	0.25	-0.194
else_2_old.young	Nr2c2ap	0.00106836	-0.455334	0.188	0.5	-0.312
else_2_old.young	Card10	0.00106989	-0.386652	0.105	0.354	-0.249
else_2_old.young	Phlda3	0.00124277	-0.774168	0.498	0.812	-0.314
else_2_old.young	Ddx39	0.00125047	-0.375719	0.161	0.458	-0.297
else_2_old.young	Crlf1	0.00130457	-0.335086	0.015	0.125	-0.11
else_2_old.young	Prcc	0.00146037	-0.316218	0.094	0.333	-0.239
else_2_old.young	Trim35	0.00151223	-0.354722	0.066	0.271	-0.205
else_2_old.young	Nme1	0.00178493	-0.647077	0.707	0.896	-0.189
else_2_old.young	Asf1a	0.00181239	-0.283042	0.084	0.312	-0.228
else_2_old.young	Npm1	0.00189111	-0.557888	0.991	1	-0.009
else_2_old.young	Pno1	0.00195884	-0.36518	0.199	0.521	-0.322
else_2_old.young	Lhfpl2	0.00208562	-0.278544	0.084	0.312	-0.228
else_2_old.young	Arhgef2	0.00274267	-0.302606	0.059	0.25	-0.191
else_2_old.young	Scaf1	0.00289008	-0.257654	0.076	0.292	-0.216
else_2_old.young	Tns4	0.00296608	-0.340669	0.106	0.354	-0.248
else_2_old.young	Fos	0.00298937	1.51077	0.787	0.5	0.287
else_2_old.young	Rps19-ps3	0.00300617	-0.285262	0.115	0.375	-0.26
else_2_old.young	Mrpl9	0.00316353	-0.342845	0.12	0.375	-0.255
else_2_old.young	Ftsj3	0.00332514	-0.495929	0.258	0.562	-0.304
else_2_old.young	Anp32b	0.00334797	-0.584118	0.675	0.958	-0.283
else_2_old.young	Sod2	0.00346488	-0.876597	0.427	0.75	-0.323
else_2_old.young	Srm	0.00348073	-0.703111	0.537	0.812	-0.275
else_2_old.young	Exosc7	0.00358051	-0.292206	0.068	0.271	-0.203
else_2_old.young	Ddx54	0.00362123	-0.319132	0.163	0.458	-0.295
else_2_old.young	Atxn2l	0.00364709	-0.362119	0.217	0.542	-0.325
else_2_old.young	Tars	0.00367503	-0.423042	0.201	0.5	-0.299
else_2_old.young	Nop2	0.00376615	-0.551507	0.281	0.604	-0.323
else_2_old.young	Casc3	0.00386307	-0.28639	0.097	0.333	-0.236
else_2_old.young	Midn	0.00452198	0.60441	0.674	0.333	0.341
else_2_old.young	Klhdc4	0.00456629	-0.321264	0.08	0.292	-0.212
else_2_old.young	Ino80e	0.00544394	-0.284169	0.089	0.312	-0.223
else_2_old.young	Aen	0.00551607	-0.351767	0.145	0.417	-0.272
else_2_old.young	Fam203a	0.0055541	-0.269122	0.07	0.271	-0.201
else_2_old.young	Hax1	0.0057318	-0.368195	0.196	0.5	-0.304
else_2_old.young	Btg2	0.00650172	0.879538	0.523	0.125	0.398
else_2_old.young	Krt16	0.00693937	-0.351702	0.097	0.333	-0.236
else_2_old.young	Bop1	0.00839363	-0.297344	0.112	0.354	-0.242
else_2_old.young	Zc3h18	0.00868658	-0.318016	0.134	0.396	-0.262
else_2_old.young	Heatr3	0.00947448	-0.319607	0.125	0.375	-0.25
else_2_old.young	Coq10b	0.00967155	0.676038	0.667	0.354	0.313
else_2_old.young	Bak1	0.0100915	-0.270913	0.111	0.354	-0.243
else_2_old.young	Rrp9	0.0101009	-0.355427	0.277	0.625	-0.348
else_2_old.young	Rrp8	0.0104453	-0.293891	0.123	0.375	-0.252
else_2_old.young	Ftl1	0.0105045	0.4742	1	1	0
else_2_old.young	Col4a2	0.0121054	-0.415606	0.285	0.625	-0.34
else_2_old.young	Nop16	0.0125519	-0.449592	0.299	0.604	-0.305
else_2_old.young	Snhg12	0.013003	-0.426516	0.304	0.646	-0.342
else_2_old.young	Aimp2	0.0132275	-0.375575	0.231	0.542	-0.311
else_2_old.young	Nop56	0.0153402	-0.582953	0.577	0.833	-0.256
else_2_old.young	Pgam1	0.0162587	-0.576722	0.656	0.875	-0.219
else_2_old.young	Map3k7	0.0170543	-0.289815	0.085	0.292	-0.207
else_2_old.young	Grwd1	0.0173543	-0.457705	0.298	0.604	-0.306
else_2_old.young	Ubqln4	0.0174351	-0.342845	0.117	0.354	-0.237
else_2_old.young	Mrps34	0.017529	-0.372413	0.183	0.458	-0.275
else_2_old.young	Emg1	0.0175871	-0.412477	0.444	0.833	-0.389
else_2_old.young	Fam129b	0.0176859	-0.418272	0.285	0.625	-0.34
else_2_old.young	Nme2	0.021728	-0.474215	0.984	0.979	0.005
else_2_old.young	Erh	0.0218852	-0.506561	0.855	0.938	-0.083
else_2_old.young	Trim47	0.0244026	-0.303679	0.106	0.333	-0.227
else_2_old.young	Brap	0.025402	-0.275451	0.115	0.354	-0.239
else_2_old.young	Hspa4	0.0285091	-0.46923	0.399	0.729	-0.33
else_2_old.young	Aasdhppt	0.029101	-0.28523	0.152	0.417	-0.265
else_2_old.young	Chuk	0.0291534	-0.316349	0.12	0.354	-0.234
else_2_old.young	St6galnac4	0.0299586	-0.287608	0.068	0.25	-0.182
else_2_old.young	Mrpl22	0.0316128	-0.271427	0.068	0.25	-0.182
else_2_old.young	Maff	0.0329501	0.896751	0.854	0.667	0.187
else_2_old.young	Zfp422	0.0341785	-0.277525	0.108	0.333	-0.225
else_2_old.young	Mrpl12	0.034679	-0.555885	0.488	0.792	-0.304
else_2_old.young	Rcl1	0.0353961	-0.341284	0.209	0.5	-0.291
else_2_old.young	Psme3	0.0383144	-0.415575	0.269	0.562	-0.293
else_2_old.young	Nfkb2	0.0385991	-0.470523	0.223	0.5	-0.277
else_2_old.young	Nle1	0.0420261	-0.27479	0.164	0.438	-0.274
else_2_old.young	Npm3	0.0425057	-0.452291	0.465	0.771	-0.306
else_2_old.young	Nhp2	0.0451923	-0.498626	0.586	0.896	-0.31
else_2_old.young	Slc25a33	0.0453851	-0.276421	0.109	0.333	-0.224
else_2_old.young	Pes1	0.0466073	-0.37037	0.179	0.438	-0.259
else_2_old.young	Npm3-ps1	0.047311	-0.346773	0.172	0.438	-0.266
else_12_old.young	Id1	6.75384e-28	-2.21807	0.678	0.935	-0.257
else_12_old.young	Jund	2.80591e-15	0.768071	1	1	0
else_12_old.young	Id3	1.14284e-14	-1.29265	0.613	0.906	-0.293
else_12_old.young	Hsp90ab1	9.6513e-14	-0.646975	1	1	0
else_12_old.young	Tpt1	3.7672e-13	-0.495673	1	1	0
else_12_old.young	Hmox1	6.17715e-12	-1.58226	0.322	0.698	-0.376
else_12_old.young	Ifitm3	8.25438e-12	-0.552369	1	1	0
else_12_old.young	Gadd45b	1.39556e-10	-1.03998	0.483	0.827	-0.344
else_12_old.young	Eef1a1	1.40238e-10	-0.421745	1	1	0
else_12_old.young	Ifrd1	1.50871e-10	-0.881245	0.796	0.95	-0.154
else_12_old.young	H2-Q4	5.32503e-09	-0.758016	0.83	0.971	-0.141
else_12_old.young	Pfn1	1.86562e-08	0.677966	0.974	0.871	0.103
else_12_old.young	Itm2b	1.90351e-08	0.505331	0.996	1	-0.004
else_12_old.young	Gsn	7.11298e-08	1.01235	0.813	0.489	0.324
else_12_old.young	Klf2	7.4229e-08	1.16311	0.878	0.669	0.209
else_12_old.young	Hspa8	7.89656e-08	-0.565383	1	1	0
else_12_old.young	Hmgb1	8.15063e-08	0.606263	0.926	0.791	0.135
else_12_old.young	Hsp90aa1	1.01642e-07	-0.697585	0.93	0.986	-0.056
else_12_old.young	Ddit4	1.3128e-07	-1.05363	0.478	0.777	-0.299
else_12_old.young	App	1.5353e-07	0.652286	0.87	0.705	0.165
else_12_old.young	Gm1821	1.61369e-07	-0.708381	0.804	0.95	-0.146
else_12_old.young	1500012F01Rik	2.10036e-07	-0.889153	0.474	0.748	-0.274
else_12_old.young	Jak2	2.15642e-07	-0.691144	0.283	0.619	-0.336
else_12_old.young	Rsad2	2.63319e-07	-1.17158	0.404	0.698	-0.294
else_12_old.young	Rabac1	2.64288e-07	0.683989	0.787	0.54	0.247
else_12_old.young	Sqstm1	3.29401e-07	-0.840927	0.813	0.95	-0.137
else_12_old.young	Eif5	3.85826e-07	-0.627013	0.822	0.957	-0.135
else_12_old.young	Tspan13	5.24041e-07	0.66219	0.93	0.885	0.045
else_12_old.young	Isg15	8.44259e-07	-0.935156	0.77	0.921	-0.151
else_12_old.young	Fosl1	8.65462e-07	-0.741856	0.326	0.669	-0.343
else_12_old.young	Litaf	8.67682e-07	-0.57609	0.874	0.95	-0.076
else_12_old.young	Hspa1a	1.57403e-06	-1.22119	0.509	0.777	-0.268
else_12_old.young	Gm6222	1.59407e-06	-0.530931	0.348	0.683	-0.335
else_12_old.young	Gm9320	1.76163e-06	-0.381559	0.139	0.446	-0.307
else_12_old.young	Ehd2	2.07735e-06	0.632678	0.504	0.194	0.31
else_12_old.young	N4bp3	2.10433e-06	-0.581706	0.326	0.633	-0.307
else_12_old.young	Snhg12	2.69437e-06	-0.495041	0.309	0.647	-0.338
else_12_old.young	Ifit1	2.82331e-06	-1.30937	0.448	0.727	-0.279
else_12_old.young	Tmem33	2.97077e-06	-0.786255	0.426	0.727	-0.301
else_12_old.young	Sepw1	6.77364e-06	0.592205	0.943	0.856	0.087
else_12_old.young	Ifit2	9.01464e-06	-0.763476	0.096	0.353	-0.257
else_12_old.young	Snhg1	9.08411e-06	-0.587437	0.374	0.669	-0.295
else_12_old.young	Rps3	9.62911e-06	-0.331344	1	1	0
else_12_old.young	Ubc	1.59354e-05	-0.566194	0.996	1	-0.004
else_12_old.young	Ndufa13	2.50313e-05	0.550498	0.657	0.36	0.297
else_12_old.young	Sgk1	2.59071e-05	-0.975262	0.774	0.899	-0.125
else_12_old.young	Ubb	3.21961e-05	-0.559721	0.991	1	-0.009
else_12_old.young	Gng11	3.36429e-05	0.822716	0.9	0.784	0.116
else_12_old.young	B2m	3.52306e-05	-0.381882	1	1	0
else_12_old.young	Gna13	4.10982e-05	-0.562883	0.326	0.619	-0.293
else_12_old.young	Ubash3b	4.20138e-05	-0.337652	0.026	0.216	-0.19
else_12_old.young	H2afz	4.56397e-05	-0.515188	0.891	0.986	-0.095
else_12_old.young	Cd81	4.93088e-05	0.480812	0.974	0.971	0.003
else_12_old.young	Hsph1	5.02861e-05	-0.375077	0.083	0.324	-0.241
else_12_old.young	Gbp2	8.35809e-05	-1.02129	0.461	0.719	-0.258
else_12_old.young	Dusp2	8.69246e-05	-0.782292	0.226	0.518	-0.292
else_12_old.young	Ly6e	9.06901e-05	0.445615	1	0.986	0.014
else_12_old.young	Ptma	9.87765e-05	-0.356099	1	1	0
else_12_old.young	Ier3	0.000102921	-0.868629	0.852	0.95	-0.098
else_12_old.young	Tnfrsf12a	0.000139382	-0.6506	0.696	0.835	-0.139
else_12_old.young	Hspa5	0.000151839	-0.489389	0.952	0.993	-0.041
else_12_old.young	Atox1	0.000153216	0.487628	0.9	0.799	0.101
else_12_old.young	Apoe	0.000162798	0.719403	0.939	0.863	0.076
else_12_old.young	Gbp6	0.000207969	-0.598101	0.139	0.381	-0.242
else_12_old.young	Arc	0.000229936	-0.438044	0.191	0.475	-0.284
else_12_old.young	Sema7a	0.000242149	-0.575364	0.378	0.662	-0.284
else_12_old.young	D17Wsu92e	0.00030893	-0.449614	0.209	0.482	-0.273
else_12_old.young	Map2k3	0.000314913	-0.558244	0.5	0.755	-0.255
else_12_old.young	Nfkbia	0.000319423	-0.592471	0.943	0.978	-0.035
else_12_old.young	Iigp1	0.000324415	-0.777931	0.796	0.899	-0.103
else_12_old.young	Rps2	0.000396292	-0.331596	1	1	0
else_12_old.young	Eef2	0.000479283	-0.347238	0.996	1	-0.004
else_12_old.young	Dnajb6	0.000483912	-0.555829	0.722	0.906	-0.184
else_12_old.young	Cd274	0.000504769	-0.78918	0.191	0.432	-0.241
else_12_old.young	Adamts4	0.00052203	-0.546282	0.235	0.504	-0.269
else_12_old.young	Ripk3	0.00056798	-0.576586	0.239	0.504	-0.265
else_12_old.young	Crip2	0.000617796	0.526612	0.843	0.619	0.224
else_12_old.young	Plaur	0.000642417	-0.83834	0.657	0.849	-0.192
else_12_old.young	Irf7	0.000659587	-0.549526	0.426	0.712	-0.286
else_12_old.young	Fcgrt	0.00075516	0.624741	0.609	0.36	0.249
else_12_old.young	Tor1aip2	0.000815543	-0.452472	0.309	0.59	-0.281
else_12_old.young	Ppia	0.000883899	0.396522	1	0.993	0.007
else_12_old.young	Ccrn4l	0.000908021	-0.645046	0.626	0.813	-0.187
else_12_old.young	Rpl28	0.000960925	-0.315329	1	1	0
else_12_old.young	Serf2	0.00101857	0.432174	0.991	0.906	0.085
else_12_old.young	Gja1	0.00102225	-0.639086	0.691	0.863	-0.172
else_12_old.young	Fam38a	0.00114183	-0.511193	0.409	0.647	-0.238
else_12_old.young	Dtx3l	0.00116841	-0.450915	0.161	0.403	-0.242
else_12_old.young	Chchd2	0.00123107	-0.380688	1	0.993	0.007
else_12_old.young	Usp18	0.00124332	-0.51726	0.148	0.381	-0.233
else_12_old.young	Ube2d3	0.00204934	-0.397402	0.93	0.993	-0.063
else_12_old.young	Cav1	0.00223349	0.51145	0.948	0.885	0.063
else_12_old.young	Slc48a1	0.00232606	0.383774	0.304	0.072	0.232
else_12_old.young	Gbp4	0.00323734	-0.507042	0.261	0.532	-0.271
else_12_old.young	Clic4	0.00337874	-0.59604	0.887	0.986	-0.099
else_12_old.young	Igtp	0.00343156	-0.523016	0.365	0.612	-0.247
else_12_old.young	Tm4sf1	0.00376011	-0.827613	0.991	0.978	0.013
else_12_old.young	H2afv	0.00396745	0.459143	0.5	0.252	0.248
else_12_old.young	Ifi203	0.00428981	-0.624299	0.365	0.59	-0.225
else_12_old.young	Nop58	0.0043539	-0.493727	0.643	0.871	-0.228
else_12_old.young	Oasl1	0.00443609	-0.468016	0.078	0.273	-0.195
else_12_old.young	Cflar	0.00466106	-0.490995	0.291	0.532	-0.241
else_12_old.young	Atp5l	0.00485008	0.401899	0.974	0.885	0.089
else_12_old.young	Hbegf	0.00543438	-0.881392	0.613	0.784	-0.171
else_12_old.young	Btg2	0.0069154	0.685975	0.926	0.871	0.055
else_12_old.young	Akap2	0.00706776	-0.528404	0.787	0.885	-0.098
else_12_old.young	Slc38a2	0.00709523	-0.493389	0.722	0.878	-0.156
else_12_old.young	Fam129b	0.00738963	-0.458408	0.187	0.41	-0.223
else_12_old.young	Rps24	0.00745625	-0.279449	1	1	0
else_12_old.young	Yap1	0.00774783	-0.394353	0.174	0.403	-0.229
else_12_old.young	Uqcr11	0.00806584	0.469457	0.735	0.532	0.203
else_12_old.young	Elf1	0.00870429	-0.452715	0.63	0.856	-0.226
else_12_old.young	Romo1	0.00920358	0.466959	0.596	0.367	0.229
else_12_old.young	Rpl41	0.00945686	-0.250934	1	1	0
else_12_old.young	Cox6a1	0.00964254	0.380469	0.952	0.885	0.067
else_12_old.young	Calr	0.00994655	-0.377807	0.83	0.95	-0.12
else_12_old.young	Lmna	0.0115549	-0.568927	0.939	0.986	-0.047
else_12_old.young	Flt1	0.0120826	-0.458154	0.77	0.914	-0.144
else_12_old.young	Capns1	0.0128851	0.462634	0.796	0.669	0.127
else_12_old.young	Shfm1	0.0132242	0.389897	0.922	0.827	0.095
else_12_old.young	Srgn	0.015451	-0.401576	0.961	0.971	-0.01
else_12_old.young	Grrp1	0.0174498	-0.482901	0.496	0.719	-0.223
else_12_old.young	Prkcdbp	0.0175637	0.510656	0.652	0.41	0.242
else_12_old.young	Txnrd1	0.017566	-0.469312	0.465	0.705	-0.24
else_12_old.young	Pnp	0.0177242	-0.557928	0.596	0.799	-0.203
else_12_old.young	Id2	0.0183201	-0.464436	0.213	0.453	-0.24
else_12_old.young	Eif4a1	0.018985	-0.38578	0.983	0.978	0.005
else_12_old.young	Daxx	0.0213762	-0.488261	0.213	0.432	-0.219
else_12_old.young	Tgif1	0.0216373	-0.426401	0.317	0.583	-0.266
else_12_old.young	Ifit3	0.0262289	-0.750528	0.23	0.432	-0.202
else_12_old.young	Neat1	0.027285	-0.660882	0.439	0.64	-0.201
else_12_old.young	Ripk1	0.0278717	-0.488857	0.422	0.64	-0.218
else_12_old.young	Meox2	0.0308193	0.471596	0.465	0.23	0.235
else_12_old.young	Park7	0.0308534	0.411553	0.622	0.396	0.226
else_12_old.young	Birc3	0.0316731	-0.53071	0.278	0.504	-0.226
else_12_old.young	Pdia3	0.0320233	0.533631	0.674	0.504	0.17
else_12_old.young	Smad7	0.0332407	-0.41244	0.27	0.504	-0.234
else_12_old.young	Slc20a1	0.0352348	-0.374358	0.174	0.388	-0.214
else_12_old.young	Eif4e	0.0392169	-0.390846	0.348	0.576	-0.228
else_12_old.young	Rtp4	0.0405931	-0.524646	0.565	0.77	-0.205
else_12_old.young	Jmjd1c	0.042767	-0.379384	0.3	0.554	-0.254
else_12_old.young	Bsg	0.046611	0.574875	0.83	0.712	0.118
else_12_old.young	Cpne8	0.0472107	-0.422215	0.322	0.547	-0.225
else_12_old.young	Mfge8	0.0483333	0.457876	0.596	0.396	0.2
else_12_old.young	2410006H16Rik	0.0499265	-0.477521	0.5	0.719	-0.219
else_5_old.young	Jund	1.02071e-37	1.0602	0.998	0.957	0.041
else_5_old.young	Fosb	1.30289e-35	1.18604	0.95	0.724	0.226
else_5_old.young	Egr1	3.04153e-31	1.20577	0.919	0.651	0.268
else_5_old.young	Col1a1	5.43392e-31	-1.81184	0.841	0.966	-0.125
else_5_old.young	Lhfpl2	2.66992e-30	-0.950041	0.141	0.534	-0.393
else_5_old.young	Btg2	1.10978e-27	1.26247	0.782	0.388	0.394
else_5_old.young	Hspe1	3.61964e-22	-0.7218	0.549	0.897	-0.348
else_5_old.young	Fgfr1	8.71239e-22	-0.860177	0.431	0.759	-0.328
else_5_old.young	Mrpl12	1.03906e-21	-0.608343	0.186	0.552	-0.366
else_5_old.young	Fam129b	1.42637e-21	-0.609035	0.229	0.599	-0.37
else_5_old.young	Pdpn	7.78409e-21	-0.905323	0.691	0.914	-0.223
else_5_old.young	Twist2	2.85777e-20	-0.794792	0.225	0.573	-0.348
else_5_old.young	Junb	3.00331e-20	0.803098	0.998	0.892	0.106
else_5_old.young	Lrrc32	4.68416e-20	-0.706009	0.2	0.552	-0.352
else_5_old.young	Hivep2	4.97115e-20	-0.443947	0.07	0.353	-0.283
else_5_old.young	Wdr92	5.35275e-20	-1.1179	0.608	0.849	-0.241
else_5_old.young	Eif4e	1.63206e-19	-0.664929	0.47	0.806	-0.336
else_5_old.young	Gnl3	1.31748e-18	-0.715733	0.497	0.819	-0.322
else_5_old.young	Samd4	2.75625e-18	-0.531758	0.222	0.569	-0.347
else_5_old.young	Naa50	5.98026e-18	-0.623848	0.381	0.716	-0.335
else_5_old.young	Por	7.97109e-18	-0.738036	0.404	0.737	-0.333
else_5_old.young	Klf10	1.49434e-17	-0.512393	0.193	0.543	-0.35
else_5_old.young	1190002H23Rik	3.64295e-17	-1.47755	0.678	0.888	-0.21
else_5_old.young	Vasn	8.80405e-17	-0.664058	0.479	0.793	-0.314
else_5_old.young	Srm	9.16102e-17	-0.540803	0.24	0.578	-0.338
else_5_old.young	Nfkb1	1.56808e-16	-0.688762	0.311	0.638	-0.327
else_5_old.young	Tomm20	2.99171e-16	-0.550148	0.744	0.927	-0.183
else_5_old.young	Cdv3	7.23589e-16	-0.614162	0.395	0.724	-0.329
else_5_old.young	Eif5	9.55511e-16	-0.615108	0.692	0.914	-0.222
else_5_old.young	Rps28	1.35079e-15	0.464843	1	1	0
else_5_old.young	Gna13	3.51931e-15	-0.528786	0.301	0.634	-0.333
else_5_old.young	Cgref1	1.46748e-14	-0.318306	0.018	0.194	-0.176
else_5_old.young	Ran	1.49487e-14	-0.615654	0.716	0.888	-0.172
else_5_old.young	Lamtor3	1.85805e-14	-0.55823	0.252	0.552	-0.3
else_5_old.young	Cd44	2.603e-14	-0.726053	0.313	0.612	-0.299
else_5_old.young	Fbl	2.64911e-14	-0.571169	0.454	0.754	-0.3
else_5_old.young	Kdm1a	2.80573e-14	-0.375639	0.123	0.397	-0.274
else_5_old.young	Ywhag	3.53359e-14	-0.495595	0.281	0.603	-0.322
else_5_old.young	Col5a2	5.29345e-14	-0.724119	0.571	0.81	-0.239
else_5_old.young	Eif5b	5.68472e-14	-0.53011	0.365	0.677	-0.312
else_5_old.young	Klf4	1.36527e-13	0.971238	0.85	0.642	0.208
else_5_old.young	Rps15a-ps4	1.6505e-13	-0.470328	0.878	0.983	-0.105
else_5_old.young	Eif4ebp1	2.4996e-13	-0.564812	0.157	0.431	-0.274
else_5_old.young	Npm1	2.90606e-13	-0.522462	0.95	0.961	-0.011
else_5_old.young	Meg3	4.76847e-13	-0.651751	0.213	0.522	-0.309
else_5_old.young	Itm2b	6.7483e-13	0.414991	0.998	0.991	0.007
else_5_old.young	Ddx21	1.63377e-12	-0.528659	0.417	0.707	-0.29
else_5_old.young	Ehd1	1.87906e-12	-0.476832	0.295	0.616	-0.321
else_5_old.young	Zfp36	2.00077e-12	0.964081	0.764	0.573	0.191
else_5_old.young	Polr1d	7.26933e-12	-0.485446	0.528	0.823	-0.295
else_5_old.young	Csf1	1.04626e-11	-0.949228	0.374	0.647	-0.273
else_5_old.young	Timm8a1	1.20491e-11	-0.472806	0.186	0.453	-0.267
else_5_old.young	Rarres2	1.94421e-11	0.570726	0.987	0.974	0.013
else_5_old.young	Pdia3	2.82697e-11	0.626073	0.826	0.659	0.167
else_5_old.young	Nhp2	2.85091e-11	-0.56657	0.234	0.5	-0.266
else_5_old.young	Dusp10	3.42769e-11	-0.412576	0.113	0.349	-0.236
else_5_old.young	Rcl1	4.69983e-11	-0.31809	0.109	0.345	-0.236
else_5_old.young	Pfdn2	6.70423e-11	-0.506107	0.415	0.677	-0.262
else_5_old.young	Zfp706	7.36006e-11	-0.502214	0.367	0.659	-0.292
else_5_old.young	A130040M12Rik	9.86534e-11	-0.796033	0.846	0.944	-0.098
else_5_old.young	Nolc1	1.47363e-10	-0.437851	0.295	0.582	-0.287
else_5_old.young	Timm17a	1.66037e-10	-0.393914	0.202	0.47	-0.268
else_5_old.young	Baz1a	1.82266e-10	-0.402741	0.165	0.418	-0.253
else_5_old.young	Gar1	1.8736e-10	-0.411758	0.2	0.47	-0.27
else_5_old.young	Pcbp1	2.49522e-10	-0.475539	0.633	0.849	-0.216
else_5_old.young	Snrpd1	4.32058e-10	-0.485609	0.413	0.677	-0.264
else_5_old.young	Ube2f	4.733e-10	-0.383395	0.186	0.444	-0.258
else_5_old.young	Mgst1	5.2502e-10	0.516885	0.925	0.901	0.024
else_5_old.young	Tomm5	9.09873e-10	-0.477819	0.27	0.539	-0.269
else_5_old.young	Socs3	9.24999e-10	0.894943	0.549	0.289	0.26
else_5_old.young	Etf1	1.06268e-09	-0.432569	0.572	0.823	-0.251
else_5_old.young	Ets1	1.16737e-09	-0.347579	0.089	0.297	-0.208
else_5_old.young	Anp32b	1.30916e-09	-0.508818	0.422	0.685	-0.263
else_5_old.young	Cebpb	1.33803e-09	-0.471223	0.921	0.987	-0.066
else_5_old.young	Mrps6	1.44333e-09	-0.404829	0.154	0.388	-0.234
else_5_old.young	Serbp1	1.44346e-09	-0.517726	0.678	0.858	-0.18
else_5_old.young	Vapa	1.5794e-09	-0.43576	0.608	0.862	-0.254
else_5_old.young	Cd81	1.65632e-09	0.474218	0.975	0.948	0.027
else_5_old.young	Eaf1	2.70502e-09	-0.258942	0.048	0.22	-0.172
else_5_old.young	Creb3l1	3.03076e-09	-0.438648	0.265	0.53	-0.265
else_5_old.young	Arid4b	3.11584e-09	-0.396961	0.211	0.466	-0.255
else_5_old.young	Higd1a	3.78395e-09	-0.466755	0.302	0.578	-0.276
else_5_old.young	Col4a2	4.11592e-09	-0.637292	0.492	0.724	-0.232
else_5_old.young	Yap1	4.68115e-09	-0.368965	0.179	0.422	-0.243
else_5_old.young	Rsl24d1	4.84566e-09	-0.333236	0.148	0.384	-0.236
else_5_old.young	Mki67ip	5.38346e-09	-0.385818	0.175	0.418	-0.243
else_5_old.young	C1qbp	5.8244e-09	-0.417088	0.297	0.569	-0.272
else_5_old.young	Timm23	6.12222e-09	-0.425745	0.358	0.625	-0.267
else_5_old.young	Gpbp1	6.22437e-09	-0.36561	0.268	0.543	-0.275
else_5_old.young	Senp2	6.58428e-09	-0.377185	0.156	0.388	-0.232
else_5_old.young	Rbm3	7.22893e-09	0.466475	0.957	0.858	0.099
else_5_old.young	Col1a2	7.46521e-09	-1.01706	0.955	0.983	-0.028
else_5_old.young	Snhg12	8.27909e-09	-0.515914	0.306	0.569	-0.263
[truncated: 1,003 more rows]

## Sheet: S7L_1.1_agedCAFs
CAF_direction	TMS_cluster	TMS_direction	n_overlap	fraction_overlap_in_caf	fraction_overlap_in_tms	p_adjust
down	stromal_cell.13	up	2	0.00680272	0.00689655	0.00110689
down	stromal_cell.13	down	5	0.0160256	0.0172414	0.000114584
down	stromal_cell.22	up	5	0.0168919	0.0172414	2.79311e-09
down	stromal_cell.22	down	0	0	0	NA
down	stromal_cell.5	up	35	0.0958904	0.12069	3.11067e-48
down	stromal_cell.5	down	21	0.0272021	0.0724138	5.51164e-06
down	stromal_cell.7	up	32	0.0862534	0.110345	2.14904e-40
down	stromal_cell.7	down	38	0.0577508	0.131034	2.78633e-21
down	stromal_cell.8	up	16	0.0501567	0.0551724	1.17024e-23
down	stromal_cell.8	down	11	0.0297297	0.037931	2.16631e-07
down	stromal_combined	up	71	0.133459	0.244828	1.51854e-77
down	stromal_combined	down	25	0.0226244	0.0862069	0.000789282
up	stromal_cell.13	up	0	0	0	NA
up	stromal_cell.13	down	1	0.0294118	0.0833333	0.00991678
up	stromal_cell.22	up	0	0	0	NA
up	stromal_cell.22	down	0	0	0	NA
up	stromal_cell.5	up	0	0	0	NA
up	stromal_cell.5	down	2	0.00404858	0.166667	0.0211068
up	stromal_cell.7	up	0	0	0	NA
up	stromal_cell.7	down	3	0.00789474	0.25	0.000508109
up	stromal_cell.8	up	0	0	0	NA
up	stromal_cell.8	down	1	0.0108696	0.0833333	0.0337826
up	stromal_combined	up	0	0	0	NA
up	stromal_combined	down	4	0.00483676	0.333333	0.000417067
