# Supplementary material for: Age-dependent differences in breast tumor microenvironment: challenges and opportunities for efficacy studies in preclinical models
Source: Cell Death Differ. 2025 Jan 27;32(6):1000–13. doi: 10.1038/s41418-025-01447-1 (PMC12162869; doi:10.1038/s41418-025-01447-1)
Supplement: Supplementary file 9 — Suppl. Tab 8 [file 41418_2025_1447_MOESM9_ESM.xlsx]

## Sheet: S8A_AdultVsYoung_2vs6
gene	log2FC	pct.1	pct.2	pct.difference	pvalue	pvalue.adj
Clec3b	-1.87394	0.528	1	-0.472	0	0
Dcn	-1.20164	0.924	1	-0.076	0	0
Ly6a	-1.1713	0.761	1	-0.239	0	0
Ly6c1	-1.45753	0.564	0.996	-0.432	0	0
Gsn	-1.35946	0.785	0.999	-0.214	2.60846e-294	4.65793e-290
Pi16	-1.46411	0.698	0.996	-0.298	9.17141e-285	1.63774e-280
C1ra	-0.796113	0.129	0.827	-0.698	3.49362e-281	6.23855e-277
Marcks	-1.15801	0.463	0.969	-0.506	2.69047e-276	4.80437e-272
Serping1	-1.12145	0.573	0.992	-0.419	1.00436e-275	1.79348e-271
Cd34	-0.974406	0.285	0.97	-0.685	2.56247e-272	4.57581e-268
Plpp3	-1.23414	0.457	0.96	-0.503	2.06633e-262	3.68985e-258
Fndc1	-1.01443	0.28	0.94	-0.66	2.9055e-260	5.18834e-256
Ccl11	-0.972145	0.219	0.888	-0.669	7.90525e-257	1.41164e-252
Dpt	-1.02347	0.645	0.996	-0.351	1.00373e-256	1.79235e-252
Pcolce2	-0.924139	0.251	0.94	-0.689	1.85571e-255	3.31373e-251
Ogn	-1.05381	0.466	0.987	-0.521	2.24256e-254	4.00453e-250
Efemp1	-0.984729	0.365	0.98	-0.615	3.20843e-254	5.7293e-250
Anxa1	-0.951953	0.335	0.978	-0.643	1.89055e-250	3.37595e-246
Islr	-0.72955	0.117	0.757	-0.64	4.58911e-246	8.19478e-242
Anxa3	-0.899454	0.263	0.942	-0.679	2.03169e-245	3.62799e-241
Ackr3	-0.951582	0.224	0.866	-0.642	3.63839e-241	6.49707e-237
Dpp4	-0.734854	0.166	0.853	-0.687	7.06907e-241	1.26232e-236
Rnase4	-0.950491	0.407	0.98	-0.573	2.51339e-237	4.48816e-233
C4b	-0.944936	0.252	0.892	-0.64	2.49194e-236	4.44986e-232
Fstl1	-1.00817	0.571	0.996	-0.425	1.00794e-235	1.79988e-231
Mgst1	-0.694488	0.164	0.838	-0.674	1.85183e-235	3.30681e-231
Loxl1	-0.873817	0.319	0.968	-0.649	1.95532e-235	3.49161e-231
C3	-1.11618	0.732	0.992	-0.26	6.26724e-232	1.11914e-227
Lrrn4cl	-0.635305	0.094	0.681	-0.587	2.18678e-227	3.90494e-223
Cd55	-0.778853	0.169	0.813	-0.644	2.60432e-226	4.65054e-222
Serpinf1	-0.885523	0.32	0.965	-0.645	4.74134e-226	8.46661e-222
Gpx3	-1.15923	0.356	0.925	-0.569	1.47717e-225	2.63778e-221
Sod3	-0.750008	0.212	0.864	-0.652	2.28455e-213	4.07953e-209
Igfbp6	-1.16023	0.502	0.98	-0.478	5.8895e-213	1.05169e-208
Gstm1	-0.707585	0.18	0.826	-0.646	2.04773e-212	3.65664e-208
Rarres2	-0.93569	0.468	0.982	-0.514	3.15878e-212	5.64064e-208
Nid1	-0.909201	0.412	0.97	-0.558	5.3485e-212	9.55082e-208
Steap3	-0.623866	0.119	0.715	-0.596	1.12882e-210	2.01573e-206
Sema3c	-0.887321	0.253	0.875	-0.622	3.22813e-209	5.76446e-205
Sfrp4	-0.860484	0.223	0.84	-0.617	5.98482e-207	1.06871e-202
Axl	-0.65922	0.193	0.842	-0.649	4.0342e-206	7.20386e-202
Plau	-0.611875	0.067	0.581	-0.514	5.43347e-205	9.70254e-201
Col14a1	-0.915734	0.448	0.973	-0.525	3.7274e-203	6.65601e-199
Tgfbr2	-0.808157	0.324	0.946	-0.622	1.06892e-201	1.90878e-197
Gpc3	-0.655075	0.12	0.689	-0.569	2.85087e-200	5.09079e-196
Cadm3	-0.58899	0.092	0.628	-0.536	1.94563e-199	3.47431e-195
Timp3	-0.881978	0.223	0.83	-0.607	5.54791e-198	9.9069e-194
Prrx1	-0.654685	0.191	0.825	-0.634	2.50403e-197	4.47145e-193
C1s1	-0.719451	0.261	0.908	-0.647	3.1255e-197	5.5812e-193
Plat	-0.625826	0.174	0.793	-0.619	7.25459e-197	1.29545e-192
Eef1a1	-0.701631	0.992	1	-0.008	1.22595e-196	2.18918e-192
Cd248	-0.760916	0.273	0.906	-0.633	1.5614e-195	2.78819e-191
Prss23	-0.765916	0.206	0.807	-0.601	9.7794e-192	1.74631e-187
Itih5	-0.753397	0.293	0.922	-0.629	2.22303e-191	3.96966e-187
Aebp1	-0.89319	0.503	0.979	-0.476	2.54723e-191	4.54858e-187
Scara3	-0.587953	0.158	0.763	-0.605	1.9982e-190	3.56819e-186
Mmp2	-0.759262	0.329	0.959	-0.63	4.72769e-188	8.44224e-184
Ifi27l2a	-1.06003	0.434	0.944	-0.51	2.54378e-187	4.54242e-183
Qpct	-0.5274	0.054	0.524	-0.47	2.84451e-187	5.07944e-183
Ifitm2	-0.720787	0.33	0.968	-0.638	4.51216e-187	8.05736e-183
Timp2	-0.831943	0.547	0.998	-0.451	2.52803e-186	4.51431e-182
Cd302	-0.538714	0.08	0.583	-0.503	9.22393e-186	1.64712e-181
Thbd	-0.754503	0.159	0.712	-0.553	4.99214e-184	8.91446e-180
Htra3	-0.84342	0.329	0.936	-0.607	8.63896e-184	1.54266e-179
Gfpt2	-0.670719	0.17	0.744	-0.574	7.09487e-183	1.26693e-178
Man1a	-0.55436	0.124	0.675	-0.551	4.13814e-181	7.38949e-177
Scara5	-0.623691	0.141	0.694	-0.553	7.65889e-180	1.36765e-175
Laptm4a	-0.639301	0.286	0.952	-0.666	5.60407e-179	1.00072e-174
Tmem100	-0.715607	0.164	0.714	-0.55	6.04221e-176	1.07896e-171
Ifitm3	-0.804532	0.598	0.994	-0.396	3.1278e-174	5.58532e-170
Plac8	-0.799022	0.249	0.826	-0.577	1.66537e-173	2.97385e-169
Lum	-0.789134	0.307	0.882	-0.575	8.18953e-173	1.46241e-168
Emilin2	-0.547954	0.179	0.778	-0.599	3.85318e-172	6.88062e-168
Pla1a	-0.710452	0.192	0.752	-0.56	6.20994e-172	1.10891e-167
Fxyd1	-0.512296	0.135	0.688	-0.553	6.31827e-172	1.12825e-167
Lamc1	-0.562559	0.159	0.719	-0.56	7.60074e-172	1.35726e-167
Heg1	-0.585895	0.195	0.786	-0.591	1.03377e-170	1.84599e-166
Cd47	-0.543209	0.202	0.825	-0.623	1.66852e-170	2.97947e-166
Nbl1	-0.553127	0.135	0.674	-0.539	5.87413e-170	1.04894e-165
Ebf1	-0.719526	0.26	0.845	-0.585	1.02871e-169	1.83697e-165
Creb5	-0.657048	0.179	0.737	-0.558	2.45358e-169	4.38136e-165
Ppib	-0.544971	0.226	0.867	-0.641	1.75305e-168	3.13043e-164
Adgrd1	-0.547274	0.145	0.688	-0.543	8.3372e-168	1.48877e-163
Ifi211	-0.526304	0.103	0.599	-0.496	8.66997e-168	1.5482e-163
Selenom	-0.504297	0.167	0.744	-0.577	3.7123e-165	6.62906e-161
Gas7	-0.685243	0.172	0.71	-0.538	6.26523e-164	1.11878e-159
Mfap5	-1.04418	0.39	0.825	-0.435	9.13553e-164	1.63133e-159
Cfb	-0.598436	0.166	0.714	-0.548	1.88439e-162	3.36496e-158
Pdpn	-0.569356	0.203	0.781	-0.578	3.99974e-162	7.14234e-158
Tnxb	-0.755688	0.385	0.929	-0.544	5.01523e-162	8.9557e-158
C1rb	-0.46338	0.037	0.429	-0.392	3.17289e-161	5.66584e-157
Zbtb20	-0.657471	0.273	0.862	-0.589	9.495e-161	1.69552e-156
Cebpd	-0.736927	0.167	0.683	-0.516	9.67232e-161	1.72719e-156
Fbln1	-0.652817	0.167	0.69	-0.523	7.42645e-160	1.32614e-155
Selenop	-0.493558	0.098	0.582	-0.484	1.52815e-159	2.72881e-155
Slfn5	-0.582644	0.209	0.789	-0.58	7.15175e-159	1.27709e-154
Ramp2	-0.484753	0.075	0.523	-0.448	2.14306e-158	3.82686e-154
Col1a1	-0.979166	0.695	0.99	-0.295	1.43034e-156	2.55416e-152
Adamts5	-0.713017	0.285	0.849	-0.564	4.69263e-155	8.37962e-151
Cyb5a	-0.472038	0.176	0.741	-0.565	1.08112e-154	1.93056e-150
Cavin3	-0.492948	0.161	0.71	-0.549	7.22512e-154	1.29019e-149
Antxr1	-0.485933	0.108	0.589	-0.481	2.1135e-153	3.77407e-149
Metrnl	-0.526065	0.094	0.55	-0.456	4.48143e-153	8.00249e-149
Zfp385a	-0.471706	0.094	0.554	-0.46	1.33925e-150	2.3915e-146
Col6a1	-0.529846	0.236	0.835	-0.599	2.75755e-150	4.92416e-146
Serpinb6a	-0.611402	0.329	0.946	-0.617	5.53585e-149	9.88537e-145
Ddr2	-0.535454	0.176	0.71	-0.534	2.71789e-147	4.85334e-143
Mfap2	-0.469482	0.071	0.491	-0.42	3.24499e-147	5.79457e-143
Pcolce	-0.590658	0.26	0.841	-0.581	3.27757e-147	5.85276e-143
Basp1	-0.535178	0.199	0.755	-0.556	2.25927e-146	4.03437e-142
Rcn3	-0.470267	0.156	0.677	-0.521	4.92653e-145	8.7973e-141
S100a16	-0.500993	0.176	0.712	-0.536	6.63751e-144	1.18526e-139
S100a13	-0.459797	0.182	0.733	-0.551	7.22241e-144	1.28971e-139
Hbb-bs	1.01499	0.543	0.061	0.482	3.14332e-142	5.61302e-138
Slc43a3	-0.47582	0.073	0.479	-0.406	1.85306e-141	3.309e-137
Medag	-0.466254	0.148	0.646	-0.498	2.04982e-141	3.66036e-137
Plxdc2	-0.459633	0.109	0.563	-0.454	1.3151e-140	2.34838e-136
Ppic	-0.484436	0.125	0.595	-0.47	1.98991e-140	3.55338e-136
Lpl	-0.702101	0.225	0.743	-0.518	2.45311e-140	4.38051e-136
Pdia3	-0.469958	0.227	0.811	-0.584	4.91729e-140	8.78081e-136
Tuba1a	-0.5948	0.295	0.864	-0.569	2.38785e-139	4.26398e-135
Ecm1	-0.543026	0.203	0.732	-0.529	2.38682e-138	4.26214e-134
Il11ra1	-0.485491	0.112	0.561	-0.449	2.81085e-138	5.01933e-134
Dpep1	-0.467928	0.072	0.474	-0.402	1.93386e-137	3.4533e-133
Ace	-0.478256	0.122	0.578	-0.456	6.85348e-137	1.22383e-132
Igfbp5	-1.3104	0.38	0.804	-0.424	9.05674e-137	1.61726e-132
Selenow	-0.48285	0.239	0.828	-0.589	6.21577e-136	1.10995e-131
Ctsk	-0.453771	0.084	0.495	-0.411	2.26964e-134	4.0529e-130
Nenf	-0.418195	0.152	0.656	-0.504	2.78251e-134	4.96873e-130
Fbn1	-0.760345	0.556	0.964	-0.408	2.99953e-134	5.35627e-130
Mmp23	-0.428973	0.082	0.491	-0.409	3.49442e-134	6.23999e-130
Csrp2	-0.501269	0.155	0.637	-0.482	6.38788e-134	1.14068e-129
Nfix	-0.427154	0.187	0.725	-0.538	1.73708e-132	3.1019e-128
Htra1	-0.469146	0.15	0.637	-0.487	1.95997e-132	3.49992e-128
Akr1c18	-0.67431	0.078	0.459	-0.381	2.52211e-132	4.50373e-128
Ar	-0.467537	0.078	0.476	-0.398	3.53378e-131	6.31028e-127
Ifi204	-0.444032	0.103	0.53	-0.427	2.09483e-129	3.74074e-125
Col6a3	-0.530908	0.25	0.798	-0.548	2.15507e-129	3.84831e-125
Osr1	-0.468478	0.087	0.487	-0.4	1.50763e-128	2.69218e-124
Ctsl	-0.59512	0.45	0.989	-0.539	4.44383e-128	7.93536e-124
Sptbn1	-0.498118	0.255	0.817	-0.562	2.7835e-127	4.97049e-123
Adamts2	-0.453222	0.145	0.606	-0.461	2.93641e-127	5.24354e-123
Spon2	-0.454586	0.086	0.482	-0.396	2.98105e-127	5.32326e-123
Serpinh1	-0.631072	0.462	0.973	-0.511	6.0841e-127	1.08644e-122
Bicc1	-0.446643	0.116	0.548	-0.432	9.53804e-127	1.70321e-122
Flrt2	-0.481972	0.14	0.594	-0.454	1.22379e-126	2.18532e-122
Fcgrt	-0.419093	0.113	0.546	-0.433	1.51157e-126	2.69922e-122
Aldh1a3	-0.478036	0.094	0.493	-0.399	6.26787e-125	1.11925e-120
Col6a2	-0.455438	0.2	0.718	-0.518	6.29605e-125	1.12429e-120
Rhoj	-0.433369	0.12	0.555	-0.435	1.60131e-124	2.85945e-120
Rplp1	-0.541232	0.986	0.996	-0.01	2.17279e-124	3.87995e-120
Col5a2	-0.494628	0.232	0.749	-0.517	2.93431e-123	5.2398e-119
Ndn	-0.396537	0.058	0.412	-0.354	3.66001e-123	6.53567e-119
Car8	-0.387224	0.041	0.37	-0.329	7.57943e-123	1.35346e-118
Prelp	-0.467083	0.156	0.615	-0.459	1.29737e-122	2.31671e-118
Maf	-0.450704	0.101	0.505	-0.404	1.71281e-122	3.05857e-118
Nedd4	-0.423913	0.253	0.836	-0.583	5.0527e-122	9.0226e-118
Scn7a	-0.47678	0.142	0.582	-0.44	5.33694e-122	9.53017e-118
Lbp	-0.927052	0.37	0.808	-0.438	3.23514e-121	5.77698e-117
Thy1	-0.478273	0.175	0.653	-0.478	5.43034e-121	9.69697e-117
Csf1	-0.415303	0.143	0.6	-0.457	1.31562e-120	2.34931e-116
Itm2b	-0.578851	0.444	0.985	-0.541	3.82123e-120	6.82357e-116
Lama2	-0.413993	0.085	0.468	-0.383	1.02437e-119	1.82921e-115
Ntrk2	-0.39669	0.072	0.442	-0.37	5.62167e-119	1.00386e-114
Sparc	-0.705764	0.852	0.998	-0.146	1.76936e-118	3.15954e-114
Eln	-0.609363	0.149	0.575	-0.426	3.18272e-118	5.68339e-114
Gpc6	-0.401853	0.068	0.427	-0.359	1.56833e-117	2.80056e-113
Pnp	-0.454245	0.094	0.481	-0.387	3.36378e-117	6.00671e-113
Lama4	-0.405961	0.134	0.571	-0.437	7.12004e-117	1.27143e-112
Gda	-0.43702	0.129	0.549	-0.42	1.73823e-116	3.10396e-112
Klf4	-0.732228	0.391	0.865	-0.474	1.59542e-114	2.84894e-110
Olfml2b	-0.371377	0.057	0.393	-0.336	1.7646e-114	3.15105e-110
Fgfr1	-0.401266	0.147	0.59	-0.443	3.58928e-114	6.40937e-110
Cxcl12	-0.523449	0.15	0.573	-0.423	1.6995e-112	3.0348e-108
Ckb	-0.399442	0.065	0.408	-0.343	3.04305e-112	5.43397e-108
Lima1	-0.382335	0.143	0.582	-0.439	3.83379e-112	6.846e-108
Gstm2	-0.376789	0.094	0.474	-0.38	3.86112e-112	6.8948e-108
Efhd1	-0.401608	0.075	0.429	-0.354	1.55732e-111	2.78091e-107
Ctsb	-0.457689	0.322	0.9	-0.578	2.32626e-111	4.15401e-107
Vgll3	-0.399261	0.09	0.459	-0.369	2.40761e-111	4.29926e-107
Tmsb10	-0.540581	0.895	0.969	-0.074	5.55676e-111	9.9227e-107
Cd81	-0.371099	0.148	0.589	-0.441	4.25889e-110	7.6051e-106
Ubb	-0.528602	0.599	0.956	-0.357	4.70955e-110	8.40985e-106
Apod	-0.618588	0.266	0.746	-0.48	1.3153e-109	2.34874e-105
Aspn	-0.476431	0.116	0.502	-0.386	1.8068e-109	3.2264e-105
Ddah2	-0.364511	0.09	0.461	-0.371	1.14504e-108	2.0447e-104
Mxra8	-0.351745	0.059	0.389	-0.33	1.45665e-108	2.60115e-104
Selenof	-0.362539	0.128	0.545	-0.417	3.6646e-108	6.54387e-104
Fn1	-0.655322	0.747	0.985	-0.238	6.04833e-108	1.08005e-103
Gm42418	-0.752538	0.945	0.997	-0.052	7.09588e-108	1.26711e-103
Slc4a4	-0.384711	0.077	0.423	-0.346	1.33402e-107	2.38217e-103
Meg3	-0.772513	0.244	0.683	-0.439	2.13292e-107	3.80876e-103
Antxr2	-0.355002	0.071	0.413	-0.342	1.19882e-106	2.14074e-102
Il33	-0.503684	0.161	0.575	-0.414	2.36078e-106	4.21564e-102
Postn	-0.691723	0.285	0.737	-0.452	3.26423e-106	5.82893e-102
Ugdh	-0.460236	0.154	0.578	-0.424	7.74843e-106	1.38364e-101
Slit3	-0.362305	0.071	0.406	-0.335	4.31755e-105	7.70985e-101
Wnt2	-0.344952	0.04	0.332	-0.292	5.8039e-105	1.0364e-100
Cmah	-0.407941	0.136	0.537	-0.401	9.7756e-105	1.74563e-100
Pmp22	-0.360115	0.106	0.481	-0.375	3.43962e-104	6.14213e-100
Lrrc17	-0.358463	0.071	0.404	-0.333	6.64269e-104	1.18619e-99
Thbs2	-0.399365	0.125	0.515	-0.39	9.48836e-104	1.69434e-99
Rpl10	-0.483159	0.601	0.93	-0.329	1.1064e-102	1.97571e-98
Bmp1	-0.361398	0.128	0.525	-0.397	4.28661e-102	7.6546e-98
Lamp1	-0.338083	0.168	0.621	-0.453	4.67913e-102	8.35552e-98
Duoxa1	-0.339107	0.051	0.353	-0.302	1.22879e-101	2.19426e-97
Chrdl1	-0.362372	0.058	0.368	-0.31	1.73522e-100	3.09859e-96
Grb10	-0.35027	0.087	0.432	-0.345	2.66982e-100	4.76749e-96
Cavin1	-0.366367	0.147	0.555	-0.408	2.43955e-99	4.35631e-95
Lrp1	-0.435986	0.303	0.823	-0.52	3.21452e-99	5.74016e-95
Nptn	-0.337076	0.096	0.449	-0.353	1.12407e-98	2.00726e-94
Rps2	-0.464627	0.629	0.95	-0.321	1.45491e-98	2.59804e-94
Col5a1	-0.407643	0.248	0.743	-0.495	1.65592e-98	2.95698e-94
Xdh	-0.327582	0.042	0.323	-0.281	2.7674e-98	4.94175e-94
Adamtsl1	-0.343567	0.079	0.412	-0.333	3.69279e-98	6.59421e-94
Procr	-0.363871	0.057	0.354	-0.297	9.75389e-98	1.74175e-93
Ptgis	-0.336963	0.061	0.367	-0.306	2.06119e-97	3.68067e-93
Rock2	-0.366251	0.126	0.507	-0.381	4.37923e-97	7.82e-93
Gng12	-0.406516	0.139	0.524	-0.385	4.72119e-97	8.43062e-93
Angptl2	-0.336529	0.081	0.411	-0.33	1.14278e-96	2.04066e-92
Igfbp4	-0.622276	0.342	0.774	-0.432	2.87593e-96	5.13555e-92
Lamp2	-0.333122	0.158	0.579	-0.421	1.5235e-95	2.72051e-91
Mxra7	-0.316518	0.058	0.356	-0.298	6.10494e-95	1.09016e-90
Col3a1	-0.701479	0.936	1	-0.064	6.99111e-95	1.2484e-90
Galnt16	-0.33316	0.062	0.362	-0.3	8.65792e-95	1.54605e-90
Osr2	-0.363291	0.06	0.355	-0.295	2.51142e-94	4.48464e-90
Il4ra	-0.337163	0.065	0.37	-0.305	7.92362e-94	1.41492e-89
Ccn1	-0.654735	0.239	0.639	-0.4	3.41488e-93	6.09796e-89
Loxl2	-0.350233	0.094	0.427	-0.333	5.38988e-93	9.6247e-89
H3f3b	0.677607	0.61	0.263	0.347	1.09505e-92	1.95544e-88
Smpd3	-0.685612	0.234	0.638	-0.404	1.09702e-92	1.95894e-88
Jund	-0.49252	0.285	0.77	-0.485	1.21273e-92	2.16557e-88
Dlc1	-0.318448	0.064	0.364	-0.3	5.76576e-92	1.02959e-87
Vegfd	-0.35147	0.086	0.405	-0.319	1.05195e-91	1.87846e-87
Mgll	-0.322785	0.055	0.341	-0.286	1.13744e-91	2.03113e-87
Lsp1	-0.416413	0.211	0.652	-0.441	1.35706e-91	2.42331e-87
Cygb	-0.395444	0.174	0.577	-0.403	1.55096e-91	2.76955e-87
Lgals3bp	-0.366803	0.112	0.463	-0.351	3.19869e-91	5.7119e-87
Tshz2	-0.339851	0.143	0.525	-0.382	1.03067e-90	1.84047e-86
Hacd4	-0.305999	0.045	0.316	-0.271	2.6243e-90	4.68622e-86
Txndc5	-0.319307	0.104	0.446	-0.342	7.9747e-90	1.42404e-85
Twist1	-0.324707	0.097	0.431	-0.334	1.6458e-89	2.93891e-85
Tpt1	-0.428175	0.992	0.997	-0.005	4.57494e-89	8.16946e-85
Rps27	-0.416991	0.926	0.984	-0.058	8.06964e-89	1.441e-84
Vkorc1	-0.314455	0.101	0.436	-0.335	5.53349e-88	9.88116e-84
Poglut3	-0.303257	0.066	0.361	-0.295	7.90356e-88	1.41134e-83
Pdgfra	-0.336447	0.124	0.48	-0.356	1.72982e-87	3.08893e-83
Cdkn1c	-0.419821	0.073	0.368	-0.295	1.85998e-87	3.32136e-83
Opcml	-0.294995	0.034	0.281	-0.247	5.46393e-87	9.75694e-83
Tgfbr3	-0.347089	0.127	0.481	-0.354	7.11152e-87	1.2699e-82
Nova1	-0.313304	0.045	0.306	-0.261	1.62704e-86	2.90541e-82
Serf2	-0.413025	0.391	0.96	-0.569	3.82388e-86	6.82831e-82
Tek	-0.293468	0.042	0.299	-0.257	3.85886e-86	6.89077e-82
Xist	-0.416008	0.173	0.563	-0.39	4.69433e-86	8.38266e-82
Fyn	-0.307108	0.087	0.399	-0.312	7.10352e-86	1.26847e-81
Ifi205	-0.314945	0.062	0.343	-0.281	2.62476e-85	4.68704e-81
Lamb2	-0.302965	0.052	0.318	-0.266	3.72972e-85	6.66017e-81
Dpysl3	-0.326277	0.088	0.396	-0.308	4.48569e-85	8.0101e-81
Errfi1	-0.400755	0.111	0.44	-0.329	1.43743e-84	2.56682e-80
Ifi202b	-0.338531	0.137	0.502	-0.365	3.30907e-84	5.90901e-80
Tns1	-0.298858	0.052	0.316	-0.264	6.76678e-84	1.20834e-79
Rpl39	-0.419042	0.972	0.991	-0.019	1.46476e-83	2.61562e-79
Col1a2	-0.579309	0.874	0.998	-0.124	4.61886e-83	8.2479e-79
Fkbp7	-0.286537	0.062	0.336	-0.274	2.32792e-82	4.15696e-78
Gnas	-0.368573	0.378	0.953	-0.575	2.56619e-82	4.58245e-78
Pde8a	-0.296243	0.059	0.33	-0.271	3.82147e-82	6.82399e-78
Abi3bp	-0.334712	0.138	0.493	-0.355	1.62426e-81	2.90044e-77
Camk2n1	-0.269989	0.024	0.242	-0.218	1.72062e-81	3.07251e-77
App	-0.293197	0.16	0.543	-0.383	1.81512e-81	3.24125e-77
Ccn3	-0.364001	0.072	0.351	-0.279	3.003e-81	5.36246e-77
Fkbp9	-0.303371	0.104	0.423	-0.319	3.86856e-81	6.90809e-77
Psap	-0.280681	0.223	0.688	-0.465	4.34763e-81	7.76356e-77
Add3	-0.296583	0.107	0.43	-0.323	4.51849e-81	8.06866e-77
Dbp	-0.287713	0.032	0.263	-0.231	8.55878e-81	1.52834e-76
Fhl1	-0.286086	0.05	0.304	-0.254	9.0333e-81	1.61308e-76
Anpep	-0.281327	0.031	0.257	-0.226	1.26787e-80	2.26403e-76
Tmed3	-0.299057	0.121	0.46	-0.339	2.06829e-80	3.69335e-76
Rrbp1	-0.351028	0.264	0.728	-0.464	2.24972e-80	4.01733e-76
Prnp	-0.298726	0.078	0.367	-0.289	3.51269e-80	6.27262e-76
Itm2a	-0.367351	0.077	0.361	-0.284	4.03017e-80	7.19668e-76
Tmem45a	-0.314912	0.074	0.357	-0.283	4.54854e-80	8.12233e-76
Ppp1r14b	-0.290329	0.174	0.576	-0.402	1.2477e-79	2.22801e-75
Tmem158	-0.297115	0.033	0.261	-0.228	1.33413e-79	2.38235e-75
Gm12840	-0.426623	0.04	0.272	-0.232	1.02127e-78	1.82368e-74
Mndal	-0.368342	0.129	0.465	-0.336	1.0529e-78	1.88016e-74
Ebf2	-0.296919	0.064	0.335	-0.271	1.14909e-78	2.05193e-74
Mmp14	-0.326202	0.189	0.585	-0.396	1.78444e-78	3.18648e-74
Hsp90b1	-0.344481	0.32	0.828	-0.508	2.46961e-78	4.40997e-74
Igsf10	-0.293139	0.08	0.362	-0.282	1.46665e-77	2.619e-73
Rpl41	-0.415827	0.989	0.992	-0.003	1.67837e-77	2.99706e-73
Uap1	-0.357241	0.112	0.426	-0.314	4.57535e-77	8.1702e-73
Cpne8	-0.27454	0.056	0.312	-0.256	9.73113e-77	1.73769e-72
Pmepa1	-0.311363	0.152	0.508	-0.356	2.76883e-76	4.9443e-72
Nisch	-0.284365	0.141	0.487	-0.346	3.31112e-76	5.91266e-72
Ctsh	-0.38699	0.105	0.403	-0.298	5.88079e-76	1.05013e-71
Il6st	-0.278901	0.094	0.39	-0.296	6.94228e-76	1.23968e-71
Gabarap	-0.267345	0.244	0.715	-0.471	7.46484e-76	1.333e-71
Arf4	-0.304327	0.22	0.647	-0.427	2.80221e-75	5.00391e-71
Rhoa	-0.276313	0.187	0.587	-0.4	1.46053e-74	2.60807e-70
Cmtm3	-0.273544	0.055	0.302	-0.247	1.64339e-74	2.9346e-70
Crispld1	-0.26427	0.032	0.249	-0.217	2.19123e-74	3.91288e-70
Zeb2	-0.316212	0.132	0.46	-0.328	3.43902e-74	6.14105e-70
Pcsk6	-0.275187	0.045	0.277	-0.232	5.53461e-74	9.88315e-70
Ly6e	-0.444514	0.348	0.8	-0.452	8.22618e-74	1.46895e-69
Gpx8	-0.268975	0.089	0.377	-0.288	1.60353e-73	2.86343e-69
Gnpnat1	-0.266745	0.063	0.318	-0.255	2.04989e-73	3.6605e-69
Fermt2	-0.265558	0.069	0.334	-0.265	2.14756e-73	3.83489e-69
Serpina3n	-0.494853	0.232	0.596	-0.364	4.48819e-73	8.01456e-69
Rpn2	-0.263394	0.118	0.44	-0.322	5.86639e-73	1.04756e-68
Slco3a1	-0.285141	0.086	0.37	-0.284	6.4462e-73	1.1511e-68
Tle5	-0.270179	0.153	0.507	-0.354	7.74976e-73	1.38388e-68
Zfp36l1	-0.371637	0.242	0.646	-0.404	6.98725e-72	1.24771e-67
Atf5	-0.288677	0.096	0.382	-0.286	1.58111e-71	2.8234e-67
Ptx3	-0.599012	0.176	0.494	-0.318	6.23624e-71	1.11361e-66
Rpl21	-0.340552	0.707	0.951	-0.244	8.63154e-71	1.54133e-66
Bst2	-0.365259	0.11	0.406	-0.296	1.11549e-70	1.99194e-66
Fbln5	-0.26527	0.051	0.285	-0.234	1.36927e-70	2.44511e-66
Fos	-0.650477	0.566	0.841	-0.275	1.81365e-70	3.23863e-66
Ltbp1	-0.269739	0.105	0.399	-0.294	2.97886e-70	5.31936e-66
Mustn1	-0.259364	0.031	0.236	-0.205	5.40095e-70	9.64448e-66
Tnfaip6	-0.445819	0.14	0.443	-0.303	5.63236e-70	1.00577e-65
Lpar1	-0.260648	0.093	0.372	-0.279	7.87315e-69	1.40591e-64
Tmsb4x	-0.395877	0.906	0.984	-0.078	1.88241e-68	3.36143e-64
Oat	-0.260248	0.105	0.395	-0.29	2.44164e-68	4.36004e-64
Mtch1	-0.255023	0.11	0.411	-0.301	3.78156e-68	6.75273e-64
Adm	-0.424235	0.068	0.308	-0.24	6.32436e-68	1.12934e-63
Rplp0	-0.372227	0.943	0.985	-0.042	8.35743e-68	1.49239e-63
Calr	-0.297006	0.29	0.754	-0.464	1.31799e-67	2.35353e-63
Dtnbp1	-0.250636	0.064	0.307	-0.243	1.85489e-67	3.31227e-63
Egr1	-0.663431	0.423	0.746	-0.323	1.86474e-67	3.32986e-63
Sulf1	-0.28497	0.08	0.339	-0.259	2.35533e-67	4.20592e-63
Il1r2	-0.274152	0.027	0.219	-0.192	1.94979e-66	3.48173e-62
Rpl7a	-0.271719	0.358	0.892	-0.534	2.05889e-66	3.67655e-62
Man2a1	-0.283895	0.155	0.487	-0.332	2.25299e-66	4.02317e-62
Sntb2	-0.250365	0.086	0.354	-0.268	2.87541e-66	5.13462e-62
Tubb6	-0.274867	0.057	0.287	-0.23	4.72527e-66	8.43792e-62
Rbms3	-0.251209	0.066	0.308	-0.242	6.49276e-66	1.15941e-61
Tmeff2	-0.256491	0.062	0.297	-0.235	1.03812e-65	1.85377e-61
Tppp3	-0.321277	0.09	0.349	-0.259	1.07605e-65	1.9215e-61
Sfrp2	-0.498083	0.105	0.365	-0.26	5.20653e-65	9.29729e-61
Rps18	-0.326795	0.521	0.886	-0.365	1.1233e-64	2.00588e-60
Cfh	-0.267066	0.083	0.338	-0.255	3.25906e-64	5.81971e-60
Npc2	-0.279573	0.212	0.591	-0.379	6.77495e-63	1.2098e-58
Fgl2	-0.271547	0.047	0.257	-0.21	1.10656e-62	1.97599e-58
Fst	-0.305816	0.073	0.309	-0.236	2.78132e-62	4.96661e-58
Crip1	-0.405344	0.435	0.874	-0.439	3.23746e-62	5.78114e-58
Pam	-0.256218	0.104	0.373	-0.269	4.17829e-62	7.46117e-58
Nfia	-0.250014	0.103	0.373	-0.27	4.45938e-62	7.96312e-58
Lgi2	-0.268333	0.064	0.289	-0.225	1.53057e-61	2.73313e-57
Sned1	-0.303081	0.121	0.399	-0.278	3.15145e-61	5.62754e-57
Rpl37a	-0.328495	0.958	0.994	-0.036	6.99944e-61	1.24989e-56
Adamts1	-0.38505	0.145	0.431	-0.286	1.04438e-60	1.86495e-56
Efemp2	-0.26255	0.113	0.387	-0.274	1.60714e-60	2.86988e-56
Gan	-0.309097	0.045	0.244	-0.199	4.66546e-60	8.33111e-56
Txnip	-0.258267	0.073	0.308	-0.235	5.08984e-60	9.08893e-56
Atf3	-0.380932	0.121	0.388	-0.267	4.03581e-59	7.20675e-55
Klf9	-0.2582	0.106	0.363	-0.257	3.95461e-57	7.06174e-53
Mif	0.508791	0.211	0.006	0.205	7.58816e-57	1.35502e-52
Rps24	-0.333793	0.971	0.995	-0.024	7.6618e-57	1.36817e-52
Has1	-0.370869	0.109	0.354	-0.245	3.19034e-56	5.69699e-52
Rps20	-0.331208	0.976	0.994	-0.018	4.66311e-56	8.32691e-52
Cxcl13	-0.415401	0.03	0.2	-0.17	2.16378e-55	3.86387e-51
Spp1	0.515854	0.2	0.004	0.196	3.6592e-54	6.53424e-50
Glul	-0.258391	0.069	0.281	-0.212	7.55199e-54	1.34856e-49
S100a11	-0.348761	0.483	0.956	-0.473	9.56423e-52	1.70788e-47
Ptma	0.498638	0.701	0.52	0.181	3.2571e-49	5.81621e-45
Rps12	-0.307483	0.981	0.989	-0.008	1.0172e-48	1.81642e-44
Ccl7	-0.401206	0.094	0.305	-0.211	1.07666e-48	1.92259e-44
Ccdc80	-0.271949	0.2	0.501	-0.301	1.08726e-48	1.94152e-44
Rpl35a	-0.261463	0.875	0.973	-0.098	2.00538e-48	3.581e-44
Zfp36	-0.294494	0.146	0.404	-0.258	2.41026e-48	4.30401e-44
Cxcl1	-0.610895	0.264	0.53	-0.266	3.87976e-48	6.92809e-44
Fosb	-0.501928	0.385	0.675	-0.29	5.77247e-47	1.03079e-42
Rpl9	-0.268107	0.734	0.951	-0.217	1.17809e-46	2.10372e-42
Ppia	0.476634	0.809	0.734	0.075	3.7569e-45	6.7087e-41
Edn1	-0.437348	0.14	0.371	-0.231	1.09014e-44	1.94666e-40
Rps21	-0.257515	0.945	0.984	-0.039	1.49822e-44	2.67537e-40
Rps4x	-0.2719	0.923	0.982	-0.059	3.74674e-44	6.69055e-40
Sbsn	-0.309323	0.08	0.271	-0.191	1.50294e-43	2.68381e-39
Rps3a1	-0.256381	0.938	0.979	-0.041	9.30825e-43	1.66217e-38
Dusp1	-0.409723	0.298	0.593	-0.295	1.59785e-42	2.85328e-38
Nfkbia	-0.314878	0.263	0.573	-0.31	2.02345e-42	3.61327e-38
Jun	-0.511676	0.521	0.787	-0.266	1.1017e-40	1.96731e-36
Gapdh	0.562707	0.27	0.085	0.185	1.34036e-40	2.39349e-36
Ier2	-0.387751	0.221	0.483	-0.262	2.67979e-40	4.78529e-36
Rps8	-0.250357	0.983	0.996	-0.013	4.21963e-40	7.53499e-36
Hba-a2	0.455251	0.219	0.04	0.179	2.50942e-39	4.48107e-35
Rps29	-0.267822	0.992	0.994	-0.002	4.22074e-39	7.53697e-35
Klf6	-0.318624	0.259	0.544	-0.285	4.78762e-38	8.54926e-34
S100a4	0.417871	0.2	0.036	0.164	1.06024e-37	1.89326e-33
Junb	-0.287151	0.288	0.595	-0.307	2.17374e-37	3.88165e-33
Hba-a1	0.428522	0.182	0.028	0.154	5.39332e-35	9.63086e-31
Pgk1	0.265369	0.12	0.006	0.114	1.22567e-29	2.18868e-25
Pkm	0.324195	0.145	0.02	0.125	1.3548e-29	2.41927e-25
Cxcl10	-0.283889	0.038	0.148	-0.11	4.96316e-28	8.86271e-24
Gm10076	0.289716	0.116	0.008	0.108	1.89051e-27	3.37589e-23
Aldoa	0.353223	0.187	0.07	0.117	9.00276e-22	1.60762e-17
Hbb-bt	0.256699	0.136	0.035	0.101	1.46797e-19	2.62136e-15
Ldha	0.26844	0.13	0.034	0.096	2.88863e-19	5.15822e-15
Rpl27	0.378199	0.735	0.771	-0.036	8.60303e-19	1.53624e-14
Hsp90ab1	0.344832	0.779	0.839	-0.06	3.37559e-17	6.02778e-13
Lmna	0.251155	0.148	0.057	0.091	1.19191e-15	2.12839e-11
Serbp1	0.34205	0.213	0.124	0.089	5.33699e-14	9.53027e-10
Ccl2	-0.297777	0.134	0.211	-0.077	3.53835e-08	0.000631843
Btg1	0.298261	0.182	0.132	0.05	1.1309e-06	0.0201946

## Sheet: S8B_AdultVsYoung_allCAFs
gene	log2FC	pct.1	pct.2	pct.difference	pvalue	pvalue.adj
Clec3b	-1.56702	0.489	0.897	-0.408	0	0
C1ra	-0.687262	0.108	0.676	-0.568	1.74918e-235	3.12352e-231
Gsn	-1.22475	0.755	0.937	-0.182	1.61664e-227	2.88684e-223
Col1a1	-1.21757	0.687	0.965	-0.278	1.97902e-209	3.53394e-205
C4b	-0.86338	0.231	0.759	-0.528	4.09046e-205	7.30433e-201
Dcn	-1.02149	0.908	0.971	-0.063	8.62197e-202	1.53963e-197
Cd34	-0.753484	0.255	0.785	-0.53	7.07215e-192	1.26287e-187
Fstl1	-0.84625	0.551	0.922	-0.371	4.94165e-187	8.8243e-183
Serpinf1	-0.766313	0.314	0.828	-0.514	5.22957e-180	9.33845e-176
Aebp1	-0.805187	0.493	0.909	-0.416	4.31289e-177	7.70153e-173
Ly6c1	-1.0491	0.535	0.83	-0.295	6.40537e-174	1.14381e-169
Efemp1	-0.773335	0.336	0.813	-0.477	4.77026e-173	8.51825e-169
Ccl11	-0.715659	0.208	0.706	-0.498	8.55421e-171	1.52752e-166
Mgst1	-0.55405	0.155	0.655	-0.5	3.34286e-169	5.96935e-165
Loxl1	-0.663001	0.302	0.821	-0.519	8.26861e-168	1.47653e-163
Mmp2	-0.671061	0.312	0.84	-0.528	1.6818e-166	3.00318e-162
C1s1	-0.613423	0.24	0.771	-0.531	9.94989e-166	1.77675e-161
Lamc1	-0.524976	0.14	0.618	-0.478	1.04886e-161	1.87294e-157
Prrx1	-0.552258	0.185	0.693	-0.508	7.98054e-161	1.42509e-156
Fndc1	-0.761138	0.26	0.725	-0.465	1.69048e-160	3.01868e-156
Serping1	-0.830693	0.555	0.889	-0.334	1.50791e-159	2.69268e-155
Ebf1	-0.796466	0.254	0.737	-0.483	5.1979e-159	9.28189e-155
Nid1	-0.728756	0.389	0.853	-0.464	1.37098e-157	2.44816e-153
Lum	-0.827721	0.298	0.769	-0.471	3.34092e-157	5.96589e-153
Islr	-0.515775	0.106	0.545	-0.439	7.68811e-154	1.37287e-149
Tnxb	-0.792778	0.367	0.83	-0.463	1.91695e-153	3.4231e-149
Zbtb20	-0.65834	0.26	0.755	-0.495	2.81999e-153	5.03566e-149
Marcks	-0.821786	0.439	0.827	-0.388	1.21282e-152	2.16574e-148
Col14a1	-0.79478	0.415	0.828	-0.413	1.77493e-152	3.16949e-148
Col5a2	-0.612801	0.23	0.723	-0.493	4.16052e-152	7.42945e-148
Col6a1	-0.578843	0.234	0.749	-0.515	6.91654e-152	1.23509e-147
Htra3	-0.681642	0.308	0.804	-0.496	1.36008e-151	2.4287e-147
Col6a3	-0.656627	0.243	0.744	-0.501	2.61569e-150	4.67083e-146
C3	-0.953655	0.699	0.894	-0.195	1.02032e-149	1.82198e-145
Anxa1	-0.683033	0.318	0.777	-0.459	2.16901e-146	3.8732e-142
Steap3	-0.459237	0.11	0.547	-0.437	3.67306e-146	6.55899e-142
Ackr3	-0.679427	0.208	0.655	-0.447	6.85327e-146	1.22379e-141
Adamts5	-0.670131	0.261	0.736	-0.475	5.96404e-145	1.065e-140
Axl	-0.505953	0.175	0.649	-0.474	1.64074e-143	2.92987e-139
Rarres2	-0.81734	0.463	0.843	-0.38	1.07312e-141	1.91626e-137
Plpp3	-0.870756	0.445	0.812	-0.367	6.03589e-141	1.07783e-136
Itih5	-0.59515	0.276	0.766	-0.49	7.95541e-141	1.4206e-136
Sod3	-0.559198	0.2	0.667	-0.467	1.04768e-140	1.87085e-136
Tgfbr2	-0.603169	0.303	0.781	-0.478	4.25356e-140	7.59559e-136
Fbln1	-0.567944	0.156	0.594	-0.438	5.89763e-140	1.05314e-135
Heg1	-0.520352	0.169	0.624	-0.455	8.9477e-139	1.59779e-134
Pcolce2	-0.62253	0.234	0.69	-0.456	1.0778e-137	1.92463e-133
Cd302	-0.42304	0.07	0.448	-0.378	3.0209e-136	5.39442e-132
Dpp4	-0.508689	0.155	0.598	-0.443	3.47557e-136	6.20633e-132
Gpx3	-0.877681	0.34	0.75	-0.41	4.64335e-136	8.29163e-132
Adamts2	-0.491715	0.142	0.57	-0.428	9.03362e-136	1.61313e-131
Gm42418	-1.1822	0.941	0.977	-0.036	3.27162e-135	5.84213e-131
Pcolce	-0.56156	0.249	0.734	-0.485	7.84754e-135	1.40133e-130
Lrrn4cl	-0.428417	0.08	0.458	-0.378	4.20917e-132	7.51631e-128
Gpc3	-0.498352	0.109	0.504	-0.395	1.38272e-131	2.46912e-127
Col3a1	-0.881837	0.931	0.988	-0.057	2.26269e-131	4.04049e-127
Cd55	-0.5251	0.149	0.571	-0.422	1.16865e-130	2.08685e-126
Lpl	-0.86059	0.21	0.639	-0.429	4.19795e-130	7.49628e-126
Gfpt2	-0.531346	0.153	0.574	-0.421	1.64253e-129	2.93306e-125
Dpt	-0.734672	0.617	0.879	-0.262	2.08563e-129	3.72431e-125
Rnase4	-0.655773	0.399	0.795	-0.396	2.29373e-129	4.09591e-125
Slfn5	-0.484424	0.189	0.645	-0.456	2.35719e-129	4.20923e-125
Sfrp4	-0.649087	0.204	0.632	-0.428	3.54663e-129	6.33321e-125
Cd47	-0.423539	0.186	0.663	-0.477	5.63351e-129	1.00598e-124
Plat	-0.447648	0.171	0.614	-0.443	9.59576e-129	1.71352e-124
Cd248	-0.546072	0.261	0.729	-0.468	2.61675e-128	4.67273e-124
Col5a1	-0.553299	0.242	0.707	-0.465	5.09713e-128	9.10195e-124
Cadm3	-0.414288	0.077	0.443	-0.366	1.7626e-127	3.14747e-123
Bicc1	-0.445539	0.112	0.504	-0.392	1.85589e-127	3.31406e-123
Sptbn1	-0.496947	0.238	0.716	-0.478	4.53039e-127	8.08992e-123
Plau	-0.432817	0.055	0.397	-0.342	8.7978e-127	1.57102e-122
Il11ra1	-0.466264	0.106	0.492	-0.386	9.2345e-127	1.649e-122
Selenop	-0.435759	0.087	0.462	-0.375	1.07535e-125	1.92026e-121
Mfap2	-0.412402	0.061	0.408	-0.347	1.85253e-125	3.30807e-121
Man1a	-0.421807	0.116	0.513	-0.397	1.32859e-124	2.37246e-120
Adgrd1	-0.425527	0.125	0.529	-0.404	3.12048e-124	5.57224e-120
C1rb	-0.377892	0.03	0.338	-0.308	3.68526e-124	6.58077e-120
Nbl1	-0.435318	0.127	0.531	-0.404	4.97301e-124	8.8803e-120
Ifitm2	-0.547564	0.319	0.783	-0.464	6.59264e-123	1.17725e-118
Ctsk	-0.464955	0.075	0.427	-0.352	7.2853e-123	1.30094e-118
Ly6a	-0.773147	0.741	0.906	-0.165	7.62576e-123	1.36173e-118
Laptm4a	-0.472537	0.279	0.778	-0.499	4.22641e-122	7.54709e-118
Scara3	-0.416992	0.14	0.551	-0.411	4.21985e-120	7.53539e-116
Fbn1	-0.724581	0.535	0.884	-0.349	8.68406e-120	1.55071e-115
Scn7a	-0.452547	0.127	0.512	-0.385	3.57252e-119	6.37944e-115
Antxr1	-0.380171	0.097	0.474	-0.377	4.82026e-119	8.60754e-115
Prss23	-0.535193	0.191	0.605	-0.414	2.94135e-117	5.25238e-113
Ppib	-0.425603	0.223	0.691	-0.468	6.05726e-117	1.08165e-112
Col1a2	-0.721453	0.872	0.986	-0.114	7.52203e-117	1.34321e-112
Col6a2	-0.501897	0.201	0.637	-0.436	8.10272e-117	1.4469e-112
Gstm1	-0.461364	0.171	0.59	-0.419	1.10186e-116	1.96759e-112
Klf4	-0.753476	0.368	0.781	-0.413	1.52515e-116	2.72345e-112
Sema3c	-0.632993	0.238	0.643	-0.405	4.71386e-116	8.41754e-112
Emilin2	-0.409762	0.164	0.588	-0.424	6.14309e-116	1.09697e-111
Cfb	-0.470761	0.156	0.556	-0.4	2.61995e-115	4.67845e-111
Ifi211	-0.386754	0.088	0.443	-0.355	2.75049e-115	4.91154e-111
Lama2	-0.391791	0.074	0.411	-0.337	7.69001e-114	1.37321e-109
Anxa3	-0.568132	0.248	0.66	-0.412	1.47919e-113	2.64138e-109
Fxyd1	-0.363991	0.126	0.515	-0.389	7.59872e-113	1.3569e-108
Pi16	-1.03523	0.674	0.842	-0.168	7.84325e-113	1.40057e-108
Timp3	-0.632662	0.217	0.616	-0.399	1.70154e-111	3.03843e-107
Lama4	-0.394467	0.129	0.508	-0.379	2.55724e-111	4.56646e-107
Rrbp1	-0.450394	0.255	0.712	-0.457	7.59792e-111	1.35676e-106
Mfap5	-0.74288	0.377	0.742	-0.365	1.5781e-110	2.81802e-106
Ddr2	-0.423551	0.165	0.568	-0.403	4.38582e-110	7.83176e-106
Qpct	-0.352059	0.042	0.341	-0.299	9.30158e-110	1.66098e-105
Rcn3	-0.386369	0.164	0.569	-0.405	1.20262e-109	2.14752e-105
Gas7	-0.520392	0.152	0.532	-0.38	3.72824e-109	6.65752e-105
Scara5	-0.426188	0.126	0.497	-0.371	4.07732e-109	7.28087e-105
Creb5	-0.536128	0.175	0.562	-0.387	9.85785e-109	1.76032e-104
Xist	-0.702425	0.174	0.551	-0.377	1.28862e-108	2.30108e-104
Ogn	-0.683797	0.45	0.769	-0.319	3.13789e-108	5.60334e-104
Selenom	-0.34919	0.166	0.582	-0.416	8.45084e-108	1.50907e-103
Cxcl12	-0.577701	0.134	0.497	-0.363	1.50565e-107	2.68863e-103
Nfix	-0.355693	0.17	0.589	-0.419	4.03807e-107	7.21078e-103
Maf	-0.400442	0.091	0.428	-0.337	4.63429e-107	8.27545e-103
Pdpn	-0.405264	0.192	0.604	-0.412	2.60272e-106	4.64768e-102
Lrp1	-0.47796	0.302	0.757	-0.455	9.73694e-106	1.73873e-101
Slc43a3	-0.376532	0.058	0.36	-0.302	2.07171e-105	3.69945e-101
Thbd	-0.504479	0.144	0.506	-0.362	2.93529e-105	5.24155e-101
Dpep1	-0.389066	0.069	0.384	-0.315	3.38016e-105	6.03596e-101
Slit3	-0.348888	0.068	0.38	-0.312	1.00501e-104	1.79464e-100
Cebpd	-0.527144	0.162	0.53	-0.368	1.26101e-104	2.25179e-100
Pdia3	-0.363047	0.224	0.672	-0.448	2.13339e-104	3.8096e-100
Jund	-0.584685	0.281	0.712	-0.431	9.29763e-104	1.66028e-99
Nedd4	-0.358791	0.236	0.705	-0.469	1.03345e-103	1.84544e-99
Cyb5a	-0.335006	0.163	0.567	-0.404	9.97913e-103	1.78197e-98
Eln	-0.548331	0.144	0.497	-0.353	4.80897e-102	8.58737e-98
Plxdc2	-0.355398	0.1	0.437	-0.337	7.44365e-102	1.32921e-97
Pla1a	-0.481735	0.183	0.564	-0.381	9.9076e-102	1.7692e-97
Lima1	-0.352788	0.14	0.513	-0.373	1.69285e-101	3.02293e-97
Pdgfra	-0.388094	0.116	0.459	-0.343	1.44633e-100	2.58272e-96
Ppic	-0.361852	0.127	0.481	-0.354	1.61349e-99	2.88121e-95
Postn	-0.72758	0.291	0.675	-0.384	1.14335e-98	2.04167e-94
Meg3	-0.89458	0.255	0.613	-0.358	1.17306e-98	2.09473e-94
Ace	-0.355159	0.111	0.449	-0.338	1.23632e-97	2.20769e-93
Serpinh1	-0.539571	0.46	0.86	-0.4	1.2815e-97	2.28838e-93
Ifi204	-0.34506	0.09	0.414	-0.324	1.50968e-97	2.69584e-93
Htra1	-0.371927	0.149	0.518	-0.369	3.86048e-97	6.89367e-93
Gpc6	-0.350677	0.061	0.351	-0.29	6.84036e-97	1.22148e-92
Tuba1a	-0.451541	0.29	0.715	-0.425	1.20818e-96	2.15744e-92
Cd81	-0.325311	0.138	0.503	-0.365	2.75183e-96	4.91395e-92
Adamtsl1	-0.340447	0.069	0.366	-0.297	5.55343e-96	9.91676e-92
Tmem100	-0.467022	0.153	0.503	-0.35	1.81586e-95	3.24259e-91
Cavin3	-0.336563	0.152	0.526	-0.374	3.46762e-95	6.19213e-91
Cygb	-0.467105	0.169	0.528	-0.359	4.17607e-95	7.45721e-91
Rhoj	-0.346397	0.114	0.447	-0.333	6.32103e-95	1.12875e-90
Medag	-0.338661	0.141	0.494	-0.353	3.04213e-94	5.43232e-90
Mmp23	-0.32054	0.079	0.382	-0.303	6.29569e-94	1.12422e-89
Thy1	-0.40852	0.169	0.54	-0.371	9.73911e-94	1.73911e-89
Ecm1	-0.376407	0.188	0.574	-0.386	1.10717e-93	1.97708e-89
Fkbp9	-0.326006	0.09	0.4	-0.31	6.43703e-93	1.14946e-88
Ramp2	-0.317357	0.07	0.362	-0.292	1.56967e-92	2.80295e-88
Zeb2	-0.40761	0.124	0.454	-0.33	3.17063e-92	5.66179e-88
Loxl2	-0.356513	0.086	0.384	-0.298	3.17371e-92	5.6673e-88
Igfbp6	-0.754497	0.496	0.807	-0.311	4.26755e-92	7.62057e-88
Ccn1	-0.628663	0.237	0.589	-0.352	7.35254e-92	1.31294e-87
Timp2	-0.541392	0.525	0.869	-0.344	3.13911e-91	5.60551e-87
Olfml2b	-0.305966	0.05	0.317	-0.267	4.10153e-91	7.3241e-87
Csrp2	-0.369581	0.146	0.491	-0.345	2.01452e-90	3.59733e-86
Plac8	-0.510355	0.23	0.602	-0.372	9.50478e-90	1.69727e-85
Metrnl	-0.347258	0.087	0.384	-0.297	2.60598e-89	4.6535e-85
Ubb	-0.477	0.576	0.859	-0.283	8.99562e-89	1.60635e-84
Ntrk2	-0.305962	0.071	0.358	-0.287	1.12596e-88	2.01062e-84
App	-0.292714	0.149	0.506	-0.357	2.40654e-88	4.29736e-84
Ar	-0.353015	0.074	0.357	-0.283	3.07124e-88	5.48431e-84
Fcgrt	-0.305012	0.113	0.432	-0.319	1.86153e-87	3.32414e-83
Thbs2	-0.363062	0.132	0.459	-0.327	3.68698e-87	6.58384e-83
Dlc1	-0.314668	0.063	0.332	-0.269	3.96575e-87	7.08164e-83
Bmp1	-0.310736	0.12	0.447	-0.327	4.9508e-87	8.84065e-83
Txndc5	-0.295846	0.096	0.4	-0.304	8.04943e-87	1.43739e-82
Egr1	-0.764653	0.417	0.729	-0.312	8.60401e-87	1.53642e-82
Selenof	-0.289849	0.114	0.439	-0.325	4.61937e-86	8.24882e-82
Slc4a4	-0.317182	0.067	0.34	-0.273	5.01622e-86	8.95746e-82
Nisch	-0.359512	0.127	0.449	-0.322	6.3065e-86	1.12615e-81
Flrt2	-0.347507	0.125	0.448	-0.323	6.45276e-86	1.15227e-81
Man2a1	-0.348877	0.144	0.478	-0.334	1.34199e-85	2.39639e-81
Ndn	-0.295049	0.053	0.309	-0.256	4.81182e-85	8.59246e-81
Spon2	-0.334235	0.08	0.358	-0.278	5.18997e-84	9.26773e-80
Ifitm3	-0.524955	0.592	0.864	-0.272	1.25966e-83	2.24938e-79
Gda	-0.32764	0.114	0.42	-0.306	2.51521e-83	4.49142e-79
Prelp	-0.333719	0.141	0.469	-0.328	2.74159e-83	4.89565e-79
Fgfr1	-0.312844	0.146	0.482	-0.336	6.59509e-83	1.17768e-78
Psap	-0.300565	0.212	0.615	-0.403	6.88941e-83	1.23024e-78
Apod	-0.703858	0.257	0.618	-0.361	7.27416e-83	1.29895e-78
Ctsb	-0.363257	0.32	0.758	-0.438	7.23076e-82	1.2912e-77
Csf1	-0.299534	0.137	0.464	-0.327	1.11116e-81	1.98421e-77
Selenow	-0.306619	0.234	0.647	-0.413	1.12732e-81	2.01305e-77
Arf4	-0.332592	0.213	0.599	-0.386	3.93629e-81	7.02903e-77
Zfp385a	-0.293298	0.085	0.366	-0.281	5.65404e-81	1.00964e-76
Lamp2	-0.27532	0.156	0.5	-0.344	1.03096e-80	1.84099e-76
H3f3b	0.523327	0.618	0.351	0.267	1.24078e-80	2.21567e-76
Fosb	-0.924412	0.384	0.678	-0.294	1.27695e-80	2.28024e-76
Ugdh	-0.414793	0.146	0.467	-0.321	1.37439e-80	2.45424e-76
Pnp	-0.32756	0.086	0.365	-0.279	1.45445e-80	2.59721e-76
Nenf	-0.266507	0.149	0.491	-0.342	1.85658e-80	3.3153e-76
Pmp22	-0.284492	0.096	0.384	-0.288	2.04124e-80	3.64504e-76
Ccdc80	-0.485788	0.198	0.527	-0.329	2.54238e-80	4.53993e-76
Ppia	0.521866	0.82	0.65	0.17	3.32047e-80	5.92937e-76
Sned1	-0.449994	0.113	0.401	-0.288	3.81174e-80	6.80663e-76
Abi3bp	-0.351913	0.129	0.438	-0.309	3.16369e-79	5.6494e-75
Mmp14	-0.307893	0.184	0.54	-0.356	6.47082e-79	1.1555e-74
Tnfaip6	-0.507377	0.131	0.419	-0.288	6.81042e-79	1.21614e-74
S100a13	-0.278447	0.17	0.524	-0.354	1.05463e-78	1.88325e-74
Itm2a	-0.376735	0.076	0.336	-0.26	1.14038e-78	2.03637e-74
Xdh	-0.26992	0.034	0.258	-0.224	1.63941e-78	2.92749e-74
Fn1	-0.580614	0.737	0.908	-0.171	2.58498e-78	4.616e-74
Fos	-0.706587	0.563	0.81	-0.247	2.81604e-78	5.02861e-74
Rock2	-0.304671	0.122	0.425	-0.303	5.44141e-78	9.71672e-74
S100a16	-0.308901	0.169	0.511	-0.342	7.52391e-78	1.34354e-73
Mxra7	-0.266375	0.053	0.293	-0.24	8.06945e-78	1.44096e-73
Serpinb6a	-0.37821	0.316	0.725	-0.409	1.94048e-77	3.46511e-73
Igfbp5	-0.988787	0.353	0.644	-0.291	4.20613e-77	7.51089e-73
Osr1	-0.30928	0.082	0.348	-0.266	6.39755e-77	1.14241e-72
Zfp36	-0.525661	0.139	0.429	-0.29	1.17672e-76	2.10127e-72
Vgll3	-0.294609	0.076	0.333	-0.257	2.05181e-76	3.66392e-72
Sparc	-0.604388	0.852	0.972	-0.12	2.93839e-76	5.24708e-72
Angptl2	-0.276357	0.083	0.349	-0.266	4.89194e-76	8.73554e-72
Lamp1	-0.251874	0.162	0.506	-0.344	6.08754e-76	1.08705e-71
Dpysl3	-0.298468	0.081	0.339	-0.258	1.38097e-75	2.466e-71
Tgfbr3	-0.29599	0.12	0.413	-0.293	2.29189e-75	4.09263e-71
Gm12840	-0.450406	0.035	0.247	-0.212	2.50236e-75	4.46846e-71
Nfib	-0.281169	0.13	0.438	-0.308	6.77292e-75	1.20944e-70
Pros1	-0.271841	0.057	0.291	-0.234	7.79036e-74	1.39112e-69
Klf9	-0.332915	0.103	0.376	-0.273	7.81574e-74	1.39566e-69
Gstm2	-0.262238	0.087	0.353	-0.266	8.3883e-74	1.4979e-69
Cfh	-0.336854	0.079	0.331	-0.252	1.03591e-73	1.84982e-69
Tns1	-0.262068	0.041	0.26	-0.219	1.19371e-73	2.13162e-69
Cavin1	-0.275489	0.128	0.43	-0.302	1.39721e-73	2.495e-69
Lrrc17	-0.272143	0.069	0.314	-0.245	2.35554e-73	4.2063e-69
Nova1	-0.287543	0.041	0.259	-0.218	2.44293e-73	4.36234e-69
Il6st	-0.263488	0.09	0.356	-0.266	2.78869e-73	4.97976e-69
Eef1a1	-0.439836	0.994	0.976	0.018	3.32855e-73	5.94379e-69
Tshz2	-0.292758	0.132	0.431	-0.299	9.44579e-73	1.68673e-68
Ifi27l2a	-0.669962	0.412	0.71	-0.298	1.15521e-72	2.06285e-68
Igfbp4	-0.533569	0.319	0.657	-0.338	1.37401e-72	2.45358e-68
Hspg2	-0.307068	0.084	0.34	-0.256	1.68754e-72	3.01345e-68
Basp1	-0.31317	0.189	0.528	-0.339	2.25685e-72	4.03005e-68
Celf2	-0.296308	0.108	0.384	-0.276	2.47297e-72	4.41599e-68
Lbp	-0.659632	0.355	0.665	-0.31	1.11933e-71	1.99879e-67
Cmah	-0.299229	0.127	0.415	-0.288	1.79731e-71	3.20946e-67
Mxra8	-0.253102	0.059	0.294	-0.235	1.86242e-71	3.32572e-67
Lamb2	-0.266553	0.05	0.272	-0.222	4.11732e-71	7.3523e-67
Lamb1	-0.279189	0.112	0.391	-0.279	5.6076e-71	1.00135e-66
Grb10	-0.254194	0.081	0.335	-0.254	7.26868e-71	1.29797e-66
Rbpms	-0.277188	0.046	0.265	-0.219	1.16371e-70	2.07803e-66
Nfia	-0.254722	0.086	0.343	-0.257	6.22571e-70	1.11172e-65
Itm2b	-0.390761	0.442	0.832	-0.39	8.35476e-70	1.49191e-65
Lgals3bp	-0.284411	0.107	0.378	-0.271	8.40862e-70	1.50153e-65
Il4ra	-0.263669	0.063	0.295	-0.232	1.43028e-69	2.55405e-65
mt-Nd4	-0.629465	0.384	0.76	-0.376	3.15965e-68	5.64218e-64
Ctsl	-0.366353	0.444	0.844	-0.4	3.44628e-68	6.15402e-64
Ifi205	-0.256411	0.054	0.275	-0.221	5.78246e-68	1.03257e-63
Igsf10	-0.250034	0.076	0.313	-0.237	4.78824e-67	8.55036e-63
Col5a3	-0.362618	0.083	0.319	-0.236	6.85675e-67	1.22441e-62
Errfi1	-0.352784	0.104	0.362	-0.258	1.09064e-66	1.94755e-62
Il33	-0.360697	0.147	0.428	-0.281	1.67821e-66	2.99678e-62
Aspn	-0.322659	0.11	0.367	-0.257	3.02798e-66	5.40706e-62
Aldh1a3	-0.295413	0.086	0.329	-0.243	3.93362e-66	7.02427e-62
Atf5	-0.258692	0.086	0.33	-0.244	2.05692e-65	3.67304e-61
Zfp36l1	-0.35983	0.234	0.565	-0.331	2.09472e-64	3.74055e-60
S100a4	0.450476	0.222	0.04	0.182	2.29734e-64	4.10236e-60
Ckb	-0.250686	0.059	0.277	-0.218	3.23587e-64	5.77829e-60
Atf3	-0.388262	0.114	0.366	-0.252	8.07503e-64	1.44196e-59
Srpx	-0.295943	0.048	0.25	-0.202	1.8403e-63	3.28622e-59
Gng12	-0.272851	0.119	0.382	-0.263	4.96185e-63	8.86038e-59
Lsp1	-0.292733	0.2	0.52	-0.32	1.51759e-62	2.70996e-58
Junb	-0.58222	0.286	0.6	-0.314	2.60891e-62	4.65874e-58
Akr1c18	-0.408295	0.075	0.289	-0.214	2.79301e-62	4.98748e-58
Sfrp2	-0.510983	0.103	0.334	-0.231	1.69232e-61	3.02198e-57
Mndal	-0.281554	0.12	0.381	-0.261	4.91831e-61	8.78262e-57
Ctsh	-0.288632	0.1	0.337	-0.237	1.07298e-59	1.91601e-55
Pmepa1	-0.260558	0.163	0.449	-0.286	2.80806e-59	5.01436e-55
Jun	-0.712959	0.53	0.771	-0.241	1.48954e-58	2.65987e-54
Adamts1	-0.377915	0.143	0.397	-0.254	1.50172e-58	2.68163e-54
Mif	0.446222	0.233	0.053	0.18	1.93198e-58	3.44995e-54
Col4a1	-0.434149	0.129	0.377	-0.248	6.3052e-58	1.12592e-53
Hsp90b1	-0.273026	0.322	0.718	-0.396	1.75895e-57	3.14096e-53
Cdkn1c	-0.293367	0.065	0.269	-0.204	1.80251e-57	3.21874e-53
Tppp3	-0.29452	0.081	0.295	-0.214	2.2533e-57	4.02372e-53
Serpina3n	-0.393515	0.215	0.501	-0.286	2.26475e-57	4.04416e-53
Has1	-0.395357	0.107	0.33	-0.223	2.60745e-57	4.65613e-53
Fbln2	-0.359646	0.256	0.571	-0.315	1.51559e-56	2.7064e-52
Txnip	-0.270597	0.072	0.276	-0.204	1.84796e-55	3.2999e-51
Fst	-0.281018	0.073	0.274	-0.201	3.07369e-55	5.4887e-51
Ier2	-0.448838	0.22	0.492	-0.272	1.36702e-54	2.44108e-50
Vcan	-0.259117	0.148	0.406	-0.258	3.00303e-54	5.36251e-50
Cpxm1	-0.410124	0.248	0.555	-0.307	1.77753e-53	3.17414e-49
Igf1	-0.328765	0.053	0.233	-0.18	4.60686e-53	8.22647e-49
Rps2	-0.34216	0.613	0.815	-0.202	1.03234e-52	1.84344e-48
Ptx3	-0.530193	0.168	0.407	-0.239	1.61267e-52	2.87974e-48
Uap1	-0.261316	0.099	0.317	-0.218	3.42989e-52	6.12476e-48
Kcnq1ot1	-0.307239	0.058	0.238	-0.18	1.05999e-50	1.89283e-46
Ccnl1	-0.34033	0.154	0.399	-0.245	2.19847e-50	3.92581e-46
Cxcl1	-0.554566	0.248	0.49	-0.242	3.10748e-50	5.54903e-46
Crip1	-0.361722	0.423	0.755	-0.332	4.70445e-50	8.40074e-46
Ubc	-0.268091	0.186	0.451	-0.265	3.20282e-49	5.71927e-45
Serf2	-0.263134	0.386	0.776	-0.39	5.48582e-48	9.79603e-44
Gas1	-0.290564	0.053	0.218	-0.165	1.1635e-47	2.07766e-43
Gapdh	0.481856	0.294	0.118	0.176	2.4786e-47	4.42603e-43
Btg2	-0.293976	0.088	0.28	-0.192	1.54929e-46	2.76656e-42
Klf6	-0.408834	0.258	0.522	-0.264	2.93721e-45	5.24497e-41
Nfkbia	-0.294931	0.259	0.535	-0.276	1.27017e-42	2.26814e-38
Dusp1	-0.377605	0.289	0.551	-0.262	2.7094e-42	4.83817e-38
Adm	-0.283939	0.069	0.232	-0.163	6.17144e-42	1.10203e-37
mt-Nd3	-0.299589	0.131	0.331	-0.2	3.55083e-41	6.34072e-37
Ptma	0.37953	0.689	0.536	0.153	5.27805e-40	9.42502e-36
Rian	-0.251238	0.055	0.204	-0.149	1.80598e-39	3.22493e-35
Ly6e	-0.260223	0.344	0.651	-0.307	3.91965e-39	6.99932e-35
Rpl27	0.412057	0.727	0.65	0.077	3.47805e-38	6.21076e-34
mt-Nd2	-0.493298	0.451	0.763	-0.312	2.30439e-37	4.11495e-33
Sparcl1	-0.47115	0.045	0.175	-0.13	4.71678e-37	8.42275e-33
mt-Co1	-0.627092	0.983	0.961	0.022	5.57541e-37	9.95601e-33
Rpl13a	0.357423	0.835	0.751	0.084	1.52046e-36	2.71508e-32
Fau	0.347362	0.973	0.845	0.128	5.05969e-36	9.03508e-32
mt-Nd1	-0.530058	0.649	0.861	-0.212	5.68789e-36	1.01569e-31
Rpl10	-0.253635	0.59	0.768	-0.178	2.78412e-35	4.9716e-31
Rpl18a	0.361051	0.941	0.8	0.141	8.47517e-35	1.51341e-30
Smpd3	-0.341464	0.23	0.448	-0.218	1.77318e-34	3.16637e-30
Ccl7	-0.310949	0.091	0.244	-0.153	1.84737e-34	3.29886e-30
Hsp90ab1	0.386827	0.777	0.755	0.022	2.4048e-34	4.29425e-30
Mmp3	-0.523577	0.137	0.308	-0.171	2.80496e-34	5.00882e-30
Igfbp7	-0.438471	0.253	0.468	-0.215	6.64073e-34	1.18584e-29
Col4a2	-0.252265	0.075	0.218	-0.143	2.92251e-33	5.21873e-29
Tmsb10	-0.329114	0.891	0.843	0.048	3.73409e-33	6.66796e-29
Rplp1	-0.276879	0.985	0.934	0.051	1.54761e-32	2.76358e-28
Rpl12	0.336151	0.846	0.761	0.085	2.3295e-32	4.15979e-28
Cxcl13	-0.257234	0.028	0.136	-0.108	2.45846e-32	4.39007e-28
Apoe	-0.448082	0.087	0.231	-0.144	7.72998e-32	1.38034e-27
Gm10076	0.273628	0.121	0.024	0.097	1.59846e-31	2.85436e-27
Col15a1	-0.286305	0.024	0.125	-0.101	1.88143e-31	3.35968e-27
Rps14	0.343557	0.853	0.786	0.067	4.00127e-30	7.14507e-26
Rpl8	0.333811	0.9	0.824	0.076	1.71395e-28	3.0606e-24
Rpl23a	0.31437	0.838	0.752	0.086	6.94121e-27	1.23949e-22
Sat1	-0.295393	0.136	0.288	-0.152	4.91383e-26	8.77463e-22
Pkm	0.27334	0.169	0.063	0.106	1.26272e-25	2.25484e-21
Gas6	-0.301042	0.032	0.124	-0.092	1.47734e-25	2.63808e-21
Lgals1	0.283659	0.952	0.86	0.092	2.83114e-25	5.05558e-21
mt-Atp6	-0.621468	0.982	0.941	0.041	3.61901e-25	6.46247e-21
Rpl34	0.307948	0.96	0.842	0.118	2.30824e-24	4.12182e-20
Rps26	0.285571	0.949	0.831	0.118	1.05577e-23	1.8853e-19
Actg1	0.286118	0.829	0.732	0.097	1.53168e-22	2.73512e-18
Rpl38	0.301507	0.975	0.873	0.102	2.22387e-22	3.97116e-18
Rpl24	0.307381	0.859	0.824	0.035	4.56462e-22	8.15105e-18
Bgn	-0.393708	0.169	0.302	-0.133	2.01476e-21	3.59775e-17
mt-Co3	-0.607604	0.988	0.952	0.036	6.79593e-21	1.21355e-16
Aldoa	0.305011	0.2	0.107	0.093	4.04378e-19	7.22097e-15
Serpine1	-0.297689	0.079	0.175	-0.096	1.50793e-18	2.69272e-14
Edn1	-0.256687	0.14	0.263	-0.123	2.41195e-18	4.30703e-14
Rack1	0.29877	0.711	0.742	-0.031	2.93532e-14	5.24159e-10
Rpl3	0.255261	0.737	0.713	0.024	2.25989e-13	4.03548e-09
Rpl14	0.292505	0.706	0.717	-0.011	2.49595e-13	4.45702e-09
mt-Cytb	-0.449813	0.855	0.876	-0.021	2.01201e-12	3.59284e-08
Serbp1	0.29073	0.22	0.152	0.068	2.84472e-12	5.07982e-08
Ccl2	-0.276049	0.132	0.216	-0.084	6.78278e-11	1.2112e-06
mt-Co2	-0.410075	0.978	0.943	0.035	2.35733e-07	0.00420949

## Sheet: S8C_AdultVsYoung_Sig
Regulation_adult-vs-young	Gene_symbol
up	Aldoa
up	Gapdh
up	Gm10076
up	H3f3b
up	Hsp90ab1
up	Mif
up	Pkm
up	Ppia
up	Ptma
up	Rpl27
up	S100a4
up	Serbp1
down	Abi3bp
down	Ace
down	Ackr3
down	Adamts1
down	Adamts2
down	Adamts5
down	Adamtsl1
down	Adgrd1
down	Adm
down	Aebp1
down	Akr1c18
down	Aldh1a3
down	Angptl2
down	Antxr1
down	Anxa1
down	Anxa3
down	Apod
down	App
down	Ar
down	Arf4
down	Aspn
down	Atf3
down	Atf5
down	Axl
down	Basp1
down	Bicc1
down	Bmp1
down	C1ra
down	C1rb
down	C1s1
down	C3
down	C4b
down	Cadm3
down	Cavin1
down	Cavin3
down	Ccdc80
down	Ccl11
down	Ccl2
down	Ccl7
down	Ccn1
down	Cd248
down	Cd302
down	Cd34
down	Cd47
down	Cd55
down	Cd81
down	Cdkn1c
down	Cebpd
down	Cfb
down	Cfh
down	Ckb
down	Clec3b
down	Cmah
down	Col14a1
down	Col1a1
down	Col1a2
down	Col3a1
down	Col5a1
down	Col5a2
down	Col6a1
down	Col6a2
down	Col6a3
down	Creb5
down	Crip1
down	Csf1
down	Csrp2
down	Ctsb
down	Ctsh
down	Ctsk
down	Ctsl
down	Cxcl1
down	Cxcl12
down	Cxcl13
down	Cyb5a
down	Cygb
down	Dcn
down	Ddr2
down	Dlc1
down	Dpep1
down	Dpp4
down	Dpt
down	Dpysl3
down	Dusp1
down	Ebf1
down	Ecm1
down	Edn1
down	Eef1a1
down	Efemp1
down	Egr1
down	Eln
down	Emilin2
down	Errfi1
down	Fbln1
down	Fbn1
down	Fcgrt
down	Fgfr1
down	Fkbp9
down	Flrt2
down	Fn1
down	Fndc1
down	Fos
down	Fosb
down	Fst
down	Fstl1
down	Fxyd1
down	Gas7
down	Gda
down	Gfpt2
down	Gm12840
down	Gm42418
down	Gng12
down	Gpc3
down	Gpc6
down	Gpx3
down	Grb10
down	Gsn
down	Gstm1
down	Gstm2
down	Has1
down	Heg1
down	Hsp90b1
down	Htra1
down	Htra3
down	Ier2
down	Ifi204
down	Ifi205
down	Ifi211
down	Ifi27l2a
down	Ifitm2
down	Ifitm3
down	Igfbp4
down	Igfbp5
down	Igfbp6
down	Igsf10
down	Il11ra1
down	Il33
down	Il4ra
down	Il6st
down	Islr
down	Itih5
down	Itm2a
down	Itm2b
down	Jun
down	Junb
down	Jund
down	Klf4
down	Klf6
down	Klf9
down	Lama2
down	Lama4
down	Lamb2
down	Lamc1
down	Lamp1
down	Lamp2
down	Laptm4a
down	Lbp
down	Lgals3bp
down	Lima1
down	Loxl1
down	Loxl2
down	Lpl
down	Lrp1
down	Lrrc17
down	Lrrn4cl
down	Lsp1
down	Lum
down	Ly6a
down	Ly6c1
down	Ly6e
down	Maf
down	Man1a
down	Man2a1
down	Marcks
down	Medag
down	Meg3
down	Metrnl
down	Mfap2
down	Mfap5
down	Mgst1
down	Mmp14
down	Mmp2
down	Mmp23
down	Mndal
down	Mxra7
down	Mxra8
down	Nbl1
down	Ndn
down	Nedd4
down	Nenf
down	Nfia
down	Nfix
down	Nfkbia
down	Nid1
down	Nisch
down	Nova1
down	Ntrk2
down	Ogn
down	Olfml2b
down	Osr1
down	Pcolce
down	Pcolce2
down	Pdgfra
down	Pdia3
down	Pdpn
down	Pi16
down	Pla1a
down	Plac8
down	Plat
down	Plau
down	Plpp3
down	Plxdc2
down	Pmepa1
down	Pmp22
down	Pnp
down	Postn
down	Ppib
down	Ppic
down	Prelp
down	Prrx1
down	Prss23
down	Psap
down	Ptx3
down	Qpct
down	Ramp2
down	Rarres2
down	Rcn3
down	Rhoj
down	Rnase4
down	Rock2
down	Rpl10
down	Rplp1
down	Rps2
down	Rrbp1
down	S100a13
down	S100a16
down	Scara3
down	Scara5
down	Scn7a
down	Selenof
down	Selenom
down	Selenop
down	Selenow
down	Sema3c
down	Serf2
down	Serpina3n
down	Serpinb6a
down	Serpinf1
down	Serping1
down	Serpinh1
down	Sfrp2
down	Sfrp4
down	Slc43a3
down	Slc4a4
down	Slfn5
down	Slit3
down	Smpd3
down	Sned1
down	Sod3
down	Sparc
down	Spon2
down	Sptbn1
down	Steap3
down	Tgfbr2
down	Tgfbr3
down	Thbd
down	Thbs2
down	Thy1
down	Timp2
down	Timp3
down	Tmem100
down	Tmsb10
down	Tnfaip6
down	Tns1
down	Tnxb
down	Tppp3
down	Tshz2
down	Tuba1a
down	Txndc5
down	Txnip
down	Uap1
down	Ubb
down	Ugdh
down	Vgll3
down	Xdh
down	Xist
down	Zbtb20
down	Zeb2
down	Zfp36
down	Zfp36l1
down	Zfp385a

## Sheet: S8D_GSEA
Set	Ontology	Term	Overlap	P.value	Adjusted.P.value	Odds.Ratio	Combined.Score	Genes
old_vs_young_up	KEGG_2019_Mouse	Glycolysis / Gluconeogenesis	3/67	7.73592e-06	0.000232078	103.771	1221.34	PKM;ALDOA;GAPDH
old_vs_young_up	MSigDB_Hallmark_2020	Hypoxia	4/200	4.51101e-06	2.02996e-05	50.4898	621.478	S100A4;MIF;ALDOA;GAPDH
old_vs_young_up	MSigDB_Hallmark_2020	Glycolysis	4/200	4.51101e-06	2.02996e-05	50.4898	621.478	PKM;MIF;ALDOA;PPIA
old_vs_young_up	MSigDB_Hallmark_2020	mTORC1 Signaling	3/200	0.000202767	0.000456226	33.4873	284.758	ALDOA;GAPDH;PPIA
old_vs_young_up	MSigDB_Hallmark_2020	Myc Targets V1	3/200	0.000202767	0.000456226	33.4873	284.758	HSP90AB1;SERBP1;PPIA
old_vs_young_up	Reactome_2022	Neutrophil Degranulation R-HSA-6798695	3/468	0.00239271	0.0886587	13.995	84.4643	HSP90AB1;PKM;PPIA
old_vs_young_up	Reactome_2022	Infectious Disease R-HSA-5663205	3/961	0.0175645	0.0886587	6.62143	26.763	HSP90AB1;RPL27;PPIA
old_vs_young_up	Reactome_2022	Innate Immune System R-HSA-168249	3/1035	0.0213974	0.0907251	6.12274	23.5388	HSP90AB1;PKM;PPIA
old_vs_young_up	Reactome_2022	Disease R-HSA-1643685	3/1736	0.0793918	0.121964	3.51125	8.89527	HSP90AB1;RPL27;PPIA
old_vs_young_up	Reactome_2022	Immune System R-HSA-168256	3/1943	0.103629	0.14453	3.10103	7.02984	HSP90AB1;PKM;PPIA
old_vs_young_up	Reactome_2022	Metabolism R-HSA-1430728	3/2049	0.117153	0.151297	2.9231	6.26793	HSP90AB1;PKM;RPL27
old_vs_young_up	ChEA_2022	MYC 28411283 ChIP-Seq MDA231-LM2-4175 Human BreastCancer	9/2441	9.21937e-07	0.000315669	21.6562	300.952	HSP90AB1;PKM;SERBP1;RPL27;MIF;ALDOA;GAPDH;PPIA;PTMA
old_vs_young_up	ChEA_2022	KLF4 19030024 ChIP-ChIP MESCs Mouse	7/1157	1.30442e-06	0.000315669	22.9332	310.739	HSP90AB1;RPL27;MIF;ALDOA;GAPDH;PPIA;PTMA
old_vs_young_up	ChEA_2022	MYC 18555785 ChIP-Seq MESCs Mouse	6/852	4.35192e-06	0.00070211	22.6265	279.321	HSP90AB1;SERBP1;RPL27;MIF;ALDOA;PPIA
old_vs_young_up	ChEA_2022	ESR1 26153859 ChIP-Seq T47D Human Breast Carcinoma	7/1452	5.99599e-06	0.000725514	17.9655	216.025	PKM;RPL27;S100A4;ALDOA;GAPDH;PPIA;PTMA
old_vs_young_up	ChEA_2022	MYC 22102868 ChIP-Seq CA46 Human Blood BurkittsLymphoma	8/2314	1.02115e-05	0.000988469	15.3356	176.237	HSP90AB1;PKM;SERBP1;RPL27;MIF;ALDOA;PPIA;PTMA
old_vs_young_up	ChEA_2022	MYC 22102868 ChIP-Seq BL Human	5/569	1.22886e-05	0.000991284	24.5998	278.146	HSP90AB1;SERBP1;GAPDH;PPIA;PTMA
old_vs_young_up	ChEA_2022	EKLF 21900194 ChIP-Seq ERYTHROCYTE Mouse	6/1055	1.49112e-05	0.001031	18.0543	200.645	SERBP1;RPL27;MIF;ALDOA;PPIA;PTMA
old_vs_young_up	ChEA_2022	TFAP2A 35110662 ChIP-Seq HEPM Human Embryo	6/1144	2.36953e-05	0.00143357	16.5641	176.412	SERBP1;MIF;ALDOA;GAPDH;PPIA;PTMA
old_vs_young_up	ChEA_2022	MYC 19030024 ChIP-ChIP MESCs Mouse	8/2842	4.76833e-05	0.0025643	12.1059	120.465	HSP90AB1;SERBP1;RPL27;MIF;ALDOA;GAPDH;PPIA;PTMA
old_vs_young_up	ChEA_2022	ESR1 20056654 ChIP-Seq MCF-7 Human BreastCancer	5/827	7.41965e-05	0.00359111	16.6545	158.364	PKM;SERBP1;ALDOA;GAPDH;PTMA
old_vs_young_up	ChEA_2022	MYCN 28898695 ChIP-Seq NB1643 Human Nerve Neuroblastoma	7/2184	8.82829e-05	0.00371497	11.454	106.923	HSP90AB1;PKM;SERBP1;RPL27;GAPDH;PPIA;PTMA
old_vs_young_up	ChEA_2022	NELFA 20434984 ChIP-Seq ESCs Mouse	6/1454	9.21067e-05	0.00371497	12.8039	118.981	HSP90AB1;MIF;ALDOA;GAPDH;PPIA;PTMA
old_vs_young_up	ChEA_2022	MYC 18358816 ChIP-ChIP MESCs Mouse	7/2369	0.000149288	0.00493899	10.4472	92.0364	HSP90AB1;SERBP1;RPL27;MIF;GAPDH;PPIA;PTMA
old_vs_young_up	ChEA_2022	MYB 26560356 Chip-Seq TH1 Human	6/1610	0.000162854	0.00493899	11.4613	99.9734	HSP90AB1;SERBP1;S100A4;MIF;ALDOA;GAPDH
old_vs_young_up	ChEA_2022	UTX 26944678 Chip-Seq JUKART Human	6/1621	0.000169145	0.00493899	11.3765	98.8018	HSP90AB1;SERBP1;S100A4;ALDOA;GAPDH;PTMA
old_vs_young_up	ChEA_2022	TBX2 30127528 ChIP-Seq KELLY Human Brain Neuroblastoma	7/2425	0.00017348	0.00493899	10.1729	88.0915	PKM;RPL27;S100A4;MIF;ALDOA;GAPDH;PTMA
old_vs_young_up	ChEA_2022	MAF 26560356 Chip-Seq TH1 Human	6/1631	0.000175033	0.00493899	11.3003	97.7537	SERBP1;S100A4;ALDOA;GAPDH;PPIA;PTMA
old_vs_young_up	ChEA_2022	KDM2B 26808549 Chip-Seq DND41 Human	6/1657	0.000191116	0.00493899	11.1066	95.1017	HSP90AB1;SERBP1;MIF;ALDOA;GAPDH;PTMA
old_vs_young_up	ChEA_2022	MYC 19079543 ChIP-ChIP MESCs Mouse	5/1013	0.000193886	0.00493899	13.4495	114.97	SERBP1;RPL27;MIF;PPIA;PTMA
old_vs_young_up	ChEA_2022	TP53 23651856 ChIP-Seq MEFs Mouse	7/2541	0.000234001	0.00566282	9.64309	80.6181	HSP90AB1;SERBP1;RPL27;S100A4;MIF;PPIA;PTMA
old_vs_young_up	ChEA_2022	ESR1 26153859 ChIP-Seq MCF-7 Human BreastCancer	8/3597	0.000269321	0.0062072	9.13848	75.1147	HSP90AB1;PKM;SERBP1;RPL27;MIF;ALDOA;GAPDH;PTMA
old_vs_young_up	ChEA_2022	YY1 26981420 ChIP-Seq C2C12 Mouse Muscle	6/1811	0.000312464	0.00687421	10.0737	81.3049	HSP90AB1;SERBP1;RPL27;S100A4;PPIA;PTMA
old_vs_young_up	ChEA_2022	E2F4 17652178 ChIP-ChIP JURKAT Human	4/608	0.000344536	0.00725025	16.0464	127.943	SERBP1;ALDOA;GAPDH;PTMA
old_vs_young_up	ChEA_2022	HIF1A 21447827 ChIP-Seq MCF-7 Human	3/248	0.000381479	0.00769316	26.8612	211.437	MIF;ALDOA;GAPDH
old_vs_young_up	ChEA_2022	FOSL1 28411283 ChIP-Seq MDA231-LM2-4175 Human BreastCancer	5/1238	0.000494594	0.00957534	10.8649	82.7012	HSP90AB1;PKM;RPL27;ALDOA;GAPDH
old_vs_young_up	ChEA_2022	ILF3 29590119 ChIP-Seq K562 Human BoneMarrow Leukemia	4/700	0.000588241	0.0109503	13.8592	103.09	HSP90AB1;PKM;SERBP1;ALDOA
old_vs_young_up	ChEA_2022	XRN2 22483619 ChIP-Seq HELA Human	5/1296	0.000611154	0.0109555	10.3447	76.5524	HSP90AB1;RPL27;GAPDH;PPIA;PTMA
old_vs_young_up	ChEA_2022	DACH1 20351289 ChIP-Seq MDA-MB-231 Human	5/1338	0.000707853	0.0122357	9.99625	72.5055	HSP90AB1;RPL27;ALDOA;PPIA;PTMA
old_vs_young_up	ChEA_2022	RUNX1 21571218 ChIP-Seq MEGAKARYOCYTES Human	8/4172	0.000781311	0.0130398	7.60038	54.3772	HSP90AB1;SERBP1;S100A4;MIF;ALDOA;GAPDH;PPIA;PTMA
old_vs_young_up	ChEA_2022	ETS1 22383799 ChIP-Seq G1ME Mouse	5/1394	0.000854416	0.0137846	9.56443	67.5736	HSP90AB1;SERBP1;MIF;PPIA;PTMA
old_vs_young_up	ChEA_2022	SOX2 18692474 ChIP-Seq MEFs Mouse	5/1566	0.00145118	0.0223321	8.43187	55.1054	HSP90AB1;RPL27;MIF;GAPDH;PTMA
old_vs_young_up	ChEA_2022	SPI1 22790984 ChIP-Seq ERYTHROLEUKEMIA Mouse	5/1572	0.0014765	0.0223321	8.39685	54.7313	SERBP1;RPL27;S100A4;ALDOA;GAPDH
old_vs_young_up	ChEA_2022	TAL1 20887958 ChIP-Seq HPC-7 Mouse	5/1584	0.00152814	0.0224127	8.3276	53.9937	HSP90AB1;SERBP1;RPL27;PPIA;PTMA
old_vs_young_up	ChEA_2022	ZFP281 18358816 ChIP-ChIP MESCs Mouse	3/419	0.00174464	0.0242973	15.6827	99.6041	SERBP1;GAPDH;PTMA
old_vs_young_up	ChEA_2022	TCF7 22412390 ChIP-Seq EML Mouse	5/1635	0.00176291	0.0242973	8.0447	51.0097	HSP90AB1;ALDOA;GAPDH;PPIA;PTMA
old_vs_young_up	ChEA_2022	SOX2 30713093 ChIP-Seq Epithelial Human Tongue SCC	4/945	0.00180724	0.0242973	10.1206	63.9214	HSP90AB1;RPL27;GAPDH;PTMA
old_vs_young_up	ChEA_2022	SMAD1 18555785 ChIP-Seq MESCs Mouse	3/436	0.00195494	0.0255727	15.0539	93.897	HSP90AB1;PPIA;PTMA
old_vs_young_up	ChEA_2022	CTCF 33576154 ChIP-Seq Human HilarLN ProstateCancer	7/3649	0.00223956	0.0285249	6.28347	38.3384	HSP90AB1;PKM;RPL27;MIF;GAPDH;PPIA;PTMA
old_vs_young_up	ChEA_2022	SMAD3 30307970 ChIP-Seq HCASMC Human CoronaryArtery	5/1759	0.00244624	0.0303585	7.42548	44.6509	PKM;MIF;ALDOA;GAPDH;PTMA
old_vs_young_up	ChEA_2022	VDR 24763502 ChIP-Seq THP-1 Human	4/1034	0.00251705	0.0304563	9.20291	55.0764	RPL27;S100A4;ALDOA;PTMA
old_vs_young_up	ChEA_2022	NUCKS1 24931609 ChIP-Seq HEPATOCYTES Mouse	3/570	0.00418017	0.0492163	11.4174	62.5377	ALDOA;GAPDH;PTMA
old_vs_young_up	ChEA_2022	AF4 26711339 ChIP-Seq SEM Human Blood Leukemia	6/2966	0.0043648	0.0492163	5.7527	31.2612	HSP90AB1;SERBP1;RPL27;ALDOA;GAPDH;PTMA
old_vs_young_up	ChEA_2022	CREB1 23762244 ChIP-Seq HIPPOCAMPUS Rat	5/2006	0.00437253	0.0492163	6.42072	34.88	HSP90AB1;MIF;GAPDH;PPIA;PTMA
old_vs_young_up	ChEA_2022	TP53 32428506 ChIP-Seq Human Liver Heptoma	3/584	0.00447498	0.0492247	11.1343	60.228	PKM;RPL27;ALDOA
old_vs_young_up	ChEA_2022	E2F1 18555785 ChIP-Seq MESCs Mouse	6/3015	0.00474826	0.0510702	5.64274	30.1885	HSP90AB1;SERBP1;RPL27;MIF;ALDOA;PPIA
old_vs_young_up	ChEA_2022	TBP 23326641 ChIP-Seq C3H10T1-2 Mouse	3/607	0.00498652	0.0524669	10.6976	56.708	ALDOA;GAPDH;PTMA
old_vs_young_up	ChEA_2022	TTF2 22483619 ChIP-Seq HELA Human	4/1272	0.0053343	0.0534463	7.3817	38.6329	HSP90AB1;SERBP1;ALDOA;GAPDH
old_vs_young_up	ChEA_2022	TP63 30713093 ChIP-Seq Epithelial Human Tongue SCC	5/2100	0.00533933	0.0534463	6.10058	31.9222	HSP90AB1;PKM;RPL27;MIF;GAPDH
old_vs_young_up	ChEA_2022	SOX2 19030024 ChIP-ChIP MESCs Mouse	3/625	0.00541088	0.0534463	10.3783	54.1682	SERBP1;GAPDH;PTMA
old_vs_young_up	ChEA_2022	VDR 21846776 ChIP-Seq THP-1 Human	3/641	0.00580609	0.0559404	10.1097	52.0534	ALDOA;GAPDH;PTMA
old_vs_young_up	ChEA_2022	GABP 19822575 ChIP-Seq HepG2 Human	5/2155	0.00597283	0.0559404	5.92625	30.3456	SERBP1;RPL27;MIF;ALDOA;PTMA
old_vs_young_up	ChEA_2022	HSF1 23293686 ChIP-Seq STHDH STRIATAL Mouse	3/649	0.00601013	0.0559404	9.98039	51.0428	HSP90AB1;GAPDH;PTMA
old_vs_young_up	ChEA_2022	SOX2 18692474 ChIP-Seq MESCs Mouse	5/2302	0.00793387	0.0724527	5.50127	26.6075	HSP90AB1;RPL27;MIF;GAPDH;PTMA
old_vs_young_up	ChEA_2022	BCL3 23251550 ChIP-Seq MUSCLE Mouse	3/725	0.00816784	0.073208	8.89474	42.7619	S100A4;ALDOA;PTMA
old_vs_young_up	ChEA_2022	HAND2 30127528 ChIP-Seq KELLY Human Brain Neuroblastoma	6/3383	0.00851504	0.0745175	4.91886	23.4429	HSP90AB1;PKM;S100A4;MIF;ALDOA;GAPDH
old_vs_young_up	ChEA_2022	OLIG2 29049317 ChIP-Seq Mouse SpinalCord	4/1472	0.00895716	0.0745175	6.3079	29.7437	HSP90AB1;SERBP1;MIF;PTMA
old_vs_young_up	ChEA_2022	MITF 21258399 ChIP-Seq MELANOMA Human	7/4614	0.00899682	0.0745175	4.67406	22.019	SERBP1;RPL27;MIF;ALDOA;GAPDH;PPIA;PTMA
old_vs_young_up	ChEA_2022	ZFX 18555785 ChIP-Seq MESCs Mouse	5/2372	0.00901517	0.0745175	5.31746	25.0391	HSP90AB1;SERBP1;RPL27;S100A4;PPIA
old_vs_young_up	ChEA_2022	TBX2 35687133 ChIP-Seq MCF-7 Human BreastCancer	3/756	0.009165	0.0745175	8.51483	39.9547	HSP90AB1;PKM;ALDOA
old_vs_young_up	ChEA_2022	CREM 20920259 ChIP-Seq GC1-SPG Mouse	7/4643	0.00932756	0.0745175	4.63607	21.6726	HSP90AB1;RPL27;MIF;ALDOA;GAPDH;PPIA;PTMA
old_vs_young_up	ChEA_2022	TAL1 20566737 ChIP-Seq PRIMARY FETAL LIVER ERYTHROID Mouse	4/1492	0.00939167	0.0745175	6.2164	29.0177	SERBP1;GAPDH;PPIA;PTMA
old_vs_young_up	ChEA_2022	MECOM 23826213 ChIP-Seq KASUMI Mouse	4/1527	0.0101858	0.0795127	6.06205	27.8052	PKM;SERBP1;RPL27;GAPDH
old_vs_young_up	ChEA_2022	FLI1 20887958 ChIP-Seq HPC-7 Mouse	4/1534	0.0103498	0.0795127	6.03203	27.5711	SERBP1;RPL27;S100A4;PTMA
old_vs_young_up	ChEA_2022	MYCN 27167114 Chip-Seq NEUROBLASTOMA Human	4/1594	0.0118289	0.0869286	5.78553	25.6716	HSP90AB1;MIF;GAPDH;PTMA
old_vs_young_up	ChEA_2022	NCOR 22465074 ChIP-Seq MACROPHAGES Mouse	4/1604	0.0120883	0.0869286	5.74625	25.3727	HSP90AB1;ALDOA;GAPDH;PPIA
old_vs_young_up	ChEA_2022	RARB 27405468 Chip-Seq BRAIN Mouse	4/1611	0.0122721	0.0869286	5.71904	25.1662	RPL27;GAPDH;PPIA;PTMA
old_vs_young_up	ChEA_2022	UBF1/2 26484160 Chip-Seq HMECs Human	4/1614	0.0123515	0.0869286	5.70745	25.0784	SERBP1;S100A4;GAPDH;PTMA
old_vs_young_up	ChEA_2022	ATF3 27146783 Chip-Seq COLON Human	4/1628	0.0127263	0.0869286	5.65394	24.6743	HSP90AB1;ALDOA;GAPDH;PPIA
old_vs_young_up	ChEA_2022	E2F1 21310950 ChIP-Seq MCF-7 Human	3/858	0.0129445	0.0869286	7.45926	32.426	SERBP1;MIF;PTMA
old_vs_young_up	ChEA_2022	CREB1 26743006 Chip-Seq LNCaP Human	4/1645	0.0131915	0.0869286	5.59019	24.1954	SERBP1;S100A4;GAPDH;PTMA
old_vs_young_up	ChEA_2022	CTCF 21964334 Chip-Seq Bcells Human	4/1646	0.0132192	0.0869286	5.58648	24.1676	RPL27;ALDOA;PPIA;PTMA
old_vs_young_up	ChEA_2022	KLF1 20508144 ChIP-Seq FETAL-LIVER-ERYTHROID Mouse	3/868	0.0133571	0.0869286	7.36917	31.8032	HSP90AB1;MIF;PPIA
old_vs_young_up	ChEA_2022	ESR1 30970003 ChIP-Seq MCF-7 Human BreastCancer	3/868	0.0133571	0.0869286	7.36917	31.8032	PKM;GAPDH;PTMA
old_vs_young_up	ChEA_2022	KDM2B 26808549 Chip-Seq SIL-ALL Human	4/1652	0.0133863	0.0869286	5.56432	24.0018	SERBP1;ALDOA;GAPDH;PTMA
old_vs_young_up	ChEA_2022	OCT4 18692474 ChIP-Seq MEFs Mouse	4/1655	0.0134703	0.0869286	5.5533	23.9195	SERBP1;RPL27;MIF;GAPDH
old_vs_young_up	ChEA_2022	ELF3 26769127 Chip-Seq PDAC-Cell Line Human	4/1680	0.0141844	0.0896481	5.46301	23.2484	SERBP1;S100A4;ALDOA;GAPDH
old_vs_young_up	ChEA_2022	ELK3 25401928 ChIP-Seq HUVEC Human	4/1689	0.0144474	0.0896481	5.43116	23.0131	SERBP1;ALDOA;GAPDH;PTMA
old_vs_young_up	ChEA_2022	P300 27058665 Chip-Seq ZR-75-30cells Human	4/1689	0.0144474	0.0896481	5.43116	23.0131	SERBP1;S100A4;PPIA;PTMA
old_vs_young_up	ChEA_2022	FOXA1 33576154 ChIP-Seq Human Lung ProstateCancer	6/3825	0.0156096	0.0956338	4.23383	17.6122	PKM;MIF;ALDOA;GAPDH;PPIA;PTMA
old_vs_young_up	ChEA_2022	SPI1 23547873 ChIP-Seq NB4 Human	5/2723	0.0160813	0.0960905	4.53853	18.7446	PKM;RPL27;S100A4;MIF;ALDOA
old_vs_young_up	ChEA_2022	VDR 23849224 ChIP-Seq CD4+ Human	4/1811	0.0183343	0.108217	5.03071	20.1177	HSP90AB1;SERBP1;RPL27;PTMA
old_vs_young_up	ChEA_2022	KLF4 18555785 ChIP-Seq MESCs Mouse	4/1830	0.0189948	0.110765	4.97317	19.7116	HSP90AB1;MIF;PPIA;PTMA
old_vs_young_up	ChEA_2022	YAP1 20516196 ChIP-Seq MESCs Mouse	4/1868	0.0203617	0.117322	4.86159	18.9315	HSP90AB1;SERBP1;ALDOA;PTMA
old_vs_young_up	ChEA_2022	CNOT3 19339689 ChIP-ChIP MESCs Mouse	3/1083	0.0241172	0.135729	5.8358	21.7374	SERBP1;PPIA;PTMA
old_vs_young_up	ChEA_2022	FOXA1 26457646 ChIP-Seq LHSAR Human ProstateCancer	4/2020	0.0264575	0.143881	4.45734	16.19	HSP90AB1;PKM;RPL27;MIF
old_vs_young_up	ChEA_2022	HNF1A 27111144 ChIP-Seq CD8+TCells Mouse Blood Lymphoma	5/3109	0.0275622	0.148223	3.88531	13.9533	HSP90AB1;PKM;SERBP1;RPL27;PTMA
old_vs_young_up	ChEA_2022	RUNX2 24655370 ChIP-Seq MC3T3E1 Mouse Bone	6/4374	0.0295695	0.157271	3.57601	12.5912	PKM;SERBP1;RPL27;S100A4;ALDOA;GAPDH
old_vs_young_up	ChEA_2022	CEBPB 20176806 ChIP-Seq THIOMACROPHAGE Mouse	3/1189	0.0307807	0.161933	5.28443	18.3944	S100A4;GAPDH;PPIA
old_vs_young_up	ChEA_2022	SOX9 24532713 ChIP-Seq HFSC Mouse	3/1203	0.0317286	0.164048	5.21889	18.008	PKM;S100A4;PTMA
old_vs_young_up	ChEA_2022	NR0B1 18358816 ChIP-ChIP MESCs Mouse	3/1210	0.0322086	0.164094	5.18669	17.819	HSP90AB1;SERBP1;GAPDH
old_vs_young_up	ChEA_2022	FOXP1 21924763 ChIP-Seq HESCs Human	5/3273	0.0337928	0.170372	3.65449	12.3796	HSP90AB1;RPL27;S100A4;PPIA;PTMA
old_vs_young_up	ChEA_2022	GATA3 30127528 ChIP-Seq KELLY Human Brain Neuroblastoma	3/1277	0.0370027	0.184632	4.89639	16.1422	SERBP1;RPL27;PTMA
old_vs_young_up	ChEA_2022	ISL1 27105846 Chip-Seq CPCs Mouse	3/1293	0.0382012	0.188667	4.83152	15.7744	SERBP1;GAPDH;PTMA
old_vs_young_up	ChEA_2022	WT1 20215353 ChIP-ChIP NEPHRON PROGENITOR Mouse	3/1307	0.0392668	0.190381	4.77607	15.4619	HSP90AB1;ALDOA;PPIA
old_vs_young_up	ChEA_2022	EP300 20729851 ChIP-Seq FORBRAIN MIDBRAIN LIMB HEART Mouse	3/1313	0.0397283	0.190381	4.75267	15.3307	HSP90AB1;GAPDH;PTMA
old_vs_young_up	ChEA_2022	STAT1 19122651 ChIP-Seq HeLaS3 Human CervicalCancer	5/3434	0.0407634	0.193426	3.44936	11.0379	PKM;SERBP1;MIF;ALDOA;PTMA
old_vs_young_up	ChEA_2022	ETS1 20019798 ChIP-Seq JURKAT Human	3/1332	0.0412089	0.193642	4.67996	14.9249	SERBP1;RPL27;PTMA
old_vs_young_up	ChEA_2022	LEF1 29337183 ChIP-Seq mESC Mouse Stem	4/2335	0.0424664	0.194322	3.78743	11.9647	PKM;SERBP1;PPIA;PTMA
old_vs_young_up	ChEA_2022	CEBPD 21427703 ChIP-Seq 3T3-L1 Mouse	3/1349	0.0425582	0.194322	4.61664	14.5742	SERBP1;S100A4;PTMA
old_vs_young_up	ChEA_2022	SOX17 20123909 ChIP-Seq XEN Mouse	3/1363	0.0436867	0.194616	4.56569	14.2938	HSP90AB1;PPIA;PTMA
old_vs_young_up	ChEA_2022	FLI1 21571218 ChIP-Seq MEGAKARYOCYTES Human	6/4775	0.0442308	0.194616	3.19124	9.95133	HSP90AB1;SERBP1;RPL27;ALDOA;GAPDH;PTMA
old_vs_young_up	ChEA_2022	STAT3 24763339 ChIP-Seq IMN-ESCs Mouse	3/1398	0.0465767	0.201453	4.44277	13.6244	SERBP1;GAPDH;PPIA
old_vs_young_up	ChEA_2022	MYBL2 22936984 ChIP-ChIP MESCs Mouse	3/1419	0.0483575	0.201453	4.37194	13.2432	HSP90AB1;MIF;PPIA
old_vs_young_up	ChEA_2022	YY1 33199912 ChIP-Seq 293T Human KidneyEmbryo	5/3612	0.049502	0.201453	3.24389	9.7503	SERBP1;MIF;ALDOA;GAPDH;PTMA
old_vs_young_up	ChEA_2022	CREB1 20920259 ChIP-Seq GC1-SPG Mouse	4/2451	0.0495609	0.201453	3.58418	10.7689	HSP90AB1;RPL27;GAPDH;PPIA
old_vs_young_up	ChEA_2022	RXRA 24833708 ChIP-Seq LIVER Mouse	3/1434	0.0496509	0.201453	4.32262	12.9797	RPL27;PPIA;PTMA
old_vs_young_up	ChEA_2022	EGR1 20690147 ChIP-Seq ERYTHROLEUKEMIA Human	6/4931	0.0510931	0.201453	3.05848	9.09623	HSP90AB1;SERBP1;S100A4;GAPDH;PPIA;PTMA
old_vs_young_up	ChEA_2022	CEBPB 24764292 ChIP-Seq MC3T3 Mouse	3/1461	0.0520238	0.201453	4.2364	12.523	RPL27;MIF;PTMA
old_vs_young_up	ChEA_2022	KAP1 27257070 Chip-Seq ESCs Mouse	3/1461	0.0520238	0.201453	4.2364	12.523	HSP90AB1;GAPDH;PTMA
old_vs_young_up	ChEA_2022	SPI1 26923725 Chip-Seq MACROPHAGESS Mouse	3/1469	0.052738	0.201453	4.21146	12.3919	HSP90AB1;RPL27;MIF
old_vs_young_up	ChEA_2022	JARID1B-DAIN 22020125 ChIP-Seq ESCs Mouse	3/1470	0.0528276	0.201453	4.20836	12.3756	ALDOA;GAPDH;PTMA
old_vs_young_up	ChEA_2022	CCND1 20090754 ChIP-ChIP RETINA Mouse	3/1472	0.0530071	0.201453	4.20218	12.3432	HSP90AB1;ALDOA;PTMA
old_vs_young_up	ChEA_2022	CTCF 33576154 ChIP-Seq Human Liver ProstateCancer	5/3679	0.0530808	0.201453	3.17171	9.31195	HSP90AB1;RPL27;MIF;ALDOA;PTMA
old_vs_young_up	ChEA_2022	SPI1 26923725 Chip-Seq HPCs Mouse	3/1473	0.0530969	0.201453	4.19909	12.327	HSP90AB1;MIF;PTMA
old_vs_young_up	ChEA_2022	GFI1B 20887958 ChIP-Seq HPC-7 Mouse	3/1475	0.0532769	0.201453	4.19293	12.2947	RPL27;PPIA;PTMA
old_vs_young_up	ChEA_2022	TCFCP2L1 18555785 ChIP-Seq MESCs Mouse	3/1486	0.0542721	0.203626	4.15936	12.1193	MIF;ALDOA;PTMA
old_vs_young_up	ChEA_2022	PU.1 20513432 ChIP-Seq MACROPHAGES Mouse	3/1509	0.0563838	0.209921	4.09075	11.7632	HSP90AB1;GAPDH;PPIA
old_vs_young_up	ChEA_2022	MNX1 26342078 ChIP-Seq MIN6-4N Mouse	3/1533	0.0586311	0.214981	4.02135	11.4065	RPL27;PPIA;PTMA
old_vs_young_up	ChEA_2022	POU3F1 26484290 ChIP-Seq ESCss Mouse	3/1557	0.060923	0.218878	3.9541	11.0641	HSP90AB1;RPL27;PTMA
old_vs_young_up	ChEA_2022	RAC3 21632823 ChIP-Seq H3396 Human	3/1559	0.061116	0.218878	3.94859	11.0362	HSP90AB1;ALDOA;GAPDH
old_vs_young_up	ChEA_2022	RUNX1 22412390 ChIP-Seq EML Mouse	3/1561	0.0613093	0.218878	3.94309	11.0084	S100A4;ALDOA;PTMA
old_vs_young_up	ChEA_2022	NRF2 31884422 ChIP-Seq A549 Human Lung Carcinoma	3/1563	0.0615029	0.218878	3.93761	10.9807	PKM;ALDOA;GAPDH
old_vs_young_up	ChEA_2022	OLIG2 26023283 ChIP-Seq AINV15 Mouse	3/1588	0.0639488	0.225921	3.87024	10.6419	HSP90AB1;GAPDH;PPIA
old_vs_young_up	ChEA_2022	CSB 26484114 Chip-Seq FIBROBLAST Human	3/1594	0.064543	0.226368	3.85439	10.5627	HSP90AB1;GAPDH;PPIA
old_vs_young_up	ChEA_2022	CREB1 26743006 Chip-Seq LNCaP-abl Human	3/1626	0.0677578	0.232352	3.77182	10.1531	SERBP1;MIF;ALDOA
old_vs_young_up	ChEA_2022	TCF21 26020271 ChIP-Seq SMOOTH MUSCLE Human	3/1629	0.0680631	0.232352	3.76425	10.1157	HSP90AB1;GAPDH;PTMA
old_vs_young_up	ChEA_2022	NCOR1 26117541 ChIP-Seq K562 Human	3/1631	0.068267	0.232352	3.75921	10.091	HSP90AB1;SERBP1;ALDOA
old_vs_young_up	ChEA_2022	KDM2B 26808549 Chip-Seq HPB-ALL Human	3/1636	0.0687782	0.232352	3.74668	10.0294	SERBP1;MIF;PTMA
old_vs_young_up	ChEA_2022	CTCF 21964334 ChIP-Seq BJAB-B Human	3/1638	0.0689832	0.232352	3.74169	10.0049	RPL27;MIF;PTMA
old_vs_young_up	ChEA_2022	CHD1 26751641 Chip-Seq LNCaP Human	3/1647	0.0699094	0.232352	3.71938	9.89562	SERBP1;S100A4;ALDOA
old_vs_young_up	ChEA_2022	RING1B 27294783 Chip-Seq ESCs Mouse	3/1651	0.070323	0.232352	3.70955	9.84757	HSP90AB1;MIF;PTMA
old_vs_young_up	ChEA_2022	ATF3 23680149 ChIP-Seq GBM1-GSC Human	3/1652	0.0704266	0.232352	3.7071	9.83561	HSP90AB1;RPL27;S100A4
old_vs_young_up	ChEA_2022	PPARD 21283829 ChIP-Seq MYOFIBROBLAST Human	4/2749	0.0708293	0.232352	3.1408	8.31522	HSP90AB1;SERBP1;ALDOA;PTMA
old_vs_young_up	ChEA_2022	FOXA1 26769127 Chip-Seq PDAC-Cell Line Human	3/1658	0.0710497	0.232352	3.69245	9.76422	SERBP1;GAPDH;PTMA
old_vs_young_up	ChEA_2022	KLF6 26769127 Chip-Seq PDAC-Cell Line Human	3/1666	0.0718846	0.232624	3.67308	9.67009	SERBP1;S100A4;PTMA
old_vs_young_up	ChEA_2022	MYCN 18555785 ChIP-Seq MESCs Mouse	3/1668	0.0720941	0.232624	3.66827	9.64675	SERBP1;PPIA;PTMA
old_vs_young_up	ChEA_2022	RACK7 27058665 Chip-Seq MCF-7 Human	3/1679	0.0732515	0.234793	3.642	9.51968	SERBP1;S100A4;PTMA
old_vs_young_up	ChEA_2022	JUN 27471255 ChIP-Seq Chondrocytes Mouse Rib	5/4145	0.0825207	0.256419	2.7343	6.82127	HSP90AB1;PKM;RPL27;S100A4;PPIA
old_vs_young_up	ChEA_2022	WT1 25993318 ChIP-Seq PODOCYTE Human	4/2909	0.0840605	0.259142	2.94028	7.28076	HSP90AB1;RPL27;ALDOA;PTMA
old_vs_young_up	ChEA_2022	POU5F1 18692474 ChIP-Seq MESCs Mouse	4/3012	0.0932403	0.274776	2.82247	6.69653	SERBP1;RPL27;MIF;GAPDH
old_vs_young_up	ChEA_2022	SFPI1 20887958 ChIP-Seq HPC-7 Mouse	3/1861	0.0936737	0.274776	3.2526	7.70196	RPL27;S100A4;MIF
old_vs_young_up	ChEA_2022	FOXA1 33576154 ChIP-Seq Human Liver ProstateCancer	3/1944	0.103753	0.300699	3.09926	7.02212	MIF;ALDOA;PPIA
old_vs_young_up	ChEA_2022	CHD4 35695185 ChIP-Seq nicBasalRootGanglia Mouse Embryo	3/2119	0.12647	0.343883	2.81537	5.8215	RPL27;PPIA;PTMA
old_vs_young_up	ChEA_2022	GATA1 21571218 ChIP-Seq MEGAKARYOCYTES Human	3/2132	0.128232	0.346729	2.79615	5.74304	HSP90AB1;ALDOA;PTMA
old_vs_young_up	ChEA_2022	TRIM28 19339689 ChIP-ChIP MESCs Mouse	3/2241	0.143397	0.383054	2.64373	5.13448	SERBP1;PPIA;PTMA
old_vs_young_up	ChEA_2022	AR 27270436 ChIP-Seq VCaP Human Prostate Carcinoma	4/3565	0.150984	0.397153	2.30652	4.36066	HSP90AB1;PKM;GAPDH;PPIA
old_vs_young_up	ChEA_2022	E2F4 21247883 ChIP-Seq LYMPHOBLASTOID Human	3/2422	0.169994	0.437644	2.42097	4.28994	SERBP1;ALDOA;GAPDH
old_vs_young_up	ChEA_2022	ASH2L 23239880 ChIP-Seq MESCs Mouse	3/2603	0.198149	0.469931	2.22923	3.60854	HSP90AB1;SERBP1;ALDOA
old_vs_young_up	ChEA_2022	SRY 25088423 ChIP-ChIP EMBRYONIC GONADS Mouse	3/2614	0.199904	0.469931	2.21843	3.57149	SERBP1;RPL27;GAPDH
old_vs_young_up	ChEA_2022	E2F1 26619117 ChIP-Seq Hepatocytes Mouse Liver	3/2717	0.21657	0.469931	2.12159	3.2457	HSP90AB1;GAPDH;PTMA
old_vs_young_up	ChEA_2022	RUNX1 30185409 ChIP-Seq HPC Mouse BoneMarrow Leukemia	3/2724	0.217717	0.469931	2.11528	3.22487	HSP90AB1;GAPDH;PTMA
old_vs_young_up	ChEA_2022	PPARG 20887899 ChIP-Seq 3T3-L1 Mouse	3/2774	0.225957	0.469931	2.07109	3.08057	SERBP1;RPL27;PTMA
old_vs_young_up	ChEA_2022	MYC 30127528 ChIP-Seq KELLY Human Brain Neuroblastoma	4/4188	0.230926	0.469931	1.88862	2.76807	HSP90AB1;MIF;PPIA;PTMA
old_vs_young_up	ChEA_2022	TP63 22573176 ChIP-Seq HFKS Human	3/3315	0.319302	0.54138	1.67834	1.91602	MIF;PPIA;PTMA
old_vs_young_up	ChEA_2022	SIN3B 21632747 ChIP-Seq MESCs Mouse	3/3329	0.321788	0.54138	1.66987	1.89341	RPL27;ALDOA;GAPDH
old_vs_young_up	ChEA_2022	FOXA1 27270436 ChIP-Seq VCaP Human Prostate Carcinoma	3/3331	0.322144	0.54138	1.66867	1.8902	PKM;SERBP1;RPL27
old_vs_young_up	TF_Perturbations_Followed_by_Expression	GATA4 OE A549 HUMAN GSE85001 RNASEQ DOWN	10/509	6.58574e-15	7.46165e-12	195.281	6376.67	HSP90AB1;PKM;H3F3B;SERBP1;RPL27;S100A4;ALDOA;GAPDH;PPIA;PTMA
old_vs_young_up	TF_Perturbations_Followed_by_Expression	MYCN OE MOUSE GSE6077 CREEDSID GENE 40 UP	8/217	8.04546e-14	3.52551e-11	189.273	5706.78	HSP90AB1;PKM;SERBP1;RPL27;MIF;GAPDH;PPIA;PTMA
old_vs_young_up	TF_Perturbations_Followed_by_Expression	HOXA11 SIRNA MDAMB231 HUMAN GSE79586 RNASEQ UP	9/398	9.33498e-14	3.52551e-11	151.149	4534.84	HSP90AB1;PKM;H3F3B;SERBP1;RPL27;ALDOA;GAPDH;PPIA;PTMA
old_vs_young_up	TF_Perturbations_Followed_by_Expression	YY2 KD HUMAN GSE14964 CREEDSID GENE 2081 UP	7/131	3.38909e-13	8.88194e-11	224.271	6439.5	PKM;RPL27;S100A4;MIF;GAPDH;PPIA;PTMA
old_vs_young_up	TF_Perturbations_Followed_by_Expression	SOX2 SIRNA KYSE70 HUMAN GSE47058 RNASEQ DOWN	8/264	3.91965e-13	8.88194e-11	154.156	4403.87	HSP90AB1;PKM;H3F3B;SERBP1;ALDOA;GAPDH;PPIA;PTMA
old_vs_young_up	TF_Perturbations_Followed_by_Expression	KLF5 KO CFPAC1 HUMAN GSE64558 RNASEQ DOWN	8/280	6.29677e-13	1.07928e-10	144.971	4072.74	PKM;H3F3B;SERBP1;RPL27;ALDOA;GAPDH;PPIA;PTMA
old_vs_young_up	TF_Perturbations_Followed_by_Expression	SOX2 KD MOUSE GSE39771 CREEDSID GENE 1757 DOWN	8/282	6.66813e-13	1.07928e-10	143.898	4034.36	HSP90AB1;PKM;SERBP1;MIF;ALDOA;GAPDH;PPIA;PTMA
old_vs_young_up	TF_Perturbations_Followed_by_Expression	U2AF1 OE BFUE HUMAN GSE94153 RNASEQ DOWN	9/535	1.3439e-12	1.55588e-10	111	3034.23	HSP90AB1;PKM;H3F3B;RPL27;S100A4;ALDOA;GAPDH;PPIA;PTMA
old_vs_young_up	TF_Perturbations_Followed_by_Expression	RELA OE HEK293 HUMAN GSE57027 RNASEQ UP	8/310	1.42786e-12	1.55588e-10	130.371	3555.84	HSP90AB1;PKM;SERBP1;RPL27;ALDOA;GAPDH;PPIA;PTMA
old_vs_young_up	TF_Perturbations_Followed_by_Expression	NKX25 SHRNA H1 HUMAN GSE69618 DAY2 RNASEQ UP	9/541	1.48568e-12	1.55588e-10	109.714	2988.08	HSP90AB1;PKM;H3F3B;SERBP1;RPL27;ALDOA;GAPDH;PPIA;PTMA
old_vs_young_up	TF_Perturbations_Followed_by_Expression	HOXA11 SIRNA T47D HUMAN GSE79586 RNASEQ UP	9/542	1.51056e-12	1.55588e-10	109.503	2980.51	HSP90AB1;PKM;H3F3B;SERBP1;RPL27;ALDOA;GAPDH;PPIA;PTMA
old_vs_young_up	TF_Perturbations_Followed_by_Expression	YY2 KD HUMAN GSE14964 CREEDSID GENE 517 UP	7/178	2.99629e-12	2.82899e-10	162.244	4304.94	PKM;RPL27;S100A4;ALDOA;GAPDH;PPIA;PTMA
old_vs_young_up	TF_Perturbations_Followed_by_Expression	CTCF SIRNA LNCAP HUMAN GSE63487 RNASEQ DOWN	8/347	3.53011e-12	3.07662e-10	115.923	3056.86	HSP90AB1;PKM;SERBP1;RPL27;ALDOA;GAPDH;PPIA;PTMA
old_vs_young_up	TF_Perturbations_Followed_by_Expression	XBP1 KO MOUSE GSE40273 CREEDSID GENE 1060 UP	7/194	5.5088e-12	4.31496e-10	148.243	3843.15	HSP90AB1;H3F3B;MIF;ALDOA;GAPDH;PPIA;PTMA
old_vs_young_up	TF_Perturbations_Followed_by_Expression	IKZF4 KO MOUSE GSE40273 CREEDSID GENE 1061 UP	7/195	5.71266e-12	4.31496e-10	147.447	3817.15	HSP90AB1;H3F3B;RPL27;MIF;ALDOA;GAPDH;PTMA
old_vs_young_up	TF_Perturbations_Followed_by_Expression	OVOL2 OE PC3 HUMAN GSE48230 RNASEQ DOWN	8/393	9.56869e-12	6.50825e-10	101.834	2583.78	HSP90AB1;PKM;H3F3B;RPL27;ALDOA;GAPDH;PPIA;PTMA
old_vs_young_up	TF_Perturbations_Followed_by_Expression	BNC2 SIRNA BT549 HUMAN GSE79586 RNASEQ UP	8/394	9.76524e-12	6.50825e-10	101.565	2574.89	HSP90AB1;PKM;H3F3B;SERBP1;ALDOA;GAPDH;PPIA;PTMA
old_vs_young_up	TF_Perturbations_Followed_by_Expression	U2AF1 OE CFUG HUMAN GSE94153 RNASEQ UP	8/410	1.34261e-11	8.45099e-10	97.4428	2439.37	HSP90AB1;PKM;H3F3B;RPL27;S100A4;GAPDH;PPIA;PTMA
old_vs_young_up	TF_Perturbations_Followed_by_Expression	ATF6 ACTIVATION HESC HUMAN GSE106847 RNASEQ DOWN	8/420	1.62781e-11	9.7069e-10	95.0291	2360.64	HSP90AB1;H3F3B;SERBP1;RPL27;ALDOA;GAPDH;PPIA;PTMA
old_vs_young_up	TF_Perturbations_Followed_by_Expression	CHD1 KD 22RV1 HUMAN GSE84610 RNASEQ UP	7/257	3.99678e-11	2.26418e-09	110.533	2646.48	HSP90AB1;PKM;RPL27;ALDOA;GAPDH;PPIA;PTMA
old_vs_young_up	TF_Perturbations_Followed_by_Expression	SOX10 KO MOUSE GSE12007 CREEDSID GENE 284 DOWN	7/271	5.80078e-11	3.12966e-09	104.597	2465.4	PKM;H3F3B;RPL27;S100A4;MIF;GAPDH;PTMA
old_vs_young_up	TF_Perturbations_Followed_by_Expression	MECP2 KD MOUSE GSE47150 CREEDSID GENE 361 UP	7/275	6.42901e-11	3.31094e-09	103.015	2417.51	HSP90AB1;PKM;H3F3B;MIF;ALDOA;PPIA;PTMA
old_vs_young_up	TF_Perturbations_Followed_by_Expression	MEF2A KD MOUSE GSE47150 CREEDSID GENE 367 UP	7/277	6.76434e-11	3.33217e-09	102.241	2394.17	HSP90AB1;PKM;MIF;ALDOA;GAPDH;PPIA;PTMA
old_vs_young_up	TF_Perturbations_Followed_by_Expression	CDX2 KO MOUSE GSE12999 CREEDSID GENE 773 UP	8/507	7.309e-11	3.45045e-09	78.1122	1823.09	HSP90AB1;PKM;H3F3B;RPL27;ALDOA;GAPDH;PPIA;PTMA
old_vs_young_up	TF_Perturbations_Followed_by_Expression	GATA3 OE MOUSE GSE12999 CREEDSID GENE 2531 DOWN	8/514	8.15225e-11	3.5521e-09	77.004	1788.81	HSP90AB1;PKM;H3F3B;RPL27;ALDOA;GAPDH;PPIA;PTMA
old_vs_young_up	TF_Perturbations_Followed_by_Expression	HOXA11 SIRNA MCF7 HUMAN GSE79586 RNASEQ UP	8/515	8.27938e-11	3.5521e-09	76.8481	1784	HSP90AB1;PKM;H3F3B;SERBP1;ALDOA;GAPDH;PPIA;PTMA
old_vs_young_up	TF_Perturbations_Followed_by_Expression	VDR KO MOUSE GSE2421 CREEDSID GENE 1153 DOWN	7/286	8.46484e-11	3.5521e-09	98.8982	2293.7	PKM;H3F3B;MIF;ALDOA;GAPDH;PPIA;PTMA
old_vs_young_up	TF_Perturbations_Followed_by_Expression	ZNF142 SIRNA T47D HUMAN GSE79586 RNASEQ UP	8/519	8.80536e-11	3.56303e-09	76.2309	1764.98	HSP90AB1;PKM;H3F3B;SERBP1;RPL27;ALDOA;GAPDH;PPIA
old_vs_young_up	TF_Perturbations_Followed_by_Expression	HNF1A OE LNCAP HUMAN GSE85556 RNASEQ DOWN	8/554	1.47986e-10	5.78165e-09	71.2161	1611.9	PKM;H3F3B;SERBP1;RPL27;ALDOA;GAPDH;PPIA;PTMA
old_vs_young_up	TF_Perturbations_Followed_by_Expression	ZNF589 SIRNA MDAMB231 HUMAN GSE79586 RNASEQ UP	7/322	1.94182e-10	7.3336e-09	87.4356	1955.25	HSP90AB1;PKM;SERBP1;RPL27;ALDOA;GAPDH;PPIA
old_vs_young_up	TF_Perturbations_Followed_by_Expression	IRX6 SIRNA MDAMB231 HUMAN GSE79586 RNASEQ UP	7/325	2.07194e-10	7.57262e-09	86.5975	1930.9	PKM;H3F3B;SERBP1;RPL27;ALDOA;GAPDH;PPIA
old_vs_young_up	TF_Perturbations_Followed_by_Expression	RBM10 OE HEK293 HUMAN GSE44976 RNASEQ DOWN	7/333	2.45594e-10	8.69557e-09	84.438	1868.39	HSP90AB1;H3F3B;RPL27;ALDOA;GAPDH;PPIA;PTMA
old_vs_young_up	TF_Perturbations_Followed_by_Expression	EP400 SHRNA MKL1 HUMAN GSE69876 RNASEQ DOWN	7/343	3.02005e-10	1.03688e-08	81.8833	1794.93	HSP90AB1;H3F3B;SERBP1;ALDOA;GAPDH;PPIA;PTMA
old_vs_young_up	TF_Perturbations_Followed_by_Expression	DOT1L INHIBITION HUMAN GSE29828 CREEDSID GENE 1239 DOWN	7/359	4.15219e-10	1.38366e-08	78.0977	1687.08	HSP90AB1;H3F3B;SERBP1;MIF;ALDOA;GAPDH;PTMA
old_vs_young_up	TF_Perturbations_Followed_by_Expression	NFKB1 INACTIVATION HUMAN GSE20667 CREEDSID GENE 2576 DOWN	7/370	5.12547e-10	1.65919e-08	75.6887	1619.1	HSP90AB1;H3F3B;MIF;ALDOA;GAPDH;PPIA;PTMA
old_vs_young_up	TF_Perturbations_Followed_by_Expression	GATA1 MUT MOUSE GSE2433 CREEDSID GENE 979 UP	6/188	5.61399e-10	1.76685e-08	108.824	2318.02	HSP90AB1;PKM;RPL27;MIF;ALDOA;GAPDH
old_vs_young_up	TF_Perturbations_Followed_by_Expression	MYC OE U2OS HUMAN GSE59819 RNASEQ DOWN	7/383	6.52089e-10	1.94425e-08	73.0234	1544.51	HSP90AB1;SERBP1;RPL27;ALDOA;GAPDH;PPIA;PTMA
old_vs_young_up	TF_Perturbations_Followed_by_Expression	MYC OE U2OS HUMAN GSE66789 RNASEQ DOWN	7/383	6.52089e-10	1.94425e-08	73.0234	1544.51	HSP90AB1;SERBP1;RPL27;ALDOA;GAPDH;PPIA;PTMA
old_vs_young_up	TF_Perturbations_Followed_by_Expression	ZRSR2 SHRNA TF1 HUMAN GSE63816 RNASEQ UP	7/388	7.13782e-10	2.07363e-08	72.0467	1517.34	HSP90AB1;PKM;SERBP1;RPL27;ALDOA;GAPDH;PTMA
old_vs_young_up	TF_Perturbations_Followed_by_Expression	GATA6 OE HESC HUMAN GSE69322 MTESR1MEDIA RNASEQ DOWN	6/202	8.65583e-10	2.45176e-08	100.98	2107.2	HSP90AB1;SERBP1;RPL27;GAPDH;PPIA;PTMA
old_vs_young_up	TF_Perturbations_Followed_by_Expression	BHLHA15 KO MOUSE GSE3644 CREEDSID GENE 785 UP	7/416	1.15957e-09	3.12807e-08	67.0186	1378.92	HSP90AB1;H3F3B;RPL27;MIF;GAPDH;PPIA;PTMA
old_vs_young_up	TF_Perturbations_Followed_by_Expression	TSHZ3 SIRNA MDAMB231 HUMAN GSE79586 RNASEQ UP	7/416	1.15957e-09	3.12807e-08	67.0186	1378.92	HSP90AB1;PKM;H3F3B;SERBP1;ALDOA;GAPDH;PPIA
old_vs_young_up	TF_Perturbations_Followed_by_Expression	OVOL2 OE MDA HUMAN GSE51975 RNASEQ DOWN	7/421	1.26008e-09	3.32016e-08	66.1923	1356.42	HSP90AB1;PKM;SERBP1;RPL27;GAPDH;PPIA;PTMA
old_vs_young_up	TF_Perturbations_Followed_by_Expression	SETDB1 KO HELA HUMAN GSE86813 RNASEQ DOWN	7/430	1.45979e-09	3.75896e-08	64.7541	1317.42	HSP90AB1;PKM;SERBP1;ALDOA;GAPDH;PPIA;PTMA
old_vs_young_up	TF_Perturbations_Followed_by_Expression	HNF4A MUT MOUSE GSE3116 CREEDSID GENE 850 UP	6/229	1.84097e-09	4.60754e-08	88.6323	1782.66	HSP90AB1;PKM;H3F3B;MIF;ALDOA;GAPDH
old_vs_young_up	TF_Perturbations_Followed_by_Expression	PRDM16 DEPLETION MOUSE GSE35011 CREEDSID GENE 487 UP	6/230	1.8898e-09	4.60754e-08	88.2321	1772.3	HSP90AB1;PKM;MIF;GAPDH;PPIA;PTMA
old_vs_young_up	TF_Perturbations_Followed_by_Expression	ZIC3 OE HUVEC HUMAN GSE79306 RNASEQ DOWN	7/447	1.91133e-09	4.60754e-08	62.1982	1248.66	HSP90AB1;PKM;RPL27;ALDOA;GAPDH;PPIA;PTMA
old_vs_young_up	TF_Perturbations_Followed_by_Expression	HIF1A MUT MOUSE GSE1321 CREEDSID GENE 791 DOWN	5/101	2.28812e-09	5.2907e-08	148.006	2944.66	HSP90AB1;H3F3B;GAPDH;PPIA;PTMA
old_vs_young_up	TF_Perturbations_Followed_by_Expression	ETV2 OE HESC HUMAN GSE57395 RNASEQ DOWN	5/101	2.28812e-09	5.2907e-08	148.006	2944.66	HSP90AB1;PKM;ALDOA;GAPDH;PTMA
old_vs_young_up	TF_Perturbations_Followed_by_Expression	FOXP2 OE SHSY5Y HUMAN GSE100291 RNASEQ DOWN	6/240	2.44e-09	5.52903e-08	84.4188	1674.13	HSP90AB1;H3F3B;SERBP1;RPL27;PPIA;PTMA
old_vs_young_up	TF_Perturbations_Followed_by_Expression	FOXP3 OE SW780 HUMAN GSE81157 RNASEQ DOWN	6/244	2.6944e-09	5.9858e-08	82.9832	1637.43	HSP90AB1;PKM;RPL27;ALDOA;GAPDH;PPIA
old_vs_young_up	TF_Perturbations_Followed_by_Expression	MYC SILENCING HUMAN GSE22139 CREEDSID GENE 1007 DOWN	6/248	2.97044e-09	6.47213e-08	81.595	1602.08	H3F3B;SERBP1;RPL27;GAPDH;PPIA;PTMA
old_vs_young_up	TF_Perturbations_Followed_by_Expression	SETDB1 KD THP1 HUMAN GSE103409 SGRNA6DAY7 RNASEQ DOWN	5/107	3.06559e-09	6.55342e-08	139.258	2729.87	S100A4;ALDOA;GAPDH;PPIA;PTMA
old_vs_young_up	TF_Perturbations_Followed_by_Expression	EZH2 SHRNA PROE HUMAN GSE59089 RNASEQ DOWN	6/251	3.19252e-09	6.61498e-08	80.5837	1576.41	HSP90AB1;SERBP1;RPL27;GAPDH;PPIA;PTMA
old_vs_young_up	TF_Perturbations_Followed_by_Expression	PPARD KO HCT116 HUMAN GSE89729 RNASEQ UP	7/482	3.22569e-09	6.61498e-08	57.512	1124.48	HSP90AB1;PKM;H3F3B;ALDOA;GAPDH;PPIA;PTMA
old_vs_young_up	TF_Perturbations_Followed_by_Expression	ESR1 MUT HUMAN GSE1045 CREEDSID GENE 1193 UP	6/252	3.26954e-09	6.61498e-08	80.252	1568.01	HSP90AB1;PKM;MIF;ALDOA;GAPDH;PTMA
old_vs_young_up	TF_Perturbations_Followed_by_Expression	PHF20 SHRNA H1792 HUMAN GSE82115 RNASEQ DOWN	7/492	3.71937e-09	7.39306e-08	56.2973	1092.71	HSP90AB1;PKM;SERBP1;ALDOA;GAPDH;PPIA;PTMA
old_vs_young_up	TF_Perturbations_Followed_by_Expression	HNF1B OE HUMAN GSE3308 CREEDSID GENE 280 DOWN	6/259	3.85303e-09	7.44574e-08	78.004	1511.28	PKM;MIF;ALDOA;GAPDH;PPIA;PTMA
old_vs_young_up	TF_Perturbations_Followed_by_Expression	PPARG OE MOUSE GSE2192 CREEDSID GENE 861 UP	6/260	3.94302e-09	7.44574e-08	77.6929	1503.46	PKM;S100A4;ALDOA;GAPDH;PPIA;PTMA
old_vs_young_up	TF_Perturbations_Followed_by_Expression	NEUROG3 OE MOUSE GSE3653 CREEDSID GENE 1658 DOWN	6/260	3.94302e-09	7.44574e-08	77.6929	1503.46	PKM;MIF;ALDOA;GAPDH;PPIA;PTMA
old_vs_young_up	TF_Perturbations_Followed_by_Expression	TP53 SIRNA MDAMB231 HUMAN GSE68248 RNASEQ DOWN	6/264	4.32063e-09	8.02504e-08	76.4729	1472.86	HSP90AB1;PKM;RPL27;ALDOA;GAPDH;PTMA
old_vs_young_up	TF_Perturbations_Followed_by_Expression	GATA4 OE MOUSE GSE66016 CREEDSID GENE 2651 UP	6/265	4.41958e-09	8.07642e-08	76.1737	1465.37	HSP90AB1;H3F3B;S100A4;MIF;ALDOA;GAPDH
old_vs_young_up	TF_Perturbations_Followed_by_Expression	TET1 KD MOUSE GSE26900 CREEDSID GENE 2146 UP	6/267	4.62311e-09	8.31426e-08	75.5824	1450.59	HSP90AB1;PKM;H3F3B;ALDOA;GAPDH;PPIA
old_vs_young_up	TF_Perturbations_Followed_by_Expression	HNF1B OE HUMAN GSE3308 CREEDSID GENE 1750 DOWN	6/269	4.83436e-09	8.55833e-08	75	1436.06	PKM;H3F3B;SERBP1;RPL27;MIF;PTMA
old_vs_young_up	TF_Perturbations_Followed_by_Expression	RUNX1 KO MOUSE GSE2592 CREEDSID GENE 277 UP	6/274	5.39776e-09	9.4087e-08	73.5821	1400.8	PKM;H3F3B;RPL27;GAPDH;PPIA;PTMA
old_vs_young_up	TF_Perturbations_Followed_by_Expression	ZEB1 SIRNA CORNEA HUMAN GSE90489 RNASEQ UP	7/528	6.06647e-09	1.04141e-07	52.3106	989.741	HSP90AB1;PKM;H3F3B;ALDOA;GAPDH;PPIA;PTMA
old_vs_young_up	TF_Perturbations_Followed_by_Expression	MEF2D KD MOUSE GSE47150 CREEDSID GENE 366 UP	6/281	6.2771e-09	1.06149e-07	71.6836	1353.84	HSP90AB1;PKM;H3F3B;GAPDH;PPIA;PTMA
old_vs_young_up	TF_Perturbations_Followed_by_Expression	LIN28 SIRNA MCF7 HUMAN GSE71012 RNASEQ UP	5/125	6.72764e-09	1.12094e-07	118.262	2225.34	PKM;SERBP1;ALDOA;GAPDH;PPIA
old_vs_young_up	TF_Perturbations_Followed_by_Expression	EZH2 KO MDAMB231 HUMAN GSE72524 RNASEQ UP	6/290	7.57919e-09	1.24453e-07	69.3803	1297.26	PKM;SERBP1;RPL27;ALDOA;GAPDH;PTMA
old_vs_young_up	TF_Perturbations_Followed_by_Expression	RARA ACTIVATION HUMAN GSE5679 CREEDSID GENE 2385 DOWN	6/291	7.73674e-09	1.25225e-07	69.1333	1291.22	PKM;S100A4;MIF;ALDOA;GAPDH;PPIA
old_vs_young_up	TF_Perturbations_Followed_by_Expression	IRF1 OE MOUSE GSE6505 CREEDSID GENE 2076 UP	6/292	7.897e-09	1.26018e-07	68.8881	1285.23	HSP90AB1;PKM;ALDOA;GAPDH;PPIA;PTMA
old_vs_young_up	TF_Perturbations_Followed_by_Expression	TAL1 OE HESC HUMAN GSE57395 RNASEQ UP	7/553	8.35478e-09	1.31472e-07	49.8513	927.255	HSP90AB1;PKM;SERBP1;RPL27;GAPDH;PPIA;PTMA
old_vs_young_up	TF_Perturbations_Followed_by_Expression	IKZF3 MUT MOUSE GSE12356 CREEDSID GENE 599 DOWN	6/305	1.02438e-08	1.58989e-07	65.8495	1211.41	HSP90AB1;H3F3B;RPL27;MIF;ALDOA;PPIA
old_vs_young_up	TF_Perturbations_Followed_by_Expression	SETDB1 KD THP1 HUMAN GSE103409 SGRNA9DAY4 RNASEQ DOWN	5/139	1.14866e-08	1.74864e-07	105.832	1934.82	PKM;S100A4;ALDOA;PPIA;PTMA
old_vs_young_up	TF_Perturbations_Followed_by_Expression	ZEB2 SHRNA H1 HUMAN GSE69618 DAY2 RNASEQ UP	7/580	1.16146e-08	1.74864e-07	47.4363	866.709	HSP90AB1;PKM;SERBP1;RPL27;ALDOA;GAPDH;PTMA
old_vs_young_up	TF_Perturbations_Followed_by_Expression	VDR KO MOUSE GSE2421 CREEDSID GENE 1151 DOWN	6/312	1.17296e-08	1.74864e-07	64.3203	1174.56	HSP90AB1;PKM;ALDOA;GAPDH;PPIA;PTMA
old_vs_young_up	TF_Perturbations_Followed_by_Expression	FOXO1 KO MOUSE GSE18308 CREEDSID GENE 1168 DOWN	6/314	1.21855e-08	1.79301e-07	63.8961	1164.38	HSP90AB1;H3F3B;SERBP1;RPL27;PPIA;PTMA
old_vs_young_up	TF_Perturbations_Followed_by_Expression	TCF12 KO MOUSE GSE27402 CREEDSID GENE 2168 UP	6/315	1.24189e-08	1.80392e-07	63.6861	1159.34	HSP90AB1;PKM;MIF;GAPDH;PPIA;PTMA
old_vs_young_up	TF_Perturbations_Followed_by_Expression	E2F1 KD MOUSE GSE24594 CREEDSID GENE 473 DOWN	6/321	1.38983e-08	1.99326e-07	62.454	1129.89	PKM;H3F3B;SERBP1;MIF;ALDOA;GAPDH
old_vs_young_up	TF_Perturbations_Followed_by_Expression	E2F1 MUT MOUSE GSE24594 CREEDSID GENE 1245 UP	6/322	1.41585e-08	2.0052e-07	62.2532	1125.1	PKM;H3F3B;SERBP1;MIF;ALDOA;GAPDH
old_vs_young_up	TF_Perturbations_Followed_by_Expression	MYC KNOCKIN MOUSE GSE39443 CREEDSID GENE 1847 UP	6/323	1.44228e-08	2.0174e-07	62.0536	1120.34	HSP90AB1;SERBP1;RPL27;MIF;ALDOA;PPIA
old_vs_young_up	TF_Perturbations_Followed_by_Expression	GFI1 KO MOUSE GSE20282 CREEDSID GENE 174 UP	6/327	1.55209e-08	2.14454e-07	61.2679	1101.66	HSP90AB1;PKM;MIF;GAPDH;PPIA;PTMA
old_vs_young_up	TF_Perturbations_Followed_by_Expression	JUN DOMNEG MOUSE GSE6850 CREEDSID GENE 1505 DOWN	6/334	1.76092e-08	2.40377e-07	59.939	1070.2	HSP90AB1;H3F3B;RPL27;ALDOA;GAPDH;PTMA
old_vs_young_up	TF_Perturbations_Followed_by_Expression	HNF4G OE LNCAP HUMAN GSE85557 RNASEQ UP	6/339	1.92391e-08	2.59499e-07	59.024	1048.64	HSP90AB1;SERBP1;ALDOA;GAPDH;PPIA;PTMA
old_vs_young_up	TF_Perturbations_Followed_by_Expression	MEF2D KD MOUSE GSE47150 CREEDSID GENE 956 DOWN	6/340	1.95797e-08	2.60985e-07	58.8443	1044.41	HSP90AB1;PKM;MIF;ALDOA;GAPDH;PTMA
old_vs_young_up	TF_Perturbations_Followed_by_Expression	KLF1 OE MOUSE GSE46600 CREEDSID GENE 252 UP	6/343	2.06313e-08	2.71805e-07	58.3116	1031.91	HSP90AB1;H3F3B;S100A4;GAPDH;PPIA;PTMA
old_vs_young_up	TF_Perturbations_Followed_by_Expression	KMT2A CHROMTRANSLOC HUMAN GSE15013 CREEDSID GENE 1506 DOWN	6/351	2.36667e-08	3.04709e-07	56.9362	999.755	HSP90AB1;S100A4;MIF;GAPDH;PPIA;PTMA
old_vs_young_up	TF_Perturbations_Followed_by_Expression	GLI1 SIRNA HCT116 HUMAN GSE56788 RNASEQ DOWN	6/351	2.36667e-08	3.04709e-07	56.9362	999.755	HSP90AB1;PKM;H3F3B;SERBP1;GAPDH;PTMA
old_vs_young_up	TF_Perturbations_Followed_by_Expression	STAT3 SIRNA MDAMB468 HUMAN GSE85579 RNASEQ UP	6/358	2.66175e-08	3.3885e-07	55.7841	972.969	PKM;SERBP1;ALDOA;GAPDH;PPIA;PTMA
old_vs_young_up	TF_Perturbations_Followed_by_Expression	SP3 DEFICIENCY MOUSE GSE9124 CREEDSID GENE 637 UP	5/168	2.97494e-08	3.74512e-07	86.8755	1505.59	HSP90AB1;PKM;MIF;ALDOA;GAPDH
old_vs_young_up	TF_Perturbations_Followed_by_Expression	FOXM1 KD HUMAN GSE55204 CREEDSID GENE 1369 DOWN	6/375	3.50725e-08	4.36672e-07	53.168	912.674	HSP90AB1;SERBP1;RPL27;MIF;GAPDH;PTMA
old_vs_young_up	TF_Perturbations_Followed_by_Expression	KLF4 OE HUMAN GSE3113 CREEDSID GENE 2071 DOWN	5/181	4.32075e-08	5.3211e-07	80.4058	1363.46	HSP90AB1;ALDOA;GAPDH;PPIA;PTMA
old_vs_young_up	TF_Perturbations_Followed_by_Expression	TP53 KD HUMAN GSE1676 CREEDSID GENE 1784 UP	6/393	4.63339e-08	5.64477e-07	50.6486	855.322	HSP90AB1;PKM;H3F3B;MIF;ALDOA;GAPDH
old_vs_young_up	TF_Perturbations_Followed_by_Expression	GATA1 KD MOUSE GSE2527 CREEDSID GENE 108 UP	5/185	4.81996e-08	5.80959e-07	78.6032	1324.3	RPL27;MIF;GAPDH;PPIA;PTMA
old_vs_young_up	TF_Perturbations_Followed_by_Expression	NFYA SIRNA HCT116 HUMAN GSE56788 RNASEQ UP	6/399	5.06936e-08	6.00278e-07	49.8601	837.523	HSP90AB1;PKM;H3F3B;SERBP1;ALDOA;PPIA
old_vs_young_up	TF_Perturbations_Followed_by_Expression	FOXA2 KD DEC HUMAN GSE44875 RNASEQ UP	5/187	5.0862e-08	6.00278e-07	77.7316	1305.44	PKM;RPL27;ALDOA;GAPDH;PTMA
old_vs_young_up	TF_Perturbations_Followed_by_Expression	IRX6 SIRNA MCF7 HUMAN GSE79586 RNASEQ DOWN	5/189	5.36401e-08	6.26538e-07	76.8789	1287.03	PKM;RPL27;ALDOA;GAPDH;PTMA
old_vs_young_up	TF_Perturbations_Followed_by_Expression	MYB KD A549 HUMAN GSE85187 RNASEQ DOWN	6/408	5.78655e-08	6.68996e-07	48.7214	811.949	HSP90AB1;PKM;SERBP1;ALDOA;GAPDH;PTMA
old_vs_young_up	TF_Perturbations_Followed_by_Expression	SP140 KD PBMC HUMAN GSE83381 RNASEQ UP	5/197	6.59843e-08	7.55154e-07	73.6458	1217.65	HSP90AB1;ALDOA;GAPDH;PPIA;PTMA
old_vs_young_up	TF_Perturbations_Followed_by_Expression	GLI1 SIRNA HCT116 HUMAN GSE57871 8HR RNASEQ DOWN	5/198	6.76739e-08	7.66745e-07	73.2605	1209.43	HSP90AB1;PKM;H3F3B;SERBP1;PTMA
old_vs_young_up	TF_Perturbations_Followed_by_Expression	YBX1 SIRNA MDAMB231 HUMAN GSE79586 RNASEQ UP	6/420	6.87154e-08	7.70837e-07	47.2802	779.806	HSP90AB1;PKM;H3F3B;ALDOA;GAPDH;PPIA
old_vs_young_up	TF_Perturbations_Followed_by_Expression	ZNF253 SIRNA MCF7 HUMAN GSE79586 RNASEQ DOWN	6/423	7.16756e-08	7.96161e-07	46.9329	772.098	HSP90AB1;PKM;H3F3B;ALDOA;PPIA;PTMA
old_vs_young_up	TF_Perturbations_Followed_by_Expression	GLI1 SIRNA HCT116 HUMAN GSE57871 4HR RNASEQ DOWN	5/201	7.29501e-08	8.02451e-07	72.1283	1185.32	HSP90AB1;PKM;H3F3B;SERBP1;PTMA
old_vs_young_up	TF_Perturbations_Followed_by_Expression	RUNX1 SHRNA MCF7 HUMAN GSE75070 RNASEQ UP	5/202	7.47796e-08	8.14667e-07	71.7585	1177.47	PKM;H3F3B;ALDOA;GAPDH;PTMA
old_vs_young_up	TF_Perturbations_Followed_by_Expression	BCL11A KO MOUSE GSE28333 CREEDSID GENE 1542 DOWN	5/205	8.04883e-08	8.68507e-07	70.6714	1154.43	HSP90AB1;PKM;S100A4;PPIA;PTMA
old_vs_young_up	TF_Perturbations_Followed_by_Expression	RELA KD HUMAN GSE1676 CREEDSID GENE 1787 UP	6/433	8.23153e-08	8.79842e-07	45.8103	747.29	HSP90AB1;PKM;H3F3B;MIF;ALDOA;GAPDH
old_vs_young_up	TF_Perturbations_Followed_by_Expression	NR4A2 OE HUMAN GSE58475 CREEDSID GENE 1431 DOWN	6/435	8.45925e-08	8.95731e-07	45.5921	742.486	HSP90AB1;PKM;H3F3B;SERBP1;ALDOA;PTMA
old_vs_young_up	TF_Perturbations_Followed_by_Expression	E2F4 KO MOUSE GSE11039 CREEDSID GENE 1167 UP	5/210	9.07684e-08	9.52228e-07	68.9303	1117.7	HSP90AB1;RPL27;MIF;ALDOA;GAPDH
old_vs_young_up	TF_Perturbations_Followed_by_Expression	ZNF503 SHRNA H1 HUMAN GSE69618 DAY2 RNASEQ UP	6/441	9.17386e-08	9.53576e-07	44.9494	728.375	HSP90AB1;SERBP1;RPL27;GAPDH;PPIA;PTMA
old_vs_young_up	TF_Perturbations_Followed_by_Expression	ARX SIRNA BCD HUMAN GSE73433 RNASEQ DOWN	6/442	9.29767e-08	9.5766e-07	44.844	726.066	HSP90AB1;PKM;RPL27;ALDOA;GAPDH;PTMA
old_vs_young_up	TF_Perturbations_Followed_by_Expression	SRF MUT MOUSE GSE1948 CREEDSID GENE 1396 UP	5/212	9.51613e-08	9.62659e-07	68.2574	1103.56	HSP90AB1;H3F3B;GAPDH;PPIA;PTMA
old_vs_young_up	TF_Perturbations_Followed_by_Expression	TFE3 SIRNA 8988T HUMAN GSE62077 CONSTRUCT1 RNASEQ UP	5/212	9.51613e-08	9.62659e-07	68.2574	1103.56	HSP90AB1;PKM;SERBP1;ALDOA;PTMA
old_vs_young_up	TF_Perturbations_Followed_by_Expression	NRL DEFICIENCY MOUSE GSE8972 CREEDSID GENE 656 UP	5/216	1.04454e-07	1.04731e-06	66.9499	1076.19	H3F3B;ALDOA;GAPDH;PPIA;PTMA
old_vs_young_up	TF_Perturbations_Followed_by_Expression	PITX2 KO MOUSE GSE50399 CREEDSID GENE 3060 UP	5/217	1.06886e-07	1.05306e-06	66.6307	1069.52	HSP90AB1;PKM;ALDOA;GAPDH;PPIA
old_vs_young_up	TF_Perturbations_Followed_by_Expression	EZH2 KO HESC HUMAN GSE76626 RNASEQ UP	5/217	1.06886e-07	1.05306e-06	66.6307	1069.52	HSP90AB1;H3F3B;RPL27;PPIA;PTMA
old_vs_young_up	TF_Perturbations_Followed_by_Expression	DOT1L DELETION MOUSE GSE25911 CREEDSID GENE 455 UP	5/220	1.14454e-07	1.11117e-06	65.691	1049.95	PKM;H3F3B;S100A4;GAPDH;PTMA
old_vs_young_up	TF_Perturbations_Followed_by_Expression	TSHZ3 SIRNA T47D HUMAN GSE79586 RNASEQ UP	6/458	1.14745e-07	1.11117e-06	43.2212	690.699	HSP90AB1;PKM;H3F3B;ALDOA;GAPDH;PPIA
old_vs_young_up	TF_Perturbations_Followed_by_Expression	FOXQ1 SIRNA BT549 HUMAN GSE79586 RNASEQ DOWN	5/221	1.17069e-07	1.11461e-06	65.3836	1043.56	PKM;ALDOA;GAPDH;PPIA;PTMA
old_vs_young_up	TF_Perturbations_Followed_by_Expression	SETDB1 KD THP1 HUMAN GSE103409 SGRNA6DAY4 RNASEQ DOWN	5/221	1.17069e-07	1.11461e-06	65.3836	1043.56	PKM;S100A4;ALDOA;PPIA;PTMA
old_vs_young_up	TF_Perturbations_Followed_by_Expression	TCF3 DEFICIENCY MOUSE GSE43224 CREEDSID GENE 298 UP	5/225	1.28008e-07	1.20861e-06	64.1818	1018.64	PKM;S100A4;GAPDH;PPIA;PTMA
old_vs_young_up	TF_Perturbations_Followed_by_Expression	TSHZ3 SIRNA MCF7 HUMAN GSE79586 RNASEQ UP	6/470	1.337e-07	1.25192e-06	42.0776	665.99	HSP90AB1;H3F3B;RPL27;GAPDH;PPIA;PTMA
old_vs_young_up	TF_Perturbations_Followed_by_Expression	ATF6 INDUCED MOUSE GSE8322 CREEDSID GENE 1473 DOWN	5/228	1.36733e-07	1.26982e-06	63.3088	1000.61	HSP90AB1;PKM;RPL27;ALDOA;GAPDH
old_vs_young_up	TF_Perturbations_Followed_by_Expression	STAT3 SIRNA MDAMB231 HUMAN GSE85579 RNASEQ DOWN	6/475	1.42326e-07	1.30484e-06	41.6183	656.119	HSP90AB1;PKM;ALDOA;GAPDH;PPIA;PTMA
old_vs_young_up	TF_Perturbations_Followed_by_Expression	SUZ12 KD HEK293 HUMAN GSE50177 RNASEQ UP	5/230	1.42807e-07	1.30484e-06	62.7397	988.888	HSP90AB1;PKM;SERBP1;ALDOA;PTMA
old_vs_young_up	TF_Perturbations_Followed_by_Expression	BNC2 SIRNA MDAMB231 HUMAN GSE79586 RNASEQ UP	6/480	1.51407e-07	1.37236e-06	41.1688	646.485	PKM;H3F3B;SERBP1;ALDOA;GAPDH;PPIA
old_vs_young_up	TF_Perturbations_Followed_by_Expression	AIRE KO MOUSE GSE2515 CREEDSID GENE 60 DOWN	5/239	1.72851e-07	1.55429e-06	60.2991	938.908	HSP90AB1;H3F3B;SERBP1;RPL27;PPIA
old_vs_young_up	TF_Perturbations_Followed_by_Expression	PLAGL2 DEFICIENCY MOUSE GSE9123 CREEDSID GENE 166 UP	5/242	1.8391e-07	1.64071e-06	59.5268	923.191	HSP90AB1;PKM;H3F3B;ALDOA;GAPDH
old_vs_young_up	TF_Perturbations_Followed_by_Expression	FOXQ1 SIRNA MDAMB231 HUMAN GSE79586 RNASEQ UP	6/499	1.90398e-07	1.68532e-06	39.5436	611.904	HSP90AB1;SERBP1;RPL27;ALDOA;GAPDH;PPIA
old_vs_young_up	TF_Perturbations_Followed_by_Expression	TCF4 KD HUMAN GSE18560 CREEDSID GENE 1275 DOWN	5/247	2.03584e-07	1.78806e-06	58.2822	897.964	HSP90AB1;PKM;SERBP1;RPL27;PTMA
old_vs_young_up	TF_Perturbations_Followed_by_Expression	E2F2 KD MOUSE GSE24594 CREEDSID GENE 474 UP	5/248	2.07712e-07	1.81029e-06	58.0394	893.059	HSP90AB1;H3F3B;MIF;PPIA;PTMA
old_vs_young_up	TF_Perturbations_Followed_by_Expression	SOX5 OE FETALCORTEX HUMAN GSE89057 RNASEQ UP	6/511	2.19042e-07	1.89446e-06	38.5802	591.589	HSP90AB1;H3F3B;SERBP1;GAPDH;PPIA;PTMA
old_vs_young_up	TF_Perturbations_Followed_by_Expression	E2F1 OE HUMAN GSE2715 CREEDSID GENE 1129 UP	5/253	2.29359e-07	1.96867e-06	56.8548	869.195	RPL27;S100A4;MIF;GAPDH;PPIA
old_vs_young_up	TF_Perturbations_Followed_by_Expression	KLF10 SIRNA PANC1 HUMAN GSE90566 RNASEQ DOWN	5/254	2.33896e-07	1.99252e-06	56.6236	864.552	PKM;ALDOA;GAPDH;PPIA;PTMA
old_vs_young_up	TF_Perturbations_Followed_by_Expression	JUNB KO MEL888 HUMAN GSE98867 RNASEQ DOWN	6/518	2.37332e-07	2.0067e-06	38.0391	580.24	HSP90AB1;PKM;ALDOA;GAPDH;PPIA;PTMA
old_vs_young_up	TF_Perturbations_Followed_by_Expression	MITF KD H3A HUMAN GSE61966 RNASEQ UP	6/522	2.48338e-07	2.0842e-06	37.7364	573.914	HSP90AB1;PKM;ALDOA;GAPDH;PPIA;PTMA
old_vs_young_up	TF_Perturbations_Followed_by_Expression	E2F3 KD MOUSE GSE24594 CREEDSID GENE 475 UP	5/258	2.52761e-07	2.09036e-06	55.7171	846.389	PKM;H3F3B;MIF;ALDOA;PPIA
old_vs_young_up	TF_Perturbations_Followed_by_Expression	BATF KO MOUSE GSE54215 CREEDSID GENE 1523 DOWN	5/258	2.52761e-07	2.09036e-06	55.7171	846.389	PKM;RPL27;ALDOA;GAPDH;PTMA
old_vs_young_up	TF_Perturbations_Followed_by_Expression	FOXD3 KO MOUSE GSE58960 CREEDSID GENE 1417 DOWN	5/259	2.57661e-07	2.11544e-06	55.4949	841.948	HSP90AB1;PKM;SERBP1;ALDOA;GAPDH
old_vs_young_up	TF_Perturbations_Followed_by_Expression	ZNF589 SIRNA T47D HUMAN GSE79586 RNASEQ UP	5/262	2.72815e-07	2.22373e-06	54.8388	828.86	HSP90AB1;PKM;RPL27;ALDOA;GAPDH
old_vs_young_up	TF_Perturbations_Followed_by_Expression	NFKB1 OE HEK293 HUMAN GSE57027 RNASEQ DOWN	6/532	2.77707e-07	2.23383e-06	37	558.578	HSP90AB1;PKM;H3F3B;SERBP1;GAPDH;PTMA
old_vs_young_up	TF_Perturbations_Followed_by_Expression	VDR KO MOUSE GSE2421 CREEDSID GENE 1152 UP	5/263	2.7802e-07	2.23383e-06	54.6235	824.573	HSP90AB1;PKM;RPL27;S100A4;PPIA
old_vs_young_up	TF_Perturbations_Followed_by_Expression	MBNL1 SHRNA MDAMB231 HUMAN GSE76487 RNASEQ UP	5/264	2.83304e-07	2.23383e-06	54.4098	820.323	HSP90AB1;PKM;H3F3B;RPL27;PPIA
old_vs_young_up	TF_Perturbations_Followed_by_Expression	POU5F1 OE HUMAN GSE34920 CREEDSID GENE 1423 DOWN	5/264	2.83304e-07	2.23383e-06	54.4098	820.323	HSP90AB1;S100A4;MIF;ALDOA;GAPDH
old_vs_young_up	TF_Perturbations_Followed_by_Expression	PRRX1 SIRNA T47D HUMAN GSE79586 RNASEQ UP	6/534	2.83911e-07	2.23383e-06	36.8561	555.591	HSP90AB1;SERBP1;RPL27;ALDOA;GAPDH;PPIA
old_vs_young_up	TF_Perturbations_Followed_by_Expression	FOXQ1 OE SKMEL147 HUMAN GSE103071 RNASEQ UP	6/538	2.96663e-07	2.31807e-06	36.5714	549.693	HSP90AB1;PKM;H3F3B;SERBP1;GAPDH;PTMA
old_vs_young_up	TF_Perturbations_Followed_by_Expression	IKZF1 MUT HUMAN GSE2501 CREEDSID GENE 2259 UP	5/269	3.10932e-07	2.41291e-06	53.3658	799.617	HSP90AB1;PKM;ALDOA;GAPDH;PTMA
old_vs_young_up	TF_Perturbations_Followed_by_Expression	GATA1 DELTAN MUTATION MOUSE GSE2433 CREEDSID GENE 980 UP	5/272	3.28507e-07	2.51485e-06	52.7582	787.611	PKM;RPL27;MIF;ALDOA;GAPDH
old_vs_young_up	TF_Perturbations_Followed_by_Expression	MYOD1 MUT MOUSE GSE6487 CREEDSID GENE 1180 DOWN	5/272	3.28507e-07	2.51485e-06	52.7582	787.611	HSP90AB1;PKM;MIF;ALDOA;GAPDH
old_vs_young_up	TF_Perturbations_Followed_by_Expression	GATA4 OE MOUSE GSE66016 CREEDSID GENE 2657 UP	5/273	3.34537e-07	2.54383e-06	52.5586	783.676	PKM;SERBP1;RPL27;MIF;PPIA
old_vs_young_up	TF_Perturbations_Followed_by_Expression	ADNP DEFICIENCY MOUSE GSE4068 CREEDSID GENE 718 DOWN	4/105	3.43691e-07	2.59601e-06	98.4505	1465.29	HSP90AB1;MIF;GAPDH;PTMA
old_vs_young_up	TF_Perturbations_Followed_by_Expression	HNF4A KD HUMAN GSE25417 CREEDSID GENE 1357 DOWN	5/275	3.46862e-07	2.60261e-06	52.164	775.905	HSP90AB1;PKM;MIF;ALDOA;GAPDH
old_vs_young_up	TF_Perturbations_Followed_by_Expression	EBF3 OE SKNSH HUMAN GSE90682 RNASEQ DOWN	5/276	3.53157e-07	2.63242e-06	51.9689	772.068	PKM;H3F3B;GAPDH;PPIA;PTMA
old_vs_young_up	TF_Perturbations_Followed_by_Expression	RUNX1 KO MOUSE GSE2592 CREEDSID GENE 973 UP	5/278	3.66021e-07	2.71047e-06	51.5829	764.489	PKM;H3F3B;GAPDH;PPIA;PTMA
old_vs_young_up	TF_Perturbations_Followed_by_Expression	EHF SIRNA HBE HUMAN GSE85402 RNASEQ DOWN	5/280	3.79253e-07	2.79022e-06	51.2026	757.034	HSP90AB1;PKM;H3F3B;SERBP1;PTMA
old_vs_young_up	TF_Perturbations_Followed_by_Expression	INSM1 DEFICIENCY MOUSE GSE46139 CREEDSID GENE 299 UP	5/285	4.13999e-07	3.0068e-06	50.2755	738.919	HSP90AB1;PKM;RPL27;MIF;GAPDH
old_vs_young_up	TF_Perturbations_Followed_by_Expression	INSM1 KO MOUSE GSE46139 CREEDSID GENE 2298 DOWN	5/285	4.13999e-07	3.0068e-06	50.2755	738.919	HSP90AB1;PKM;RPL27;MIF;GAPDH
old_vs_young_up	TF_Perturbations_Followed_by_Expression	NEUROG3 OE MOUSE GSE3653 CREEDSID GENE 1664 DOWN	5/287	4.28584e-07	3.0929e-06	49.9139	731.876	PKM;SERBP1;RPL27;GAPDH;PPIA
old_vs_young_up	TF_Perturbations_Followed_by_Expression	MECOM KD HUMAN GSE16238 CREEDSID GENE 2342 UP	5/289	4.43574e-07	3.18082e-06	49.5573	724.945	HSP90AB1;PKM;S100A4;ALDOA;PPIA
old_vs_young_up	TF_Perturbations_Followed_by_Expression	KLF10 SIRNA KLF10 HUMAN GSE90566 RNASEQ UP	5/291	4.58976e-07	3.27057e-06	49.2058	718.123	HSP90AB1;PKM;S100A4;ALDOA;GAPDH
old_vs_young_up	TF_Perturbations_Followed_by_Expression	MYRF KO MOUSE GSE15303 CREEDSID GENE 2306 UP	5/293	4.748e-07	3.36218e-06	48.8591	711.407	HSP90AB1;PKM;S100A4;ALDOA;GAPDH
old_vs_young_up	TF_Perturbations_Followed_by_Expression	MYC OE MOUSE GSE38304 CREEDSID GENE 1846 UP	5/295	4.91053e-07	3.45567e-06	48.5172	704.796	HSP90AB1;PKM;MIF;ALDOA;GAPDH
old_vs_young_up	TF_Perturbations_Followed_by_Expression	STAT3 SIRNA HCC1143 HUMAN GSE85579 RNASEQ DOWN	5/298	5.16256e-07	3.61061e-06	48.0132	695.07	HSP90AB1;PKM;GAPDH;PPIA;PTMA
old_vs_young_up	TF_Perturbations_Followed_by_Expression	HIF1A KD HUMAN GSE54360 CREEDSID GENE 2881 DOWN	5/299	5.24882e-07	3.64841e-06	47.8474	691.878	PKM;RPL27;MIF;ALDOA;GAPDH
old_vs_young_up	TF_Perturbations_Followed_by_Expression	ZMAT4 SIRNA MCF7 HUMAN GSE79586 RNASEQ DOWN	4/117	5.30987e-07	3.66834e-06	87.9425	1270.64	RPL27;ALDOA;GAPDH;PTMA
old_vs_young_up	TF_Perturbations_Followed_by_Expression	NEUROG3 OE MOUSE GSE3653 CREEDSID GENE 2289 DOWN	5/305	5.79063e-07	3.97623e-06	46.8762	673.229	HSP90AB1;H3F3B;GAPDH;PPIA;PTMA
old_vs_young_up	TF_Perturbations_Followed_by_Expression	REST SHRNA C2 HUMAN GSE90068 PBPA RNASEQ UP	5/306	5.88508e-07	4.01675e-06	46.7181	670.202	HSP90AB1;PKM;S100A4;ALDOA;GAPDH
old_vs_young_up	TF_Perturbations_Followed_by_Expression	NEUROG3 OE MOUSE GSE3653 CREEDSID GENE 2585 DOWN	5/309	6.1758e-07	4.16499e-06	46.25	661.257	SERBP1;MIF;ALDOA;GAPDH;PTMA
old_vs_young_up	TF_Perturbations_Followed_by_Expression	NANOG KD HUMAN GSE34904 CREEDSID GENE 1349 DOWN	5/309	6.1758e-07	4.16499e-06	46.25	661.257	HSP90AB1;PKM;H3F3B;MIF;ALDOA
old_vs_young_up	TF_Perturbations_Followed_by_Expression	SETDB1 KD THP1 HUMAN GSE103409 SGRNA9DAY7 RNASEQ DOWN	4/122	6.28079e-07	4.21073e-06	84.1949	1202.35	S100A4;ALDOA;PPIA;PTMA
old_vs_young_up	TF_Perturbations_Followed_by_Expression	FOXP1 KD HUMAN GSE51382 CREEDSID GENE 2764 DOWN	5/311	6.37585e-07	4.22447e-06	45.943	655.404	HSP90AB1;SERBP1;MIF;ALDOA;PTMA
old_vs_young_up	TF_Perturbations_Followed_by_Expression	ESRRA KO MOUSE GSE8106 CREEDSID GENE 2613 DOWN	5/311	6.37585e-07	4.22447e-06	45.943	655.404	PKM;H3F3B;ALDOA;GAPDH;PPIA
old_vs_young_up	TF_Perturbations_Followed_by_Expression	YY1 KD HUMAN GSE14964 CREEDSID GENE 515 UP	4/123	6.48983e-07	4.27498e-06	83.4832	1189.46	RPL27;S100A4;GAPDH;PPIA
old_vs_young_up	TF_Perturbations_Followed_by_Expression	JUNB KD FORESKIN HUMAN GSE63079 RNASEQ UP	5/313	6.581e-07	4.30999e-06	45.6401	649.637	HSP90AB1;PKM;SERBP1;GAPDH;PTMA
old_vs_young_up	TF_Perturbations_Followed_by_Expression	MYC KD HUMAN GSE22139 CREEDSID GENE 712 DOWN	5/316	6.8985e-07	4.49196e-06	45.1929	641.143	HSP90AB1;SERBP1;RPL27;MIF;PTMA
old_vs_young_up	TF_Perturbations_Followed_by_Expression	MYB OE HUMAN GSE2815 CREEDSID GENE 1740 DOWN	4/126	7.14811e-07	4.62789e-06	81.418	1152.17	HSP90AB1;H3F3B;GAPDH;PPIA
old_vs_young_up	TF_Perturbations_Followed_by_Expression	RBM10 KD HEK293 HUMAN GSE44976 RNASEQ UP	5/321	7.45454e-07	4.79886e-06	44.4665	627.391	H3F3B;SERBP1;RPL27;GAPDH;PTMA
old_vs_young_up	TF_Perturbations_Followed_by_Expression	GATA6 KD H1 HUMAN GSE92581 RNASEQ UP	5/322	7.56988e-07	4.84558e-06	44.324	624.699	PKM;H3F3B;ALDOA;GAPDH;PPIA
old_vs_young_up	TF_Perturbations_Followed_by_Expression	THRB HCC MUTANT BN HUMAN GSE29159 CREEDSID GENE 1696 DOWN	5/324	7.80482e-07	4.9679e-06	44.0416	619.373	PKM;RPL27;MIF;GAPDH;PTMA
old_vs_young_up	TF_Perturbations_Followed_by_Expression	FOXM1 SIRNA HUMAN GSE2222 CREEDSID GENE 853 DOWN	5/326	8.04549e-07	5.09248e-06	43.7628	614.123	HSP90AB1;H3F3B;MIF;GAPDH;PTMA
old_vs_young_up	TF_Perturbations_Followed_by_Expression	EZH1 SHRNA PROE HUMAN GSE59089 RNASEQ DOWN	4/130	8.10164e-07	5.09953e-06	78.8175	1105.5	HSP90AB1;RPL27;PPIA;PTMA
old_vs_young_up	TF_Perturbations_Followed_by_Expression	TP53 MUTATION HUMAN GSE27157 CREEDSID GENE 3046 UP	4/132	8.61243e-07	5.3911e-06	77.5781	1083.37	H3F3B;S100A4;ALDOA;GAPDH
old_vs_young_up	TF_Perturbations_Followed_by_Expression	PAX5 SIRNA MCF7 HUMAN GSE79586 RNASEQ UP	5/331	8.67296e-07	5.39916e-06	43.0806	601.315	HSP90AB1;PKM;H3F3B;SERBP1;PPIA
old_vs_young_up	TF_Perturbations_Followed_by_Expression	ZFP42 KD MOUSE GSE9978 CREEDSID GENE 1334 DOWN	4/133	8.87664e-07	5.49575e-06	76.9729	1072.59	PKM;GAPDH;PPIA;PTMA
old_vs_young_up	TF_Perturbations_Followed_by_Expression	ZNF581 SIRNA BT549 HUMAN GSE79586 RNASEQ DOWN	5/334	9.06765e-07	5.5835e-06	42.6813	593.841	HSP90AB1;PKM;ALDOA;GAPDH;PTMA
old_vs_young_up	TF_Perturbations_Followed_by_Expression	STAT3 SIRNA MDAMB157 HUMAN GSE85579 RNASEQ UP	5/336	9.33857e-07	5.65808e-06	42.4191	588.944	PKM;SERBP1;ALDOA;GAPDH;PPIA
old_vs_young_up	TF_Perturbations_Followed_by_Expression	MECP2 KD MOUSE GSE47150 CREEDSID GENE 951 DOWN	5/336	9.33857e-07	5.65808e-06	42.4191	588.944	MIF;ALDOA;GAPDH;PPIA;PTMA
old_vs_young_up	TF_Perturbations_Followed_by_Expression	YEATS2 SHRNA H1299 HUMAN GSE90781 RNASEQ DOWN	5/336	9.33857e-07	5.65808e-06	42.4191	588.944	H3F3B;SERBP1;RPL27;PPIA;PTMA
old_vs_young_up	TF_Perturbations_Followed_by_Expression	OVOL1 OE PC3 HUMAN GSE48230 RNASEQ UP	5/337	9.47642e-07	5.71105e-06	42.2892	586.521	HSP90AB1;SERBP1;ALDOA;GAPDH;PTMA
old_vs_young_up	TF_Perturbations_Followed_by_Expression	ERG OE CD34 HUMAN GSE53665 RNASEQ UP	5/338	9.61587e-07	5.76443e-06	42.16	584.114	PKM;H3F3B;S100A4;GAPDH;PTMA
old_vs_young_up	TF_Perturbations_Followed_by_Expression	NFIA DEFICIENCY MOUSE GSE4623 CREEDSID GENE 666 UP	5/339	9.75694e-07	5.78776e-06	42.0317	581.723	PKM;ALDOA;GAPDH;PPIA;PTMA
old_vs_young_up	TF_Perturbations_Followed_by_Expression	SUZ12 SHRNA PROE HUMAN GSE59089 RNASEQ DOWN	5/339	9.75694e-07	5.78776e-06	42.0317	581.723	HSP90AB1;SERBP1;GAPDH;PPIA;PTMA
old_vs_young_up	TF_Perturbations_Followed_by_Expression	TCF3 KO MOUSE GSE26788 CREEDSID GENE 1545 DOWN	5/347	1.09455e-06	6.45898e-06	41.0317	563.168	PKM;MIF;ALDOA;PPIA;PTMA
old_vs_young_up	TF_Perturbations_Followed_by_Expression	MAF SIRNA MACROPHAGE HUMAN GSE98368 RNASEQ UP	4/142	1.15346e-06	6.77137e-06	71.9203	983.347	HSP90AB1;PKM;H3F3B;GAPDH
old_vs_young_up	TF_Perturbations_Followed_by_Expression	REST SIRNA MDAMB231 HUMAN GSE63609 RNASEQ UP	5/358	1.27638e-06	7.41612e-06	39.7309	539.207	HSP90AB1;PKM;H3F3B;GAPDH;PPIA
old_vs_young_up	TF_Perturbations_Followed_by_Expression	AHR KO MOUSE GSE19411 CREEDSID GENE 1468 DOWN	5/358	1.27638e-06	7.41612e-06	39.7309	539.207	HSP90AB1;PKM;S100A4;GAPDH;PTMA
old_vs_young_up	TF_Perturbations_Followed_by_Expression	PPARG OE MOUSE GSE2192 CREEDSID GENE 863 UP	5/360	1.31187e-06	7.5834e-06	39.503	535.031	PKM;H3F3B;ALDOA;GAPDH;PPIA
old_vs_young_up	TF_Perturbations_Followed_by_Expression	JUND SIRNA PC3 HUMAN GSE53470 RNASEQ UP	5/361	1.3299e-06	7.64862e-06	39.39	532.963	PKM;H3F3B;GAPDH;PPIA;PTMA
old_vs_young_up	TF_Perturbations_Followed_by_Expression	TBX3 SHRNA HFF HUMAN GSE76572 RNASEQ UP	5/364	1.38518e-06	7.92629e-06	39.0549	526.838	HSP90AB1;PKM;H3F3B;ALDOA;GAPDH
old_vs_young_up	TF_Perturbations_Followed_by_Expression	PAX2 SIRNA REP HUMAN GSE59781 RNASEQ DOWN	5/366	1.42303e-06	8.10196e-06	38.8346	522.819	HSP90AB1;H3F3B;RPL27;ALDOA;GAPDH
old_vs_young_up	TF_Perturbations_Followed_by_Expression	EZH2 SIRNA MCF7 HUMAN GSE76271 RNASEQ DOWN	5/372	1.54151e-06	8.73265e-06	38.188	511.061	PKM;ALDOA;GAPDH;PPIA;PTMA
old_vs_young_up	TF_Perturbations_Followed_by_Expression	MYCN SHRNA SKNBE2 HUMAN GSE84389 RNASEQ DOWN	5/376	1.62474e-06	9.15833e-06	37.7686	503.461	PKM;ALDOA;GAPDH;PPIA;PTMA
old_vs_young_up	TF_Perturbations_Followed_by_Expression	SETDB1 KD THP1 HUMAN GSE103409 SGRNA6DAY4 RNASEQ UP	5/379	1.68946e-06	9.47601e-06	37.4599	497.883	HSP90AB1;H3F3B;SERBP1;RPL27;GAPDH
old_vs_young_up	TF_Perturbations_Followed_by_Expression	NR4A2 OE HUMAN GSE58475 CREEDSID GENE 1431 UP	4/160	1.85745e-06	1.03161e-05	63.5641	838.811	S100A4;MIF;GAPDH;PPIA
old_vs_young_up	TF_Perturbations_Followed_by_Expression	TAL1 KD JURKAT HUMAN GSE72299 RNASEQ DOWN	4/160	1.85745e-06	1.03161e-05	63.5641	838.811	PKM;ALDOA;GAPDH;PTMA
old_vs_young_up	TF_Perturbations_Followed_by_Expression	LHX1 ABLATION MOUSE GSE4230 CREEDSID GENE 776 UP	4/161	1.90416e-06	1.0524e-05	63.1561	831.858	HSP90AB1;PKM;H3F3B;PTMA
old_vs_young_up	TF_Perturbations_Followed_by_Expression	FLI1 EWSFUSION EXPRESSION HUMAN GSE1822 CREEDSID GENE 1187 UP	5/392	1.99387e-06	1.09663e-05	36.1776	474.846	HSP90AB1;PKM;ALDOA;GAPDH;PTMA
old_vs_young_up	TF_Perturbations_Followed_by_Expression	FOXD4L6 SIRNA T47D HUMAN GSE79586 RNASEQ UP	5/401	2.22886e-06	1.21995e-05	35.3391	459.904	HSP90AB1;PKM;SERBP1;RPL27;ALDOA
old_vs_young_up	TF_Perturbations_Followed_by_Expression	SRF MUT MOUSE GSE1948 CREEDSID GENE 1397 DOWN	4/172	2.47759e-06	1.34957e-05	58.9881	761.432	HSP90AB1;PKM;GAPDH;PPIA
old_vs_young_up	TF_Perturbations_Followed_by_Expression	AFF1 SHRNA HELA HUMAN GSE69021 RNASEQ UP	5/419	2.76432e-06	1.49855e-05	33.7716	432.233	H3F3B;SERBP1;S100A4;GAPDH;PTMA
old_vs_young_up	TF_Perturbations_Followed_by_Expression	ATF4 KO HEK293 HUMAN GSE97384 RNASEQ DOWN	5/423	2.89604e-06	1.56248e-05	33.4416	426.452	HSP90AB1;PKM;H3F3B;ALDOA;GAPDH
old_vs_young_up	TF_Perturbations_Followed_by_Expression	AFF1 SHRNA HELA HUMAN GSE69021 RNASEQ DOWN	4/181	3.03485e-06	1.62193e-05	55.9633	711.033	PKM;RPL27;ALDOA;PPIA
old_vs_young_up	TF_Perturbations_Followed_by_Expression	PRRX1 SIRNA MCF7 HUMAN GSE79586 RNASEQ DOWN	4/181	3.03485e-06	1.62193e-05	55.9633	711.033	PKM;RPL27;GAPDH;PTMA
old_vs_young_up	TF_Perturbations_Followed_by_Expression	HNF4A KO MOUSE GSE3126 CREEDSID GENE 195 UP	4/186	3.38196e-06	1.79054e-05	54.4121	685.432	HSP90AB1;H3F3B;RPL27;PTMA
old_vs_young_up	TF_Perturbations_Followed_by_Expression	ETS1 SHRNA DU145 HUMAN GSE59020 RNASEQ DOWN	4/186	3.38196e-06	1.79054e-05	54.4121	685.432	PKM;RPL27;GAPDH;PTMA
old_vs_young_up	TF_Perturbations_Followed_by_Expression	KLF9 OE GBM1A HUMAN GSE62212 RNASEQ DOWN	4/189	3.60388e-06	1.89916e-05	53.5216	670.813	ALDOA;GAPDH;PPIA;PTMA
old_vs_young_up	TF_Perturbations_Followed_by_Expression	MYB OE HUMAN GSE2815 CREEDSID GENE 941 UP	5/445	3.71181e-06	1.94698e-05	31.7338	396.799	PKM;RPL27;MIF;ALDOA;PPIA
old_vs_young_up	TF_Perturbations_Followed_by_Expression	TCF7 KO MOUSE GSE20754 CREEDSID GENE 3010 UP	4/194	3.99753e-06	2.08719e-05	52.1	647.594	H3F3B;SERBP1;S100A4;PTMA
old_vs_young_up	TF_Perturbations_Followed_by_Expression	KLF9 DEFICIENCY MOUSE GSE6443 CREEDSID GENE 674 DOWN	4/198	4.33472e-06	2.24788e-05	51.0155	629.982	H3F3B;GAPDH;PPIA;PTMA
old_vs_young_up	TF_Perturbations_Followed_by_Expression	SETDB1 KD THP1 HUMAN GSE103409 SGRNA9DAY4 RNASEQ UP	5/460	4.36481e-06	2.24788e-05	30.6641	378.454	HSP90AB1;H3F3B;SERBP1;RPL27;GAPDH
old_vs_young_up	TF_Perturbations_Followed_by_Expression	TP53 MUTATION HUMAN GSE27157 CREEDSID GENE 3046 DOWN	5/460	4.36481e-06	2.24788e-05	30.6641	378.454	HSP90AB1;PKM;SERBP1;RPL27;PTMA
old_vs_young_up	TF_Perturbations_Followed_by_Expression	MYB OE HUMAN GSE2815 CREEDSID GENE 1740 UP	5/468	4.7483e-06	2.41248e-05	30.1219	369.226	PKM;RPL27;MIF;ALDOA;PTMA
old_vs_young_up	TF_Perturbations_Followed_by_Expression	YY1 KD HUMAN GSE14964 CREEDSID GENE 515 DOWN	5/468	4.7483e-06	2.41248e-05	30.1219	369.226	HSP90AB1;H3F3B;SERBP1;MIF;ALDOA
old_vs_young_up	TF_Perturbations_Followed_by_Expression	PBX3 OE SMMC7721 HUMAN GSE71261 RNASEQ DOWN	5/468	4.7483e-06	2.41248e-05	30.1219	369.226	HSP90AB1;PKM;H3F3B;PPIA;PTMA
old_vs_young_up	TF_Perturbations_Followed_by_Expression	TWIST2 MUT N HUMAN GSE16524 CREEDSID GENE 2262 DOWN	4/203	4.78535e-06	2.41608e-05	49.7211	609.081	S100A4;MIF;GAPDH;PPIA
old_vs_young_up	TF_Perturbations_Followed_by_Expression	MYB OE HUMAN GSE2816 CREEDSID GENE 2154 DOWN	5/469	4.79804e-06	2.41608e-05	30.0554	368.098	PKM;H3F3B;RPL27;S100A4;PPIA
old_vs_young_up	TF_Perturbations_Followed_by_Expression	MYCN SHRNA IMR575 HUMAN GSE80397 12HR RNASEQ DOWN	5/472	4.94975e-06	2.48144e-05	29.8578	364.748	PKM;SERBP1;ALDOA;GAPDH;PTMA
old_vs_young_up	TF_Perturbations_Followed_by_Expression	JUN SIRNA PC3 HUMAN GSE53470 RNASEQ DOWN	5/476	5.15787e-06	2.55798e-05	29.5981	360.357	HSP90AB1;PKM;SERBP1;PPIA;PTMA
old_vs_young_up	TF_Perturbations_Followed_by_Expression	GATA1 TRUNCATED EXPRESSION GATA1DELTANEODELTAHS MUTANT MOUSE GSE2433 CREEDSID GENE 2658 UP	4/207	5.17015e-06	2.55798e-05	48.7315	593.19	HSP90AB1;RPL27;GAPDH;PPIA
old_vs_young_up	TF_Perturbations_Followed_by_Expression	EHF KD CALU3 HUMAN GSE63397 RNASEQ DOWN	4/207	5.17015e-06	2.55798e-05	48.7315	593.19	PKM;ALDOA;GAPDH;PPIA
old_vs_young_up	TF_Perturbations_Followed_by_Expression	ONECUT2 KO MOUSE GSE57918 CREEDSID GENE 2797 UP	4/208	5.26983e-06	2.59596e-05	48.4902	589.326	RPL27;ALDOA;GAPDH;PTMA
old_vs_young_up	TF_Perturbations_Followed_by_Expression	NEUROG3 OE MOUSE GSE3653 CREEDSID GENE 2289 UP	4/209	5.37093e-06	2.63431e-05	48.2512	585.505	PKM;SERBP1;RPL27;ALDOA
old_vs_young_up	TF_Perturbations_Followed_by_Expression	REST SHRNA C2 HUMAN GSE90068 PBMPA RNASEQ UP	5/482	5.48293e-06	2.67766e-05	29.2168	353.929	HSP90AB1;H3F3B;GAPDH;PPIA;PTMA
old_vs_young_up	TF_Perturbations_Followed_by_Expression	PITX2 KO 786O HUMAN GSE67844 RNASEQ UP	5/483	5.53864e-06	2.69325e-05	29.1542	352.876	H3F3B;SERBP1;GAPDH;PPIA;PTMA
old_vs_young_up	TF_Perturbations_Followed_by_Expression	NEUROG3 OE MOUSE GSE3653 CREEDSID GENE 1660 UP	4/213	5.78976e-06	2.7914e-05	47.3182	570.63	PKM;SERBP1;RPL27;ALDOA
old_vs_young_up	TF_Perturbations_Followed_by_Expression	STAT3 KO MOUSE GSE38375 CREEDSID GENE 2479 DOWN	4/213	5.78976e-06	2.7914e-05	47.3182	570.63	HSP90AB1;H3F3B;PPIA;PTMA
old_vs_young_up	TF_Perturbations_Followed_by_Expression	CTCF SIRNA HEK293 HUMAN GSE44267 RNASEQ UP	4/216	6.11941e-06	2.93784e-05	46.6415	559.887	HSP90AB1;RPL27;GAPDH;PPIA
old_vs_young_up	TF_Perturbations_Followed_by_Expression	EZH2 SIRNA HUVEC HUMAN GSE87534 RNASEQ DOWN	4/217	6.23232e-06	2.97942e-05	46.4202	556.381	HSP90AB1;PKM;ALDOA;GAPDH
old_vs_young_up	TF_Perturbations_Followed_by_Expression	ZNF217 SIRNA MCF7 HUMAN GSE58326 RNASEQ UP	4/222	6.8202e-06	3.23318e-05	45.344	539.395	PKM;H3F3B;ALDOA;PPIA
old_vs_young_up	TF_Perturbations_Followed_by_Expression	VDR KO MOUSE GSE2421 CREEDSID GENE 2719 DOWN	4/222	6.8202e-06	3.23318e-05	45.344	539.395	MIF;ALDOA;GAPDH;PTMA
old_vs_young_up	TF_Perturbations_Followed_by_Expression	GATA2 OE HESC HUMAN GSE57395 RNASEQ UP	5/505	6.88152e-06	3.24865e-05	27.84	330.925	PKM;H3F3B;RPL27;GAPDH;PPIA
old_vs_young_up	TF_Perturbations_Followed_by_Expression	TCF21 SIRNA HCASMC HUMAN GSE44461 RNASEQ DOWN	5/506	6.94814e-06	3.26649e-05	27.783	329.98	HSP90AB1;PKM;RPL27;PPIA;PTMA
old_vs_young_up	TF_Perturbations_Followed_by_Expression	ESRRG DEFICIENCY MOUSE GSE8199 CREEDSID GENE 665 DOWN	4/226	7.31931e-06	3.41266e-05	44.518	526.425	HSP90AB1;PKM;MIF;GAPDH
old_vs_young_up	TF_Perturbations_Followed_by_Expression	TCF7L2 SIRNA PANC1 HUMAN GSE63776 RNASEQ DOWN	4/226	7.31931e-06	3.41266e-05	44.518	526.425	HSP90AB1;H3F3B;ALDOA;GAPDH
old_vs_young_up	TF_Perturbations_Followed_by_Expression	RC3H1 SIRNA HEK293 HUMAN GSE68611 RNASEQ DOWN	4/227	7.4482e-06	3.45853e-05	44.3161	523.265	HSP90AB1;SERBP1;RPL27;PTMA
old_vs_young_up	TF_Perturbations_Followed_by_Expression	ZNF143 SIRNA MCF7 HUMAN GSE76453 RNASEQ DOWN	4/233	8.25717e-06	3.81852e-05	43.1419	504.952	HSP90AB1;ALDOA;GAPDH;PPIA
old_vs_young_up	TF_Perturbations_Followed_by_Expression	KMT2A KO MOUSE GSE24964 CREEDSID GENE 3009 UP	4/234	8.39806e-06	3.86789e-05	42.9522	502.004	PKM;MIF;ALDOA;GAPDH
old_vs_young_up	TF_Perturbations_Followed_by_Expression	FOXP1 KD HUMAN GSE51382 CREEDSID GENE 1435 UP	4/237	8.83145e-06	4.03469e-05	42.3927	493.332	HSP90AB1;H3F3B;RPL27;GAPDH
old_vs_young_up	TF_Perturbations_Followed_by_Expression	HIF1A OE 786O HUMAN GSE67237 RNASEQ DOWN	4/237	8.83145e-06	4.03469e-05	42.3927	493.332	PKM;RPL27;GAPDH;PPIA
old_vs_young_up	TF_Perturbations_Followed_by_Expression	SRF MUT MOUSE GSE1948 CREEDSID GENE 1393 UP	4/242	9.59025e-06	4.36376e-05	41.4916	479.426	HSP90AB1;GAPDH;PPIA;PTMA
old_vs_young_up	TF_Perturbations_Followed_by_Expression	SOX7 OE HUMAN GSE10809 CREEDSID GENE 150 UP	4/243	9.74762e-06	4.40002e-05	41.3159	476.723	PKM;H3F3B;GAPDH;PPIA
old_vs_young_up	TF_Perturbations_Followed_by_Expression	ZNF142 SIRNA MCF7 HUMAN GSE79586 RNASEQ DOWN	4/243	9.74762e-06	4.40002e-05	41.3159	476.723	PKM;ALDOA;GAPDH;PTMA
old_vs_young_up	TF_Perturbations_Followed_by_Expression	SOX4 KD HUMAN GSE4225 CREEDSID GENE 64 UP	4/248	1.05633e-05	4.73051e-05	40.459	463.585	S100A4;ALDOA;GAPDH;PPIA
old_vs_young_up	TF_Perturbations_Followed_by_Expression	PAX6 KO MOUSE GSE45143 CREEDSID GENE 3098 DOWN	4/248	1.05633e-05	4.73051e-05	40.459	463.585	PKM;GAPDH;PPIA;PTMA
old_vs_young_up	TF_Perturbations_Followed_by_Expression	YY1 KO MOUSE GSE39009 CREEDSID GENE 76 UP	4/249	1.07323e-05	4.78728e-05	40.2918	461.029	HSP90AB1;H3F3B;S100A4;GAPDH
old_vs_young_up	TF_Perturbations_Followed_by_Expression	ZEB1 OE CFPAC1 HUMAN GSE64558 RNASEQ DOWN	4/251	1.10763e-05	4.92135e-05	39.9615	455.989	SERBP1;GAPDH;PPIA;PTMA
old_vs_young_up	TF_Perturbations_Followed_by_Expression	DOT1L DELETION MOUSE GSE25911 CREEDSID GENE 454 UP	4/252	1.12513e-05	4.96021e-05	39.7984	453.504	PKM;H3F3B;S100A4;PTMA
old_vs_young_up	TF_Perturbations_Followed_by_Expression	MBD2 KD HMLER HUMAN GSE63234 RNASEQ UP	4/252	1.12513e-05	4.96021e-05	39.7984	453.504	PKM;H3F3B;SERBP1;PPIA
old_vs_young_up	TF_Perturbations_Followed_by_Expression	IRF6 KO MOUSE GSE5800 CREEDSID GENE 153 UP	4/253	1.14284e-05	4.99936e-05	39.6365	451.041	HSP90AB1;PKM;RPL27;MIF
old_vs_young_up	TF_Perturbations_Followed_by_Expression	DOT1L DELETION MOUSE GSE25911 CREEDSID GENE 453 UP	4/253	1.14284e-05	4.99936e-05	39.6365	451.041	HSP90AB1;ALDOA;PPIA;PTMA
old_vs_young_up	TF_Perturbations_Followed_by_Expression	RUNX1 KO MOUSE GSE2592 CREEDSID GENE 278 DOWN	4/255	1.17887e-05	5.11746e-05	39.3167	446.181	HSP90AB1;PKM;RPL27;ALDOA
old_vs_young_up	TF_Perturbations_Followed_by_Expression	RUNX1 KO MOUSE GSE40155 CREEDSID GENE 1492 DOWN	4/255	1.17887e-05	5.11746e-05	39.3167	446.181	HSP90AB1;S100A4;MIF;PTMA
old_vs_young_up	TF_Perturbations_Followed_by_Expression	MAF OE MACROPHAGE HUMAN GSE98368 RNASEQ UP	5/567	1.20806e-05	5.22418e-05	24.6899	279.586	HSP90AB1;PKM;H3F3B;ALDOA;GAPDH
old_vs_young_up	TF_Perturbations_Followed_by_Expression	HOXA11 SIRNA BT549 HUMAN GSE79586 RNASEQ UP	4/258	1.23448e-05	5.31811e-05	38.8465	439.053	HSP90AB1;SERBP1;RPL27;PPIA
old_vs_young_up	TF_Perturbations_Followed_by_Expression	NR4A2 OE MOUSE GSE3571 CREEDSID GENE 3121 UP	4/259	1.25344e-05	5.37933e-05	38.6922	436.72	HSP90AB1;PKM;GAPDH;PPIA
old_vs_young_up	TF_Perturbations_Followed_by_Expression	NR4A2 OE MOUSE GSE3571 CREEDSID GENE 1290 DOWN	4/260	1.27261e-05	5.42056e-05	38.5391	434.407	HSP90AB1;PKM;GAPDH;PPIA
old_vs_young_up	TF_Perturbations_Followed_by_Expression	VDR KO MOUSE GSE2421 CREEDSID GENE 1152 DOWN	4/260	1.27261e-05	5.42056e-05	38.5391	434.407	H3F3B;MIF;ALDOA;PTMA
old_vs_young_up	TF_Perturbations_Followed_by_Expression	MYOD1 MUT MOUSE GSE6487 CREEDSID GENE 1179 DOWN	4/264	1.35149e-05	5.71356e-05	37.9385	425.355	PKM;MIF;ALDOA;GAPDH
old_vs_young_up	TF_Perturbations_Followed_by_Expression	HSF1 KO MOUSE GSE41005 CREEDSID GENE 2143 DOWN	4/264	1.35149e-05	5.71356e-05	37.9385	425.355	HSP90AB1;PKM;SERBP1;GAPDH
old_vs_young_up	TF_Perturbations_Followed_by_Expression	NKX25 SHRNA H1 HUMAN GSE69618 DAY10 RNASEQ UP	5/581	1.35966e-05	5.72676e-05	24.0724	269.748	HSP90AB1;H3F3B;RPL27;GAPDH;PPIA
old_vs_young_up	TF_Perturbations_Followed_by_Expression	FOXD4L6 SIRNA BT549 HUMAN GSE79586 RNASEQ DOWN	4/266	1.39225e-05	5.84229e-05	37.645	420.947	PKM;GAPDH;PPIA;PTMA
old_vs_young_up	TF_Perturbations_Followed_by_Expression	FOXM1 SIRNA HUMAN GSE2222 CREEDSID GENE 853 UP	4/268	1.43392e-05	5.95101e-05	37.3561	416.614	PKM;RPL27;ALDOA;PPIA
old_vs_young_up	TF_Perturbations_Followed_by_Expression	ZBTB48 KO HELA HUMAN GSE96777 RNASEQ UP	4/268	1.43392e-05	5.95101e-05	37.3561	416.614	HSP90AB1;SERBP1;GAPDH;PTMA
old_vs_young_up	TF_Perturbations_Followed_by_Expression	AFF4 SHRNA HELA HUMAN GSE69021 RNASEQ DOWN	4/268	1.43392e-05	5.95101e-05	37.3561	416.614	HSP90AB1;PKM;GAPDH;PTMA
old_vs_young_up	TF_Perturbations_Followed_by_Expression	EBF1 OE MOUSE GSE2192 CREEDSID GENE 860 DOWN	4/269	1.45509e-05	6.01685e-05	37.2132	414.475	HSP90AB1;H3F3B;S100A4;PTMA
old_vs_young_up	TF_Perturbations_Followed_by_Expression	MYCN SHRNA IMR575 HUMAN GSE80397 6HR RNASEQ DOWN	5/594	1.51345e-05	6.2354e-05	23.5253	261.097	PKM;H3F3B;SERBP1;PPIA;PTMA
old_vs_young_up	TF_Perturbations_Followed_by_Expression	STAT3 DEFICIENCY MOUSE GSE6846 CREEDSID GENE 85 UP	4/272	1.52e-05	6.23972e-05	36.791	408.168	PKM;H3F3B;GAPDH;PPIA
old_vs_young_up	TF_Perturbations_Followed_by_Expression	DLX4 OE HUMAN GSE21657 CREEDSID GENE 2160 UP	4/275	1.58703e-05	6.468e-05	36.3782	402.018	H3F3B;ALDOA;GAPDH;PPIA
old_vs_young_up	TF_Perturbations_Followed_by_Expression	EGR1 KO MOUSE GSE16974 CREEDSID GENE 552 DOWN	4/275	1.58703e-05	6.468e-05	36.3782	402.018	HSP90AB1;PKM;ALDOA;PTMA
old_vs_young_up	TF_Perturbations_Followed_by_Expression	ADAR OE HEK293 HUMAN GSE87198 RNASEQ UP	4/276	1.60985e-05	6.51414e-05	36.2426	400.002	HSP90AB1;ALDOA;GAPDH;PTMA
old_vs_young_up	TF_Perturbations_Followed_by_Expression	PRRX1 SIRNA BT549 HUMAN GSE79586 RNASEQ DOWN	4/276	1.60985e-05	6.51414e-05	36.2426	400.002	HSP90AB1;PKM;ALDOA;GAPDH
old_vs_young_up	TF_Perturbations_Followed_by_Expression	MYOD1 MUT MOUSE GSE6487 CREEDSID GENE 1180 UP	4/277	1.63291e-05	6.58394e-05	36.1081	398.003	H3F3B;S100A4;PPIA;PTMA
old_vs_young_up	TF_Perturbations_Followed_by_Expression	ESRRA DEFICIENCY MOUSE GSE7196 CREEDSID GENE 673 UP	4/280	1.70356e-05	6.82025e-05	35.7101	392.105	HSP90AB1;ALDOA;PPIA;PTMA
old_vs_young_up	TF_Perturbations_Followed_by_Expression	ZEB2 SHRNA H1 HUMAN GSE69618 DAY6 RNASEQ DOWN	4/280	1.70356e-05	6.82025e-05	35.7101	392.105	PKM;ALDOA;GAPDH;PPIA
old_vs_young_up	TF_Perturbations_Followed_by_Expression	NR2C2 KO MOUSE GSE3065 CREEDSID GENE 2722 UP	4/282	1.75189e-05	6.98906e-05	35.4496	388.253	H3F3B;RPL27;PPIA;PTMA
old_vs_young_up	TF_Perturbations_Followed_by_Expression	NRL DEFICIENCY MOUSE GSE8972 CREEDSID GENE 657 UP	4/283	1.77644e-05	7.06211e-05	35.3208	386.35	HSP90AB1;H3F3B;PPIA;PTMA
old_vs_young_up	TF_Perturbations_Followed_by_Expression	SRF MUT MOUSE GSE3181 CREEDSID GENE 851 UP	4/284	1.80123e-05	7.11079e-05	35.1929	384.463	HSP90AB1;S100A4;PPIA;PTMA
old_vs_young_up	TF_Perturbations_Followed_by_Expression	EPAS1 KD HUMAN GSE54360 CREEDSID GENE 2882 DOWN	4/284	1.80123e-05	7.11079e-05	35.1929	384.463	PKM;MIF;ALDOA;GAPDH
old_vs_young_up	TF_Perturbations_Followed_by_Expression	THRA MUT HUMAN GSE29159 CREEDSID GENE 1695 DOWN	4/288	1.90298e-05	7.48638e-05	34.6901	377.065	PKM;RPL27;MIF;GAPDH
old_vs_young_up	TF_Perturbations_Followed_by_Expression	ATF3 SIRNA HDF HUMAN GSE81405 RNASEQ UP	4/290	1.95542e-05	7.66605e-05	34.4441	373.454	PKM;ALDOA;GAPDH;PPIA
old_vs_young_up	TF_Perturbations_Followed_by_Expression	SRF MUT MOUSE GSE1948 CREEDSID GENE 1398 UP	4/292	2.00891e-05	7.77585e-05	34.2014	369.899	H3F3B;GAPDH;PPIA;PTMA
old_vs_young_up	TF_Perturbations_Followed_by_Expression	EBF1 OE MOUSE GSE2192 CREEDSID GENE 859 UP	4/292	2.00891e-05	7.77585e-05	34.2014	369.899	PKM;ALDOA;GAPDH;PPIA
old_vs_young_up	TF_Perturbations_Followed_by_Expression	CEBPA KD MOUSE GSE55760 CREEDSID GENE 2883 DOWN	4/292	2.00891e-05	7.77585e-05	34.2014	369.899	HSP90AB1;H3F3B;RPL27;MIF
old_vs_young_up	TF_Perturbations_Followed_by_Expression	ZNF589 SIRNA BT549 HUMAN GSE79586 RNASEQ DOWN	3/92	2.01088e-05	7.77585e-05	74.5281	805.973	PKM;GAPDH;PTMA
old_vs_young_up	TF_Perturbations_Followed_by_Expression	VDR KO MOUSE GSE2421 CREEDSID GENE 2719 UP	4/293	2.03606e-05	7.84645e-05	34.0813	368.143	PKM;H3F3B;S100A4;PPIA
old_vs_young_up	TF_Perturbations_Followed_by_Expression	MECOM KD HUMAN GSE16238 CREEDSID GENE 2341 DOWN	4/294	2.06348e-05	7.92515e-05	33.9621	366.401	HSP90AB1;H3F3B;RPL27;PTMA
old_vs_young_up	TF_Perturbations_Followed_by_Expression	SOX2 KD HUMAN GSE34904 CREEDSID GENE 1351 DOWN	4/296	2.11913e-05	8.11139e-05	33.726	362.957	HSP90AB1;H3F3B;SERBP1;MIF
old_vs_young_up	TF_Perturbations_Followed_by_Expression	E2F1 OE HUMAN GSE1562 CREEDSID GENE 998 UP	4/297	2.14737e-05	8.1918e-05	33.6092	361.255	PKM;RPL27;ALDOA;PTMA
old_vs_young_up	TF_Perturbations_Followed_by_Expression	KLF15 DEFICIENCY MOUSE GSE7137 CREEDSID GENE 675 UP	4/298	2.17588e-05	8.21757e-05	33.4932	359.566	HSP90AB1;H3F3B;PPIA;PTMA
old_vs_young_up	TF_Perturbations_Followed_by_Expression	TRPS1 MUTATION MOUSE GSE33766 CREEDSID GENE 621 DOWN	4/298	2.17588e-05	8.21757e-05	33.4932	359.566	PKM;RPL27;MIF;GAPDH
old_vs_young_up	TF_Perturbations_Followed_by_Expression	ARID2 SIRNA HEPG2 HUMAN GSE69567 RNASEQ DOWN	4/298	2.17588e-05	8.21757e-05	33.4932	359.566	HSP90AB1;ALDOA;GAPDH;PPIA
old_vs_young_up	TF_Perturbations_Followed_by_Expression	MSGN1 OE MOUSE GSE29848 CREEDSID GENE 1631 DOWN	4/299	2.20467e-05	8.27117e-05	33.378	357.89	HSP90AB1;PKM;GAPDH;PTMA
old_vs_young_up	TF_Perturbations_Followed_by_Expression	ZBTB20 DEFICIENCY MOUSE GSE19513 CREEDSID GENE 544 DOWN	4/299	2.20467e-05	8.27117e-05	33.378	357.89	RPL27;MIF;ALDOA;PTMA
old_vs_young_up	TF_Perturbations_Followed_by_Expression	IRX6 SIRNA T47D HUMAN GSE79586 RNASEQ UP	3/95	2.21416e-05	8.27934e-05	72.087	772.632	H3F3B;ALDOA;GAPDH
old_vs_young_up	TF_Perturbations_Followed_by_Expression	MECOM KD HUMAN GSE16238 CREEDSID GENE 2341 UP	4/300	2.23374e-05	8.3251e-05	33.2635	356.227	PKM;MIF;ALDOA;GAPDH
old_vs_young_up	TF_Perturbations_Followed_by_Expression	NEUROG3 OE MOUSE GSE3653 CREEDSID GENE 1660 DOWN	4/301	2.2631e-05	8.40685e-05	33.1498	354.577	HSP90AB1;GAPDH;PPIA;PTMA
old_vs_young_up	TF_Perturbations_Followed_by_Expression	THRB DOMNEG MOUSE GSE3067 CREEDSID GENE 2435 DOWN	4/303	2.32266e-05	8.5999e-05	32.9247	351.314	HSP90AB1;PKM;H3F3B;GAPDH
old_vs_young_up	TF_Perturbations_Followed_by_Expression	FOXP3 KNOCKIN MOUSE GSE2389 CREEDSID GENE 2950 UP	4/304	2.35287e-05	8.68338e-05	32.8133	349.701	PKM;S100A4;PPIA;PTMA
old_vs_young_up	TF_Perturbations_Followed_by_Expression	ZNF148 KD HUMAN GSE31092 CREEDSID GENE 2162 UP	4/305	2.38336e-05	8.71081e-05	32.7027	348.101	H3F3B;RPL27;MIF;ALDOA
old_vs_young_up	TF_Perturbations_Followed_by_Expression	NCOA2 KO MOUSE GSE41558 CREEDSID GENE 3047 DOWN	4/305	2.38336e-05	8.71081e-05	32.7027	348.101	HSP90AB1;RPL27;PPIA;PTMA
old_vs_young_up	TF_Perturbations_Followed_by_Expression	YBX1 SIRNA BT549 HUMAN GSE79586 RNASEQ DOWN	4/305	2.38336e-05	8.71081e-05	32.7027	348.101	PKM;SERBP1;PPIA;PTMA
old_vs_young_up	TF_Perturbations_Followed_by_Expression	EHF OE A549 HUMAN GSE63397 RNASEQ UP	4/307	2.44523e-05	8.9082e-05	32.4835	344.935	HSP90AB1;PKM;GAPDH;PPIA
old_vs_young_up	TF_Perturbations_Followed_by_Expression	KLF10 SIRNA KLF10 HUMAN GSE90566 RNASEQ DOWN	4/309	2.50828e-05	9.10859e-05	32.2672	341.817	SERBP1;RPL27;PPIA;PTMA
old_vs_young_up	TF_Perturbations_Followed_by_Expression	PPARA KO MOUSE GSE6864 CREEDSID GENE 1373 UP	4/313	2.63795e-05	9.54889e-05	31.843	335.719	ALDOA;GAPDH;PPIA;PTMA
old_vs_young_up	TF_Perturbations_Followed_by_Expression	FOXQ1 SIRNA MDAMB231 HUMAN GSE79586 RNASEQ DOWN	3/101	2.66042e-05	9.59954e-05	67.6531	712.687	PKM;S100A4;PTMA
old_vs_young_up	TF_Perturbations_Followed_by_Expression	PPARA KO MOUSE GSE6864 CREEDSID GENE 1372 DOWN	4/314	2.67113e-05	9.60758e-05	31.7387	334.222	ALDOA;GAPDH;PPIA;PTMA
old_vs_young_up	TF_Perturbations_Followed_by_Expression	GATA4 INACTIVATION MOUSE GSE5298 CREEDSID GENE 546 UP	4/315	2.70461e-05	9.69723e-05	31.635	332.736	PKM;MIF;ALDOA;GAPDH
old_vs_young_up	TF_Perturbations_Followed_by_Expression	PITX2 KO MOUSE GSE50399 CREEDSID GENE 3059 DOWN	4/318	2.80691e-05	0.000100323	31.328	328.344	RPL27;ALDOA;PPIA;PTMA
old_vs_young_up	TF_Perturbations_Followed_by_Expression	KLF9 DEFICIENCY MOUSE GSE6443 CREEDSID GENE 674 UP	4/320	2.87668e-05	0.000101852	31.1266	325.469	HSP90AB1;RPL27;MIF;ALDOA
old_vs_young_up	TF_Perturbations_Followed_by_Expression	NFIA DEFICIENCY MOUSE GSE4623 CREEDSID GENE 667 DOWN	4/320	2.87668e-05	0.000101852	31.1266	325.469	HSP90AB1;PKM;ALDOA;GAPDH
old_vs_young_up	TF_Perturbations_Followed_by_Expression	POU5F1 KD HUMAN GSE34904 CREEDSID GENE 1350 DOWN	4/320	2.87668e-05	0.000101852	31.1266	325.469	HSP90AB1;SERBP1;MIF;ALDOA
old_vs_young_up	TF_Perturbations_Followed_by_Expression	NEUROG3 OE MOUSE GSE3653 CREEDSID GENE 2290 UP	4/321	2.91204e-05	0.000102783	31.0268	324.046	HSP90AB1;PKM;H3F3B;GAPDH
old_vs_young_up	TF_Perturbations_Followed_by_Expression	SON KD HUMAN GSE26888 CREEDSID GENE 62 UP	4/322	2.94772e-05	0.000103079	30.9277	322.634	S100A4;ALDOA;GAPDH;PPIA
old_vs_young_up	TF_Perturbations_Followed_by_Expression	SON KD HUMAN GSE26888 CREEDSID GENE 890 DOWN	4/322	2.94772e-05	0.000103079	30.9277	322.634	S100A4;ALDOA;GAPDH;PPIA
old_vs_young_up	TF_Perturbations_Followed_by_Expression	XPA KO HELA HUMAN GSE100855 RNASEQ DOWN	4/322	2.94772e-05	0.000103079	30.9277	322.634	PKM;ALDOA;GAPDH;PTMA
old_vs_young_up	TF_Perturbations_Followed_by_Expression	FOXD4L6 SIRNA MDAMB231 HUMAN GSE79586 RNASEQ UP	4/325	3.05668e-05	0.000106234	30.634	318.458	HSP90AB1;PKM;ALDOA;GAPDH
old_vs_young_up	TF_Perturbations_Followed_by_Expression	ELF4 KO MOUSE GSE15324 CREEDSID GENE 2839 DOWN	4/325	3.05668e-05	0.000106234	30.634	318.458	H3F3B;RPL27;PPIA;PTMA
old_vs_young_up	TF_Perturbations_Followed_by_Expression	NCOA2 KO MOUSE GSE41558 CREEDSID GENE 46 DOWN	4/326	3.09365e-05	0.000106863	30.5373	317.086	H3F3B;RPL27;PPIA;PTMA
old_vs_young_up	TF_Perturbations_Followed_by_Expression	ONECUT2 KO MOUSE GSE57918 CREEDSID GENE 2797 DOWN	4/326	3.09365e-05	0.000106863	30.5373	317.086	HSP90AB1;PKM;H3F3B;PPIA
old_vs_young_up	TF_Perturbations_Followed_by_Expression	NR2F2 KD HUMAN GSE47438 CREEDSID GENE 2214 UP	4/327	3.13095e-05	0.000107496	30.4412	315.723	HSP90AB1;MIF;ALDOA;GAPDH
old_vs_young_up	TF_Perturbations_Followed_by_Expression	NFXL1 KD HUMAN GSE23674 CREEDSID GENE 2439 DOWN	4/327	3.13095e-05	0.000107496	30.4412	315.723	PKM;S100A4;MIF;PTMA
old_vs_young_up	TF_Perturbations_Followed_by_Expression	NFE2L1 KO MOUSE GSE867 CREEDSID GENE 893 UP	4/332	3.32244e-05	0.000113383	29.9695	309.052	HSP90AB1;H3F3B;PPIA;PTMA
old_vs_young_up	TF_Perturbations_Followed_by_Expression	HOXA7 SHRNA FLHSPC HUMAN GSE76683 RNASEQ UP	4/332	3.32244e-05	0.000113383	29.9695	309.052	H3F3B;RPL27;PPIA;PTMA
old_vs_young_up	TF_Perturbations_Followed_by_Expression	SOX17 OE HUMAN GSE10809 CREEDSID GENE 1272 DOWN	4/336	3.48173e-05	0.000118108	29.6024	303.88	HSP90AB1;SERBP1;MIF;PTMA
old_vs_young_up	TF_Perturbations_Followed_by_Expression	GATA3 OE MDAMB231 HUMAN GSE72141 RNASEQ DOWN	4/336	3.48173e-05	0.000118108	29.6024	303.88	H3F3B;GAPDH;PPIA;PTMA
old_vs_young_up	TF_Perturbations_Followed_by_Expression	MEIS2 KD KASUMI1 HUMAN GSE81328 RNASEQ DOWN	3/111	3.52913e-05	0.000119358	61.358	629.035	PKM;ALDOA;GAPDH
old_vs_young_up	TF_Perturbations_Followed_by_Expression	HNF1A OE HUMAN GSE3308 CREEDSID GENE 279 DOWN	4/339	3.60484e-05	0.000121195	29.3328	300.094	HSP90AB1;SERBP1;RPL27;PTMA
old_vs_young_up	TF_Perturbations_Followed_by_Expression	ELK1 KD HUMAN GSE34589 CREEDSID GENE 2865 DOWN	4/339	3.60484e-05	0.000121195	29.3328	300.094	HSP90AB1;H3F3B;ALDOA;PTMA
old_vs_young_up	TF_Perturbations_Followed_by_Expression	AR KD HUMAN GSE22483 CREEDSID GENE 2194 DOWN	4/341	3.68866e-05	0.000123647	29.1558	297.612	HSP90AB1;PKM;MIF;PTMA
old_vs_young_up	TF_Perturbations_Followed_by_Expression	SOX4 KD HUMAN GSE4225 CREEDSID GENE 64 DOWN	4/346	3.9045e-05	0.000130496	28.7222	291.553	HSP90AB1;PKM;MIF;PTMA
old_vs_young_up	TF_Perturbations_Followed_by_Expression	MBD2 KD HMLER HUMAN GSE63234 RNASEQ DOWN	4/348	3.99338e-05	0.000133074	28.5523	289.186	HSP90AB1;ALDOA;GAPDH;PTMA
old_vs_young_up	TF_Perturbations_Followed_by_Expression	SOX17 OE HUMAN GSE10809 CREEDSID GENE 151 DOWN	4/349	4.03838e-05	0.000133396	28.4681	288.014	HSP90AB1;SERBP1;MIF;PTMA
old_vs_young_up	TF_Perturbations_Followed_by_Expression	SOX7 OE MOUSE GSE10809 CREEDSID GENE 1004 DOWN	4/349	4.03838e-05	0.000133396	28.4681	288.014	HSP90AB1;RPL27;MIF;PTMA
old_vs_young_up	TF_Perturbations_Followed_by_Expression	MSGN1 OE MOUSE GSE29848 CREEDSID GENE 1629 DOWN	4/349	4.03838e-05	0.000133396	28.4681	288.014	HSP90AB1;PKM;PPIA;PTMA
old_vs_young_up	TF_Perturbations_Followed_by_Expression	EZH2 SHRNA HUVEC HUMAN GSE71164 SHEARSTRESS RNASEQ UP	4/352	4.1756e-05	0.000137528	28.2184	284.545	HSP90AB1;PKM;ALDOA;GAPDH
old_vs_young_up	TF_Perturbations_Followed_by_Expression	IRF7 OE HUMAN GSE37828 CREEDSID GENE 1146 UP	4/353	4.22209e-05	0.000138656	28.1361	283.404	PKM;S100A4;MIF;PTMA
old_vs_young_up	TF_Perturbations_Followed_by_Expression	E2F1 SHRNA NKI HUMAN GSE95304 RNASEQ DOWN	3/118	4.23667e-05	0.000138732	57.6029	580.012	HSP90AB1;RPL27;PPIA
old_vs_young_up	TF_Perturbations_Followed_by_Expression	RUNX1 KO MOUSE GSE46970 CREEDSID GENE 1446 DOWN	4/357	4.41188e-05	0.000144054	27.8116	278.912	H3F3B;RPL27;ALDOA;GAPDH
old_vs_young_up	TF_Perturbations_Followed_by_Expression	FOXP1 OE HUMAN GSE51382 CREEDSID GENE 1471 UP	4/366	4.86175e-05	0.000158286	27.1077	269.221	HSP90AB1;SERBP1;RPL27;S100A4
old_vs_young_up	TF_Perturbations_Followed_by_Expression	IRF4 KD HUMAN GSE22036 CREEDSID GENE 2601 UP	4/369	5.01892e-05	0.000162935	26.8808	266.112	PKM;H3F3B;S100A4;PTMA
old_vs_young_up	TF_Perturbations_Followed_by_Expression	ADARB1 KD HUVEC HUMAN GSE60217 RNASEQ UP	4/374	5.28913e-05	0.000171217	26.5108	261.059	HSP90AB1;PKM;SERBP1;ALDOA
old_vs_young_up	TF_Perturbations_Followed_by_Expression	AHR KO MOUSE GSE48130 CREEDSID GENE 1464 UP	3/129	5.52696e-05	0.000178406	52.545	515.113	HSP90AB1;H3F3B;ALDOA
old_vs_young_up	TF_Perturbations_Followed_by_Expression	KLF15 DEFICIENCY MOUSE GSE7137 CREEDSID GENE 676 UP	3/130	5.65561e-05	0.000181524	52.1286	509.832	PKM;ALDOA;GAPDH
old_vs_young_up	TF_Perturbations_Followed_by_Expression	MECOM KO MOUSE GSE11557 CREEDSID GENE 581 UP	3/130	5.65561e-05	0.000181524	52.1286	509.832	RPL27;PPIA;PTMA
old_vs_young_up	TF_Perturbations_Followed_by_Expression	NR2C2 KD HUMAN GSE16219 CREEDSID GENE 2628 DOWN	4/385	5.92102e-05	0.000189506	25.731	250.476	HSP90AB1;H3F3B;SERBP1;PTMA
old_vs_young_up	TF_Perturbations_Followed_by_Expression	CHD1 KO 22RV1 HUMAN GSE84610 RNASEQ UP	4/387	6.04159e-05	0.000192279	25.594	248.627	HSP90AB1;PKM;ALDOA;GAPDH
old_vs_young_up	TF_Perturbations_Followed_by_Expression	PAX5 SIRNA T47D HUMAN GSE79586 RNASEQ DOWN	4/387	6.04159e-05	0.000192279	25.594	248.627	PKM;GAPDH;PPIA;PTMA
old_vs_young_up	TF_Perturbations_Followed_by_Expression	TWIST2 MUT N HUMAN GSE16524 CREEDSID GENE 2262 UP	4/390	6.22582e-05	0.000197587	25.3912	245.894	HSP90AB1;H3F3B;SERBP1;PTMA
old_vs_young_up	TF_Perturbations_Followed_by_Expression	MECOM KO MOUSE GSE11557 CREEDSID GENE 581 DOWN	4/393	6.41414e-05	0.000202429	25.1915	243.21	HSP90AB1;H3F3B;S100A4;ALDOA
old_vs_young_up	TF_Perturbations_Followed_by_Expression	NEUROD1 DEFICIENCY MOUSE GSE6030 CREEDSID GENE 639 DOWN	4/393	6.41414e-05	0.000202429	25.1915	243.21	HSP90AB1;SERBP1;PPIA;PTMA
old_vs_young_up	TF_Perturbations_Followed_by_Expression	SOX7 OE HUMAN GSE10809 CREEDSID GENE 1271 DOWN	4/396	6.60659e-05	0.000207924	24.9949	240.572	HSP90AB1;MIF;ALDOA;PTMA
old_vs_young_up	TF_Perturbations_Followed_by_Expression	MYC OE U2OS HUMAN GSE66927 RNASEQ DOWN	4/398	6.73723e-05	0.000210864	24.8655	238.84	HSP90AB1;PKM;ALDOA;GAPDH
old_vs_young_up	TF_Perturbations_Followed_by_Expression	PBRM1 OE CAKI2 HUMAN GSE76199 RNASEQ DOWN	4/398	6.73723e-05	0.000210864	24.8655	238.84	HSP90AB1;H3F3B;ALDOA;PTMA
old_vs_young_up	TF_Perturbations_Followed_by_Expression	NFE2L2 KNOCKOUT FEMALE MOUSE GSE867 CREEDSID GENE 1363 UP	4/399	6.80325e-05	0.000211761	24.8013	237.981	HSP90AB1;H3F3B;PPIA;PTMA
old_vs_young_up	TF_Perturbations_Followed_by_Expression	MYC HYPERACTIVE HMEC HUMAN GSE66182 RNASEQ DOWN	4/399	6.80325e-05	0.000211761	24.8013	237.981	PKM;RPL27;GAPDH;PPIA
old_vs_young_up	TF_Perturbations_Followed_by_Expression	GLI1 SIRNA HCT116 HUMAN GSE57871 8HR RNASEQ UP	4/402	7.00417e-05	0.000217417	24.6106	235.435	RPL27;ALDOA;GAPDH;PPIA
old_vs_young_up	TF_Perturbations_Followed_by_Expression	KLF4 OE HUMAN GSE3113 CREEDSID GENE 2071 UP	4/409	7.48985e-05	0.000231858	24.1765	229.662	PKM;H3F3B;RPL27;MIF
old_vs_young_up	TF_Perturbations_Followed_by_Expression	PITX2 KO MOUSE GSE50399 CREEDSID GENE 3058 UP	4/411	7.63304e-05	0.000233736	24.0553	228.055	HSP90AB1;PKM;H3F3B;PPIA
old_vs_young_up	TF_Perturbations_Followed_by_Expression	GATA2 SIRNA LNCAP HUMAN GSE38393 RNASEQ UP	4/411	7.63304e-05	0.000233736	24.0553	228.055	H3F3B;ALDOA;GAPDH;PPIA
old_vs_young_up	TF_Perturbations_Followed_by_Expression	KLF9 OE GBM1A HUMAN GSE62212 RNASEQ UP	4/411	7.63304e-05	0.000233736	24.0553	228.055	HSP90AB1;PKM;H3F3B;SERBP1
old_vs_young_up	TF_Perturbations_Followed_by_Expression	LIN28 OE CD34 HUMAN GSE93256 RNASEQ UP	4/411	7.63304e-05	0.000233736	24.0553	228.055	HSP90AB1;SERBP1;GAPDH;PPIA
old_vs_young_up	TF_Perturbations_Followed_by_Expression	GATA6 OE HESC HUMAN GSE69322 KSRMEDIA RNASEQ UP	3/144	7.66773e-05	0.000234166	46.9196	444.606	PKM;ALDOA;GAPDH
old_vs_young_up	TF_Perturbations_Followed_by_Expression	TCF4 DELETION MOUSE GSE12505 CREEDSID GENE 2866 UP	4/413	7.77822e-05	0.000236901	23.9352	226.465	H3F3B;RPL27;PPIA;PTMA
old_vs_young_up	TF_Perturbations_Followed_by_Expression	ETS1 SHRNA DU145 HUMAN GSE59020 RNASEQ UP	4/414	7.85156e-05	0.000238494	23.8756	225.677	HSP90AB1;H3F3B;ALDOA;PPIA
old_vs_young_up	TF_Perturbations_Followed_by_Expression	ASCL1 KO G523NS HUMAN GSE87617 RNASEQ UP	4/415	7.92541e-05	0.000240093	23.8163	224.894	HSP90AB1;PKM;SERBP1;PPIA
old_vs_young_up	TF_Perturbations_Followed_by_Expression	U2AF1 KD A549 HUMAN GSE66553 RNASEQ DOWN	4/417	8.07463e-05	0.000243961	23.6985	223.34	PKM;H3F3B;GAPDH;PTMA
old_vs_young_up	TF_Perturbations_Followed_by_Expression	PRRX1 SIRNA MCF7 HUMAN GSE79586 RNASEQ UP	4/419	8.22589e-05	0.000247213	23.5819	221.803	HSP90AB1;H3F3B;ALDOA;PPIA
old_vs_young_up	TF_Perturbations_Followed_by_Expression	ZNF589 SIRNA MCF7 HUMAN GSE79586 RNASEQ UP	4/419	8.22589e-05	0.000247213	23.5819	221.803	PKM;H3F3B;ALDOA;PPIA
old_vs_young_up	TF_Perturbations_Followed_by_Expression	LHX1 MUT ABLATION MOUSE GSE4230 CREEDSID GENE 775 DOWN	3/153	9.18058e-05	0.000275174	44.0844	409.802	HSP90AB1;H3F3B;PTMA
old_vs_young_up	TF_Perturbations_Followed_by_Expression	EZH2 SHRNA NKI HUMAN GSE95304 RNASEQ UP	4/441	0.000100299	0.000299051	22.3696	205.964	HSP90AB1;H3F3B;GAPDH;PPIA
old_vs_young_up	TF_Perturbations_Followed_by_Expression	MYC OE MCF7 HUMAN GSE101738 RNASEQ UP	4/441	0.000100299	0.000299051	22.3696	205.964	HSP90AB1;PKM;H3F3B;PPIA
old_vs_young_up	TF_Perturbations_Followed_by_Expression	EZH2 SHRNA NKI HUMAN GSE95304 RNASEQ DOWN	3/159	0.000102904	0.00030601	42.3761	389.085	PKM;ALDOA;PTMA
old_vs_young_up	TF_Perturbations_Followed_by_Expression	TOX4 SIRNA HCT116 HUMAN GSE56788 RNASEQ UP	4/446	0.000104772	0.000309316	22.1109	202.618	HSP90AB1;H3F3B;ALDOA;PPIA
old_vs_young_up	TF_Perturbations_Followed_by_Expression	ESR2 KO MOUSE GSE1050 CREEDSID GENE 901 UP	3/160	0.000104834	0.000309316	42.104	385.805	PKM;ALDOA;GAPDH
old_vs_young_up	TF_Perturbations_Followed_by_Expression	XBP1 OE MOUSE GSE6980 CREEDSID GENE 1507 DOWN	3/160	0.000104834	0.000309316	42.104	385.805	H3F3B;PPIA;PTMA
old_vs_young_up	TF_Perturbations_Followed_by_Expression	FOXQ1 OE HUVEC HUMAN GSE79306 RNASEQ DOWN	4/458	0.000116101	0.000341667	21.5132	194.932	HSP90AB1;SERBP1;PPIA;PTMA
old_vs_young_up	TF_Perturbations_Followed_by_Expression	ADAR KD HUVEC HUMAN GSE60217 RNASEQ UP	4/463	0.000121075	0.000355383	21.2734	191.867	PKM;H3F3B;ALDOA;GAPDH
old_vs_young_up	TF_Perturbations_Followed_by_Expression	RUNX1 KO MOUSE GSE46970 CREEDSID GENE 1446 UP	3/169	0.000123288	0.000360943	39.8032	358.268	HSP90AB1;PPIA;PTMA
old_vs_young_up	TF_Perturbations_Followed_by_Expression	IRX6 SIRNA BT549 HUMAN GSE79586 RNASEQ UP	4/469	0.000127247	0.000371576	20.9925	188.289	HSP90AB1;SERBP1;RPL27;PPIA
old_vs_young_up	TF_Perturbations_Followed_by_Expression	PLAGL2 OE MOUSE GSE21143 CREEDSID GENE 2546 DOWN	3/172	0.000129879	0.000377315	39.0907	349.819	PKM;MIF;GAPDH
old_vs_young_up	TF_Perturbations_Followed_by_Expression	ELF3 KO CFPAC1 HUMAN GSE64558 RNASEQ DOWN	3/172	0.000129879	0.000377315	39.0907	349.819	RPL27;GAPDH;PPIA
old_vs_young_up	TF_Perturbations_Followed_by_Expression	DDIT3 MUT MOUSE GSE2082 CREEDSID GENE 899 DOWN	3/174	0.000134399	0.000389447	38.6296	344.372	S100A4;GAPDH;PPIA
old_vs_young_up	TF_Perturbations_Followed_by_Expression	E2F1 SHRNA NKI HUMAN GSE95304 RNASEQ UP	4/482	0.000141405	0.000408704	20.4079	180.894	PKM;SERBP1;ALDOA;GAPDH
old_vs_young_up	TF_Perturbations_Followed_by_Expression	MYBL1 KO MOUSE GSE28025 CREEDSID GENE 376 UP	3/178	0.000143744	0.000414407	37.739	333.895	HSP90AB1;RPL27;PTMA
old_vs_young_up	TF_Perturbations_Followed_by_Expression	ADNP DEFICIENCY NULL MUTATION MOUSE GSE4068 CREEDSID GENE 719 UP	3/180	0.000148571	0.000427237	37.3089	328.857	PKM;RPL27;ALDOA
old_vs_young_up	TF_Perturbations_Followed_by_Expression	MEIS2 KD KASUMI1 HUMAN GSE81328 RNASEQ UP	4/489	0.000149487	0.000428782	20.1062	177.101	HSP90AB1;SERBP1;PPIA;PTMA
old_vs_young_up	TF_Perturbations_Followed_by_Expression	MYCN SHRNA IMR575 HUMAN GSE80397 24HR RNASEQ UP	4/492	0.000153052	0.000437899	19.9795	175.515	PKM;H3F3B;GAPDH;PTMA
old_vs_young_up	TF_Perturbations_Followed_by_Expression	SP3 KD HUMAN GSE7102 CREEDSID GENE 1548 UP	3/188	0.000168937	0.000481721	35.6811	309.925	HSP90AB1;GAPDH;PTMA
old_vs_young_up	TF_Perturbations_Followed_by_Expression	IRX6 SIRNA T47D HUMAN GSE79586 RNASEQ DOWN	4/505	0.000169219	0.000481721	19.4481	168.894	HSP90AB1;PKM;PPIA;PTMA
old_vs_young_up	TF_Perturbations_Followed_by_Expression	HNF4A KO MOUSE GSE3124 CREEDSID GENE 200 UP	3/189	0.000171604	0.000486069	35.4875	307.688	PKM;GAPDH;PTMA
old_vs_young_up	TF_Perturbations_Followed_by_Expression	ELF4 KO MOUSE GSE15324 CREEDSID GENE 2839 UP	3/189	0.000171604	0.000486069	35.4875	307.688	HSP90AB1;ALDOA;GAPDH
old_vs_young_up	TF_Perturbations_Followed_by_Expression	ZNF589 SIRNA BT549 HUMAN GSE79586 RNASEQ UP	4/508	0.00017312	0.000487921	19.3294	167.422	HSP90AB1;SERBP1;RPL27;PPIA
old_vs_young_up	TF_Perturbations_Followed_by_Expression	AHR KO MOUSE GSE19411 CREEDSID GENE 1468 UP	3/190	0.000174298	0.000490024	35.2959	305.477	RPL27;MIF;PPIA
old_vs_young_up	TF_Perturbations_Followed_by_Expression	SRF KD MOUSE GSE1948 CREEDSID GENE 1156 UP	3/191	0.00017702	0.000495218	35.1064	303.293	HSP90AB1;GAPDH;PPIA
old_vs_young_up	TF_Perturbations_Followed_by_Expression	SRF MUT MOUSE GSE1948 CREEDSID GENE 1399 DOWN	3/191	0.00017702	0.000495218	35.1064	303.293	HSP90AB1;PKM;PPIA
old_vs_young_up	TF_Perturbations_Followed_by_Expression	MYB KD A549 HUMAN GSE85187 RNASEQ UP	3/192	0.000179769	0.000501669	34.9189	301.135	H3F3B;RPL27;PPIA
old_vs_young_up	TF_Perturbations_Followed_by_Expression	PGR SIRNA HESC HUMAN GSE94036 RNASEQ UP	3/194	0.00018535	0.000515973	34.5497	296.895	RPL27;ALDOA;GAPDH
old_vs_young_up	TF_Perturbations_Followed_by_Expression	TP63 SIRNA KYSE70 HUMAN GSE47058 RNASEQ UP	4/520	0.000189379	0.000525898	18.8682	161.734	RPL27;GAPDH;PPIA;PTMA
old_vs_young_up	TF_Perturbations_Followed_by_Expression	HOXB4 INDUCTION MOUSE GSE9044 CREEDSID GENE 165 DOWN	3/196	0.000191042	0.00052922	34.1883	292.755	RPL27;PPIA;PTMA
old_vs_young_up	TF_Perturbations_Followed_by_Expression	MYC HYPERACTIVE HMEC HUMAN GSE66182 RNASEQ UP	3/201	0.00020577	0.000567243	33.3165	282.816	HSP90AB1;SERBP1;PTMA
old_vs_young_up	TF_Perturbations_Followed_by_Expression	FLI1 EWSFUSION EXPRESSION HUMAN GSE1822 CREEDSID GENE 1187 DOWN	3/201	0.00020577	0.000567243	33.3165	282.816	SERBP1;RPL27;PPIA
old_vs_young_up	TF_Perturbations_Followed_by_Expression	ZFP42 KD MOUSE GSE9978 CREEDSID GENE 1335 DOWN	3/202	0.000208801	0.000574202	33.1474	280.895	PKM;RPL27;GAPDH
old_vs_young_up	TF_Perturbations_Followed_by_Expression	SOX11 DEPLETION HUMAN GSE34763 CREEDSID GENE 353 DOWN	3/204	0.00021495	0.000589682	32.8143	277.12	RPL27;MIF;PPIA
old_vs_young_up	TF_Perturbations_Followed_by_Expression	HEY2 KO MOUSE GSE6526 CREEDSID GENE 1511 UP	3/205	0.000218069	0.000595354	32.6502	275.264	HSP90AB1;H3F3B;S100A4
old_vs_young_up	TF_Perturbations_Followed_by_Expression	HEY2 KO MOUSE GSE6526 CREEDSID GENE 1512 DOWN	3/205	0.000218069	0.000595354	32.6502	275.264	HSP90AB1;H3F3B;S100A4
old_vs_young_up	TF_Perturbations_Followed_by_Expression	NCOA2 KO MOUSE GSE41558 CREEDSID GENE 46 UP	3/212	0.000240725	0.000652492	31.5455	262.832	PKM;ALDOA;GAPDH
old_vs_young_up	TF_Perturbations_Followed_by_Expression	SRF KO MOUSE GSE7412 CREEDSID GENE 1238 DOWN	3/212	0.000240725	0.000652492	31.5455	262.832	HSP90AB1;H3F3B;PTMA
old_vs_young_up	TF_Perturbations_Followed_by_Expression	ZRSR2 SHRNA TF1 HUMAN GSE63816 RNASEQ DOWN	3/212	0.000240725	0.000652492	31.5455	262.832	H3F3B;S100A4;PPIA
old_vs_young_up	TF_Perturbations_Followed_by_Expression	GATA4 INACTIVATION MOUSE GSE5298 CREEDSID GENE 546 DOWN	3/215	0.000250885	0.000678407	31.0943	257.788	H3F3B;PPIA;PTMA
old_vs_young_up	TF_Perturbations_Followed_by_Expression	KLF5 KO MOUSE GSE9244 CREEDSID GENE 580 UP	3/216	0.000254332	0.000686092	30.9468	256.143	RPL27;S100A4;PPIA
old_vs_young_up	TF_Perturbations_Followed_by_Expression	IRF4 KD HUMAN GSE22036 CREEDSID GENE 2601 DOWN	3/218	0.000261319	0.000703265	30.6558	252.903	RPL27;MIF;ALDOA
old_vs_young_up	TF_Perturbations_Followed_by_Expression	FOXM1 KD HUMAN GSE55204 CREEDSID GENE 1369 UP	3/220	0.00026843	0.000718985	30.3702	249.732	H3F3B;ALDOA;PPIA
old_vs_young_up	TF_Perturbations_Followed_by_Expression	NFKB1 INACTIVATION HUMAN GSE20667 CREEDSID GENE 2577 UP	3/220	0.00026843	0.000718985	30.3702	249.732	HSP90AB1;MIF;ALDOA
old_vs_young_up	TF_Perturbations_Followed_by_Expression	STAT3 SIRNA HCC70 HUMAN GSE85579 RNASEQ UP	3/223	0.000279329	0.000746414	29.9515	245.097	PKM;ALDOA;GAPDH
old_vs_young_up	TF_Perturbations_Followed_by_Expression	TRPS1 MUTATION MOUSE GSE33766 CREEDSID GENE 621 UP	3/224	0.000283025	0.00075274	29.8145	243.584	HSP90AB1;H3F3B;PPIA
old_vs_young_up	TF_Perturbations_Followed_by_Expression	MYCN SHRNA SKNBE2 HUMAN GSE84389 RNASEQ UP	3/224	0.000283025	0.00075274	29.8145	243.584	HSP90AB1;SERBP1;RPL27
old_vs_young_up	TF_Perturbations_Followed_by_Expression	ERG KD HUMAN GSE14801 CREEDSID GENE 827 UP	3/225	0.000286752	0.000760867	29.6787	242.086	RPL27;GAPDH;PPIA
old_vs_young_up	TF_Perturbations_Followed_by_Expression	EZH2 SIRNA MCF7 HUMAN GSE76271 RNASEQ UP	3/227	0.000294303	0.000779077	29.4107	239.136	HSP90AB1;H3F3B;SERBP1
old_vs_young_up	TF_Perturbations_Followed_by_Expression	MYOD1 MUT MOUSE GSE6487 CREEDSID GENE 1178 UP	3/229	0.000301981	0.000793838	29.1475	236.245	RPL27;S100A4;PPIA
old_vs_young_up	TF_Perturbations_Followed_by_Expression	AIRE MUT MOUSE GSE12073 CREEDSID GENE 1172 DOWN	3/229	0.000301981	0.000793838	29.1475	236.245	HSP90AB1;PPIA;PTMA
old_vs_young_up	TF_Perturbations_Followed_by_Expression	OVOL2 OE MOUSE GSE55074 CREEDSID GENE 2603 DOWN	3/229	0.000301981	0.000793838	29.1475	236.245	H3F3B;PPIA;PTMA
old_vs_young_up	TF_Perturbations_Followed_by_Expression	ONECUT1 KO MOUSE GSE57917 CREEDSID GENE 1440 UP	3/230	0.000305868	0.000800343	29.0176	234.821	PKM;H3F3B;GAPDH
old_vs_young_up	TF_Perturbations_Followed_by_Expression	ESR1 KO MOUSE GSE53812 CREEDSID GENE 2898 DOWN	3/230	0.000305868	0.000800343	29.0176	234.821	H3F3B;RPL27;PTMA
old_vs_young_up	TF_Perturbations_Followed_by_Expression	NCOA2 KO MOUSE GSE41558 CREEDSID GENE 3047 UP	3/231	0.000309788	0.000808731	28.8889	233.411	PKM;ALDOA;GAPDH
old_vs_young_up	TF_Perturbations_Followed_by_Expression	DOT1L INHIBITION HUMAN GSE29828 CREEDSID GENE 1239 UP	3/234	0.000321741	0.000836085	28.5094	229.266	PKM;RPL27;S100A4
old_vs_young_up	TF_Perturbations_Followed_by_Expression	TAL1 KO MOUSE GSE46970 CREEDSID GENE 1447 DOWN	3/234	0.000321741	0.000836085	28.5094	229.266	H3F3B;GAPDH;PTMA
old_vs_young_up	TF_Perturbations_Followed_by_Expression	TCF3 KO MOUSE GSE27402 CREEDSID GENE 2169 UP	3/235	0.000325791	0.000844672	28.3851	227.911	SERBP1;MIF;PTMA
old_vs_young_up	TF_Perturbations_Followed_by_Expression	HIVEP2 KO MOUSE GSE41307 CREEDSID GENE 3094 DOWN	3/236	0.000329874	0.000851361	28.2618	226.569	HSP90AB1;PKM;PTMA
old_vs_young_up	TF_Perturbations_Followed_by_Expression	AHR KO MOUSE GSE44715 CREEDSID GENE 1466 DOWN	3/236	0.000329874	0.000851361	28.2618	226.569	MIF;GAPDH;PTMA
old_vs_young_up	TF_Perturbations_Followed_by_Expression	GATA1 KO MOUSE GSE40273 CREEDSID GENE 1062 UP	3/237	0.00033399	0.000858075	28.1396	225.241	SERBP1;PPIA;PTMA
old_vs_young_up	TF_Perturbations_Followed_by_Expression	NFE2L2 MUT MOUSE GSE35160 CREEDSID GENE 624 DOWN	3/237	0.00033399	0.000858075	28.1396	225.241	PKM;ALDOA;GAPDH
old_vs_young_up	TF_Perturbations_Followed_by_Expression	AHR MUT MOUSE GSE44715 CREEDSID GENE 1467 DOWN	3/238	0.000338139	0.000866769	28.0184	223.925	RPL27;MIF;ALDOA
old_vs_young_up	TF_Perturbations_Followed_by_Expression	IRF4 KO MOUSE GSE51932 CREEDSID GENE 2774 UP	3/240	0.000346538	0.000886291	27.7792	221.331	HSP90AB1;H3F3B;RPL27
old_vs_young_up	TF_Perturbations_Followed_by_Expression	AIRE KO MOUSE GSE2585 CREEDSID GENE 272 DOWN	3/241	0.000350787	0.000895138	27.6611	220.053	H3F3B;PPIA;PTMA
old_vs_young_up	TF_Perturbations_Followed_by_Expression	OTX2 SILENCING HUMAN GSE22875 CREEDSID GENE 163 DOWN	3/244	0.000363737	0.000926098	27.3126	216.291	HSP90AB1;RPL27;MIF
old_vs_young_up	TF_Perturbations_Followed_by_Expression	BATF KO MOUSE GSE54215 CREEDSID GENE 1523 UP	3/248	0.000381479	0.000958349	26.8612	211.437	HSP90AB1;H3F3B;PPIA
old_vs_young_up	TF_Perturbations_Followed_by_Expression	OVOL1 KO MOUSE GSE55071 CREEDSID GENE 2560 UP	3/248	0.000381479	0.000958349	26.8612	211.437	HSP90AB1;H3F3B;PTMA
old_vs_young_up	TF_Perturbations_Followed_by_Expression	TSHZ3 SIRNA BT549 HUMAN GSE79586 RNASEQ UP	3/248	0.000381479	0.000958349	26.8612	211.437	PKM;ALDOA;GAPDH
old_vs_young_up	TF_Perturbations_Followed_by_Expression	NEUROD1 KO MOUSE GSE35396 CREEDSID GENE 3093 DOWN	3/248	0.000381479	0.000958349	26.8612	211.437	PKM;RPL27;GAPDH
old_vs_young_up	TF_Perturbations_Followed_by_Expression	LHX1 KO MOUSE GSE7257 CREEDSID GENE 325 DOWN	3/248	0.000381479	0.000958349	26.8612	211.437	H3F3B;SERBP1;RPL27
old_vs_young_up	TF_Perturbations_Followed_by_Expression	PRRX1 SIRNA MDAMB231 HUMAN GSE79586 RNASEQ DOWN	3/248	0.000381479	0.000958349	26.8612	211.437	PKM;ALDOA;GAPDH
old_vs_young_up	TF_Perturbations_Followed_by_Expression	MEF2A KD MOUSE GSE47150 CREEDSID GENE 957 UP	3/250	0.000390556	0.000978982	26.641	209.077	PKM;ALDOA;PPIA
old_vs_young_up	TF_Perturbations_Followed_by_Expression	AR KD HUMAN GSE22483 CREEDSID GENE 2194 UP	3/251	0.000395147	0.000988302	26.5323	207.914	H3F3B;RPL27;GAPDH
old_vs_young_up	TF_Perturbations_Followed_by_Expression	POU2AF1 MUT MOUSE GSE12356 CREEDSID GENE 598 DOWN	3/253	0.000404432	0.0010093	26.3173	205.618	HSP90AB1;RPL27;ALDOA
old_vs_young_up	TF_Perturbations_Followed_by_Expression	GATA4 KO MOUSE GSE11194 CREEDSID GENE 510 UP	3/255	0.000413857	0.00103055	26.1058	203.364	HSP90AB1;RPL27;PPIA
old_vs_young_up	TF_Perturbations_Followed_by_Expression	STAT1 KO MOUSE GSE38375 CREEDSID GENE 2476 DOWN	3/256	0.000418623	0.00104013	26.0013	202.252	HSP90AB1;PPIA;PTMA
old_vs_young_up	TF_Perturbations_Followed_by_Expression	MSGN1 OE MOUSE GSE29848 CREEDSID GENE 1630 UP	3/257	0.000423424	0.00104976	25.8976	201.151	HSP90AB1;H3F3B;ALDOA
old_vs_young_up	TF_Perturbations_Followed_by_Expression	SRF KO MOUSE GSE23556 CREEDSID GENE 175 DOWN	3/258	0.00042826	0.00105712	25.7948	200.059	HSP90AB1;PKM;ALDOA
old_vs_young_up	TF_Perturbations_Followed_by_Expression	GATA1 DELTAN MUTATION MOUSE GSE2433 CREEDSID GENE 980 DOWN	3/258	0.00042826	0.00105712	25.7948	200.059	H3F3B;PPIA;PTMA
old_vs_young_up	TF_Perturbations_Followed_by_Expression	EBF1 OE MOUSE GSE2192 CREEDSID GENE 858 UP	3/259	0.000433132	0.00106451	25.6927	198.976	PKM;ALDOA;GAPDH
old_vs_young_up	TF_Perturbations_Followed_by_Expression	ERG KD HUMAN GSE14801 CREEDSID GENE 2614 DOWN	3/259	0.000433132	0.00106451	25.6927	198.976	PKM;ALDOA;GAPDH
old_vs_young_up	TF_Perturbations_Followed_by_Expression	DDIT3 KO MOUSE GSE2082 CREEDSID GENE 1388 DOWN	3/260	0.000438039	0.00107424	25.5914	197.904	S100A4;GAPDH;PPIA
old_vs_young_up	TF_Perturbations_Followed_by_Expression	AIRE KO MOUSE GSE2585 CREEDSID GENE 273 DOWN	3/261	0.000442982	0.00108402	25.491	196.841	H3F3B;PPIA;PTMA
old_vs_young_up	TF_Perturbations_Followed_by_Expression	OVOL1 OE PC3 HUMAN GSE48230 RNASEQ DOWN	3/263	0.000452977	0.00110608	25.2923	194.742	PKM;H3F3B;PPIA
old_vs_young_up	TF_Perturbations_Followed_by_Expression	SRF MUT MOUSE GSE1948 CREEDSID GENE 1400 UP	3/264	0.000458028	0.00111123	25.1941	193.707	HSP90AB1;H3F3B;PPIA
old_vs_young_up	TF_Perturbations_Followed_by_Expression	NEUROG3 OE MOUSE GSE3653 CREEDSID GENE 1658 UP	3/264	0.000458028	0.00111123	25.1941	193.707	HSP90AB1;H3F3B;RPL27
old_vs_young_up	TF_Perturbations_Followed_by_Expression	GATA3 OE MDAMB231 HUMAN GSE72141 RNASEQ UP	3/264	0.000458028	0.00111123	25.1941	193.707	HSP90AB1;PKM;S100A4
old_vs_young_up	TF_Perturbations_Followed_by_Expression	NRL DEFICIENCY MOUSE GSE8972 CREEDSID GENE 657 DOWN	3/268	0.000478597	0.00115618	24.8088	189.655	PKM;ALDOA;GAPDH
old_vs_young_up	TF_Perturbations_Followed_by_Expression	HOXA7 SHRNA FLHSPC HUMAN GSE76683 RNASEQ DOWN	3/268	0.000478597	0.00115618	24.8088	189.655	HSP90AB1;PKM;GAPDH
old_vs_young_up	TF_Perturbations_Followed_by_Expression	PPARG OE MOUSE GSE2192 CREEDSID GENE 865 UP	3/269	0.000483831	0.00116386	24.7143	188.663	ALDOA;GAPDH;PPIA
old_vs_young_up	TF_Perturbations_Followed_by_Expression	NRL DEFICIENCY MOUSE GSE8972 CREEDSID GENE 658 DOWN	3/269	0.000483831	0.00116386	24.7143	188.663	PKM;ALDOA;GAPDH
old_vs_young_up	TF_Perturbations_Followed_by_Expression	NR2F2 KD HUMAN GSE47438 CREEDSID GENE 2217 DOWN	3/270	0.000489101	0.00117405	24.6205	187.68	HSP90AB1;MIF;PTMA
old_vs_young_up	TF_Perturbations_Followed_by_Expression	PPARG KO MOUSE GSE24292 CREEDSID GENE 3012 UP	3/272	0.000499753	0.00119456	24.4349	185.74	PKM;S100A4;PTMA
old_vs_young_up	TF_Perturbations_Followed_by_Expression	EPAS1 KD HUVEC HUMAN GSE62974 RNASEQ DOWN	3/272	0.000499753	0.00119456	24.4349	185.74	GAPDH;PPIA;PTMA
old_vs_young_up	TF_Perturbations_Followed_by_Expression	E2F2 KD MOUSE GSE24594 CREEDSID GENE 474 DOWN	3/273	0.000505134	0.00120488	24.3432	184.782	PKM;SERBP1;S100A4
old_vs_young_up	TF_Perturbations_Followed_by_Expression	SRF KO MOUSE GSE1948 CREEDSID GENE 1158 UP	3/274	0.000510553	0.00121016	24.2522	183.832	H3F3B;PPIA;PTMA
old_vs_young_up	TF_Perturbations_Followed_by_Expression	PGR KO MOUSE GSE39920 CREEDSID GENE 3077 UP	3/274	0.000510553	0.00121016	24.2522	183.832	HSP90AB1;PKM;ALDOA
old_vs_young_up	TF_Perturbations_Followed_by_Expression	ZNF658 KD HUMAN GSE59385 CREEDSID GENE 2924 DOWN	3/274	0.000510553	0.00121016	24.2522	183.832	HSP90AB1;MIF;PTMA
old_vs_young_up	TF_Perturbations_Followed_by_Expression	ZFX KD HUMAN GSE43021 CREEDSID GENE 157 UP	3/275	0.000516009	0.00122054	24.1618	182.89	PKM;S100A4;GAPDH
old_vs_young_up	TF_Perturbations_Followed_by_Expression	ESRRG DEFICIENCY MOUSE GSE8199 CREEDSID GENE 664 UP	3/276	0.000521503	0.00123096	24.072	181.956	PKM;ALDOA;PPIA
old_vs_young_up	TF_Perturbations_Followed_by_Expression	POU5F1 KD HUMAN GSE34904 CREEDSID GENE 1350 UP	3/277	0.000527034	0.00124143	23.983	181.029	RPL27;S100A4;GAPDH
old_vs_young_up	TF_Perturbations_Followed_by_Expression	INSM1 KO MOUSE GSE46139 CREEDSID GENE 2229 UP	3/279	0.000538209	0.00126251	23.8068	179.2	RPL27;MIF;GAPDH
old_vs_young_up	TF_Perturbations_Followed_by_Expression	GLIS2 KO MOUSE GSE6113 CREEDSID GENE 2133 UP	3/279	0.000538209	0.00126251	23.8068	179.2	HSP90AB1;H3F3B;PPIA
old_vs_young_up	TF_Perturbations_Followed_by_Expression	BPTF KO MOUSE GSE48123 CREEDSID GENE 2328 UP	3/281	0.000549536	0.00128376	23.6331	177.4	H3F3B;RPL27;PPIA
old_vs_young_up	TF_Perturbations_Followed_by_Expression	SATB2 OE BEAS2B HUMAN GSE75652 RNASEQ UP	3/281	0.000549536	0.00128376	23.6331	177.4	PKM;ALDOA;GAPDH
old_vs_young_up	TF_Perturbations_Followed_by_Expression	EBF1 OE MOUSE GSE2192 CREEDSID GENE 860 UP	3/282	0.000555257	0.0012918	23.5472	176.512	ALDOA;GAPDH;PPIA
old_vs_young_up	TF_Perturbations_Followed_by_Expression	SRF KO MOUSE GSE1948 CREEDSID GENE 1185 UP	3/282	0.000555257	0.0012918	23.5472	176.512	H3F3B;PPIA;PTMA
old_vs_young_up	TF_Perturbations_Followed_by_Expression	SALL4 KD HUMAN GSE35965 CREEDSID GENE 1408 UP	3/283	0.000561016	0.00130252	23.4619	175.63	PKM;H3F3B;RPL27
old_vs_young_up	TF_Perturbations_Followed_by_Expression	NME2 INDUCTION HUMAN GSE40194 CREEDSID GENE 2959 UP	3/285	0.000572649	0.00132681	23.2931	173.889	RPL27;S100A4;GAPDH
old_vs_young_up	TF_Perturbations_Followed_by_Expression	SETDB1 KO MOUSE GSE40296 CREEDSID GENE 31 DOWN	3/287	0.000584436	0.00135136	23.1268	172.176	HSP90AB1;PPIA;PTMA
old_vs_young_up	TF_Perturbations_Followed_by_Expression	PPARG OE MOUSE GSE2192 CREEDSID GENE 865 DOWN	3/288	0.000590387	0.00136234	23.0444	171.329	H3F3B;S100A4;PTMA
old_vs_young_up	TF_Perturbations_Followed_by_Expression	MYC OE MOUSE GSE10954 CREEDSID GENE 184 UP	3/289	0.000596378	0.00136504	22.9627	170.49	HSP90AB1;H3F3B;PTMA
old_vs_young_up	TF_Perturbations_Followed_by_Expression	XBP1 OE MOUSE GSE46178 CREEDSID GENE 300 DOWN	3/289	0.000596378	0.00136504	22.9627	170.49	HSP90AB1;ALDOA;PTMA
old_vs_young_up	TF_Perturbations_Followed_by_Expression	FOXF2 OE HUVEC HUMAN GSE79306 RNASEQ DOWN	3/289	0.000596378	0.00136504	22.9627	170.49	HSP90AB1;RPL27;PTMA
old_vs_young_up	TF_Perturbations_Followed_by_Expression	ZBTB48 KO U2OS HUMAN GSE96777 RNASEQ DOWN	3/289	0.000596378	0.00136504	22.9627	170.49	H3F3B;ALDOA;GAPDH
old_vs_young_up	TF_Perturbations_Followed_by_Expression	ZNF395 KD HUMAN GSE49613 CREEDSID GENE 813 DOWN	3/291	0.000608476	0.00138993	22.8009	168.831	HSP90AB1;RPL27;PTMA
old_vs_young_up	TF_Perturbations_Followed_by_Expression	DDIT3 KNOCKOUT TREATED WITH 2 UGML TUNICAMYCIN FOR 4 HOURS MOUSE GSE2082 CREEDSID GENE 1387 DOWN	3/292	0.000614584	0.00139824	22.7209	168.011	S100A4;PPIA;PTMA
old_vs_young_up	TF_Perturbations_Followed_by_Expression	SREBF2 KD HUMAN GSE50588 CREEDSID GENE 2823 DOWN	3/292	0.000614584	0.00139824	22.7209	168.011	PKM;ALDOA;GAPDH
old_vs_young_up	TF_Perturbations_Followed_by_Expression	INSM1 KO MOUSE GSE46139 CREEDSID GENE 2229 DOWN	3/294	0.000626918	0.00142344	22.5624	166.391	PKM;H3F3B;PTMA
old_vs_young_up	TF_Perturbations_Followed_by_Expression	YBX1 SIRNA BT549 HUMAN GSE79586 RNASEQ UP	3/295	0.000633144	0.00143184	22.484	165.591	HSP90AB1;ALDOA;GAPDH
old_vs_young_up	TF_Perturbations_Followed_by_Expression	SOX2 OE HUMAN GSE34920 CREEDSID GENE 1422 DOWN	3/295	0.000633144	0.00143184	22.484	165.591	HSP90AB1;S100A4;ALDOA
old_vs_young_up	TF_Perturbations_Followed_by_Expression	NRL DEFICIENCY MOUSE GSE8972 CREEDSID GENE 658 UP	3/296	0.00063941	0.00144026	22.4061	164.796	HSP90AB1;H3F3B;PPIA
old_vs_young_up	TF_Perturbations_Followed_by_Expression	EGR1 KO MOUSE GSE16974 CREEDSID GENE 553 DOWN	3/296	0.00063941	0.00144026	22.4061	164.796	HSP90AB1;PKM;PTMA
old_vs_young_up	TF_Perturbations_Followed_by_Expression	ESRRG DEFICIENCY MOUSE GSE8199 CREEDSID GENE 665 UP	3/297	0.000645715	0.00144584	22.3288	164.008	H3F3B;SERBP1;PPIA
old_vs_young_up	TF_Perturbations_Followed_by_Expression	NFE2L2 KO MOUSE GSE867 CREEDSID GENE 1362 UP	3/297	0.000645715	0.00144584	22.3288	164.008	GAPDH;PPIA;PTMA
old_vs_young_up	TF_Perturbations_Followed_by_Expression	MYB KO MOUSE GSE19528 CREEDSID GENE 2197 DOWN	3/297	0.000645715	0.00144584	22.3288	164.008	H3F3B;PPIA;PTMA
old_vs_young_up	TF_Perturbations_Followed_by_Expression	HEY2 KO MOUSE GSE6526 CREEDSID GENE 1508 UP	3/303	0.000684389	0.0015234	21.8756	159.407	PKM;S100A4;ALDOA
old_vs_young_up	TF_Perturbations_Followed_by_Expression	RARA KD HUMAN GSE26298 CREEDSID GENE 69 DOWN	3/303	0.000684389	0.0015234	21.8756	159.407	HSP90AB1;MIF;PPIA
old_vs_young_up	TF_Perturbations_Followed_by_Expression	HEY2 KO MOUSE GSE6526 CREEDSID GENE 1509 DOWN	3/303	0.000684389	0.0015234	21.8756	159.407	PKM;S100A4;ALDOA
old_vs_young_up	TF_Perturbations_Followed_by_Expression	OVOL1 KD BEWO HUMAN GSE66962 RNASEQ DOWN	3/304	0.000690975	0.00153505	21.8018	158.66	SERBP1;GAPDH;PPIA
old_vs_young_up	TF_Perturbations_Followed_by_Expression	XBP1 OE MOUSE GSE6980 CREEDSID GENE 1507 UP	3/305	0.000697603	0.00154372	21.7285	157.92	PKM;RPL27;S100A4
old_vs_young_up	TF_Perturbations_Followed_by_Expression	FOXP1 OE HUMAN GSE51382 CREEDSID GENE 1434 DOWN	3/306	0.000704271	0.00155544	21.6557	157.184	HSP90AB1;SERBP1;GAPDH
old_vs_young_up	TF_Perturbations_Followed_by_Expression	HIVEP2 KO MOUSE GSE41307 CREEDSID GENE 3094 UP	3/307	0.00071098	0.00156415	21.5833	156.455	H3F3B;ALDOA;PPIA
old_vs_young_up	TF_Perturbations_Followed_by_Expression	FOXO1 SIRNA HESC HUMAN GSE94036 RNASEQ DOWN	3/307	0.00071098	0.00156415	21.5833	156.455	PKM;H3F3B;PTMA
old_vs_young_up	TF_Perturbations_Followed_by_Expression	NFKB1 INACTIVATION HUMAN GSE20667 CREEDSID GENE 2573 DOWN	3/308	0.000717729	0.00157594	21.5115	155.731	MIF;ALDOA;PTMA
old_vs_young_up	TF_Perturbations_Followed_by_Expression	ELK1 KD HUMAN GSE34589 CREEDSID GENE 2863 DOWN	3/309	0.00072452	0.00158778	21.4401	155.012	HSP90AB1;H3F3B;RPL27
old_vs_young_up	TF_Perturbations_Followed_by_Expression	EZH2 KO MDAMB231 HUMAN GSE72524 RNASEQ DOWN	3/310	0.000731352	0.00159966	21.3692	154.299	HSP90AB1;S100A4;PPIA
old_vs_young_up	TF_Perturbations_Followed_by_Expression	ZBTB48 KO U2OS HUMAN GSE96777 RNASEQ UP	3/311	0.000738225	0.00161158	21.2987	153.591	HSP90AB1;PKM;PTMA
old_vs_young_up	TF_Perturbations_Followed_by_Expression	PPARG V290M DOMNEG MOUSE GSE11870 CREEDSID GENE 1726 UP	3/312	0.000745139	0.00162354	21.2287	152.888	PKM;S100A4;GAPDH
old_vs_young_up	TF_Perturbations_Followed_by_Expression	ATF6 INDUCED MOUSE GSE8322 CREEDSID GENE 1473 UP	3/313	0.000752095	0.00163242	21.1591	152.19	H3F3B;PPIA;PTMA
old_vs_young_up	TF_Perturbations_Followed_by_Expression	POU1F1 MUT MOUSE GSE3129 CREEDSID GENE 1728 DOWN	3/313	0.000752095	0.00163242	21.1591	152.19	HSP90AB1;GAPDH;PPIA
old_vs_young_up	TF_Perturbations_Followed_by_Expression	SP1 KD HUMAN GSE37935 CREEDSID GENE 2219 DOWN	3/314	0.000759092	0.00164446	21.09	151.498	HSP90AB1;H3F3B;ALDOA
old_vs_young_up	TF_Perturbations_Followed_by_Expression	KLF5 KO MOUSE GSE9244 CREEDSID GENE 580 DOWN	3/315	0.000766131	0.00165654	21.0214	150.811	PKM;SERBP1;PTMA
old_vs_young_up	TF_Perturbations_Followed_by_Expression	HNF4A KD HUMAN GSE25417 CREEDSID GENE 1357 UP	3/317	0.000780334	0.00168404	20.8854	149.451	H3F3B;S100A4;PPIA
old_vs_young_up	TF_Perturbations_Followed_by_Expression	PAX7 OE H9 HUMAN GSE98976 MESOD RNASEQ DOWN	3/318	0.000787499	0.00169627	20.818	148.779	HSP90AB1;SERBP1;PTMA
old_vs_young_up	TF_Perturbations_Followed_by_Expression	MYOD1 MUT MOUSE GSE6487 CREEDSID GENE 1178 DOWN	3/320	0.000801954	0.00172412	20.6845	147.449	H3F3B;SERBP1;GAPDH
old_vs_young_up	TF_Perturbations_Followed_by_Expression	TFAP2C KD MOUSE GSE10175 CREEDSID GENE 1498 DOWN	3/321	0.000809245	0.0017365	20.6184	146.791	H3F3B;RPL27;PPIA
old_vs_young_up	TF_Perturbations_Followed_by_Expression	DLX4 OE HUMAN GSE21657 CREEDSID GENE 2160 DOWN	3/323	0.000823954	0.00176473	20.4875	145.49	PKM;RPL27;MIF
old_vs_young_up	TF_Perturbations_Followed_by_Expression	PRRX1 SIRNA BT549 HUMAN GSE79586 RNASEQ UP	3/324	0.000831372	0.00177391	20.4226	144.846	SERBP1;PPIA;PTMA
old_vs_young_up	TF_Perturbations_Followed_by_Expression	ADAR OE HEK293 HUMAN GSE87198 RNASEQ DOWN	3/324	0.000831372	0.00177391	20.4226	144.846	PKM;RPL27;PPIA
old_vs_young_up	TF_Perturbations_Followed_by_Expression	NFE2L2 DEFICIENCY MOUSE GSE7810 CREEDSID GENE 1048 DOWN	3/325	0.000838833	0.00178646	20.3582	144.207	HSP90AB1;RPL27;S100A4
old_vs_young_up	TF_Perturbations_Followed_by_Expression	NR2F2 KD HUMAN GSE47438 CREEDSID GENE 2217 UP	3/326	0.000846337	0.00179569	20.2941	143.573	SERBP1;RPL27;GAPDH
old_vs_young_up	TF_Perturbations_Followed_by_Expression	AIRE OE MOUSE GSE12073 CREEDSID GENE 1173 UP	3/326	0.000846337	0.00179569	20.2941	143.573	PKM;ALDOA;GAPDH
old_vs_young_up	TF_Perturbations_Followed_by_Expression	KLF2 KD HUMAN GSE55667 CREEDSID GENE 2879 UP	3/328	0.000861473	0.00182099	20.1672	142.317	HSP90AB1;S100A4;GAPDH
old_vs_young_up	TF_Perturbations_Followed_by_Expression	EBF1 OE MOUSE GSE2192 CREEDSID GENE 857 DOWN	3/328	0.000861473	0.00182099	20.1672	142.317	HSP90AB1;H3F3B;GAPDH
old_vs_young_up	TF_Perturbations_Followed_by_Expression	SOX9 OE MOUSE GSE34060 CREEDSID GENE 2743 UP	3/331	0.000884501	0.00186271	19.9797	140.467	HSP90AB1;H3F3B;PTMA
old_vs_young_up	TF_Perturbations_Followed_by_Expression	SNAI1 KO MOUSE GSE53107 CREEDSID GENE 1448 UP	3/331	0.000884501	0.00186271	19.9797	140.467	HSP90AB1;PKM;GAPDH
old_vs_young_up	TF_Perturbations_Followed_by_Expression	AFF4 SHRNA HELA HUMAN GSE69021 RNASEQ UP	3/332	0.000892263	0.00187557	19.9179	139.859	H3F3B;SERBP1;PPIA
old_vs_young_up	TF_Perturbations_Followed_by_Expression	OVOL1 OE MDA HUMAN GSE51975 RNASEQ UP	3/335	0.000915812	0.00192151	19.7349	138.06	HSP90AB1;SERBP1;PTMA
old_vs_young_up	TF_Perturbations_Followed_by_Expression	ZNF589 SIRNA T47D HUMAN GSE79586 RNASEQ DOWN	3/338	0.000939754	0.0019681	19.5552	136.298	SERBP1;PPIA;PTMA
old_vs_young_up	TF_Perturbations_Followed_by_Expression	E2F1 OE HUMAN GSE2715 CREEDSID GENE 1129 DOWN	3/342	0.000972295	0.00203249	19.3206	134.004	HSP90AB1;SERBP1;PTMA
old_vs_young_up	TF_Perturbations_Followed_by_Expression	POU1F1 OE HUMAN GSE64101 CREEDSID GENE 2931 UP	3/343	0.000980541	0.00204595	19.2627	133.441	H3F3B;MIF;ALDOA
old_vs_young_up	TF_Perturbations_Followed_by_Expression	ASCL1 KO G523NS HUMAN GSE87615 RNASEQ UP	3/344	0.000988832	0.00205568	19.2053	132.881	ALDOA;GAPDH;PPIA
old_vs_young_up	TF_Perturbations_Followed_by_Expression	ZEB2 SHRNA H1 HUMAN GSE69618 DAY10 RNASEQ UP	3/344	0.000988832	0.00205568	19.2053	132.881	HSP90AB1;RPL27;PTMA
old_vs_young_up	TF_Perturbations_Followed_by_Expression	KLF10 SIRNA PANC1 HUMAN GSE90566 RNASEQ UP	3/346	0.00100555	0.00208279	19.0914	131.773	HSP90AB1;H3F3B;SERBP1
old_vs_young_up	TF_Perturbations_Followed_by_Expression	PPARA OE MOUSE GSE5777 CREEDSID GENE 271 DOWN	3/346	0.00100555	0.00208279	19.0914	131.773	PKM;RPL27;ALDOA
old_vs_young_up	TF_Perturbations_Followed_by_Expression	OTX2 SILENCING HUMAN GSE22875 CREEDSID GENE 163 UP	3/348	0.00102244	0.00211392	18.9787	130.679	PKM;H3F3B;PTMA
old_vs_young_up	TF_Perturbations_Followed_by_Expression	ZEB1 OE CFPAC1 HUMAN GSE64558 RNASEQ UP	3/349	0.00103096	0.00212377	18.9229	130.138	HSP90AB1;PKM;ALDOA
old_vs_young_up	TF_Perturbations_Followed_by_Expression	SOX7 OE HUMAN GSE10809 CREEDSID GENE 150 DOWN	3/349	0.00103096	0.00212377	18.9229	130.138	RPL27;MIF;ALDOA
old_vs_young_up	TF_Perturbations_Followed_by_Expression	HOXC13 OE MOUSE GSE2374 CREEDSID GENE 201 DOWN	3/351	0.00104812	0.00215521	18.8123	129.066	ALDOA;GAPDH;PTMA
old_vs_young_up	TF_Perturbations_Followed_by_Expression	PRRX1 SIRNA MDAMB231 HUMAN GSE79586 RNASEQ UP	3/352	0.00105677	0.00216907	18.7574	128.536	SERBP1;RPL27;PPIA
old_vs_young_up	TF_Perturbations_Followed_by_Expression	EZH2 SHRNA HUVEC HUMAN GSE71164 RNASEQ DOWN	3/353	0.00106547	0.00218296	18.7029	128.009	HSP90AB1;PKM;GAPDH
old_vs_young_up	TF_Perturbations_Followed_by_Expression	PAX3 KD HUMAN GSE16249 CREEDSID GENE 2757 DOWN	3/354	0.00107421	0.0021969	18.6486	127.485	SERBP1;GAPDH;PTMA
old_vs_young_up	TF_Perturbations_Followed_by_Expression	FOXP3 OE SW780 HUMAN GSE81157 RNASEQ UP	3/356	0.00109183	0.00222891	18.5411	126.448	H3F3B;S100A4;PTMA
old_vs_young_up	TF_Perturbations_Followed_by_Expression	ZNF142 SIRNA MCF7 HUMAN GSE79586 RNASEQ UP	3/357	0.00110071	0.002243	18.4878	125.935	HSP90AB1;H3F3B;PPIA
old_vs_young_up	TF_Perturbations_Followed_by_Expression	SRF KD MOUSE GSE1948 CREEDSID GENE 1156 DOWN	3/366	0.0011827	0.00240574	18.0211	121.462	PKM;H3F3B;PTMA
old_vs_young_up	TF_Perturbations_Followed_by_Expression	LHX1 MUT ABLATION MOUSE GSE4230 CREEDSID GENE 775 UP	3/367	0.00119204	0.00241607	17.9707	120.98	PKM;MIF;GAPDH
old_vs_young_up	TF_Perturbations_Followed_by_Expression	ZNF143 SIRNA MCF7 HUMAN GSE76453 RNASEQ UP	3/367	0.00119204	0.00241607	17.9707	120.98	PKM;SERBP1;PTMA
old_vs_young_up	TF_Perturbations_Followed_by_Expression	WT1 OE HUMAN GSE5117 CREEDSID GENE 2720 UP	3/368	0.00120143	0.00243075	17.9205	120.502	PKM;ALDOA;PTMA
old_vs_young_up	TF_Perturbations_Followed_by_Expression	SUZ12 KD HEK293 HUMAN GSE50177 RNASEQ DOWN	3/370	0.00122035	0.00246463	17.8211	119.555	RPL27;GAPDH;PPIA
old_vs_young_up	TF_Perturbations_Followed_by_Expression	PLAGL2 OE MOUSE GSE21143 CREEDSID GENE 2546 UP	3/372	0.00123946	0.00249877	17.7227	118.619	RPL27;PPIA;PTMA
old_vs_young_up	TF_Perturbations_Followed_by_Expression	STAT3 SIRNA HCC70 HUMAN GSE85579 RNASEQ DOWN	3/377	0.00128806	0.00259214	17.4813	116.331	SERBP1;PPIA;PTMA
old_vs_young_up	TF_Perturbations_Followed_by_Expression	ZMAT4 SIRNA T47D HUMAN GSE79586 RNASEQ UP	3/378	0.00129793	0.00259815	17.4338	115.882	H3F3B;RPL27;GAPDH
old_vs_young_up	TF_Perturbations_Followed_by_Expression	TP63 DEPLETION HUMAN GSE5993 CREEDSID GENE 90 DOWN	3/378	0.00129793	0.00259815	17.4338	115.882	HSP90AB1;RPL27;MIF
old_vs_young_up	TF_Perturbations_Followed_by_Expression	ZNF217 SIRNA MCF7 HUMAN GSE58326 RNASEQ DOWN	3/378	0.00129793	0.00259815	17.4338	115.882	HSP90AB1;GAPDH;PTMA
old_vs_young_up	TF_Perturbations_Followed_by_Expression	TP53 SIRNA HESC HUMAN GSE76023 RNASEQ UP	3/379	0.00130784	0.00261337	17.3865	115.436	RPL27;PPIA;PTMA
old_vs_young_up	TF_Perturbations_Followed_by_Expression	EZH2 SIRNA HUVEC HUMAN GSE87534 RNASEQ UP	3/383	0.00134796	0.00268408	17.2	113.678	SERBP1;RPL27;PTMA
old_vs_young_up	TF_Perturbations_Followed_by_Expression	EZH2 KO HESC HUMAN GSE76626 RNASEQ DOWN	3/383	0.00134796	0.00268408	17.2	113.678	PKM;SERBP1;GAPDH
old_vs_young_up	TF_Perturbations_Followed_by_Expression	CTCF SIRNA HEK293 HUMAN GSE44267 RNASEQ DOWN	3/384	0.00135812	0.00269956	17.154	113.245	SERBP1;ALDOA;PTMA
old_vs_young_up	TF_Perturbations_Followed_by_Expression	SOX11 DEPLETION HUMAN GSE34763 CREEDSID GENE 353 UP	3/390	0.00142005	0.0028128	16.8829	110.702	HSP90AB1;H3F3B;SERBP1
old_vs_young_up	TF_Perturbations_Followed_by_Expression	ESR2 KO MOUSE GSE1050 CREEDSID GENE 901 DOWN	3/390	0.00142005	0.0028128	16.8829	110.702	H3F3B;PPIA;PTMA
old_vs_young_up	TF_Perturbations_Followed_by_Expression	PAX7 OE H9 HUMAN GSE98976 PROLIFMYOG RNASEQ UP	3/395	0.00147301	0.00290753	16.6633	108.652	PKM;GAPDH;PPIA
old_vs_young_up	TF_Perturbations_Followed_by_Expression	GLI1 SIRNA HCT116 HUMAN GSE57871 4HR RNASEQ UP	3/399	0.00151627	0.00298253	16.4916	107.055	RPL27;ALDOA;PPIA
old_vs_young_up	TF_Perturbations_Followed_by_Expression	PGR SIRNA HESC HUMAN GSE94036 RNASEQ DOWN	3/406	0.00159389	0.00312978	16.1993	104.349	PKM;H3F3B;PTMA
old_vs_young_up	TF_Perturbations_Followed_by_Expression	YY2 KD HUMAN GSE14964 CREEDSID GENE 517 DOWN	3/410	0.00163936	0.00321348	16.0369	102.852	HSP90AB1;H3F3B;SERBP1
old_vs_young_up	TF_Perturbations_Followed_by_Expression	YY2 KD HUMAN GSE14964 CREEDSID GENE 2081 DOWN	3/458	0.00224991	0.00437247	14.3099	87.2455	HSP90AB1;H3F3B;SERBP1
old_vs_young_up	TF_Perturbations_Followed_by_Expression	SETDB1 KD THP1 HUMAN GSE103409 SGRNA9DAY7 RNASEQ UP	3/478	0.00254107	0.00491303	13.6933	81.82	HSP90AB1;H3F3B;GAPDH
old_vs_young_up	TF_Perturbations_Followed_by_Expression	ZMAT4 SIRNA MCF7 HUMAN GSE79586 RNASEQ UP	3/483	0.00261736	0.00505191	13.5472	80.5462	PKM;H3F3B;PPIA
old_vs_young_up	TF_Perturbations_Followed_by_Expression	ZNF503 SHRNA H1 HUMAN GSE69618 DAY6 RNASEQ UP	3/491	0.00274239	0.0052574	13.3197	78.5718	HSP90AB1;SERBP1;PTMA
old_vs_young_up	TF_Perturbations_Followed_by_Expression	SETDB1 KD THP1 HUMAN GSE103409 SGRNA6DAY7 RNASEQ UP	3/493	0.00277422	0.00530944	13.2639	78.09	HSP90AB1;H3F3B;SERBP1
old_vs_young_down	KEGG_2019_Mouse	ECM-receptor interaction	13/83	2.04556e-10	3.90702e-08	13.1676	293.772	TNXB;LAMA2;LAMB2;LAMA4;FN1;LAMC1;THBS2;COL1A1;COL1A2;COL6A2;COL6A1;COL6A3;CD47
old_vs_young_down	KEGG_2019_Mouse	Complement and coagulation cascades	12/88	5.29909e-09	5.06064e-07	11.1515	212.499	C4B;C3;THBD;C1RB;C1RA;C1S1;CFH;PLAU;SERPING1;PLAT;CFB;CD55
old_vs_young_down	KEGG_2019_Mouse	Protein digestion and absorption	11/90	7.43012e-08	4.73051e-06	9.79724	160.823	DPP4;COL1A1;COL3A1;COL1A2;COL5A1;COL14A1;ELN;COL6A2;COL6A1;COL5A2;COL6A3
old_vs_young_down	KEGG_2019_Mouse	Fluid shear stress and atherosclerosis	13/143	1.70531e-07	7.8475e-06	7.06859	110.159	GSTM2;JUN;EDN1;GSTM1;DUSP1;MMP2;MGST1;PLAT;FOS;HSP90B1;THBD;CTSL;CCL2
old_vs_young_down	KEGG_2019_Mouse	Focal adhesion	15/199	2.2778e-07	7.8475e-06	5.78834	88.532	PDGFRA;JUN;TNXB;LAMA2;ROCK2;LAMB2;LAMA4;FN1;LAMC1;THBS2;COL1A1;COL1A2;COL6A2;COL6A1;COL6A3
old_vs_young_down	KEGG_2019_Mouse	AGE-RAGE signaling pathway in diabetic complications	11/101	2.46518e-07	7.8475e-06	8.59498	130.78	COL1A1;EGR1;THBD;JUN;EDN1;COL3A1;COL1A2;MMP2;FN1;CCL2;TGFBR2
old_vs_young_down	KEGG_2019_Mouse	PI3K-Akt signaling pathway	20/357	2.96424e-07	8.08815e-06	4.25827	64.0081	PDGFRA;NTRK2;TNXB;CSF1;LAMA2;LAMB2;LAMA4;FN1;IL4RA;LAMC1;GNG12;THBS2;HSP90B1;COL1A1;COL1A2;COL6A2;COL6A1;COL6A3;FGFR1;CREB5
old_vs_young_down	KEGG_2019_Mouse	IL-17 signaling pathway	10/91	8.03314e-07	1.91791e-05	8.65476	121.465	NFKBIA;JUN;CCL11;JUND;CCL7;CCL2;FOSB;CXCL1;FOS;HSP90B1
old_vs_young_down	KEGG_2019_Mouse	Relaxin signaling pathway	11/131	3.35142e-06	7.11245e-05	6.43638	81.1378	COL1A1;NFKBIA;JUN;EDN1;COL3A1;COL1A2;MMP2;FOS;GNG12;TGFBR2;CREB5
old_vs_young_down	KEGG_2019_Mouse	Pathways in cancer	23/535	3.78115e-06	7.222e-05	3.23	40.3281	PDGFRA;GSTM2;JUN;EDN1;GSTM1;LAMA2;ROCK2;LAMB2;MMP2;LAMA4;MGST1;FN1;IL4RA;FOS;LAMC1;GNG12;HSP90B1;TGFBR2;NFKBIA;AR;CXCL12;IL6ST;FGFR1
old_vs_young_down	KEGG_2019_Mouse	TNF signaling pathway	10/110	4.60242e-06	7.99148e-05	7.00357	86.0664	NFKBIA;JUN;EDN1;MMP14;CSF1;CCL2;CXCL1;FOS;JUNB;CREB5
old_vs_young_down	KEGG_2019_Mouse	Pertussis	8/76	1.42423e-05	0.00022669	8.19441	91.4438	C4B;C3;C1RB;JUN;C1RA;C1S1;SERPING1;FOS
old_vs_young_down	KEGG_2019_Mouse	Amoebiasis	9/106	2.40487e-05	0.000353331	6.47602	68.8753	COL1A1;COL3A1;COL1A2;SERPINB6A;LAMA2;LAMB2;LAMA4;FN1;LAMC1
old_vs_young_down	KEGG_2019_Mouse	Proteoglycans in cancer	12/203	4.32168e-05	0.0005896	4.41124	44.3298	COL1A1;COL1A2;CTSL;PLAU;ROCK2;LUM;MMP2;FN1;GPC3;TIMP3;DCN;FGFR1
old_vs_young_down	KEGG_2019_Mouse	Prostate cancer	8/97	8.3976e-05	0.00106929	6.2542	58.6956	NFKBIA;PDGFRA;AR;PLAU;PLAT;HSP90B1;FGFR1;CREB5
old_vs_young_down	KEGG_2019_Mouse	Osteoclast differentiation	9/128	0.000105821	0.00126323	5.27286	48.2665	NFKBIA;JUN;JUND;CSF1;CTSK;FOSB;FOS;JUNB;TGFBR2
old_vs_young_down	KEGG_2019_Mouse	Rheumatoid arthritis	7/84	0.000218907	0.00245948	6.30678	53.1464	JUN;CXCL12;CSF1;CTSL;CTSK;CCL2;FOS
old_vs_young_down	KEGG_2019_Mouse	Cytokine-cytokine receptor interaction	13/292	0.000360266	0.00382282	3.26855	25.9152	IL33;CCL11;CSF1;IL4RA;CXCL1;CXCL13;TGFBR2;CXCL12;CCL7;CCL2;ACKR3;IL6ST;IL11RA1
old_vs_young_down	KEGG_2019_Mouse	Lysosome	8/124	0.000457143	0.00445569	4.79188	36.852	LAPTM4A;LAMP1;CTSL;CTSK;LAMP2;PSAP;CTSH;CTSB
old_vs_young_down	KEGG_2019_Mouse	Staphylococcus aureus infection	7/95	0.000466564	0.00445569	5.51534	42.3033	C4B;C3;C1RB;C1RA;C1S1;CFH;CFB
old_vs_young_down	KEGG_2019_Mouse	Chagas disease (American trypanosomiasis)	7/103	0.000758431	0.00689811	5.05367	36.3068	C3;NFKBIA;JUN;ACE;CCL2;FOS;TGFBR2
old_vs_young_down	KEGG_2019_Mouse	Apoptosis	8/141	0.00106457	0.00924239	4.17576	28.5838	NFKBIA;JUN;TUBA1A;CTSL;CTSK;CTSH;FOS;CTSB
old_vs_young_down	KEGG_2019_Mouse	Small cell lung cancer	6/92	0.00221853	0.0184234	4.82083	29.4597	NFKBIA;LAMA2;LAMB2;LAMA4;FN1;LAMC1
old_vs_young_down	KEGG_2019_Mouse	Chemokine signaling pathway	9/197	0.00239405	0.0184846	3.32585	20.0707	NFKBIA;CCL11;CXCL12;CCL7;ROCK2;CCL2;CXCL1;GNG12;CXCL13
old_vs_young_down	KEGG_2019_Mouse	Human papillomavirus infection	13/360	0.00241945	0.0184846	2.61883	15.7764	TNXB;LAMA2;LAMB2;LAMA4;FN1;LAMC1;THBS2;COL1A1;COL1A2;COL6A2;COL6A1;COL6A3;CREB5
old_vs_young_down	KEGG_2019_Mouse	Th17 cell differentiation	6/102	0.00371653	0.0273022	4.31646	24.1504	NFKBIA;JUN;IL4RA;FOS;IL6ST;TGFBR2
old_vs_young_down	KEGG_2019_Mouse	Kaposi sarcoma-associated herpesvirus infection	9/216	0.00440102	0.0311331	3.01764	16.3735	C3;NFKBIA;JUN;ZFP36;UBB;CXCL1;FOS;GNG12;IL6ST
old_vs_young_down	KEGG_2019_Mouse	Parathyroid hormone synthesis, secretion and action	6/107	0.00469873	0.0319555	4.10173	21.9872	EGR1;MMP14;JUND;FOS;FGFR1;CREB5
old_vs_young_down	KEGG_2019_Mouse	Phagosome	8/180	0.00485188	0.0319555	3.2225	17.1707	C3;C1RB;C1RA;TUBA1A;LAMP1;CTSL;LAMP2;THBS2
old_vs_young_down	KEGG_2019_Mouse	Amino sugar and nucleotide sugar metabolism	4/49	0.00549584	0.0329602	6.11189	31.8048	UGDH;GFPT2;UAP1;CMAH
old_vs_young_down	KEGG_2019_Mouse	Malaria	4/49	0.00549584	0.0329602	6.11189	31.8048	LRP1;CD81;CCL2;THBS2
old_vs_young_down	KEGG_2019_Mouse	Salmonella infection	5/78	0.00552213	0.0329602	4.7193	24.5356	JUN;ROCK2;CXCL1;LBP;FOS
old_vs_young_down	KEGG_2019_Mouse	Th1 and Th2 cell differentiation	5/87	0.00870408	0.0503782	4.1994	19.9218	NFKBIA;JUN;MAF;IL4RA;FOS
old_vs_young_down	KEGG_2019_Mouse	Legionellosis	4/58	0.00994629	0.0558748	5.09091	23.4719	EEF1A1;C3;NFKBIA;CXCL1
old_vs_young_down	KEGG_2019_Mouse	NOD-like receptor signaling pathway	8/205	0.0103056	0.0562393	2.80995	12.8557	NFKBIA;JUN;IFI204;TXNIP;CCL2;CXCL1;ANTXR1;CTSB
old_vs_young_down	KEGG_2019_Mouse	MAPK signaling pathway	10/294	0.0110068	0.0583971	2.44291	11.0157	PDGFRA;NTRK2;JUN;JUND;CSF1;DUSP1;FOS;GNG12;FGFR1;TGFBR2
old_vs_young_down	KEGG_2019_Mouse	Hematopoietic cell lineage	5/94	0.0119219	0.0615426	3.86773	17.1317	CSF1;IL4RA;CD34;IL11RA1;CD55
old_vs_young_down	KEGG_2019_Mouse	Glutathione metabolism	4/64	0.0139276	0.0700045	4.58042	19.5762	GSTM2;GSTM1;GPX3;MGST1
old_vs_young_down	KEGG_2019_Mouse	Toll-like receptor signaling pathway	5/99	0.0146608	0.0718006	3.66107	15.4591	NFKBIA;JUN;CTSK;LBP;FOS
old_vs_young_down	KEGG_2019_Mouse	Metabolism of xenobiotics by cytochrome P450	4/66	0.0154493	0.0737704	4.43221	18.4832	ALDH1A3;GSTM2;GSTM1;MGST1
old_vs_young_down	KEGG_2019_Mouse	Leishmaniasis	4/67	0.0162478	0.075691	4.36164	17.9691	C3;NFKBIA;JUN;FOS
old_vs_young_down	KEGG_2019_Mouse	Amphetamine addiction	4/68	0.0170718	0.0776359	4.29327	17.475	JUN;FOSB;FOS;CREB5
old_vs_young_down	KEGG_2019_Mouse	Toxoplasmosis	5/108	0.020595	0.0895368	3.33964	12.9668	NFKBIA;LAMA2;LAMB2;LAMA4;LAMC1
old_vs_young_down	KEGG_2019_Mouse	B cell receptor signaling pathway	4/72	0.0206263	0.0895368	4.0399	15.6796	NFKBIA;JUN;CD81;FOS
old_vs_young_down	KEGG_2019_Mouse	Drug metabolism	5/114	0.0253143	0.107445	3.15484	11.5984	ALDH1A3;GSTM2;GSTM1;MGST1;XDH
old_vs_young_down	KEGG_2019_Mouse	Cocaine addiction	3/48	0.0323172	0.134187	4.56794	15.6779	JUN;FOSB;CREB5
old_vs_young_down	KEGG_2019_Mouse	Human cytomegalovirus infection	8/255	0.0330448	0.134289	2.23539	7.62244	PDIA3;NFKBIA;PDGFRA;CXCL12;ROCK2;CCL2;GNG12;CREB5
old_vs_young_down	KEGG_2019_Mouse	cAMP signaling pathway	7/211	0.0346367	0.137825	2.3651	7.95346	NFKBIA;JUN;EDN1;ROCK2;FXYD1;FOS;CREB5
old_vs_young_down	KEGG_2019_Mouse	Regulation of actin cytoskeleton	7/217	0.0393505	0.153387	2.29682	7.43078	PDGFRA;GSN;CXCL12;ROCK2;FN1;GNG12;FGFR1
old_vs_young_down	KEGG_2019_Mouse	GnRH signaling pathway	4/90	0.0419718	0.160332	3.19141	10.1192	EGR1;MMP14;JUN;MMP2
old_vs_young_down	KEGG_2019_Mouse	TGF-beta signaling pathway	4/91	0.0434207	0.162615	3.15457	9.89532	FST;NBL1;DCN;TGFBR2
old_vs_young_down	KEGG_2019_Mouse	Estrogen signaling pathway	5/134	0.0457967	0.168215	2.66299	8.21146	JUN;MMP2;FOS;HSP90B1;CREB5
old_vs_young_down	KEGG_2019_Mouse	Chemical carcinogenesis	4/94	0.0479346	0.172745	3.04895	9.26246	ALDH1A3;GSTM2;GSTM1;MGST1
old_vs_young_down	KEGG_2019_Mouse	Inflammatory bowel disease (IBD)	3/59	0.0541618	0.191572	3.66862	10.6969	JUN;MAF;IL4RA
old_vs_young_down	KEGG_2019_Mouse	Choline metabolism in cancer	4/99	0.0560124	0.194516	2.88774	8.323	PDGFRA;JUN;FOS;PLPP3
old_vs_young_down	KEGG_2019_Mouse	Systemic lupus erythematosus	5/143	0.0574982	0.19611	2.48818	7.10624	C4B;C3;C1RB;C1RA;C1S1
old_vs_young_down	KEGG_2019_Mouse	NF-kappa B signaling pathway	4/102	0.0611891	0.205037	2.79892	7.81957	NFKBIA;CXCL12;PLAU;LBP
old_vs_young_down	KEGG_2019_Mouse	Human T-cell leukemia virus 1 infection	7/245	0.0667804	0.219915	2.0237	5.47682	NFKBIA;EGR1;JUN;ZFP36;FOS;TGFBR2;CREB5
old_vs_young_down	KEGG_2019_Mouse	Wnt signaling pathway	5/160	0.0838437	0.26354	2.21336	5.48647	SFRP4;JUN;SFRP2;ROCK2;SERPINF1
old_vs_young_down	KEGG_2019_Mouse	Leukocyte transendothelial migration	4/115	0.0863998	0.26354	2.46948	6.04718	CXCL12;ROCK2;MMP2;THY1
old_vs_young_down	KEGG_2019_Mouse	Hepatitis B	5/163	0.0890578	0.26354	2.171	5.25049	NFKBIA;JUN;FOS;TGFBR2;CREB5
old_vs_young_down	KEGG_2019_Mouse	Protein processing in endoplasmic reticulum	5/163	0.0890578	0.26354	2.171	5.25049	PDIA3;MAN1A;RRBP1;HSP90B1;TXNDC5
old_vs_young_down	KEGG_2019_Mouse	Thyroid hormone synthesis	3/73	0.0896863	0.26354	2.9328	7.07227	GPX3;CREB5;HSP90B1
old_vs_young_down	KEGG_2019_Mouse	Renin secretion	3/76	0.0983048	0.284488	2.81185	6.52259	EDN1;ACE;CTSB
old_vs_young_down	KEGG_2019_Mouse	Platelet activation	4/125	0.108703	0.309885	2.26423	5.02464	COL1A1;COL3A1;COL1A2;ROCK2
old_vs_young_down	KEGG_2019_Mouse	Viral carcinogenesis	6/229	0.11692	0.325391	1.84618	3.96238	C3;NFKBIA;JUN;GSN;IL6ST;CREB5
old_vs_young_down	KEGG_2019_Mouse	Tuberculosis	5/178	0.117549	0.325391	1.98124	4.24163	C3;LAMP1;LAMP2;LSP1;LBP
old_vs_young_down	KEGG_2019_Mouse	Autophagy	4/130	0.120732	0.329425	2.17383	4.59587	LAMP1;CTSL;LAMP2;CTSB
old_vs_young_down	KEGG_2019_Mouse	Ras signaling pathway	6/233	0.124068	0.33376	1.81327	3.78417	PDGFRA;NTRK2;CSF1;GNG12;PLA1A;FGFR1
old_vs_young_down	KEGG_2019_Mouse	Hypertrophic cardiomyopathy (HCM)	3/86	0.129252	0.342878	2.47181	5.0573	EDN1;ACE;LAMA2
old_vs_young_down	KEGG_2019_Mouse	Fc gamma R-mediated phagocytosis	3/87	0.132519	0.346727	2.44226	4.93588	MARCKS;GSN;PLPP3
old_vs_young_down	KEGG_2019_Mouse	Colorectal cancer	3/88	0.135814	0.350547	2.4134	4.81829	JUN;FOS;TGFBR2
old_vs_young_down	KEGG_2019_Mouse	Antigen processing and presentation	3/90	0.142488	0.362868	2.35768	4.59395	PDIA3;CTSL;CTSB
old_vs_young_down	KEGG_2019_Mouse	Vascular smooth muscle contraction	4/140	0.146389	0.367899	2.01296	3.86787	EDN1;RAMP2;ROCK2;ADM
old_vs_young_down	KEGG_2019_Mouse	T cell receptor signaling pathway	3/101	0.180969	0.432064	2.09187	3.57591	NFKBIA;JUN;FOS
old_vs_young_down	KEGG_2019_Mouse	Insulin resistance	3/110	0.214276	0.488098	1.91504	2.9501	NFKBIA;GFPT2;CREB5
old_vs_young_down	KEGG_2019_Mouse	JAK-STAT signaling pathway	4/164	0.215189	0.488098	1.70892	2.6253	PDGFRA;IL4RA;IL6ST;IL11RA1
old_vs_young_down	KEGG_2019_Mouse	C-type lectin receptor signaling pathway	3/112	0.221852	0.488098	1.87971	2.83037	NFKBIA;JUN;LSP1
old_vs_young_down	KEGG_2019_Mouse	Tight junction	4/167	0.224359	0.488098	1.67721	2.5066	JUN;TUBA1A;ROCK2;NEDD4
old_vs_young_down	KEGG_2019_Mouse	MicroRNAs in cancer	6/281	0.224467	0.488098	1.49309	2.23071	PDGFRA;ZEB2;MARCKS;TNXB;PLAU;TIMP3
old_vs_young_down	KEGG_2019_Mouse	Cholinergic synapse	3/113	0.225659	0.488098	1.86253	2.7728	FOS;GNG12;CREB5
old_vs_young_down	KEGG_2019_Mouse	Influenza A	4/168	0.227439	0.488098	1.66689	2.46846	NFKBIA;IL33;JUN;CCL2
old_vs_young_down	KEGG_2019_Mouse	Hepatocellular carcinoma	4/171	0.23674	0.493122	1.6367	2.35815	GSTM2;GSTM1;MGST1;TGFBR2
old_vs_young_down	KEGG_2019_Mouse	Neurotrophin signaling pathway	3/121	0.25653	0.526852	1.73555	2.36123	NFKBIA;NTRK2;JUN
old_vs_young_down	KEGG_2019_Mouse	Human immunodeficiency virus 1 infection	5/238	0.263938	0.533079	1.46653	1.95348	PDIA3;NFKBIA;JUN;FOS;GNG12
old_vs_young_down	KEGG_2019_Mouse	Axon guidance	4/180	0.265144	0.533079	1.55229	2.06063	CXCL12;SEMA3C;ROCK2;SLIT3
old_vs_young_down	KEGG_2019_Mouse	Transcriptional misregulation in cancer	4/183	0.274753	0.54127	1.52604	1.97146	MAF;PLAU;PLAT;TGFBR2
old_vs_young_down	KEGG_2019_Mouse	Serotonergic synapse	3/132	0.299793	0.560077	1.58666	1.91139	APP;DUSP1;GNG12
old_vs_young_down	KEGG_2019_Mouse	Dopaminergic synapse	3/135	0.311678	0.566957	1.55036	1.80739	FOS;GNG12;CREB5
old_vs_young_down	KEGG_2019_Mouse	Purine metabolism	3/136	0.315643	0.567434	1.53863	1.77426	PNP;GDA;XDH
old_vs_young_down	KEGG_2019_Mouse	Signaling pathways regulating pluripotency of stem cells	3/137	0.31961	0.567434	1.52707	1.74186	IL6ST;KLF4;FGFR1
old_vs_young_down	KEGG_2019_Mouse	Apelin signaling pathway	3/138	0.323577	0.567434	1.51568	1.71017	EGR1;PLAT;GNG12
old_vs_young_down	KEGG_2019_Mouse	Alcoholism	4/199	0.326794	0.567434	1.39968	1.56543	NTRK2;FOSB;GNG12;CREB5
old_vs_young_down	KEGG_2019_Mouse	Measles	3/144	0.347368	0.597723	1.45074	1.53397	NFKBIA;JUN;FOS
old_vs_young_down	KEGG_2019_Mouse	Breast cancer	3/147	0.359238	0.603745	1.4203	1.45406	JUN;FOS;FGFR1
old_vs_young_down	KEGG_2019_Mouse	Oxytocin signaling pathway	3/154	0.386799	0.636885	1.35397	1.28607	JUN;ROCK2;FOS
old_vs_young_down	KEGG_2019_Mouse	Epstein-Barr virus infection	4/229	0.42509	0.665509	1.21119	1.03612	PDIA3;NFKBIA;JUN;NEDD4
old_vs_young_down	KEGG_2019_Mouse	Ribosome	3/170	0.448553	0.672811	1.22325	0.980711	RPL10;RPLP1;RPS2
old_vs_young_down	KEGG_2019_Mouse	Alzheimer disease	3/175	0.467357	0.681413	1.18738	0.903199	APP;LRP1;LPL
old_vs_young_down	KEGG_2019_Mouse	Endocytosis	4/269	0.549379	0.783069	1.02626	0.614694	PDGFRA;UBB;NEDD4;TGFBR2
old_vs_young_down	KEGG_2019_Mouse	Rap1 signaling pathway	3/209	0.586469	0.823644	0.989682	0.52813	PDGFRA;CSF1;FGFR1
old_vs_young_down	KEGG_2019_Mouse	Herpes simplex virus 1 infection	4/433	0.876561	0.922178	0.628588	0.0828155	C3;PDIA3;NFKBIA;CCL2
old_vs_young_down	KEGG_2019_Mouse	Neuroactive ligand-receptor interaction	3/348	0.883147	0.922178	0.586729	0.072909	C3;EDN1;ADM
old_vs_young_down	MSigDB_Hallmark_2020	Epithelial Mesenchymal Transition	49/200	2.85232e-46	1.31207e-44	26.3359	2761.87	ECM1;SPARC;ELN;CXCL1;LAMC1;LOXL1;LOXL2;BASP1;DPYSL3;TIMP3;PMEPA1;CCN1;POSTN;IGFBP4;MMP2;PCOLCE;DCN;TGFBR3;SFRP4;MMP14;COL6A2;COL6A3;PPIB;LAMA2;PCOLCE2;LRP1;HTRA1;FBLN1;THY1;THBS2;FSTL1;ABI3BP;SERPINH1;SLIT3;JUN;PRRX1;LUM;FN1;COL1A1;MFAP5;COL3A1;COL1A2;BMP1;CXCL12;COL5A1;COL5A2;PMP22;PTX3;FBN1
old_vs_young_down	MSigDB_Hallmark_2020	Coagulation	28/138	3.06125e-24	7.04087e-23	19.0423	1031.01	ARF4;SPARC;CFH;LRP1;GDA;HTRA1;PLAT;PRSS23;C3;DPP4;THBD;PLAU;CTSK;LAMP2;S100A13;CTSH;TIMP3;CTSB;ANXA1;GSN;MMP2;FN1;GNG12;MMP14;BMP1;SERPING1;CFB;FBN1
old_vs_young_down	MSigDB_Hallmark_2020	TNF-alpha Signaling via NF-kB	28/200	1.1745e-19	1.80091e-18	12.1397	529.149	CSF1;TNFAIP6;CEBPD;CXCL1;ZFP36;PLAU;PMEPA1;CCL2;CCN1;JUNB;IER2;EGR1;JUN;EDN1;DUSP1;GFPT2;FOS;KLF4;NFKBIA;KLF6;MARCKS;KLF9;FOSB;ACKR3;PTX3;PLPP3;IL6ST;ATF3
old_vs_young_down	MSigDB_Hallmark_2020	Hypoxia	19/200	1.09265e-10	1.25655e-09	7.5646	173.511	CDKN1C;ERRFI1;JUN;CAVIN1;DUSP1;CAVIN3;ADM;FOS;DCN;PLAC8;ZFP36;KLF6;CSRP2;COL5A1;HAS1;GPC3;ACKR3;CCN1;ATF3
old_vs_young_down	MSigDB_Hallmark_2020	Apoptosis	17/161	2.04625e-10	1.88255e-09	8.46108	188.765	IFITM3;APP;JUN;GSTM1;ANXA1;GSN;GPX3;LUM;MMP2;PLAT;DCN;TGFBR3;TIMP2;TXNIP;TIMP3;IGFBP6;ATF3
old_vs_young_down	MSigDB_Hallmark_2020	Angiogenesis	9/36	1.67198e-09	1.28185e-08	23.3488	471.861	APP;THBD;POSTN;COL3A1;LUM;COL5A2;LPL;FSTL1;FGFR1
old_vs_young_down	MSigDB_Hallmark_2020	Complement	17/200	5.87099e-09	3.85808e-08	6.64463	125.937	CFH;LRP1;FN1;PLAT;CXCL1;C3;DPP4;MMP14;CTSL;LAMP2;S100A13;TIMP2;SERPING1;CTSH;CFB;CD55;CTSB
old_vs_young_down	MSigDB_Hallmark_2020	UV Response Dn	14/144	2.42191e-08	1.3926e-07	7.63991	133.974	IGFBP5;DUSP1;LAMC1;TGFBR2;COL1A1;TGFBR3;COL3A1;EFEMP1;COL1A2;DLC1;COL5A2;PMP22;CCN1;PLPP3
old_vs_young_down	MSigDB_Hallmark_2020	Myogenesis	16/200	3.90887e-08	1.99786e-07	6.19676	105.701	APP;SPARC;GSN;LAMA2;GPX3;FST;AEBP1;LSP1;SOD3;COL1A1;COL3A1;COL6A2;FXYD1;COL6A3;APOD;CKB
old_vs_young_down	MSigDB_Hallmark_2020	Inflammatory Response	15/200	2.43079e-07	1.11817e-06	5.75676	87.6747	EDN1;CSF1;TNFAIP6;ADM;SLC4A4;NFKBIA;MMP14;KLF6;CCL7;AXL;PDPN;GPC3;CCL2;CD55;LY6E
old_vs_young_down	MSigDB_Hallmark_2020	Interferon Gamma Response	13/200	7.54826e-06	3.15654e-05	4.89969	57.7879	IFITM3;LGALS3BP;IFITM2;CFH;TNFAIP6;NFKBIA;PNP;CCL7;SERPING1;TXNIP;CCL2;CFB;LY6E
old_vs_young_down	MSigDB_Hallmark_2020	KRAS Signaling Up	12/200	3.73719e-05	0.000143259	4.48232	45.6954	TMEM100;IL33;ALDH1A3;ACE;CFH;PRRX1;PLAU;GFPT2;APOD;PLAT;KLF4;CFB
old_vs_young_down	MSigDB_Hallmark_2020	UV Response Up	10/158	0.000106609	0.000377233	4.72056	43.1758	NFKBIA;CDKN1C;MMP14;GPX3;SELENOW;FOSB;FOS;IL6ST;JUNB;ATF3
old_vs_young_down	MSigDB_Hallmark_2020	Interferon Alpha Response	7/97	0.000529258	0.00173899	5.39223	40.6791	IFITM3;LGALS3BP;IFITM2;CSF1;TXNIP;CD47;LY6E
old_vs_young_down	MSigDB_Hallmark_2020	Estrogen Response Late	10/200	0.000704671	0.00216099	3.66917	26.63	UGDH;ZFP36;CXCL12;IGFBP4;FOS;CKB;IL6ST;KLF4;NBL1;PRSS23
old_vs_young_down	MSigDB_Hallmark_2020	IL-6/JAK/STAT3 Signaling	6/87	0.00166829	0.00479634	5.11972	32.7455	JUN;CSF1;CCL7;CXCL1;CXCL13;IL6ST
old_vs_young_down	MSigDB_Hallmark_2020	IL-2/STAT5 Signaling	9/199	0.00256222	0.00641518	3.2905	19.634	IFITM3;CDKN1C;ITIH5;ECM1;KLF6;PNP;CSF1;CD81;COL6A1
old_vs_young_down	MSigDB_Hallmark_2020	Estrogen Response Early	9/200	0.00264975	0.00641518	3.27311	19.4203	AR;CXCL12;IGFBP4;DLC1;FOS;IL6ST;KLF4;NBL1;PRSS23
old_vs_young_down	MSigDB_Hallmark_2020	p53 Pathway	9/200	0.00264975	0.00641518	3.27311	19.4203	APP;JUN;STEAP3;CD81;TXNIP;FOS;KLF4;ATF3;ZFP36L1
old_vs_young_down	MSigDB_Hallmark_2020	Androgen Response	6/100	0.00336979	0.00775052	4.40875	25.0986	ALDH1A3;MAF;ADAMTS1;SELENOP;PMEPA1;UAP1
old_vs_young_down	MSigDB_Hallmark_2020	Cholesterol Homeostasis	5/74	0.00441494	0.00967082	4.9939	27.0807	ERRFI1;GSTM2;LPL;ATF5;ATF3
old_vs_young_down	MSigDB_Hallmark_2020	Reactive Oxygen Species Pathway	4/49	0.00549584	0.0114913	6.11189	31.8048	GPX3;MGST1;LSP1;JUNB
old_vs_young_down	MSigDB_Hallmark_2020	TGF-beta Signaling	4/54	0.00775445	0.0155089	5.4993	26.7238	CDKN1C;PMEPA1;JUNB;SPTBN1
old_vs_young_down	MSigDB_Hallmark_2020	Apical Junction	8/200	0.00896063	0.0171745	2.88387	13.5972	LIMA1;ADAMTS5;CADM3;BMP1;MMP2;THY1;CD34;FBN1
old_vs_young_down	MSigDB_Hallmark_2020	Adipogenesis	7/200	0.0270022	0.047773	2.50131	9.03433	C3;ITIH5;CAVIN1;GPX3;LAMA4;LPL;CD302
old_vs_young_down	MSigDB_Hallmark_2020	Allograft Rejection	7/200	0.0270022	0.047773	2.50131	9.03433	CCL11;CSF1;CCL7;CCL2;THY1;CD47;CXCL13
old_vs_young_down	MSigDB_Hallmark_2020	Xenobiotic Metabolism	6/200	0.071739	0.122222	2.12531	5.59959	UGDH;CYB5A;IGFBP4;FBLN1;XDH;CFB
old_vs_young_down	MSigDB_Hallmark_2020	Unfolded Protein Response	3/113	0.225659	0.357942	1.86253	2.7728	CCL2;ATF3;HSP90B1
old_vs_young_down	MSigDB_Hallmark_2020	mTORC1 Signaling	4/200	0.330076	0.474484	1.39246	1.54345	PNP;IGFBP5;SERPINH1;HSP90B1
old_vs_young_down	MSigDB_Hallmark_2020	Glycolysis	4/200	0.330076	0.474484	1.39246	1.54345	CYB5A;COL5A1;GPC3;DCN
old_vs_young_down	MSigDB_Hallmark_2020	heme Metabolism	4/200	0.330076	0.474484	1.39246	1.54345	C3;LAMP2;TNS1;CTSB
old_vs_young_down	MSigDB_Hallmark_2020	Mitotic Spindle	3/199	0.553197	0.706863	1.04071	0.616143	MARCKS;GSN;SPTBN1
old_vs_young_down	Reactome_2022	Extracellular Matrix Organization R-HSA-1474244	43/291	9.20229e-31	7.41704e-28	13.6618	944.858	SPARC;TNXB;LAMA2;PCOLCE2;COL14A1;LAMA4;HTRA1;FBLN1;LAMC1;NID1;LOXL1;LOXL2;ADAMTS5;ADAMTS2;EFEMP1;CTSL;ADAMTS1;CTSK;SERPINH1;TIMP2;CTSB;LUM;MMP2;FN1;PCOLCE;ASPN;DCN;COL1A1;MFAP5;MMP14;COL3A1;COL1A2;BMP1;COL5A1;COL6A2;COL5A2;COL6A1;MFAP2;COL6A3;CD47;PPIB;DDR2;FBN1
old_vs_young_down	Reactome_2022	Collagen Formation R-HSA-1474290	20/90	1.79215e-18	7.22235e-16	20.7831	849.261	PCOLCE2;COL14A1;LAMA4;PCOLCE;LOXL1;LOXL2;COL1A1;ADAMTS2;COL3A1;BMP1;COL1A2;COL5A1;CTSL;COL6A2;COL6A1;COL5A2;SERPINH1;COL6A3;PPIB;CTSB
old_vs_young_down	Reactome_2022	Assembly Of Collagen Fibrils And Other Multimeric Structures R-HSA-2022090	15/57	2.34091e-15	6.28925e-13	25.5429	860.494	LAMA4;PCOLCE;LOXL1;LOXL2;COL1A1;COL3A1;BMP1;COL1A2;COL5A1;CTSL;COL6A2;COL6A1;COL5A2;COL6A3;CTSB
old_vs_young_down	Reactome_2022	Collagen Biosynthesis And Modifying Enzymes R-HSA-1650814	15/67	3.22315e-14	6.49466e-12	20.6203	640.586	PCOLCE2;COL14A1;PCOLCE;COL1A1;ADAMTS2;COL3A1;BMP1;COL1A2;COL5A1;COL6A2;COL6A1;COL5A2;SERPINH1;COL6A3;PPIB
old_vs_young_down	Reactome_2022	Degradation Of Extracellular Matrix R-HSA-1474228	15/109	5.4891e-11	8.84843e-09	11.3826	268.921	COL14A1;MMP2;LAMA4;HTRA1;LAMC1;NID1;DCN;ADAMTS5;MMP14;BMP1;ADAMTS1;CTSL;CTSK;TIMP2;CTSB
old_vs_young_down	Reactome_2022	Regulation Of IGF Transport And Uptake By IGFBPs R-HSA-381426	15/123	3.16108e-10	4.24639e-08	9.9	216.562	APP;CSF1;IGFBP5;IGFBP4;MMP2;FN1;LAMC1;PRSS23;FSTL1;HSP90B1;C3;MXRA8;GPC3;IGFBP6;FBN1
old_vs_young_down	Reactome_2022	Post-translational Protein Phosphorylation R-HSA-8957275	13/106	4.57157e-09	5.26384e-07	9.8995	190.104	APP;CSF1;IGFBP5;IGFBP4;FN1;LAMC1;PRSS23;FSTL1;HSP90B1;C3;MXRA8;GPC3;FBN1
old_vs_young_down	Reactome_2022	Collagen Chain Trimerization R-HSA-8948216	9/44	1.13749e-08	1.14602e-06	18.0046	329.337	COL1A1;COL3A1;COL1A2;COL5A1;COL14A1;COL6A2;COL5A2;COL6A1;COL6A3
old_vs_young_down	Reactome_2022	Platelet Degranulation R-HSA-114608	12/125	2.82294e-07	2.5281e-05	7.48596	112.891	LGALS3BP;APP;ISLR;ECM1;CLEC3B;SPARC;RARRES2;LAMP2;SELENOP;FN1;SERPING1;TIMP3
old_vs_young_down	Reactome_2022	Response To Elevated Platelet Cytosolic Ca2+ R-HSA-76005	12/130	4.33075e-07	3.26077e-05	7.16693	105.012	LGALS3BP;APP;ISLR;ECM1;CLEC3B;SPARC;RARRES2;LAMP2;SELENOP;FN1;SERPING1;TIMP3
old_vs_young_down	Reactome_2022	Interleukin-4 And Interleukin-13 Signaling R-HSA-6785807	11/107	4.45019e-07	3.26077e-05	8.05533	117.81	COL1A2;ANXA1;CCL11;CEBPD;MMP2;FN1;NDN;CCL2;LBP;FOS;HSP90B1
old_vs_young_down	Reactome_2022	Signaling By Receptor Tyrosine Kinases R-HSA-9006934	23/496	1.05969e-06	6.95267e-05	3.50342	48.1985	EGR1;PDGFRA;NTRK2;SPARC;JUND;LAMA2;ROCK2;LAMA4;PLAT;FOS;LAMC1;THBS2;CXCL12;FLRT2;UBB;AXL;NEDD4;COL6A2;COL6A1;GRB10;FOSB;COL6A3;FGFR1
old_vs_young_down	Reactome_2022	ECM Proteoglycans R-HSA-3000178	8/55	1.19638e-06	6.95267e-05	11.8684	161.84	SPARC;TNXB;LAMA2;LUM;LAMA4;LAMC1;ASPN;DCN
old_vs_young_down	Reactome_2022	Diseases Of Glycosylation R-HSA-3781865	12/143	1.20766e-06	6.95267e-05	6.45143	87.9124	ADAMTSL1;SPON2;ADAMTS5;ADAMTS2;ADAMTS1;LUM;OGN;GPC3;PRELP;THBS2;GPC6;DCN
old_vs_young_down	Reactome_2022	Elastic Fibre Formation R-HSA-1566948	7/39	1.29574e-06	6.96243e-05	15.2105	206.2	MFAP5;EFEMP1;MFAP2;FBLN1;LOXL1;LOXL2;FBN1
old_vs_young_down	Reactome_2022	Binding And Uptake Of Ligands By Scavenger Receptors R-HSA-2173782	7/41	1.84758e-06	9.30716e-05	14.3143	188.972	COL1A1;COL3A1;SPARC;COL1A2;SCARA5;DLC1;HSP90B1
old_vs_young_down	Reactome_2022	Regulation Of Complement Cascade R-HSA-977606	7/45	3.54902e-06	0.000168265	12.8049	160.687	C3;C4B;CFH;CD81;SERPING1;CD55;CFB
old_vs_young_down	Reactome_2022	Scavenging By Class A Receptors R-HSA-3000480	5/19	6.09495e-06	0.000272919	24.6817	296.379	COL1A1;COL3A1;COL1A2;SCARA5;HSP90B1
old_vs_young_down	Reactome_2022	Innate Immune System R-HSA-168249	34/1035	7.54933e-06	0.00032025	2.48231	29.2765	APP;CFH;TNFAIP6;CD81;MGST1;CXCL1;HSP90B1;C4B;C3;PLAC8;LAMP1;UBB;CTSL;PLAU;CTSK;LAMP2;TIMP2;CTSH;LBP;CD55;CTSB;TXNDC5;JUN;GSN;FOS;EEF1A1;NFKBIA;DLC1;QPCT;SERPING1;TXNIP;PTX3;CD47;CFB
old_vs_young_down	Reactome_2022	Crosslinking Of Collagen Fibrils R-HSA-2243919	4/10	8.48822e-06	0.000342075	45.9301	536.318	BMP1;PCOLCE;LOXL1;LOXL2
old_vs_young_down	Reactome_2022	Immune System R-HSA-168256	52/1943	1.03313e-05	0.000396526	2.05882	23.6359	IFITM3;APP;IFITM2;CSF1;TNFAIP6;CD81;CXCL1;C4B;LAMP1;CTSL;PLAU;CTSK;LAMP2;TIMP2;GRB10;CTSH;LBP;CTSB;PDIA3;ANXA1;MMP2;FOS;EEF1A1;SERPING1;TXNIP;CD47;IL6ST;CFB;CCL11;CFH;CEBPD;MGST1;HSP90B1;C3;PLAC8;UBB;NDN;CCL2;XDH;CD55;TXNDC5;EGR1;IL33;JUN;GSN;FN1;NFKBIA;COL1A2;DLC1;NEDD4;QPCT;PTX3
old_vs_young_down	Reactome_2022	Complement Cascade R-HSA-166658	7/55	1.40233e-05	0.000492623	10.1321	113.224	C4B;C3;CFH;CD81;SERPING1;CFB;CD55
old_vs_young_down	Reactome_2022	Defective B3GALTL Causes PpS R-HSA-5083635	6/37	1.40575e-05	0.000492623	13.4114	149.837	ADAMTSL1;SPON2;ADAMTS5;ADAMTS2;ADAMTS1;THBS2
old_vs_young_down	Reactome_2022	Chemokine Receptors Bind Chemokines R-HSA-380108	7/56	1.58298e-05	0.000531617	9.92479	109.705	CCL11;CXCL12;CCL7;CCL2;ACKR3;CXCL1;CXCL13
old_vs_young_down	Reactome_2022	O-glycosylation Of TSR Domain-Containing Proteins R-HSA-5173214	6/38	1.64915e-05	0.000531685	12.9916	143.073	ADAMTSL1;SPON2;ADAMTS5;ADAMTS2;ADAMTS1;THBS2
old_vs_young_down	Reactome_2022	Platelet Activation, Signaling And Aggregation R-HSA-76002	14/254	2.20077e-05	0.000644179	4.11504	44.1301	LGALS3BP;APP;ECM1;SPARC;RARRES2;FN1;GNG12;ISLR;CLEC3B;PDPN;LAMP2;SELENOP;SERPING1;TIMP3
old_vs_young_down	Reactome_2022	Collagen Degradation R-HSA-1442490	6/40	2.23784e-05	0.000644179	12.2262	130.911	MMP14;COL14A1;CTSL;CTSK;MMP2;CTSB
old_vs_young_down	Reactome_2022	Diseases Associated With Glycosaminoglycan Metabolism R-HSA-3560782	6/40	2.23784e-05	0.000644179	12.2262	130.911	LUM;OGN;GPC3;PRELP;GPC6;DCN
old_vs_young_down	Reactome_2022	Trafficking And Processing Of Endosomal TLR R-HSA-1679131	4/13	2.7923e-05	0.000776066	30.6154	321.035	CTSL;CTSK;HSP90B1;CTSB
old_vs_young_down	Reactome_2022	Signal Transduction R-HSA-162582	60/2465	3.4406e-05	0.000924375	1.87707	19.2911	APP;STEAP3;SPARC;ADM;PLAT;CXCL1;LAMC1;CXCL13;SMPD3;BASP1;GRB10;PMEPA1;PDGFRA;EDN1;ANXA1;FST;MMP2;FOS;TGFBR2;NISCH;ALDH1A3;SFRP2;COL6A2;RHOJ;COL6A1;COL6A3;IL6ST;RAMP2;CCL11;LAMA2;ROCK2;LAMA4;THBS2;FSTL1;C3;FLRT2;UBB;CCL7;CCL2;APOD;CKB;SPTBN1;CD55;EGR1;IL33;NTRK2;JUN;JUND;CAVIN1;FN1;GNG12;NFKBIA;COL1A2;CXCL12;AXL;DLC1;NEDD4;FOSB;ACKR3;FGFR1
old_vs_young_down	Reactome_2022	Signaling By Interleukins R-HSA-449147	19/453	3.75106e-05	0.000975277	3.11395	31.7339	APP;IL33;JUN;ANXA1;CCL11;CSF1;CEBPD;MMP2;FN1;CXCL1;FOS;HSP90B1;NFKBIA;COL1A2;UBB;NDN;CCL2;LBP;IL6ST
old_vs_young_down	Reactome_2022	Neutrophil Degranulation R-HSA-6798695	19/468	5.80466e-05	0.00142693	3.00758	29.3367	GSN;TNFAIP6;MGST1;CXCL1;C3;PLAC8;EEF1A1;LAMP1;PLAU;DLC1;QPCT;LAMP2;TIMP2;CTSH;PTX3;CD47;CD55;CTSB;TXNDC5
old_vs_young_down	Reactome_2022	Activation Of C3 And C5 R-HSA-174577	3/6	5.84229e-05	0.00142693	68.6655	669.338	C3;C4B;CFB
old_vs_young_down	Reactome_2022	Diseases Of Metabolism R-HSA-5668914	13/247	6.92707e-05	0.00164212	3.90614	37.411	SPON2;LUM;PRELP;THBS2;DCN;ADAMTSL1;ADAMTS5;ADAMTS2;UBB;ADAMTS1;OGN;GPC3;GPC6
old_vs_young_down	Reactome_2022	Cytokine Signaling In Immune System R-HSA-1280215	24/702	9.66134e-05	0.00222487	2.5327	23.4143	IFITM3;APP;EGR1;IL33;JUN;IFITM2;ANXA1;CCL11;CSF1;CEBPD;MMP2;FN1;CXCL1;FOS;HSP90B1;NFKBIA;COL1A2;UBB;NEDD4;GRB10;NDN;CCL2;LBP;IL6ST
old_vs_young_down	Reactome_2022	Signaling By PDGF R-HSA-186797	6/52	0.000102605	0.0022972	9.03123	82.9485	PDGFRA;COL6A2;COL6A1;COL6A3;PLAT;THBS2
old_vs_young_down	Reactome_2022	Toll-like Receptor Cascades R-HSA-168898	10/162	0.000131087	0.00285558	4.59539	41.0812	NFKBIA;APP;JUN;UBB;CTSL;CTSK;LBP;FOS;HSP90B1;CTSB
old_vs_young_down	Reactome_2022	Peptide Ligand-Binding Receptors R-HSA-375276	11/196	0.000142291	0.00301807	4.1611	36.8575	C3;APP;EDN1;ANXA1;CCL11;CXCL12;CCL7;CCL2;ACKR3;CXCL1;CXCL13
old_vs_young_down	Reactome_2022	Defective B4GALT1 Causes B4GALT1-CDG (CDG-2d) R-HSA-3656244	3/8	0.000160091	0.00314716	41.1951	360.036	LUM;OGN;PRELP
old_vs_young_down	Reactome_2022	Defective CHST6 Causes MCDC1 R-HSA-3656225	3/8	0.000160091	0.00314716	41.1951	360.036	LUM;OGN;PRELP
old_vs_young_down	Reactome_2022	Defective ST3GAL3 Causes MCT12 And EIEE15 R-HSA-3656243	3/8	0.000160091	0.00314716	41.1951	360.036	LUM;OGN;PRELP
old_vs_young_down	Reactome_2022	Metabolism Of Proteins R-HSA-392499	47/1890	0.000174281	0.00334454	1.87507	16.2284	APP;SPON2;ARF4;CSF1;RPLP1;UAP1;THY1;LAMC1;THBS2;PRSS23;FSTL1;HSP90B1;C3;ADAMTSL1;DPP4;ADAMTS5;ADAMTS2;TUBA1A;UBB;MAN2A1;ADAMTS1;GPC3;CTSH;PMEPA1;RPS2;IGFBP6;SPTBN1;CD55;PDIA3;IL33;ACE;GSN;IGFBP5;IGFBP4;GFPT2;MMP2;FN1;GNG12;KLF4;TGFBR2;EEF1A1;NFKBIA;MXRA8;FKBP9;ITM2B;LY6E;FBN1
old_vs_young_down	Reactome_2022	Laminin Interactions R-HSA-3000157	4/22	0.000257727	0.00483089	15.3007	126.439	LAMA2;LAMA4;LAMC1;NID1
old_vs_young_down	Reactome_2022	Post-translational Protein Modification R-HSA-597592	36/1383	0.000471416	0.00863548	1.93217	14.8	APP;SPON2;ARF4;CSF1;UAP1;THY1;LAMC1;THBS2;PRSS23;FSTL1;HSP90B1;C3;ADAMTSL1;ADAMTS5;ADAMTS2;TUBA1A;UBB;MAN2A1;ADAMTS1;GPC3;PMEPA1;RPS2;SPTBN1;CD55;PDIA3;IL33;IGFBP5;IGFBP4;GFPT2;FN1;TGFBR2;EEF1A1;NFKBIA;MXRA8;LY6E;FBN1
old_vs_young_down	Reactome_2022	Diseases Associated With O-glycosylation Of Proteins R-HSA-3906995	6/69	0.000491879	0.0088101	6.58853	50.1867	ADAMTSL1;SPON2;ADAMTS5;ADAMTS2;ADAMTS1;THBS2
old_vs_young_down	Reactome_2022	Keratan Sulfate Degradation R-HSA-2022857	3/12	0.000602408	0.0105552	22.8815	169.657	LUM;OGN;PRELP
old_vs_young_down	Reactome_2022	Molecules Associated With Elastic Fibres R-HSA-2129379	4/28	0.000673699	0.0115532	11.472	83.7771	MFAP5;EFEMP1;MFAP2;FBLN1
old_vs_young_down	Reactome_2022	Response Of EIF2AK1 (HRI) To Heme Deficiency R-HSA-9648895	3/15	0.00120637	0.0202569	17.1585	115.308	GRB10;ATF5;ATF3
old_vs_young_down	Reactome_2022	Activation Of Matrix Metalloproteinases R-HSA-1592389	4/33	0.001272	0.0209232	9.49168	63.2826	MMP14;CTSK;MMP2;TIMP2
old_vs_young_down	Reactome_2022	NCAM Signaling For Neurite Out-Growth R-HSA-375165	5/57	0.00140038	0.0225741	6.63225	43.5806	COL6A2;COL6A1;COL6A3;SPTBN1;FGFR1
old_vs_young_down	Reactome_2022	MET Activates PTK2 Signaling R-HSA-8874081	3/17	0.00176465	0.0278885	14.7058	93.232	LAMA2;LAMA4;LAMC1
old_vs_young_down	Reactome_2022	Hemostasis R-HSA-109582	18/576	0.00196755	0.0304971	2.27135	14.1527	LGALS3BP;APP;ECM1;SPARC;RARRES2;FN1;PLAT;GNG12;THBD;ISLR;CLEC3B;PLAU;PDPN;LAMP2;SELENOP;SERPING1;TIMP3;CD47
old_vs_young_down	Reactome_2022	NGF-stimulated Transcription R-HSA-9031628	4/39	0.00238861	0.0363249	7.86214	47.4641	EGR1;JUND;FOSB;FOS
old_vs_young_down	Reactome_2022	Nervous System Development R-HSA-9675108	17/545	0.00265262	0.039277	2.26228	13.4203	LAMA2;ROCK2;RPLP1;MMP2;LAMC1;CXCL12;UBB;COL6A2;DPYSL3;COL6A1;GRB10;COL6A3;SCN7A;SLIT3;RPS2;SPTBN1;FGFR1
old_vs_young_down	Reactome_2022	Chaperone Mediated Autophagy R-HSA-9613829	3/20	0.00286487	0.039277	12.1088	70.9	EEF1A1;UBB;LAMP2
old_vs_young_down	Reactome_2022	Defective B3GALT6 Causes EDSP2 And SEMDJL1 R-HSA-4420332	3/20	0.00286487	0.039277	12.1088	70.9	GPC3;GPC6;DCN
old_vs_young_down	Reactome_2022	Defective B3GAT3 Causes JDSSDHD R-HSA-3560801	3/20	0.00286487	0.039277	12.1088	70.9	GPC3;GPC6;DCN
old_vs_young_down	Reactome_2022	Defective B4GALT7 Causes EDS, Progeroid Type R-HSA-3560783	3/20	0.00286487	0.039277	12.1088	70.9	GPC3;GPC6;DCN
old_vs_young_down	Reactome_2022	Non-integrin membrane-ECM Interactions R-HSA-3000171	4/41	0.00287511	0.039277	7.4364	43.5153	LAMA2;LAMA4;LAMC1;DDR2
old_vs_young_down	Reactome_2022	GPCR Ligand Binding R-HSA-500792	15/458	0.00295921	0.039752	2.3723	13.8135	APP;EDN1;RAMP2;ANXA1;CCL11;ADM;CXCL1;GNG12;CXCL13;C3;CXCL12;CCL7;CCL2;ACKR3;CD55
old_vs_young_down	Reactome_2022	Initial Triggering Of Complement R-HSA-166663	3/21	0.0033068	0.0436931	11.4355	65.3172	C3;C4B;CFB
old_vs_young_down	Reactome_2022	Axon Guidance R-HSA-422475	16/519	0.00392561	0.0510329	2.22977	12.3535	ROCK2;RPLP1;MMP2;LAMC1;CXCL12;UBB;COL6A2;DPYSL3;COL6A1;GRB10;COL6A3;SCN7A;SLIT3;RPS2;SPTBN1;FGFR1
old_vs_young_down	Reactome_2022	Disease R-HSA-1643685	39/1736	0.00408814	0.0523022	1.64928	9.0705	CDKN1C;APP;SPON2;RAMP2;CEBPD;ROCK2;RPLP1;ADM;PRELP;RRBP1;THBS2;ANTXR1;SLC4A4;C3;ADAMTSL1;ADAMTS5;ADAMTS2;UBB;CTSL;MAN2A1;ADAMTS1;GPC3;RPS2;GPC6;SPTBN1;PDGFRA;JUN;LUM;FN1;GNG12;DCN;TGFBR2;NFKBIA;FXYD1;OGN;SERPING1;TXNIP;DPEP1;FGFR1
old_vs_young_down	Reactome_2022	O-linked Glycosylation R-HSA-5173105	6/107	0.00469873	0.0582642	4.10173	21.9872	ADAMTSL1;SPON2;ADAMTS5;ADAMTS2;ADAMTS1;THBS2
old_vs_young_down	Reactome_2022	Signaling By Nuclear Receptors R-HSA-9006931	10/260	0.00482306	0.0588998	2.78	14.8295	ALDH1A3;JUN;JUND;CXCL12;MMP2;FOSB;PMEPA1;APOD;FOS;GNG12
old_vs_young_down	Reactome_2022	GAG Synthesis Requires Tetrasaccharide Linker Sequence R-HSA-1971475	3/26	0.00612862	0.0695728	8.94728	45.5845	GPC3;GPC6;DCN
old_vs_young_down	Reactome_2022	Downregulation Of TGF-beta Receptor Signaling R-HSA-2173788	3/26	0.00612862	0.0695728	8.94728	45.5845	UBB;PMEPA1;TGFBR2
old_vs_young_down	Reactome_2022	ESR-mediated Signaling R-HSA-8939211	8/188	0.00627002	0.0701894	3.07801	15.6116	JUN;JUND;CXCL12;MMP2;PMEPA1;FOSB;FOS;GNG12
old_vs_young_down	Reactome_2022	Keratan Sulfate Biosynthesis R-HSA-2022854	3/28	0.00755946	0.08017	8.23066	40.2064	LUM;OGN;PRELP
old_vs_young_down	Reactome_2022	MET Promotes Cell Motility R-HSA-8875878	3/28	0.00755946	0.08017	8.23066	40.2064	LAMA2;LAMA4;LAMC1
old_vs_young_down	Reactome_2022	Estrogen-dependent Gene Expression R-HSA-9018519	6/119	0.00781944	0.0808009	3.6639	17.7741	JUN;JUND;CXCL12;PMEPA1;FOSB;FOS
old_vs_young_down	Reactome_2022	Signaling By TGFB Family Members R-HSA-9006936	6/119	0.00781944	0.0808009	3.6639	17.7741	COL1A2;UBB;FST;PMEPA1;FSTL1;TGFBR2
old_vs_young_down	Reactome_2022	Glycosaminoglycan Metabolism R-HSA-1630316	6/120	0.00813364	0.0829837	3.63158	17.4742	LUM;OGN;GPC3;PRELP;GPC6;DCN
old_vs_young_down	Reactome_2022	HSF1 Activation R-HSA-3371511	3/29	0.00834255	0.0840512	7.9137	37.878	EEF1A1;UBB;SERPINH1
old_vs_young_down	Reactome_2022	Class A/1 (Rhodopsin-like Receptors) R-HSA-373076	11/327	0.00849596	0.08454	2.41974	11.5377	C3;APP;EDN1;ANXA1;CCL11;CXCL12;CCL7;CCL2;ACKR3;CXCL1;CXCL13
old_vs_young_down	Reactome_2022	Signaling By ERBB4 R-HSA-1236394	4/57	0.0093648	0.0898574	5.18723	24.2285	SPARC;CXCL12;UBB;NEDD4
old_vs_young_down	Reactome_2022	Nuclear Events (Kinase And Transcription Factor Activation) R-HSA-198725	4/61	0.0118296	0.111895	4.82223	21.397	EGR1;JUND;FOSB;FOS
old_vs_young_down	Reactome_2022	Keratan Sulfate/Keratin Metabolism R-HSA-1638074	3/33	0.0119392	0.111895	6.85714	30.363	LUM;OGN;PRELP
old_vs_young_down	Reactome_2022	MyD88 Cascade Initiated On Plasma Membrane R-HSA-975871	5/96	0.0129717	0.120175	3.78234	16.4342	NFKBIA;APP;JUN;UBB;FOS
old_vs_young_down	Reactome_2022	Signaling By MET R-HSA-6806834	4/63	0.0132039	0.120936	4.65829	20.1575	LAMA2;UBB;LAMA4;LAMC1
old_vs_young_down	Reactome_2022	Glutathione Conjugation R-HSA-156590	3/36	0.015136	0.132605	6.23282	26.1197	GSTM2;GSTM1;MGST1
old_vs_young_down	Reactome_2022	Integrin Cell Surface Interactions R-HSA-216083	4/66	0.0154493	0.133894	4.43221	18.4832	LUM;FN1;CD47;FBN1
old_vs_young_down	Reactome_2022	TRAF6 Mediated Induction Of NFkB And MAP Kinases Upon TLR7/8 Or 9 Activation R-HSA-975138	5/101	0.0158653	0.135634	3.58443	14.8525	NFKBIA;APP;JUN;UBB;FOS
old_vs_young_down	Reactome_2022	Early SARS-CoV-2 Infection Events R-HSA-9772572	3/37	0.0162984	0.135634	6.04919	24.9026	CTSL;GPC3;GPC6
old_vs_young_down	Reactome_2022	NCAM1 Interactions R-HSA-419037	3/37	0.0162984	0.135634	6.04919	24.9026	COL6A2;COL6A1;COL6A3
old_vs_young_down	Reactome_2022	Toll Like Receptor 4 (TLR4) Cascade R-HSA-166016	6/140	0.0164793	0.135634	3.0864	12.6717	NFKBIA;APP;JUN;UBB;LBP;FOS
old_vs_young_down	Reactome_2022	MyD88 Dependent Cascade Initiated On Endosome R-HSA-975155	5/102	0.0164915	0.135634	3.5473	14.5613	NFKBIA;APP;JUN;UBB;FOS
old_vs_young_down	Reactome_2022	Toll Like Receptor 3 (TLR3) Cascade R-HSA-168164	5/103	0.017134	0.1381	3.51092	14.2778	NFKBIA;APP;JUN;UBB;FOS
old_vs_young_down	Reactome_2022	Toll Like Receptor 7/8 (TLR7/8) Cascade R-HSA-168181	5/103	0.017134	0.1381	3.51092	14.2778	NFKBIA;APP;JUN;UBB;FOS
old_vs_young_down	Reactome_2022	Toll Like Receptor 9 (TLR9) Cascade R-HSA-168138	5/106	0.0191602	0.152902	3.40611	13.4709	NFKBIA;APP;JUN;UBB;FOS
old_vs_young_down	Reactome_2022	MyD88-independent TLR4 Cascade R-HSA-166166	5/107	0.0198691	0.157005	3.37255	13.2156	NFKBIA;APP;JUN;UBB;FOS
old_vs_young_down	Reactome_2022	MyD88:MAL(TIRAP) Cascade Initiated On Plasma Membrane R-HSA-166058	5/112	0.023671	0.179989	3.21413	12.0321	NFKBIA;APP;JUN;UBB;FOS
old_vs_young_down	Reactome_2022	Retinoid Metabolism And Transport R-HSA-975634	3/43	0.0243007	0.182549	5.14024	19.1076	GPC3;LPL;GPC6
old_vs_young_down	Reactome_2022	Signaling By NTRK1 (TRKA) R-HSA-187037	5/114	0.0253143	0.185485	3.15484	11.5984	EGR1;NTRK2;JUND;FOSB;FOS
old_vs_young_down	Reactome_2022	TGF-beta Receptor Signaling Activates SMADs R-HSA-2173789	3/44	0.0258062	0.187386	5.01462	18.3391	UBB;PMEPA1;TGFBR2
old_vs_young_down	Reactome_2022	Interleukin-10 Signaling R-HSA-6783783	3/45	0.0273608	0.195157	4.89497	17.6153	CSF1;CCL2;CXCL1
old_vs_young_down	Reactome_2022	TAK1-dependent IKK And NF-kappa-B Activation R-HSA-445989	3/45	0.0273608	0.195157	4.89497	17.6153	NFKBIA;APP;UBB
old_vs_young_down	Reactome_2022	Amyloid Fiber Formation R-HSA-977225	4/79	0.0278703	0.197048	3.66154	13.109	APP;GSN;UBB;ITM2B
old_vs_young_down	Reactome_2022	Metabolism Of Fat-Soluble Vitamins R-HSA-6806667	3/47	0.0306164	0.212731	4.672	16.2876	GPC3;LPL;GPC6
old_vs_young_down	Reactome_2022	Transcriptional Regulation Of White Adipocyte Differentiation R-HSA-381340	4/84	0.0338636	0.232691	3.43182	11.6181	CEBPD;EBF1;LPL;KLF4
old_vs_young_down	Reactome_2022	Signaling By FGFR1 R-HSA-5654736	3/49	0.0340664	0.232691	4.46841	15.1008	FLRT2;UBB;FGFR1
old_vs_young_down	Reactome_2022	Chondroitin Sulfate/Dermatan Sulfate Metabolism R-HSA-1793185	3/50	0.0358638	0.240521	4.37312	14.5539	GPC3;GPC6;DCN
old_vs_young_down	Reactome_2022	Heparan Sulfate/Heparin (HS-GAG) Metabolism R-HSA-1638091	3/53	0.0415427	0.265742	4.1101	13.0744	GPC3;GPC6;DCN
old_vs_young_down	Reactome_2022	Signaling By NTRKs R-HSA-166520	5/132	0.0434084	0.273415	2.70521	8.48651	EGR1;NTRK2;JUND;FOSB;FOS
old_vs_young_down	Reactome_2022	Signaling By TGF-beta Receptor Complex R-HSA-170834	4/91	0.0434207	0.273415	3.15457	9.89532	COL1A2;UBB;PMEPA1;TGFBR2
old_vs_young_down	Reactome_2022	Signaling By GPCR R-HSA-372790	16/689	0.0441868	0.276082	1.65178	5.15245	APP;EDN1;RAMP2;ANXA1;CCL11;ROCK2;ADM;CXCL1;GNG12;CXCL13;C3;CXCL12;CCL7;CCL2;ACKR3;CD55
old_vs_young_down	Reactome_2022	Class B/2 (Secretin Family Receptors) R-HSA-373080	4/92	0.0448975	0.278364	3.11856	9.67807	RAMP2;ADM;GNG12;CD55
old_vs_young_down	Reactome_2022	Asparagine N-linked Glycosylation R-HSA-446203	8/282	0.0539613	0.318848	2.01232	5.87495	PDIA3;ARF4;UBB;MAN2A1;GFPT2;UAP1;SPTBN1;CD55
old_vs_young_down	Reactome_2022	L1CAM Interactions R-HSA-373760	4/99	0.0560124	0.327145	2.88774	8.323	SCN7A;LAMC1;SPTBN1;FGFR1
old_vs_young_down	Reactome_2022	MAP Kinase Activation R-HSA-450294	3/62	0.0610812	0.349159	3.48154	9.73284	JUN;UBB;FOS
old_vs_young_down	Reactome_2022	MHC Class II Antigen Presentation R-HSA-2132295	4/104	0.0647761	0.363417	2.74266	7.50615	CTSL;CTSK;CTSH;CTSB
old_vs_young_down	Reactome_2022	Developmental Biology R-HSA-1266738	22/1073	0.0648088	0.363417	1.45738	3.98786	JUN;CEBPD;LAMA2;ROCK2;RPLP1;MMP2;EBF1;LPL;LAMC1;KLF4;CXCL12;UBB;COL6A2;DPYSL3;COL6A1;GRB10;COL6A3;SCN7A;SLIT3;RPS2;SPTBN1;FGFR1
old_vs_young_down	Reactome_2022	Leishmania Infection R-HSA-9658195	7/247	0.0690915	0.366259	2.00663	5.36235	C3;JUN;RAMP2;TXNIP;DPEP1;ADM;GNG12
old_vs_young_down	Reactome_2022	Phase II - Conjugation Of Compounds R-HSA-156580	4/107	0.0703583	0.366259	2.66237	7.06633	UGDH;GSTM2;GSTM1;MGST1
old_vs_young_down	Reactome_2022	Interleukin-17 Signaling R-HSA-448424	3/69	0.078721	0.396557	3.11118	7.90814	JUN;UBB;FOS
old_vs_young_down	Reactome_2022	RHOB GTPase Cycle R-HSA-9013026	3/69	0.078721	0.396557	3.11118	7.90814	CAVIN1;ROCK2;DLC1
old_vs_young_down	Reactome_2022	Vesicle-mediated Transport R-HSA-5653656	14/637	0.0814865	0.398859	1.55406	3.89653	APP;ARF4;SPARC;SCARA5;HSP90B1;COL1A1;COL3A1;COL1A2;UBB;MAN2A1;DLC1;SPTBN1;CD55;TXNDC5
old_vs_young_down	Reactome_2022	Plasma Lipoprotein Assembly, Remodeling, And Clearance R-HSA-174824	3/71	0.0841265	0.398859	3.01937	7.47425	BMP1;UBB;LPL
old_vs_young_down	Reactome_2022	G Alpha (I) Signaling Events R-HSA-418594	8/312	0.0854411	0.402478	1.81094	4.45477	C3;APP;ANXA1;CXCL12;ACKR3;CXCL1;GNG12;CXCL13
old_vs_young_down	Reactome_2022	Interferon Alpha/Beta Signaling R-HSA-909733	3/72	0.0868874	0.402478	2.97546	7.26947	IFITM3;EGR1;IFITM2
old_vs_young_down	Reactome_2022	Extra-nuclear Estrogen Signaling R-HSA-9009391	3/73	0.0896863	0.40613	2.9328	7.07227	MMP2;FOS;GNG12
old_vs_young_down	Reactome_2022	RHOC GTPase Cycle R-HSA-9013106	3/73	0.0896863	0.40613	2.9328	7.07227	CAVIN1;ROCK2;DLC1
old_vs_young_down	Reactome_2022	MAPK Family Signaling Cascades R-HSA-5683057	8/318	0.0928058	0.40613	1.77534	4.22041	PDGFRA;JUN;UBB;MMP2;FN1;IL6ST;SPTBN1;FGFR1
old_vs_young_down	Reactome_2022	PIP3 Activates AKT Signaling R-HSA-1257604	7/268	0.0962137	0.40613	1.84318	4.31523	EGR1;IL33;PDGFRA;JUN;UBB;NEDD4;FGFR1
old_vs_young_down	Reactome_2022	Cell-Cell Communication R-HSA-1500931	4/120	0.0972495	0.40613	2.36243	5.50559	CADM3;LAMA4;CD47;SPTBN1
old_vs_young_down	Reactome_2022	Cellular Responses To Stress R-HSA-2262752	15/722	0.104563	0.42999	1.46609	3.31038	JUN;GPX3;RPLP1;FOS;SOD3;HSP90B1;EEF1A1;UBB;SERPINH1;GRB10;TXNIP;CCL2;RPS2;ATF5;ATF3
old_vs_young_down	Reactome_2022	COPI-mediated Anterograde Transport R-HSA-6807878	3/80	0.110292	0.435788	2.66523	5.87585	ARF4;CD55;SPTBN1
old_vs_young_down	Reactome_2022	DDX58/IFIH1-mediated Induction Of Interferon-Alpha/Beta R-HSA-168928	3/81	0.113373	0.443584	2.63093	5.72773	NFKBIA;APP;UBB
old_vs_young_down	Reactome_2022	Senescence-Associated Secretory Phenotype (SASP) R-HSA-2559582	3/81	0.113373	0.443584	2.63093	5.72773	JUN;UBB;FOS
old_vs_young_down	Reactome_2022	Cellular Responses To Stimuli R-HSA-8953897	15/736	0.117425	0.453459	1.43657	3.07706	JUN;GPX3;RPLP1;FOS;SOD3;HSP90B1;EEF1A1;UBB;SERPINH1;GRB10;TXNIP;CCL2;RPS2;ATF5;ATF3
old_vs_young_down	Reactome_2022	Fc Epsilon Receptor (FCERI) Signaling R-HSA-2454202	4/130	0.120732	0.453459	2.17383	4.59587	NFKBIA;JUN;UBB;FOS
old_vs_young_down	Reactome_2022	Metabolism Of Carbohydrates R-HSA-71387	7/285	0.121914	0.453459	1.72896	3.63849	UBB;LUM;OGN;GPC3;PRELP;GPC6;DCN
old_vs_young_down	Reactome_2022	Peptide Chain Elongation R-HSA-156902	3/86	0.129252	0.465595	2.47181	5.0573	EEF1A1;RPLP1;RPS2
old_vs_young_down	Reactome_2022	Signaling By FGFR R-HSA-190236	3/86	0.129252	0.465595	2.47181	5.0573	FLRT2;UBB;FGFR1
old_vs_young_down	Reactome_2022	Cell Surface Interactions At Vascular Wall R-HSA-202733	4/134	0.130748	0.465595	2.10651	4.28566	THBD;SELENOP;FN1;CD47
old_vs_young_down	Reactome_2022	Regulation Of mRNA Stability By Proteins That Bind AU-rich Elements R-HSA-450531	3/88	0.135814	0.465595	2.4134	4.81829	ZFP36;UBB;ZFP36L1
old_vs_young_down	Reactome_2022	Peptide Hormone Metabolism R-HSA-2980736	3/89	0.139137	0.465595	2.38522	4.70436	DPP4;ACE;KLF4
old_vs_young_down	Reactome_2022	Unfolded Protein Response (UPR) R-HSA-381119	3/89	0.139137	0.465595	2.38522	4.70436	CCL2;ATF3;HSP90B1
old_vs_young_down	Reactome_2022	Chaperonin-mediated Protein Folding R-HSA-390466	3/90	0.142488	0.465595	2.35768	4.59395	TUBA1A;FKBP9;GNG12
old_vs_young_down	Reactome_2022	Eukaryotic Translation Elongation R-HSA-156842	3/90	0.142488	0.465595	2.35768	4.59395	EEF1A1;RPLP1;RPS2
old_vs_young_down	Reactome_2022	MAPK6/MAPK4 Signaling R-HSA-5687128	3/90	0.142488	0.465595	2.35768	4.59395	JUN;UBB;MMP2
old_vs_young_down	Reactome_2022	PTEN Regulation R-HSA-6807070	4/139	0.143733	0.465595	2.02797	3.93386	EGR1;JUN;UBB;NEDD4
old_vs_young_down	Reactome_2022	Oxidative Stress Induced Senescence R-HSA-2559580	3/93	0.152697	0.477031	2.27875	4.28244	JUN;UBB;FOS
old_vs_young_down	Reactome_2022	Intracellular Signaling By Second Messengers R-HSA-9006925	7/306	0.157993	0.484836	1.60579	2.963	EGR1;IL33;PDGFRA;JUN;UBB;NEDD4;FGFR1
old_vs_young_down	Reactome_2022	Infectious Disease R-HSA-5663205	18/961	0.161211	0.484836	1.317	2.40358	JUN;RAMP2;CEBPD;ROCK2;RPLP1;ADM;GNG12;ANTXR1;C3;UBB;CTSL;MAN2A1;FXYD1;GPC3;TXNIP;DPEP1;RPS2;GPC6
old_vs_young_down	Reactome_2022	Protein Folding R-HSA-391251	3/96	0.16313	0.488784	2.2049	3.99794	TUBA1A;FKBP9;GNG12
old_vs_young_down	Reactome_2022	Interferon Signaling R-HSA-913531	5/200	0.165999	0.493836	1.75574	3.1529	IFITM3;EGR1;IFITM2;UBB;NEDD4
old_vs_young_down	Reactome_2022	SARS-CoV Infections R-HSA-9679506	8/369	0.169172	0.493836	1.52052	2.70172	UBB;CTSL;MAN2A1;ROCK2;FXYD1;GPC3;RPS2;GPC6
old_vs_young_down	Reactome_2022	Response Of EIF2AK4 (GCN2) To Amino Acid Deficiency R-HSA-9633012	3/98	0.170201	0.493836	2.15826	3.82179	RPLP1;RPS2;ATF3
old_vs_young_down	Reactome_2022	Visual Phototransduction R-HSA-2187338	3/98	0.170201	0.493836	2.15826	3.82179	GPC3;LPL;GPC6
old_vs_young_down	Reactome_2022	Cellular Response To Heat Stress R-HSA-3371556	3/99	0.17377	0.493836	2.13567	3.73747	EEF1A1;UBB;SERPINH1
old_vs_young_down	Reactome_2022	Interleukin-1 Family Signaling R-HSA-446652	4/152	0.179668	0.502822	1.84861	3.1734	NFKBIA;APP;IL33;UBB
old_vs_young_down	Reactome_2022	Signaling By ROBO Receptors R-HSA-376176	5/209	0.187794	0.513373	1.6775	2.80547	CXCL12;UBB;RPLP1;SLIT3;RPS2
old_vs_young_down	Reactome_2022	GPCR Downstream Signaling R-HSA-388396	12/619	0.190064	0.513373	1.35847	2.25559	C3;APP;EDN1;RAMP2;ANXA1;CXCL12;ROCK2;ACKR3;ADM;CXCL1;GNG12;CXCL13
old_vs_young_down	Reactome_2022	Antigen processing-Cross Presentation R-HSA-1236975	3/104	0.191915	0.513373	2.02943	3.34998	PDIA3;UBB;CTSL
old_vs_young_down	Reactome_2022	RHO GTPase Cycle R-HSA-9012999	9/441	0.192572	0.513373	1.42927	2.35442	NISCH;STEAP3;CAVIN1;BASP1;ROCK2;DLC1;RHOJ;CKB;SPTBN1
old_vs_young_down	Reactome_2022	PI5P, PP2A And IER3 Regulate PI3K/AKT Signaling R-HSA-6811558	3/106	0.199304	0.518189	1.98982	3.20943	PDGFRA;IL33;FGFR1
old_vs_young_down	Reactome_2022	Biological Oxidations R-HSA-211859	5/218	0.210556	0.524402	1.60588	2.50197	UGDH;GSTM2;GSTM1;MGST1;DPEP1
old_vs_young_down	Reactome_2022	Transport To Golgi And Subsequent Modification R-HSA-948021	4/164	0.215189	0.527631	1.70892	2.6253	ARF4;MAN2A1;SPTBN1;CD55
old_vs_young_down	Reactome_2022	MAPK1/MAPK3 Signaling R-HSA-5684996	6/277	0.215216	0.527631	1.51544	2.32788	PDGFRA;UBB;FN1;IL6ST;SPTBN1;FGFR1
old_vs_young_down	Reactome_2022	Anti-inflammatory Response Favoring Leishmania Infection R-HSA-9662851	4/165	0.218235	0.527631	1.69821	2.585	RAMP2;DPEP1;ADM;GNG12
old_vs_young_down	Reactome_2022	Regulation Of Expression Of SLITs And ROBOs R-HSA-9010553	4/167	0.224359	0.533112	1.67721	2.5066	UBB;RPLP1;SLIT3;RPS2
old_vs_young_down	Reactome_2022	Negative Regulation Of PI3K/AKT Network R-HSA-199418	3/113	0.225659	0.533112	1.86253	2.7728	PDGFRA;IL33;FGFR1
old_vs_young_down	Reactome_2022	SARS-CoV-2 Infection R-HSA-9694516	6/283	0.229142	0.533112	1.48215	2.18383	UBB;CTSL;MAN2A1;GPC3;RPS2;GPC6
old_vs_young_down	Reactome_2022	Interleukin-1 Signaling R-HSA-9020702	3/114	0.22948	0.533112	1.84565	2.71669	NFKBIA;APP;UBB
old_vs_young_down	Reactome_2022	Transcriptional Regulation By RUNX2 R-HSA-8878166	3/119	0.248752	0.546629	1.76565	2.45655	COL1A1;MAF;UBB
old_vs_young_down	Reactome_2022	Cellular Response To Chemical Stress R-HSA-9711123	4/182	0.271544	0.561494	1.53469	2.00067	UBB;GPX3;TXNIP;SOD3
old_vs_young_down	Reactome_2022	Autophagy R-HSA-9612973	3/128	0.283988	0.572356	1.63777	2.06167	EEF1A1;UBB;LAMP2
old_vs_young_down	Reactome_2022	Metabolism Of Vitamins And Cofactors R-HSA-196854	4/186	0.28442	0.572356	1.50065	1.88677	CYB5A;GPC3;LPL;GPC6
old_vs_young_down	Reactome_2022	ADORA2B Mediated Anti-Inflammatory Cytokine Production R-HSA-9660821	3/131	0.295836	0.574798	1.59914	1.94767	RAMP2;ADM;GNG12
old_vs_young_down	Reactome_2022	ER To Golgi Anterograde Transport R-HSA-199977	3/133	0.303752	0.581579	1.57438	1.87594	ARF4;SPTBN1;CD55
old_vs_young_down	Reactome_2022	Death Receptor Signaling R-HSA-73887	3/139	0.327544	0.60412	1.50446	1.67918	NFKBIA;SMPD3;UBB
old_vs_young_down	Reactome_2022	RAF/MAP Kinase Cascade R-HSA-5673001	5/271	0.35717	0.616973	1.28242	1.3203	PDGFRA;UBB;FN1;SPTBN1;FGFR1
old_vs_young_down	Reactome_2022	RHOA GTPase Cycle R-HSA-8980692	3/147	0.359238	0.616973	1.4203	1.45406	CAVIN1;ROCK2;DLC1
old_vs_young_down	Reactome_2022	G Alpha (Q) Signaling Events R-HSA-416476	4/212	0.369528	0.618434	1.31132	1.30546	APP;EDN1;ANXA1;GNG12
old_vs_young_down	Reactome_2022	Cellular Response To Starvation R-HSA-9711097	3/153	0.382877	0.618434	1.36307	1.3086	RPLP1;RPS2;ATF3
old_vs_young_down	Reactome_2022	G Alpha (S) Signaling Events R-HSA-418555	3/153	0.382877	0.618434	1.36307	1.3086	RAMP2;ADM;GNG12
old_vs_young_down	Reactome_2022	Diseases Of Signal Transduction By Growth Factor Receptors And Second Messengers R-HSA-5663202	7/424	0.417851	0.637856	1.14439	0.998631	PDGFRA;UBB;FN1;RRBP1;SPTBN1;FGFR1;TGFBR2
old_vs_young_down	Reactome_2022	Protein Localization R-HSA-9609507	3/164	0.425649	0.642154	1.26922	1.08409	APP;CYB5A;UBB
old_vs_young_down	Reactome_2022	Cellular Senescence R-HSA-2559583	3/165	0.42949	0.645838	1.26132	1.06602	JUN;UBB;FOS
old_vs_young_down	Reactome_2022	Adaptive Immune System R-HSA-1280218	11/733	0.497071	0.695555	1.03688	0.724805	C3;PDIA3;NFKBIA;UBB;CTSL;CD81;CTSK;NEDD4;CTSH;XDH;CTSB
old_vs_young_down	Reactome_2022	Muscle Contraction R-HSA-397014	3/196	0.542912	0.715646	1.05705	0.645654	ANXA1;FXYD1;SCN7A
old_vs_young_down	Reactome_2022	Ub-specific Processing Proteases R-HSA-5689880	3/201	0.559977	0.725629	1.03009	0.597309	NFKBIA;IL33;UBB
old_vs_young_down	Reactome_2022	Transcriptional Regulation By RUNX1 R-HSA-8878171	3/204	0.57003	0.729375	1.01456	0.57025	UBB;CTSL;CTSK
old_vs_young_down	Reactome_2022	Deubiquitination R-HSA-5688426	4/279	0.578252	0.729375	0.98843	0.541408	NFKBIA;IL33;UBB;TGFBR2
old_vs_young_down	Reactome_2022	Signaling By Rho GTPases R-HSA-194315	9/644	0.591968	0.73404	0.962115	0.504439	NISCH;STEAP3;CAVIN1;BASP1;ROCK2;DLC1;RHOJ;CKB;SPTBN1
old_vs_young_down	Reactome_2022	Signaling By Rho GTPases, Miro GTPases And RHOBTB3 R-HSA-9716542	9/660	0.621354	0.752723	0.937681	0.446199	NISCH;STEAP3;CAVIN1;BASP1;ROCK2;DLC1;RHOJ;CKB;SPTBN1
old_vs_young_down	Reactome_2022	Mitotic Anaphase R-HSA-68882	3/232	0.656764	0.775039	0.889232	0.37386	TUBA1A;UBB;PMEPA1
old_vs_young_down	Reactome_2022	Mitotic Metaphase And Anaphase R-HSA-2555396	3/233	0.659617	0.777061	0.88532	0.368378	TUBA1A;UBB;PMEPA1
old_vs_young_down	Reactome_2022	Transport Of Small Molecules R-HSA-382551	9/706	0.699284	0.796078	0.873683	0.312515	STEAP3;BMP1;UBB;FXYD1;LPL;APOD;GNG12;SLC4A4;CYGB
old_vs_young_down	Reactome_2022	Transcriptional Regulation By TP53 R-HSA-3700989	4/354	0.75774	0.830466	0.773626	0.214616	JUN;STEAP3;UBB;FOS
old_vs_young_down	Reactome_2022	Membrane Trafficking R-HSA-199991	7/599	0.769131	0.833225	0.79879	0.209677	APP;ARF4;UBB;MAN2A1;SPTBN1;CD55;TXNDC5
old_vs_young_down	Reactome_2022	Translation R-HSA-72766	3/281	0.776805	0.838159	0.730655	0.184539	EEF1A1;RPLP1;RPS2
old_vs_young_down	Reactome_2022	Class I MHC Mediated Antigen Processing And Presentation R-HSA-983169	4/378	0.800895	0.853864	0.723084	0.160543	PDIA3;UBB;CTSL;NEDD4
old_vs_young_down	Reactome_2022	Signaling By WNT R-HSA-195721	3/294	0.802198	0.854123	0.697547	0.15374	SFRP2;UBB;GNG12
old_vs_young_down	Reactome_2022	Metabolism R-HSA-1430728	25/2049	0.845718	0.88641	0.824353	0.138136	GDA;RPLP1;MGST1;LPL;PRELP;CYGB;SMPD3;UBB;GPC3;CKB;RPS2;GPC6;XDH;CYB5A;GSTM2;GSTM1;LUM;GNG12;DCN;UGDH;MARCKS;OGN;DPEP1;PLPP3;PLA1A
old_vs_young_down	Reactome_2022	Sensory Perception R-HSA-9709957	6/616	0.885702	0.91822	0.66151	0.0802904	GSN;EBF1;GPC3;LPL;GPC6;SPTBN1
old_vs_young_down	Reactome_2022	Metabolism Of Amino Acids And Derivatives R-HSA-71291	3/364	0.900695	0.928338	0.560261	0.0585971	RPLP1;CKB;RPS2
old_vs_young_down	Reactome_2022	M Phase R-HSA-68886	3/380	0.915838	0.941538	0.53604	0.0471262	TUBA1A;UBB;PMEPA1
old_vs_young_down	Reactome_2022	Cell Cycle, Mitotic R-HSA-69278	4/523	0.947437	0.967851	0.517159	0.0279239	CDKN1C;TUBA1A;UBB;PMEPA1
old_vs_young_down	Reactome_2022	Generic Transcription Pathway R-HSA-212436	11/1190	0.961905	0.980146	0.619689	0.0240681	COL1A1;JUN;STEAP3;COL1A2;MAF;UBB;CTSL;CTSK;TXNIP;FOS;KLF4
old_vs_young_down	Reactome_2022	Gene Expression (Transcription) R-HSA-74160	14/1449	0.96325	0.980277	0.645988	0.0241876	JUN;STEAP3;NFIX;CAVIN1;FOS;KLF4;COL1A1;COL1A2;MAF;NFIA;UBB;CTSL;CTSK;TXNIP
old_vs_young_down	Reactome_2022	Metabolism Of RNA R-HSA-8953854	5/666	0.966634	0.981243	0.505587	0.0171571	ZFP36;UBB;RPLP1;RPS2;ZFP36L1
old_vs_young_down	Reactome_2022	RNA Polymerase II Transcription R-HSA-73857	11/1312	0.985147	0.992536	0.557881	0.00834817	COL1A1;JUN;STEAP3;COL1A2;MAF;UBB;CTSL;CTSK;TXNIP;FOS;KLF4
old_vs_young_down	Reactome_2022	Cell Cycle R-HSA-1640170	4/654	0.986565	0.992724	0.410113	0.00554712	CDKN1C;TUBA1A;UBB;PMEPA1
old_vs_young_down	Reactome_2022	Metabolism Of Lipids R-HSA-556833	4/732	0.994344	0.997304	0.364674	0.00206845	SMPD3;DPEP1;PLPP3;PLA1A
old_vs_young_down	ChEA_2022	CEBPD 21427703 ChIP-Seq 3T3-L1 Mouse	88/1349	1.20945e-34	9.01038e-32	6.37366	497.769	ERRFI1;SNED1;IFITM2;SPARC;TNFAIP6;ZBTB20;ADM;CXCL1;ANTXR1;PRSS23;SMPD3;ADAMTS5;THBD;ZFP36;EFEMP1;CTSL;BASP1;ADAMTS1;TIMP3;EMILIN2;CD34;IER2;PDGFRA;EDN1;POSTN;ANXA1;OSR1;MMP2;EBF1;ASPN;DCN;TGFBR3;ZEB2;CCDC80;MAF;FNDC1;COL6A2;TXNIP;ANGPTL2;CD47;GAS7;VGLL3;CREB5;NFIX;SEMA3C;SLC43A3;HTRA3;LAMA4;LRRC17;MGST1;HTRA1;LPL;FBLN1;THBS2;FSTL1;ZFP36L1;PLAC8;LIMA1;FLRT2;UBB;PDPN;PSAP;CCL2;GPC6;XDH;JUND;GFPT2;R…
old_vs_young_down	ChEA_2022	CEBPB 21427703 ChIP-Seq 3T3-L1 Mouse	81/1531	1.77236e-25	6.60204e-23	4.88058	278.156	IFITM3;SPON2;SNED1;IFITM2;OLFML2B;TNFAIP6;GDA;ADM;LAMC1;NENF;SLC4A4;THBD;ISLR;PNP;EFEMP1;CTSL;FCGRT;PMEPA1;JUNB;IER2;PDGFRA;EDN1;POSTN;ANXA1;ANXA3;DUSP1;OSR1;MMP2;DCN;RCN3;UGDH;ZEB2;SFRP2;COL6A2;RHOJ;TXNIP;DPEP1;CD302;IL6ST;NBL1;ATF3;VGLL3;CCL11;SEMA3C;SLC43A3;LRRC17;MGST1;DPT;LPL;UAP1;PRELP;RRBP1;AEBP1;NID1;LIMA1;CLEC3B;UBB;MAN2A1;PSAP;SERPINH1;CCL2;SCN7A;APOD;SLIT3;IGFBP6;GPC6;XDH;GSTM2;JUN;GST…
old_vs_young_down	ChEA_2022	TCF21 26020271 ChIP-Seq SMOOTH MUSCLE Human	83/1629	4.70915e-25	1.16944e-22	4.71096	263.885	LGALS3BP;ERRFI1;SNED1;CSF1;CD81;ZBTB20;ADM;PLAT;LAMC1;PRSS23;ADAMTSL1;THBD;LAPTM4A;ADAMTS2;EFEMP1;PLAU;TIMP2;JUNB;TMSB10;TNS1;EDN1;IGFBP5;SCARA5;DUSP1;IGFBP4;SERPINF1;HEG1;MMP2;FOS;DCN;TGFBR2;EEF1A1;TGFBR3;MMP14;CCDC80;COL6A1;MXRA8;ANGPTL2;COL6A3;MXRA7;ATF5;ATF3;PLA1A;SLFN5;CCL11;SLC43A3;HTRA3;LAMA4;LRRC17;MGST1;FBLN1;NID1;CRIP1;CYGB;C3;DPP4;LIMA1;S100A16;HAS1;PSAP;SERPINH1;CCL2;TXNDC5;JUN;JUND;G…
old_vs_young_down	ChEA_2022	ESR1 22446102 ChIP-Seq UTERUS Mouse	68/1183	3.43839e-23	6.404e-21	5.10831	264.225	SNED1;STEAP3;ELN;ZBTB20;PRSS23;LOXL2;ADAMTSL1;SMPD3;ADAMTS5;THBD;ISLR;LAPTM4A;ADAMTS2;FCGRT;DPYSL3;TIMP3;EMILIN2;TNS1;EDN1;POSTN;SCARA5;ANXA3;GPX3;FOS;DCN;TGFBR3;AR;ZEB2;CCDC80;MAF;FNDC1;COL6A2;COL6A1;COL6A3;IL6ST;PPIB;GAS7;RAMP2;LRP1;PCOLCE2;SEMA3C;ROCK2;LAMA4;TSHZ2;LRRC17;HTRA1;PRELP;AEBP1;THBS2;FSTL1;ZFP36L1;PLAC8;LIMA1;FLRT2;UBB;XDH;IL33;PRRX1;LUM;FN1;BICC1;NFKBIA;IGSF10;COL3A1;CXCL12;DLC1;QP…
old_vs_young_down	ChEA_2022	RUNX2 24764292 ChIP-Seq MC3T3 Mouse	77/1600	1.32888e-21	1.83055e-19	4.3169	207.513	IFITM3;SPARC;OLFML2B;ADM;PLAT;LSP1;METRNL;ANTXR1;LOXL2;TMEM100;LAPTM4A;ADAMTS1;TIMP2;JUNB;TMSB10;IER2;PDGFRA;POSTN;ANXA1;IGFBP5;SCARA5;DUSP1;IGFBP4;FST;OSR1;MMP2;PCOLCE;FOS;EEF1A1;RCN3;UGDH;MMP14;CCDC80;SFRP2;MAF;COL6A2;MXRA8;ANGPTL2;GAS7;VGLL3;CCL11;TNXB;CFH;CEBPD;LRP1;HTRA3;HTRA1;AEBP1;ZFP36L1;LIMA1;CCL7;S100A16;PDPN;SERPINH1;SLIT3;GPC6;XDH;GSTM1;JUND;GSN;LAMB2;LUM;FN1;PLXDC2;KLF4;COL1A1;COL3A1…
old_vs_young_down	ChEA_2022	CJUN 26792858 Chip-Seq BT549 Human	76/1564	1.47427e-21	1.83055e-19	4.34904	208.606	ERRFI1;STEAP3;SPARC;OLFML2B;ADM;CXCL1;LAMC1;NENF;LOXL1;LOXL2;ADAMTSL1;ISLR;LAPTM4A;ZFP36;TUBA1A;EFEMP1;BASP1;LAMP2;PMEPA1;CTSB;POSTN;SCARA3;ANXA1;IGFBP5;SCARA5;DUSP1;FST;MMP2;ASPN;TGFBR2;EEF1A1;TGFBR3;UGDH;CCDC80;TXNIP;DDR2;VGLL3;PPIC;CREB5;SLFN5;NFIX;CEBPD;SEMA3C;LAMA4;TSHZ2;LRRC17;MGST1;HTRA1;UAP1;THY1;NID1;THBS2;FSTL1;ZFP36L1;DPP4;CLEC3B;ABI3BP;PSAP;SLIT3;GPC6;CD55;CADM3;JUN;JUND;GSN;PRRX1;FN1…
old_vs_young_down	ChEA_2022	PPARG 20887899 ChIP-Seq 3T3-L1 Mouse	97/2774	1.24418e-17	1.32417e-15	3.19784	124.478	ERRFI1;STEAP3;IFITM2;SPARC;CD81;GDA;ZBTB20;METRNL;LOXL1;LAPTM4A;ZFP36;EFEMP1;FCGRT;JUNB;IER2;TNS1;PDGFRA;SCARA5;IGFBP4;FST;OSR1;EBF1;RNASE4;CCDC80;MAF;LY6E;HTRA3;LPL;NID1;ZFP36L1;PLAC8;UBB;MAN2A1;PSAP;SERPINH1;SERF2;EGR1;JUN;ACE;IGSF10;COL1A2;CXCL12;COL5A1;COL5A2;ITM2B;FGFR1;SNED1;ADM;CXCL1;NENF;ADAMTS2;CTSL;TIMP3;PMEPA1;CTSB;ANXA1;ANXA3;HEG1;FOS;TGFBR3;ALDH1A3;ZEB2;COL6A2;COL6A1;ANGPTL2;CD47;DDR…
old_vs_young_down	ChEA_2022	NR3C1 27076634 ChIP-Seq BEAS2B Human Lung Inflammation	103/3084	1.92336e-17	1.79113e-15	3.09103	118.973	ERRFI1;STEAP3;CSF1;ZBTB20;CXCL13;SLC4A4;LOXL2;ZFP36;EFEMP1;PLAU;GRB10;TMSB10;IER2;TNS1;PDGFRA;POSTN;SCARA5;IGFBP4;SERPINF1;FST;EBF1;SFRP2;MAF;TXNIP;CFB;HTRA3;TSHZ2;DPT;LPL;FBLN1;THY1;NID1;ZFP36L1;C3;DPP4;MAN2A1;PSAP;SPTBN1;EGR1;JUN;ACE;FN1;GNG12;NFKBIA;BMP1;COL5A1;FBN1;FGFR1;ELN;ADM;CXCL1;LSP1;NENF;PRSS23;ADAMTS2;TIMP3;PMEPA1;LBP;CD34;ANXA3;DUSP1;GPX3;HEG1;TGFBR2;TGFBR3;ALDH1A3;MMP14;COL6A2;COL6A…
old_vs_young_down	ChEA_2022	SUZ12 20075857 ChIP-Seq MESCs Mouse	110/3611	7.56796e-16	6.26459e-14	2.82933	98.5102	APP;OLFML2B;CSF1;GDA;METRNL;ANTXR1;SLC4A4;LOXL1;EFEMP1;PLAU;DPYSL3;GRB10;TNS1;PDGFRA;SCARA3;IGFBP5;IGFBP4;FST;OSR1;EBF1;AR;SFRP2;MAF;MXRA8;NBL1;ATF3;HTRA3;TSHZ2;HTRA1;LPL;THY1;AEBP1;ZFP36L1;DPP4;FLRT2;MAN2A1;SERPINH1;NDN;IGFBP6;EGR1;CADM3;JUN;ACE;GNG12;BMP1;CXCL12;COL5A1;FXYD1;FBN1;FGFR1;CDKN1C;SNED1;COL14A1;ELN;ADM;CXCL1;NENF;PRSS23;SMPD3;ADAMTS5;THBD;ADAMTS2;ADAMTS1;TIMP2;CTSH;TIMP3;EMILIN2;PME…
old_vs_young_down	ChEA_2022	SUZ12 18974828 ChIP-Seq MESCs Mouse	66/1564	1.52956e-15	1.13952e-13	3.58213	122.2	CDKN1C;APP;CSF1;GDA;COL14A1;ADM;METRNL;ANTXR1;SLC4A4;PRSS23;LOXL1;ADAMTS5;THBD;ADAMTS2;PLAU;ADAMTS1;TIMP2;GRB10;EMILIN2;PDGFRA;EDN1;SCARA3;IGFBP5;IGFBP4;FST;OSR1;EBF1;TGFBR2;TGFBR3;AR;ALDH1A3;SFRP2;MAF;CD302;NBL1;ATF3;NFIX;TNXB;CEBPD;PCOLCE2;ROCK2;HTRA1;LPL;THY1;AEBP1;DPP4;FLRT2;GPC3;NDN;SLIT3;IGFBP6;GPC6;EGR1;NTRK2;JUN;ACE;PRRX1;PLXDC2;BICC1;BMP1;CXCL12;NFIA;COL5A1;PMP22;PTX3;FBN1
old_vs_young_down	ChEA_2022	SUZ12 18692474 ChIP-Seq MESCs Mouse	63/1531	2.52164e-14	1.70784e-12	3.44875	107.985	CDKN1C;APP;CSF1;GDA;COL14A1;ADM;METRNL;SLC4A4;PRSS23;SMPD3;ADAMTS5;ADAMTS2;EFEMP1;ADAMTS1;GRB10;EMILIN2;PDGFRA;EDN1;SCARA3;IGFBP5;IGFBP4;FST;OSR1;EBF1;TGFBR2;TGFBR3;AR;ALDH1A3;MAF;RHOJ;CD302;NBL1;ATF3;CREB5;RAMP2;NFIX;TNXB;SEMA3C;HTRA3;LAMA4;HTRA1;LPL;AEBP1;CYGB;DPP4;FLRT2;HAS1;NDN;SLIT3;IGFBP6;GPC6;NTRK2;JUN;ACE;GSN;PRRX1;SOD3;BICC1;BMP1;CXCL12;NFIA;PTX3;FBN1
old_vs_young_down	ChEA_2022	BACH1 22875853 ChIP-PCR HELA AND SCP4 Human	52/1127	8.85136e-14	5.49522e-12	3.78745	113.834	SNED1;CSF1;TNFAIP6;COL14A1;ELN;ADM;PLAT;CXCL1;THBD;EFEMP1;CTSK;TIMP3;JUNB;TNS1;PDGFRA;DUSP1;FST;RNASE4;NISCH;RCN3;AR;ALDH1A3;MAF;COL6A1;MXRA8;TXNIP;ANGPTL2;CD47;IL6ST;ATF3;PLA1A;CREB5;ITIH5;TNXB;RPL10;CEBPD;THBS2;FLRT2;MAN2A1;APOD;EGR1;NTRK2;ACE;PRRX1;LUM;COL3A1;DLC1;QPCT;FXYD1;COL5A2;KLF9;FGFR1
old_vs_young_down	ChEA_2022	MTF2 20144788 ChIP-Seq MESCs Mouse	83/2488	1.02412e-13	5.86901e-12	2.88512	86.2934	CDKN1C;APP;SNED1;CSF1;GDA;COL14A1;ADM;CXCL1;METRNL;ANTXR1;SLC4A4;PRSS23;LOXL1;SMPD3;ADAMTS5;THBD;ADAMTS2;ADAMTS1;TIMP2;GRB10;EMILIN2;PMEPA1;CD34;PDGFRA;SCARA3;IGFBP5;IGFBP4;HEG1;FST;OSR1;EBF1;TGFBR2;TGFBR3;AR;ALDH1A3;MMP14;SFRP2;MAF;RHOJ;CD302;NBL1;ATF3;PPIC;RAMP2;NFIX;TNXB;CEBPD;SEMA3C;HTRA3;TSHZ2;HTRA1;LPL;AEBP1;CYGB;ZFP36L1;DPP4;FLRT2;MAN2A1;NDN;SLIT3;IGFBP6;GPC6;EGR1;NTRK2;CADM3;JUN;ACE;JUND;…
old_vs_young_down	ChEA_2022	SUZ12 18692474 ChIP-Seq MEFs Mouse	49/1019	1.11041e-13	5.90894e-12	3.92805	117.169	CDKN1C;APP;CSF1;GDA;COL14A1;ADM;SLC4A4;SMPD3;ADAMTS5;ADAMTS1;GRB10;PDGFRA;EDN1;IGFBP5;IGFBP4;FST;OSR1;EBF1;TGFBR2;TGFBR3;AR;ALDH1A3;MAF;CD302;NBL1;ATF3;RAMP2;NFIX;SEMA3C;LAMA4;HTRA1;LPL;AEBP1;DPP4;HAS1;NDN;SLIT3;IGFBP6;GPC6;NTRK2;JUN;ACE;PRRX1;SOD3;BMP1;CXCL12;NFIA;PTX3;FBN1
old_vs_young_down	ChEA_2022	SA1 22415368 ChIP-Seq MEFs Mouse	60/1549	1.60947e-12	7.99369e-11	3.19228	86.6867	CDKN1C;APP;IFITM2;COL14A1;ELN;ADM;PLAT;ANTXR1;THBD;LAPTM4A;ADAMTS2;BASP1;ADAMTS1;GRB10;TIMP3;EMILIN2;EDN1;POSTN;IGFBP5;DUSP1;IGFBP4;FST;OSR1;EBF1;MMP14;ZEB2;MAF;COL6A2;COL6A1;CD47;ATF3;CEBPD;LRP1;ROCK2;LPL;FSTL1;FLRT2;CCL7;MAN2A1;SLIT3;IGFBP6;GPC6;XDH;EGR1;NTRK2;JUND;PRRX1;FN1;PLXDC2;KLF4;COL1A1;NFKBIA;COL3A1;KLF6;MARCKS;COL1A2;BMP1;NFIA;COL5A1;COL5A2
old_vs_young_down	ChEA_2022	EP300 21415370 ChIP-Seq HL-1 Mouse	35/600	2.59922e-12	1.21026e-10	4.65088	124.066	APP;OLFML2B;CSF1;PCOLCE2;ELN;ADM;LSP1;NENF;THBS2;SLC4A4;FSTL1;ADAMTSL1;ADAMTS5;FLRT2;DPYSL3;GRB10;EMILIN2;TNS1;SCARA3;ANXA3;HEG1;OSR1;GFPT2;FOS;GNG12;TGFBR3;UGDH;CXCL12;DLC1;COL5A2;PMP22;PTX3;IL6ST;LY6E;FGFR1
old_vs_young_down	ChEA_2022	PPARD 23176727 ChIP-Seq KERATINOCYTES Mouse	19/164	3.28458e-12	1.43942e-10	9.46011	250.142	PDGFRA;POSTN;FST;LRRC17;PCOLCE;AEBP1;THY1;LSP1;FOS;THBS2;SLC4A4;COL1A1;ADAMTS2;CSRP2;COL6A2;QPCT;MFAP2;GRB10;PMP22
old_vs_young_down	ChEA_2022	WT1 25993318 ChIP-Seq PODOCYTE Human	88/2909	3.63002e-12	1.50242e-10	2.60815	68.7033	APP;SNED1;GDA;COL14A1;ELN;RPLP1;ZBTB20;PLAT;LAMC1;LSP1;METRNL;ANTXR1;PRSS23;LOXL1;TMEM100;ZFP36;ADAMTS2;ADAMTS1;LAMP2;TIMP3;EMILIN2;PMEPA1;TMSB10;TNS1;EDN1;SCARA3;IGFBP5;SCARA5;OSR1;MMP2;EBF1;FOS;TGFBR2;TGFBR3;ALDH1A3;ZEB2;MAF;SERPING1;COL6A3;CD302;PLA1A;GAS7;CREB5;ITIH5;RPL10;LRP1;ROCK2;LAMA4;TSHZ2;RRBP1;THY1;AEBP1;CYGB;ZFP36L1;PLAC8;LIMA1;FLRT2;S100A16;MAN2A1;SCN7A;SLIT3;CKB;GPC6;SERF2;CD55;EGR…
old_vs_young_down	ChEA_2022	RNF2 18974828 ChIP-Seq MESCs Mouse	46/1066	2.90701e-11	1.08286e-09	3.45444	83.8091	CDKN1C;APP;NFIX;TNXB;COL14A1;HTRA1;LPL;ADM;AEBP1;METRNL;SLC4A4;PRSS23;ADAMTS5;THBD;ADAMTS2;FLRT2;PLAU;ADAMTS1;GPC3;GRB10;EMILIN2;SCN7A;GPC6;PDGFRA;NTRK2;CADM3;JUN;EDN1;IGFBP5;PRRX1;FST;OSR1;EBF1;BICC1;TGFBR2;TGFBR3;AR;ALDH1A3;SFRP2;MAF;BMP1;CXCL12;NFIA;FXYD1;NBL1;FBN1
old_vs_young_down	ChEA_2022	EZH2 18974828 ChIP-Seq MESCs Mouse	46/1066	2.90701e-11	1.08286e-09	3.45444	83.8091	CDKN1C;APP;NFIX;TNXB;COL14A1;HTRA1;LPL;ADM;AEBP1;METRNL;SLC4A4;PRSS23;ADAMTS5;THBD;ADAMTS2;FLRT2;PLAU;ADAMTS1;GPC3;GRB10;EMILIN2;SCN7A;GPC6;PDGFRA;NTRK2;CADM3;JUN;EDN1;IGFBP5;PRRX1;FST;OSR1;EBF1;BICC1;TGFBR2;TGFBR3;AR;ALDH1A3;SFRP2;MAF;BMP1;CXCL12;NFIA;FXYD1;NBL1;FBN1
old_vs_young_down	ChEA_2022	SMC1 22415368 ChIP-Seq MEFs Mouse	58/1583	3.842e-11	1.36299e-09	2.98115	71.4952	SPON2;SNED1;IFITM2;SPARC;CSF1;COL14A1;ADM;PLAT;LAMC1;ANTXR1;PRSS23;LOXL1;THBD;LAPTM4A;TIMP3;JUNB;EDN1;IGFBP5;DUSP1;IGFBP4;FST;MAF;CD47;ATF5;ATF3;RAMP2;CEBPD;SEMA3C;HTRA3;FSTL1;FLRT2;CCL7;MAN2A1;CCL2;SLIT3;IGFBP6;GPC6;EGR1;IL33;NTRK2;JUN;JUND;PRRX1;FN1;PLXDC2;KLF4;BICC1;COL1A1;NFKBIA;COL3A1;KLF6;MARCKS;COL1A2;BMP1;COL5A1;DLC1;COL5A2;FGFR1
old_vs_young_down	ChEA_2022	BRD4 25478319 ChIP-Seq HGPS Human	62/1770	4.52257e-11	1.53151e-09	2.86609	68.2684	ERRFI1;RPLP1;ZBTB20;PLAT;METRNL;ANTXR1;SLC4A4;LOXL1;MEDAG;LOXL2;ADAMTSL1;ISLR;ADAMTS2;EFEMP1;BASP1;DPYSL3;TIMP3;JUNB;PDGFRA;ANXA1;HEG1;FST;OSR1;MMP2;EBF1;FOS;TGFBR2;EEF1A1;CCDC80;COL6A2;COL6A1;COL6A3;MXRA7;CD302;FKBP9;DDR2;NFIX;SEMA3C;UAP1;THY1;NID1;THBS2;ZFP36L1;DPP4;MAN2A1;ABI3BP;HAS1;JUN;LAMB2;LUM;GFPT2;KLF4;COL1A1;NFKBIA;MARCKS;COL1A2;COL5A1;DLC1;FOSB;CD248;PTX3;FGFR1
old_vs_young_down	ChEA_2022	CLOCK 20551151 ChIP-Seq 293T Human	26/382	7.25127e-11	2.34878e-09	5.35415	125.005	SPON2;ELN;PLAT;LOXL1;CYGB;HSP90B1;ZFP36L1;THBD;TUBA1A;FCGRT;SERPINH1;TIMP3;CKB;XDH;TMSB10;EGR1;DUSP1;IGFBP4;FOS;NFKBIA;MMP14;MARCKS;CXCL12;COL6A1;ANGPTL2;DPEP1
old_vs_young_down	ChEA_2022	EP300 20729851 ChIP-Seq FORBRAIN MIDBRAIN LIMB HEART Mouse	51/1313	9.47238e-11	2.94038e-09	3.11934	71.9945	SPARC;CSF1;ZBTB20;LSP1;LAPTM4A;CSRP2;TUBA1A;BASP1;DPYSL3;TIMP2;GRB10;TIMP3;IER2;TNS1;PDGFRA;DUSP1;HEG1;FST;FOS;EEF1A1;TGFBR3;ALDH1A3;MAF;RHOJ;COL6A1;ANGPTL2;CREB5;ROCK2;LAMA4;HTRA1;CRIP1;ZFP36L1;HAS1;SERPINH1;EGR1;JUN;PRRX1;FN1;COL1A1;TPPP3;KLF6;CXCL12;NFIA;NOVA1;DLC1;COL5A2;KLF9;PMP22;FOSB;CD248;FGFR1
old_vs_young_down	ChEA_2022	RARG 19884340 ChIP-ChIP MEFs Mouse	23/317	2.7101e-10	8.0761e-09	5.68891	125.32	RAMP2;ANXA1;LRP1;DUSP1;ROCK2;OSR1;MMP2;FN1;PCOLCE;AEBP1;LAMC1;LSP1;NID1;FSTL1;LOXL1;LOXL2;COL1A1;DPYSL3;OGN;TIMP3;JUNB;NBL1;CTSB
old_vs_young_down	ChEA_2022	LXR 22158963 ChIP-Seq LIVER Mouse	56/1578	3.00232e-10	8.6028e-09	2.85984	62.7063	ERRFI1;STEAP3;OLFML2B;CD81;GDA;RPLP1;CXCL1;NENF;ANTXR1;SLC4A4;ADAMTSL1;CSRP2;GRB10;LBP;IER2;TNS1;EDN1;DUSP1;IGFBP4;TGFBR2;EEF1A1;TGFBR3;MAF;SERPING1;TXNIP;DPEP1;CD302;CD47;GAS7;CREB5;CFH;LRP1;MGST1;LPL;PRELP;RRBP1;ZFP36L1;C3;MAN2A1;PSAP;XDH;TXNDC5;JUN;RARRES2;FN1;GNG12;NFKBIA;KLF6;BMP1;CXCL12;NFIA;DLC1;NEDD4;FXYD1;KLF9;ITM2B
old_vs_young_down	ChEA_2022	RELA 24523406 ChIP-Seq FIBROSARCOMA Human	45/1104	3.12369e-10	8.61906e-09	3.23484	70.8004	APP;CCL11;CSF1;CEBPD;CXCL1;THBS2;ZFP36L1;C3;DPP4;CSRP2;UBB;FCGRT;PLAU;HAS1;S100A13;SERPINH1;CCL2;APOD;RPS2;LBP;JUNB;CD34;IER2;CD55;CTSB;EGR1;PDGFRA;CYB5A;JUN;EDN1;GSN;DUSP1;LAMB2;FN1;RNASE4;FOS;KLF4;NFKBIA;AR;TPPP3;MARCKS;COL1A2;PTX3;NBL1;CFB
old_vs_young_down	ChEA_2022	JUN 26020271 ChIP-Seq SMOOTH MUSCLE Human	56/1587	3.71254e-10	9.87801e-09	2.84163	61.7035	SNED1;SPARC;CSF1;ADM;PLAT;LAMC1;METRNL;ANTXR1;SLC4A4;LOXL2;TMEM100;ISLR;LAPTM4A;TUBA1A;EFEMP1;ADAMTS1;CTSK;TIMP2;PMEPA1;TMSB10;CTSB;ANXA1;ANXA3;DUSP1;HEG1;OSR1;MMP2;TGFBR2;CCDC80;COL6A2;COL6A1;IL6ST;ATF3;CREB5;SLFN5;CCL11;TNXB;PCOLCE2;SLC43A3;HTRA1;THY1;ZFP36L1;DPP4;CLEC3B;CCL7;S100A16;PSAP;SERPINH1;GSN;KLF4;COL1A1;KLF6;COL5A1;AXL;NEDD4;FOSB
old_vs_young_down	ChEA_2022	EZH2 27294783 Chip-Seq ESCs Mouse	57/1649	5.43426e-10	1.39604e-08	2.78411	59.3937	CDKN1C;SNED1;COL14A1;ADM;NENF;METRNL;LOXL1;SMPD3;THBD;ADAMTS2;ADAMTS1;TIMP2;GRB10;TIMP3;PDGFRA;EDN1;IGFBP5;IGFBP4;FST;OSR1;EBF1;FOS;AR;ALDH1A3;ZEB2;SFRP2;MAF;ATF3;SLFN5;RAMP2;NFIX;TNXB;CYGB;FLRT2;UBB;HAS1;SLIT3;IGFBP6;GPC6;NTRK2;CADM3;JUN;ACE;PRRX1;PLXDC2;SOD3;BICC1;COL3A1;TPPP3;MARCKS;BMP1;CXCL12;NFIA;COL5A1;PMP22;PI16;FGFR1
old_vs_young_down	ChEA_2022	TCF21 26020271 ChIP-Seq HCASMC Human CoronaryArtery	45/1129	6.36726e-10	1.5812e-08	3.156	66.8273	APP;ERRFI1;SPON2;ECM1;CCL11;TNFAIP6;SLC43A3;ZBTB20;METRNL;SLC4A4;LOXL1;MEDAG;C3;DPP4;LIMA1;THBD;S100A16;PLAU;HAS1;CD34;TNS1;PDGFRA;GSN;SCARA5;DUSP1;HEG1;CAVIN3;MMP2;FN1;KLF4;TGFBR2;COL1A1;EEF1A1;KLF6;COL1A2;LRRN4CL;DLC1;NEDD4;COL5A2;KLF9;MFAP2;MXRA8;ANGPTL2;GAS7;FGFR1
old_vs_young_down	ChEA_2022	FOXM1 32153563 ChIP-Seq SKOV3 Human Ovary OvarianCancer	16/154	8.96161e-10	2.15368e-08	8.28182	172.534	EGR1;EDN1;SPARC;CEBPD;ADM;ANTXR1;SOD3;C3;THBD;PLAU;AXL;DLC1;FKBP9;IGFBP6;CFB;LY6E
old_vs_young_down	ChEA_2022	NUCKS1 24931609 ChIP-Seq HEPATOCYTES Mouse	30/570	1.23207e-09	2.86841e-08	4.09615	84.0308	ARF4;STEAP3;CSF1;CEBPD;ROCK2;ADM;LAMC1;HSP90B1;ZFP36L1;ZFP36;CSRP2;LBP;JUNB;EGR1;PDGFRA;JUN;JUND;DUSP1;FST;FN1;FOS;TGFBR2;NFKBIA;TGFBR3;MMP14;MAF;CXCL12;FOSB;IL6ST;ATF3
old_vs_young_down	ChEA_2022	SOX2 20726797 ChIP-Seq SW620 Human	62/1931	1.50914e-09	3.407e-08	2.59577	52.7246	CDKN1C;ERRFI1;SPON2;GDA;CXCL1;LSP1;METRNL;ANTXR1;PRSS23;LOXL2;SMPD3;LAPTM4A;ZFP36;CSRP2;CTSL;PLAU;DPYSL3;TIMP2;CTSH;EMILIN2;CTSB;PDIA3;EDN1;GPX3;SERPINF1;HEG1;RNASE4;TGFBR3;ALDH1A3;COL6A1;MXRA7;ATF5;IL6ST;ATF3;CFB;LY6E;PPIC;SLFN5;CFH;CEBPD;SEMA3C;SLC43A3;HTRA1;FBLN1;NID1;CRIP1;PLAC8;DPP4;LIMA1;PSAP;CKB;CD55;CYB5A;JUN;GSN;FN1;GNG12;NFIA;AXL;QPCT;MFAP2;FGFR1
old_vs_young_down	ChEA_2022	SUZ12 16625203 ChIP-ChIP MESCs Mouse	39/944	3.7939e-09	8.3131e-08	3.22861	62.6023	APP;SLFN5;RAMP2;NFIX;SEMA3C;LPL;ADM;THY1;AEBP1;METRNL;NID1;ANTXR1;CYGB;ADAMTS5;THBD;ADAMTS2;FLRT2;ADAMTS1;EMILIN2;IGFBP6;PDGFRA;NTRK2;JUN;EDN1;IGFBP5;IGFBP4;FST;OSR1;EBF1;BICC1;AR;SFRP2;CXCL12;NFIA;RHOJ;PMP22;PTX3;ATF3;FBN1
old_vs_young_down	ChEA_2022	NFKB1 27076634 ChIP-Seq BEAS2B Human Lung Inflammation	97/3823	4.14086e-09	8.81411e-08	2.15604	41.6167	APP;ERRFI1;STEAP3;IFITM2;CSF1;CD81;ZBTB20;CXCL13;SLC4A4;LAPTM4A;ZFP36;EFEMP1;PLAU;GRB10;JUNB;TNS1;PDGFRA;POSTN;FST;OSR1;EBF1;CCDC80;SFRP2;MAF;TXNIP;IL6ST;CFB;HTRA3;TSHZ2;DPT;LPL;THY1;NID1;ZFP36L1;DPP4;FLRT2;S100A16;PSAP;SPTBN1;FN1;GNG12;NFKBIA;CXCL12;COL5A1;COL5A2;OGN;FBN1;FGFR1;SNED1;TNFAIP6;ELN;CXCL1;ADAMTSL1;ADAMTS2;CTSL;ADAMTS1;TIMP3;CD34;EDN1;ANXA3;DUSP1;GPX3;HEG1;MMP2;DCN;TGFBR2;TGFBR3;ALDH…
old_vs_young_down	ChEA_2022	NFE2L2 20460467 ChIP-Seq MEFs Mouse	37/870	4.61712e-09	9.29663e-08	3.31413	63.6097	ECM1;LAMA2;COL14A1;ROCK2;LAMA4;ZBTB20;LPL;LAMC1;SLC4A4;MAN2A1;GRB10;CD34;GPC6;CTSB;TXNDC5;IL33;GSTM2;GSTM1;ANXA1;PRRX1;DUSP1;SERPINF1;FN1;PLXDC2;KLF4;DCN;KLF6;MARCKS;SFRP2;COL1A2;MAF;COL5A1;QPCT;KLF9;PTX3;CD302;DDR2
old_vs_young_down	ChEA_2022	NRF2 20460467 ChIP-Seq MEFs Mouse	37/870	4.61712e-09	9.29663e-08	3.31413	63.6097	ECM1;LAMA2;COL14A1;ROCK2;LAMA4;ZBTB20;LPL;LAMC1;SLC4A4;MAN2A1;GRB10;CD34;GPC6;CTSB;TXNDC5;IL33;GSTM2;GSTM1;ANXA1;PRRX1;DUSP1;SERPINF1;FN1;PLXDC2;KLF4;DCN;KLF6;MARCKS;SFRP2;COL1A2;MAF;COL5A1;QPCT;KLF9;PTX3;CD302;DDR2
old_vs_young_down	ChEA_2022	TP63 23658742 ChIP-Seq EP156T Human	80/2937	7.85887e-09	1.54075e-07	2.24718	41.936	APP;ERRFI1;STEAP3;CSF1;ELN;RPLP1;PLAT;CXCL1;ANTXR1;SLC4A4;LOXL1;ADAMTSL1;CSRP2;EFEMP1;LAMP1;ADAMTS1;CTSK;LAMP2;TIMP3;TMSB10;EDN1;SCARA3;ANXA1;IGFBP5;SERPINF1;FST;NISCH;TGFBR3;ALDH1A3;MMP14;CCDC80;SFRP2;MAF;SERPING1;DPEP1;CD47;ATF3;VGLL3;CCL11;CEBPD;HTRA3;TSHZ2;HTRA1;UAP1;NID1;THBS2;DPP4;LIMA1;CLEC3B;FLRT2;MAN2A1;ABI3BP;SERPINH1;SLIT3;GPC6;XDH;EGR1;IL33;NTRK2;PRRX1;FN1;GNG12;PLXDC2;KLF4;SOD3;MFAP5…
old_vs_young_down	ChEA_2022	ATF3 23680149 ChIP-Seq GBM1-GSC Human	54/1652	1.1924e-08	2.2778e-07	2.59341	47.316	ERRFI1;ARF4;STEAP3;GDA;ADM;PLAT;TMEM100;LAPTM4A;TUBA1A;PLAU;ADAMTS1;LAMP2;PMEPA1;CD34;EDN1;ANXA1;ANXA3;DUSP1;GPX3;HEG1;RNASE4;TGFBR2;EEF1A1;SFRP4;ZEB2;CCDC80;COL6A2;RHOJ;ANGPTL2;MXRA7;IL6ST;ATF3;PLA1A;DPT;NID1;ZFP36L1;UBB;S100A16;PDPN;S100A13;CCL2;IGFBP6;CD55;EGR1;JUN;GSN;GFPT2;FN1;SOD3;MFAP5;IGSF10;KLF6;AXL;QPCT
old_vs_young_down	ChEA_2022	SOX9 26525672 Chip-Seq Limbbuds Mouse	39/993	1.51852e-08	2.82824e-07	3.0548	54.9954	SNED1;SPARC;LAMA2;LRP1;ROCK2;LAMA4;UAP1;PRELP;LAMC1;NENF;METRNL;HSP90B1;ZFP36L1;TMEM100;CSRP2;FLRT2;TIMP2;GRB10;TIMP3;SLIT3;TNS1;PRRX1;IGFBP4;LUM;OSR1;GFPT2;EBF1;FN1;DCN;BICC1;COL1A1;COL3A1;MARCKS;NOVA1;RHOJ;COL5A2;PMP22;MXRA7;GAS7
old_vs_young_down	ChEA_2022	JUND 26020271 ChIP-Seq SMOOTH MUSCLE Human	52/1573	1.62188e-08	2.94707e-07	2.6128	46.866	SNED1;ADM;PLAT;LAMC1;METRNL;ANTXR1;SLC4A4;LOXL2;TMEM100;ISLR;LAPTM4A;TUBA1A;ADAMTS1;CTSK;TIMP2;PMEPA1;TMSB10;CTSB;ANXA1;ANXA3;DUSP1;HEG1;OSR1;MMP2;FOS;TGFBR2;TGFBR3;ZEB2;RHOJ;ANGPTL2;IL6ST;ATF3;CREB5;SLFN5;TNXB;PCOLCE2;HTRA1;THY1;ZFP36L1;CLEC3B;CCL7;S100A16;PSAP;JUND;GSN;KLF4;COL1A1;KLF6;COL5A1;AXL;NEDD4;FOSB
old_vs_young_down	ChEA_2022	WT1 20215353 ChIP-ChIP NEPHRON PROGENITOR Mouse	46/1307	1.96351e-08	3.4829e-07	2.7582	48.9469	CDKN1C;APP;LRP1;PLAT;UAP1;AEBP1;LAMC1;LSP1;METRNL;NID1;SLC4A4;LOXL1;ZFP36L1;SMPD3;ISLR;ZFP36;MAN2A1;PDPN;SLIT3;IGFBP6;IER2;TXNDC5;EGR1;JUN;PRRX1;DUSP1;FST;PCOLCE;GNG12;PLXDC2;SOD3;TGFBR3;AR;MMP14;KLF6;COL1A2;NFIA;COL5A1;AXL;NEDD4;KLF9;MXRA8;CD302;NBL1;ATF3;PPIC
old_vs_young_down	ChEA_2022	JARID2 20075857 ChIP-Seq MESCs Mouse	40/1055	2.56127e-08	4.43755e-07	2.947	51.514	CDKN1C;NFIX;TNXB;COL14A1;HTRA1;ADM;PLAT;METRNL;SLC4A4;CYGB;ADAMTS5;THBD;ADAMTS2;FLRT2;ADAMTS1;GRB10;GPC6;PDGFRA;NTRK2;CADM3;JUN;IGFBP5;PRRX1;IGFBP4;FST;OSR1;EBF1;SOD3;TGFBR3;ALDH1A3;ZEB2;MAF;BMP1;CXCL12;NFIA;PTX3;PI16;NBL1;ATF3;FBN1
old_vs_young_down	ChEA_2022	NR3C1 23031785 ChIP-Seq PC12 Mouse	32/730	2.76321e-08	4.67861e-07	3.37833	58.7975	CCL11;NFIX;ZBTB20;DPT;FBLN1;THY1;FSTL1;ZFP36L1;SMPD3;DPP4;LIMA1;ZFP36;EFEMP1;FLRT2;PLAU;MAN2A1;DPYSL3;GRB10;SCN7A;SLIT3;SPTBN1;CYB5A;SCARA5;DUSP1;DCN;NFKBIA;ZEB2;SFRP2;KLF9;CD47;IL6ST;DDR2
old_vs_young_down	ChEA_2022	PPARG 20176806 ChIP-Seq 3T3-L1 Mouse	47/1369	2.87607e-08	4.76149e-07	2.69026	46.7144	APP;SPON2;SEMA3C;HTRA3;LAMA4;MGST1;ZBTB20;DPT;NENF;FSTL1;SMPD3;LIMA1;TUBA1A;EFEMP1;S100A16;PLAU;PSAP;TIMP2;GRB10;CTSH;SLIT3;TNS1;SCARA3;GSN;ANXA3;EBF1;TGFBR2;TGFBR3;AR;ZEB2;KLF6;MARCKS;MAF;NFIA;COL5A1;DLC1;NEDD4;QPCT;COL6A2;COL6A1;KLF9;PMP22;TXNIP;PTX3;NBL1;LY6E;CREB5
old_vs_young_down	ChEA_2022	LEF1 29337183 ChIP-Seq mESC Mouse Stem	66/2335	6.25783e-08	1.0135e-06	2.26482	37.5661	APP;ERRFI1;ARF4;CSF1;ELN;ADM;LAMC1;NENF;METRNL;ANTXR1;LOXL2;ADAMTSL1;SMPD3;THBD;ZFP36;CSRP2;ADAMTS1;TIMP3;EMILIN2;JUNB;IER2;CTSB;SCARA3;DUSP1;FOS;DCN;TGFBR2;TGFBR3;UGDH;TXNIP;DPEP1;FKBP9;IL6ST;ATF3;DDR2;GAS7;CREB5;ITIH5;LRP1;TSHZ2;MGST1;HTRA1;FBLN1;CYGB;ZFP36L1;DPP4;LIMA1;MAN2A1;SLIT3;XDH;SPTBN1;CD55;TXNDC5;EGR1;CYB5A;JUN;JUND;GNG12;PLXDC2;KLF4;NFKBIA;KLF6;NFIA;COL5A1;FOSB;ITM2B
old_vs_young_down	ChEA_2022	SMC3 22415368 ChIP-Seq MEFs Mouse	50/1546	6.43253e-08	1.01963e-06	2.53649	42.0025	APP;ERRFI1;IFITM2;CSF1;COL14A1;ELN;ADM;SLC4A4;THBD;ADAMTS2;ADAMTS1;TIMP2;TIMP3;EDN1;POSTN;IGFBP5;DUSP1;IGFBP4;OSR1;TGFBR3;ZEB2;CCDC80;SFRP2;COL6A2;COL6A1;CD47;ATF3;RAMP2;CEBPD;LRP1;SEMA3C;HTRA3;RRBP1;ZFP36L1;FLRT2;CCL7;CCL2;CKB;EGR1;NTRK2;JUN;FN1;PLXDC2;KLF4;COL1A1;NFKBIA;COL3A1;BMP1;COL5A2;PMP22
old_vs_young_down	ChEA_2022	UBF1/2 26484160 Chip-Seq HMECs Human	51/1614	9.66265e-08	1.49972e-06	2.47753	40.018	ERRFI1;OLFML2B;CSF1;CXCL1;LAMC1;LOXL2;ZFP36;PLAU;JUNB;TMSB10;IER2;CTSB;PDGFRA;HEG1;FST;OSR1;FOS;EEF1A1;TGFBR3;MMP14;ZEB2;MAF;MXRA8;NBL1;TSHZ2;HTRA1;THBS2;CYGB;HSP90B1;ZFP36L1;C3;FLRT2;UBB;MAN2A1;HAS1;PDPN;CKB;GPC6;SPTBN1;CD55;JUN;JUND;PRRX1;FN1;BICC1;COL1A1;KLF6;MARCKS;NFIA;AXL;KLF9
old_vs_young_down	ChEA_2022	TRIM28 21343339 ChIP-Seq HEK293 Human	10/75	1.27054e-07	1.93174e-06	10.794	171.393	EGR1;EFEMP1;ANXA1;FNDC1;COL5A1;LUM;HTRA1;PRSS23;CRIP1;PPIC
old_vs_young_down	ChEA_2022	SUZ12 18555785 ChIP-Seq MESCs Mouse	34/866	1.40332e-07	2.09094e-06	3.0135	47.5508	SNED1;TNXB;CSF1;GDA;COL14A1;HTRA1;ANTXR1;SLC4A4;LOXL1;LOXL2;ADAMTS5;THBD;FLRT2;GRB10;EMILIN2;SLIT3;EDN1;IGFBP5;PRRX1;FST;OSR1;EBF1;GNG12;TGFBR2;TGFBR3;AR;MAF;CXCL12;NFIA;PMP22;CD302;NBL1;ATF3;FBN1
old_vs_young_down	ChEA_2022	IRF8 27001747 Chip-Seq BMDM Mouse	48/1500	1.697e-07	2.47894e-06	2.49409	38.881	IFITM3;APP;ARF4;SLFN5;STEAP3;CSF1;CEBPD;CD81;GDA;COL14A1;ROCK2;HTRA3;RRBP1;LSP1;SMPD3;TMEM100;ZFP36;LAMP1;CCL7;CTSL;CTSK;PSAP;TIMP2;CTSH;CCL2;JUNB;XDH;CTSB;IL33;LAMB2;SERPINF1;MMP2;FOS;TGFBR2;MMP14;KLF6;AXL;NOVA1;NEDD4;FOSB;PTX3;CD302;CD47;ATF3;GAS7;LY6E;FGFR1;CREB5
old_vs_young_down	ChEA_2022	KLF4 18358816 ChIP-ChIP MESCs Mouse	42/1238	2.40637e-07	3.40784e-06	2.6216	39.9531	CDKN1C;STEAP3;IFITM2;RPL10;HTRA1;ADM;FBLN1;NID1;THBS2;CRIP1;CYGB;ZFP36L1;LAPTM4A;ZFP36;CSRP2;FLRT2;UBB;NDN;CKB;RPS2;JUNB;IER2;CD55;EGR1;GSTM1;IGFBP5;GFPT2;EBF1;FN1;KLF4;EEF1A1;NFKBIA;MMP14;CXCL12;FXYD1;KLF9;PMP22;TXNIP;IL6ST;PPIB;NBL1;ATF3
old_vs_young_down	ChEA_2022	SOX2 18692474 ChIP-Seq MEFs Mouse	49/1566	2.42437e-07	3.40784e-06	2.43836	37.1424	IFITM3;ZBTB20;THBD;LAPTM4A;PNP;JUNB;TMSB10;IER2;CTSB;DUSP1;EBF1;RNASE4;FOS;EEF1A1;SFRP4;UGDH;FNDC1;TXNIP;CD47;IL6ST;CFB;GAS7;LY6E;PPIC;CFH;CEBPD;FBLN1;THBS2;CRIP1;FSTL1;ZFP36L1;DPP4;LIMA1;UBB;PDPN;S100A13;SERPINH1;CKB;GPC6;GFPT2;FN1;NFKBIA;KLF6;MARCKS;DLC1;NEDD4;KLF9;PI16;FGFR1
old_vs_young_down	ChEA_2022	MYC 19915707 ChIP-ChIP AK7 Human	52/1732	3.52292e-07	4.78475e-06	2.34484	34.8415	LGALS3BP;ERRFI1;TNFAIP6;ELN;ADM;LAMC1;LSP1;TMEM100;ADAMTS2;FCGRT;ADAMTS1;LBP;IER2;SCARA3;IGFBP5;FST;MMP2;EBF1;NISCH;CCDC80;SFRP2;RHOJ;COL6A1;ANGPTL2;FKBP9;ATF5;NBL1;GAS7;CREB5;TNXB;LPL;RRBP1;LIMA1;FLRT2;HAS1;CCL2;SCN7A;APOD;GPC6;CD55;EGR1;GSN;FN1;GNG12;PLXDC2;COL1A1;BMP1;COL5A1;MFAP2;PMP22;CD248;FBN1
old_vs_young_down	ChEA_2022	PBX 27287812 Chip-Seq EMBYONIC-LIMB Mouse	47/1490	3.53237e-07	4.78475e-06	2.44846	36.3746	CDKN1C;LGALS3BP;ERRFI1;OLFML2B;RPL10;LAMA2;TSHZ2;THY1;LSP1;CXCL13;THBS2;FSTL1;ADAMTSL1;DPP4;TMEM100;ABI3BP;DPYSL3;PDPN;GPC3;TIMP3;PMEPA1;CCL2;SLIT3;CTSB;PDGFRA;EDN1;POSTN;SCARA3;ANXA1;GSN;IGFBP5;SCARA5;DUSP1;IGFBP4;GPX3;SERPINF1;OSR1;TPPP3;CCDC80;COL1A2;MAF;NFIA;NOVA1;DLC1;PI16;FBN1;CREB5
old_vs_young_down	ChEA_2022	PPARG 20176806 ChIP-Seq MACROPHAGES Mouse	38/1083	4.22818e-07	5.62499e-06	2.69336	39.5287	ROCK2;RPLP1;HTRA3;MGST1;UAP1;NENF;METRNL;SLC4A4;PRSS23;ZFP36L1;C4B;LAPTM4A;FLRT2;S100A16;TIMP2;TIMP3;CCL2;CD34;JUN;PRRX1;ANXA3;GPX3;FOS;PLXDC2;KLF4;TGFBR2;EEF1A1;IGSF10;ZEB2;KLF6;MARCKS;CCDC80;MAF;DLC1;CD47;PPIB;ITM2B;LY6E
old_vs_young_down	ChEA_2022	TP53 20018659 ChIP-ChIP R1E Mouse	34/909	4.31912e-07	5.64516e-06	2.85888	41.8971	CDKN1C;LGALS3BP;SPON2;HTRA1;ADM;CXCL1;ZFP36L1;ADAMTS5;LAPTM4A;FLRT2;GRB10;GPC6;PDGFRA;NTRK2;IGFBP5;PRRX1;GPX3;FST;OSR1;MMP2;EBF1;FOS;PLXDC2;TGFBR3;AR;ZEB2;NFIA;AXL;OGN;KLF9;ANGPTL2;NBL1;ATF3;FBN1
old_vs_young_down	ChEA_2022	RING1B 27294783 Chip-Seq ESCs Mouse	50/1651	4.77955e-07	6.13926e-06	2.35647	34.2955	APP;COL14A1;METRNL;ADAMTS5;THBD;ADAMTS2;GRB10;TIMP3;TNS1;PDGFRA;IGFBP5;DUSP1;IGFBP4;FST;OSR1;EBF1;FOS;SFRP4;UGDH;ZEB2;MAF;RHOJ;MXRA8;IL6ST;ATF3;TNXB;CEBPD;FBLN1;CYGB;ZFP36L1;FLRT2;MAN2A1;SLIT3;GPC6;EGR1;IL33;JUN;PRRX1;FN1;SOD3;BICC1;NFKBIA;MARCKS;NFIA;NOVA1;KLF9;PMP22;PI16;FBN1;FGFR1
old_vs_young_down	ChEA_2022	EED 16625203 ChIP-ChIP MESCs Mouse	27/628	5.24636e-07	6.61063e-06	3.26416	47.2016	CDKN1C;RAMP2;NFIX;TNXB;LPL;ADM;METRNL;LOXL1;ADAMTS5;THBD;ADAMTS2;FLRT2;ADAMTS1;EMILIN2;PDGFRA;NTRK2;JUN;IGFBP5;OSR1;EBF1;TGFBR2;AR;CXCL12;PMP22;PTX3;ATF3;FBN1
old_vs_young_down	ChEA_2022	SUZ12 27294783 Chip-Seq ESCs Mouse	50/1657	5.324e-07	6.61063e-06	2.34689	33.9029	CDKN1C;APP;SNED1;OLFML2B;NENF;METRNL;LOXL1;ADAMTSL1;THBD;ADAMTS2;ADAMTS1;GRB10;PDGFRA;EDN1;IGFBP5;IGFBP4;FST;OSR1;EBF1;FOS;ALDH1A3;ZEB2;SFRP2;MAF;RHOJ;CD302;ATF3;SLFN5;TNXB;SLC43A3;TSHZ2;THY1;CYGB;FLRT2;UBB;HAS1;SERPINH1;SLIT3;GPC6;ACE;PRRX1;SOD3;BICC1;CXCL12;NFIA;NOVA1;PMP22;FOSB;PTX3;PI16
old_vs_young_down	ChEA_2022	CEBPD 23245923 ChIP-Seq MEFs Mouse	21/413	7.31076e-07	8.92872e-06	3.84719	54.3559	IL33;HEG1;ZBTB20;LAMC1;PLXDC2;KLF4;BICC1;TGFBR2;ADAMTS5;ZEB2;MARCKS;COL1A2;MAF;NFIA;BASP1;PLAU;CTSK;HAS1;DLC1;NDN;TXNDC5
old_vs_young_down	ChEA_2022	SOX9 26525672 Chip-Seq HEART Mouse	42/1299	8.58418e-07	1.03149e-05	2.48616	34.7271	ITIH5;APP;LAMA2;ELN;LAMA4;ZBTB20;PRELP;FSTL1;LOXL2;HSP90B1;ADAMTS5;LAPTM4A;CSRP2;FLRT2;BASP1;PDPN;TIMP2;GRB10;LBP;NTRK2;EDN1;POSTN;ANXA1;IGFBP5;OSR1;EBF1;FOS;PLXDC2;SOD3;BICC1;COL1A1;NFKBIA;KLF6;CCDC80;NFIA;NOVA1;TXNIP;PTX3;CD47;IL6ST;GAS7;FBN1
old_vs_young_down	ChEA_2022	SMARCA4 23332759 ChIP-Seq OLIGODENDROCYTES Mouse	58/2089	8.75077e-07	1.03481e-05	2.17614	30.3549	APP;CD81;ZBTB20;LAMC1;NENF;PRSS23;TMEM100;ADAMTS5;PNP;EFEMP1;BASP1;ADAMTS1;DPYSL3;TIMP3;LBP;TMSB10;TNS1;POSTN;ANXA1;SCARA5;OSR1;DCN;EEF1A1;TGFBR3;ZEB2;ANGPTL2;FKBP9;IL6ST;PPIB;GAS7;PPIC;CREB5;SEMA3C;LRRC17;LPL;THY1;ZFP36L1;FLRT2;S100A16;MAN2A1;PSAP;SLIT3;IL33;NTRK2;CADM3;GSN;PRRX1;PLXDC2;KLF4;BICC1;NFKBIA;MFAP5;COL3A1;KLF6;NFIA;NEDD4;COL5A2;PMP22
old_vs_young_down	ChEA_2022	RNF2 16625203 ChIP-ChIP MESCs Mouse	32/854	9.32954e-07	1.08602e-05	2.85	39.572	CDKN1C;APP;NFIX;LPL;ADM;AEBP1;METRNL;LOXL1;ADAMTS5;THBD;FLRT2;UBB;MAN2A1;ADAMTS1;EMILIN2;PDGFRA;JUN;EDN1;IGFBP5;FST;OSR1;EBF1;AR;MARCKS;SFRP2;CXCL12;NFIA;PMP22;FOSB;PTX3;ATF3;FBN1
old_vs_young_down	ChEA_2022	Nerf2 26677805 Chip-Seq MACROPHAGESS Mouse	35/993	1.14091e-06	1.30765e-05	2.68664	36.7632	OLFML2B;LRP1;ROCK2;MGST1;ZBTB20;LPL;ADM;NENF;LIMA1;ZFP36;FLRT2;UBB;BASP1;PSAP;XDH;TNS1;CTSB;JUN;EDN1;GSTM1;ANXA3;FOS;KLF4;DCN;TGFBR2;NFKBIA;ZEB2;KLF6;CCDC80;CXCL12;NOVA1;ATF3;ITM2B;LY6E;FGFR1
old_vs_young_down	ChEA_2022	OCT4 18692474 ChIP-Seq MEFs Mouse	49/1655	1.22181e-06	1.37916e-05	2.29197	31.2055	IFITM3;SPARC;ZBTB20;SMPD3;THBD;ZFP36;PNP;TUBA1A;JUNB;TMSB10;IER2;DUSP1;EBF1;FOS;EEF1A1;TGFBR3;SFRP4;UGDH;SFRP2;MAF;TXNIP;CD47;IL6ST;CFB;GAS7;LY6E;PPIC;RAMP2;CFH;CEBPD;ROCK2;THBS2;ZFP36L1;DPP4;LIMA1;UBB;PDPN;CKB;RPS2;GPC6;NTRK2;FN1;NFKBIA;KLF6;NFIA;DLC1;NEDD4;KLF9;FGFR1
old_vs_young_down	ChEA_2022	KDM2B 26808549 Chip-Seq REH Human	43/1389	1.95366e-06	2.17236e-05	2.37516	31.2234	ITIH5;APP;SLFN5;TNXB;CEBPD;LAMA2;TSHZ2;LAMC1;C4B;ADAMTSL1;TMEM100;ADAMTS2;PNP;FLRT2;MAN2A1;ADAMTS1;ABI3BP;GRB10;EMILIN2;PDGFRA;EDN1;DUSP1;SERPINF1;EBF1;KLF4;SOD3;DCN;TGFBR2;COL1A1;ALDH1A3;COL3A1;COL1A2;MAF;FNDC1;COL5A1;NOVA1;DLC1;QPCT;RHOJ;COL5A2;CD47;GAS7;CREB5
old_vs_young_down	ChEA_2022	RXR 22158963 ChIP-Seq LIVER Mouse	46/1546	2.39481e-06	2.62373e-05	2.28869	29.6207	LGALS3BP;ERRFI1;STEAP3;IFITM2;CFH;CSF1;LRP1;COL14A1;RPLP1;MGST1;UAP1;CXCL1;PRELP;RRBP1;C4B;C3;ZFP36;MAN2A1;LAMP2;PSAP;LBP;JUNB;XDH;CTSB;TXNDC5;EGR1;GSTM2;SCARA3;GSTM1;IGFBP4;FN1;TGFBR2;NFKBIA;TGFBR3;BMP1;CXCL12;FXYD1;KLF9;TXNIP;CD302;CD47;ATF5;IL6ST;CFB;ITM2B;LY6E
old_vs_young_down	ChEA_2022	STAT4 19710469 ChIP-ChIP TH1 Mouse	35/1027	2.43793e-06	2.63226e-05	2.58986	33.4722	IFITM3;ITIH5;SNED1;CEBPD;SLC43A3;ADM;THY1;LAMC1;ZFP36L1;C3;PLAC8;ZFP36;PNP;UBB;TIMP2;IGFBP6;JUNB;TNS1;CTSB;PDIA3;JUN;ANXA1;FOS;TGFBR2;TGFBR3;UGDH;MMP14;MAF;NFIA;AXL;NEDD4;SERPING1;CD47;IL6ST;ATF3
old_vs_young_down	ChEA_2022	HSF1 23293686 ChIP-Seq STHDH STRIATAL Mouse	26/649	3.15541e-06	3.35825e-05	3.0173	38.2184	IFITM2;SPARC;LRP1;HTRA3;THBS2;PRSS23;HSP90B1;ZFP36;UBB;HAS1;SERPINH1;TIMP3;SLIT3;CTSB;PDIA3;JUN;GSN;DUSP1;RNASE4;OGN;SERPING1;TXNIP;FOSB;COL6A3;ATF3;DDR2
old_vs_young_down	ChEA_2022	LXR 22292898 ChIP-Seq THP-1 Human	47/1614	3.28725e-06	3.4493e-05	2.2394	28.2735	CDKN1C;LGALS3BP;ERRFI1;SPON2;ECM1;NFIX;OLFML2B;CSF1;CD81;HTRA3;ADM;FBLN1;THY1;METRNL;NID1;THBS2;CRIP1;THBD;ISLR;ZFP36;CLEC3B;S100A16;TIMP2;PMEPA1;CCL2;GPC6;IER2;CTSB;EGR1;PDGFRA;NTRK2;SCARA3;ACE;JUND;GPX3;HEG1;MMP2;EBF1;KLF4;MMP14;TPPP3;COL5A1;FXYD1;FOSB;CD47;ATF3;LY6E
old_vs_young_down	ChEA_2022	FOXO1 32281255 ChIP-Seq Chondrocytes Human Osteoarthritis	23/531	3.33935e-06	3.4553e-05	3.25611	41.0587	APP;ERRFI1;NTRK2;LRP1;FOS;LAMC1;DCN;ZFP36L1;DPP4;ISLR;FLRT2;CTSL;DPYSL3;FXYD1;SELENOP;OGN;S100A13;TXNIP;CCL2;APOD;CD47;JUNB;TNS1
old_vs_young_down	ChEA_2022	STAT3 20064451 ChIP-Seq CD4+T Mouse	30/843	5.82684e-06	5.94657e-05	2.68195	32.3256	SLFN5;CSF1;THY1;METRNL;ZFP36L1;PLAC8;DPP4;ZFP36;PNP;MAN2A1;LAMP2;APOD;EGR1;NTRK2;JUN;FOS;KLF4;MAF;FNDC1;NEDD4;PMP22;SERPING1;TXNIP;DPEP1;CD47;FKBP9;IL6ST;ATF3;ITM2B;LY6E
old_vs_young_down	ChEA_2022	PPARA 22158963 ChIP-Seq LIVER Mouse	45/1552	6.14151e-06	6.183e-05	2.21859	26.624	ERRFI1;ARF4;STEAP3;OLFML2B;CFH;LRP1;CD81;COL14A1;ROCK2;MGST1;PRELP;RRBP1;CRIP1;ZFP36L1;C3;DPP4;ZFP36;UBB;MAN2A1;PSAP;CTSH;CKB;IER2;CTSB;TXNDC5;IL33;JUN;GSTM1;JUND;IGFBP5;DUSP1;IGFBP4;SERPINF1;FST;FN1;MMP14;CXCL12;DLC1;FXYD1;TXNIP;DPEP1;CD302;ATF3;CFB;ITM2B
old_vs_young_down	ChEA_2022	NRF2 31884422 ChIP-Seq A549 Human Lung Carcinoma	45/1563	7.36124e-06	7.31216e-05	2.20118	26.0163	ERRFI1;SLFN5;CEBPD;LAMA2;SEMA3C;HTRA3;MGST1;ZBTB20;FBLN1;LAMC1;LSP1;NENF;CXCL13;ANTXR1;PRSS23;ZFP36L1;ZFP36;CLEC3B;ABI3BP;PSAP;IER2;SPTBN1;IL33;CYB5A;ANXA1;DUSP1;EBF1;KLF4;TGFBR2;EEF1A1;NFKBIA;AR;SFRP4;UGDH;MARCKS;MAF;NFIA;COL5A1;NOVA1;DLC1;NEDD4;PMP22;IL6ST;FBN1;CREB5
old_vs_young_down	ChEA_2022	ZFP281 18757296 ChIP-ChIP E14 Mouse	43/1466	7.65341e-06	7.50235e-05	2.23722	26.3553	CDKN1C;ITIH5;ARF4;SLFN5;IFITM2;SPARC;TNFAIP6;LRP1;FBLN1;THY1;LAMC1;CRIP1;ZFP36L1;ZFP36;UBB;CTSL;FCGRT;ADAMTS1;PDPN;SERPINH1;TIMP3;JUNB;IER2;CTSB;PDIA3;EGR1;PDGFRA;JUN;IGFBP5;DUSP1;FST;PCOLCE;PLXDC2;COL1A1;EEF1A1;TGFBR3;MMP14;COL5A1;NEDD4;COL6A2;KLF9;MXRA8;TXNIP
old_vs_young_down	ChEA_2022	EOMES 21245162 ChIP-Seq HESCs Human	29/820	9.46176e-06	9.15456e-05	2.65754	30.743	IFITM3;APP;SLFN5;IFITM2;LAMA2;MGST1;ANTXR1;LOXL1;EFEMP1;UBB;S100A16;PLAU;LAMP2;CCL2;IGFBP6;SPTBN1;CYB5A;SCARA3;FN1;ALDH1A3;CCDC80;BMP1;AXL;NEDD4;PMP22;COL6A3;CD47;IL6ST;NBL1
old_vs_young_down	ChEA_2022	SMRT 22465074 ChIP-Seq MACROPHAGES Mouse	45/1580	9.69488e-06	9.25986e-05	2.17477	25.1053	SLFN5;CFH;CEBPD;SLC43A3;UAP1;CXCL1;RRBP1;METRNL;HSP90B1;ZFP36L1;C4B;PLAC8;TMEM100;LAPTM4A;FLRT2;LAMP1;UBB;CCL7;CTSL;BASP1;PLAU;PSAP;CCL2;XDH;TMSB10;IER2;CTSB;JUN;EDN1;GSTM1;IGFBP4;FST;SFRP4;MMP14;MARCKS;NEDD4;QPCT;KLF9;PMP22;TXNIP;FOSB;CD47;IL6ST;ATF3;GAS7
old_vs_young_down	ChEA_2022	PPARD 21283829 ChIP-Seq MYOFIBROBLAST Human	67/2749	9.9933e-06	9.42406e-05	1.90755	21.9627	APP;ERRFI1;STEAP3;COL14A1;ELN;ZBTB20;ADM;METRNL;ANTXR1;SLC4A4;LOXL2;ADAMTS2;EFEMP1;BASP1;LBP;TNS1;CTSB;PDGFRA;POSTN;ANXA1;IGFBP4;SERPINF1;MMP2;PCOLCE;DCN;TGFBR2;ALDH1A3;ZEB2;SFRP2;COL6A2;COL6A1;TXNIP;ANGPTL2;MXRA7;IL6ST;VGLL3;CFH;CEBPD;SEMA3C;SLC43A3;LAMA4;TSHZ2;FBLN1;THY1;ZFP36L1;CLEC3B;FLRT2;SERPINH1;CCL2;GPC6;JUN;JUND;GNG12;PLXDC2;KLF4;KLF6;MARCKS;CXCL12;NFIA;COL5A1;QPCT;KLF9;PMP22;CD248;PTX3;…
old_vs_young_down	ChEA_2022	ZNF217 24962896 ChIP-Seq MCF-7 Human	39/1289	1.05626e-05	9.83645e-05	2.29463	26.2923	ERRFI1;SEMA3C;MGST1;LAMC1;METRNL;PRSS23;LOXL1;SMPD3;LIMA1;LAPTM4A;EFEMP1;BASP1;GRB10;TMSB10;SPTBN1;CD55;NTRK2;EDN1;GSN;HEG1;OSR1;FN1;FOS;PLXDC2;KLF4;DCN;TGFBR2;KLF6;MARCKS;CCDC80;MAF;CXCL12;NFIA;COL5A1;NOVA1;DLC1;COL5A2;CD47;IL6ST
old_vs_young_down	ChEA_2022	ELK3 25401928 ChIP-Seq HUVEC Human	47/1689	1.09584e-05	9.9561e-05	2.12828	24.3079	IFITM3;CDKN1C;SPON2;SNED1;SLFN5;ECM1;STEAP3;TNXB;SLC43A3;CD81;HTRA3;ADM;CRIP1;LOXL1;ZFP36L1;ISLR;ZFP36;FLRT2;UBB;S100A16;PLAU;SERPINH1;TIMP2;IGFBP6;JUNB;IER2;TNS1;PDGFRA;JUN;DUSP1;IGFBP4;GPX3;OSR1;RNASE4;FOS;EEF1A1;NFKBIA;TGFBR3;ZEB2;KLF6;AXL;KLF9;PMP22;DPEP1;CD248;NBL1;FGFR1
old_vs_young_down	ChEA_2022	P300 27058665 Chip-Seq ZR-75-30cells Human	47/1689	1.09584e-05	9.9561e-05	2.12828	24.3079	ERRFI1;IFITM2;CSF1;SEMA3C;ADM;RRBP1;THY1;LAMC1;LSP1;PRSS23;TUBA1A;S100A16;PLAU;PSAP;SERPINH1;TIMP2;PMEPA1;CKB;XDH;CD55;JUN;GSTM1;DUSP1;IGFBP4;LUM;FST;FOS;GNG12;DCN;BICC1;COL1A1;RCN3;TGFBR3;IGSF10;MMP14;ZEB2;KLF6;CCDC80;NFIA;COL5A1;KLF9;MFAP2;MXRA8;NBL1;ATF3;ITM2B;DDR2
old_vs_young_down	ChEA_2022	SMAD4 21799915 ChIP-Seq A2780 Human	56/2167	1.23505e-05	0.000110857	1.99513	22.5486	GDA;ZBTB20;LAMC1;SLC4A4;LOXL1;ADAMTSL1;ADAMTS2;EFEMP1;TIMP3;CD34;TNS1;PDGFRA;EDN1;DUSP1;OSR1;MMP2;EBF1;FOS;AR;CCDC80;FNDC1;COL6A3;CD302;FKBP9;DDR2;VGLL3;CREB5;LRP1;ROCK2;LRRC17;HTRA1;DPT;FSTL1;ZFP36L1;CCL7;MAN2A1;ABI3BP;GPC3;SLIT3;XDH;SPTBN1;CD55;IL33;CADM3;PRRX1;PLXDC2;BICC1;COL3A1;KLF6;NFIA;NOVA1;DLC1;COL5A2;OGN;FBN1;FGFR1
old_vs_young_down	ChEA_2022	UBF1/2 26484160 Chip-Seq HMEC-DERIVED Human	46/1650	1.3163e-05	0.000116743	2.12807	23.9155	IFITM3;CDKN1C;ERRFI1;IFITM2;OLFML2B;SLC43A3;CD81;ELN;MGST1;HTRA1;UAP1;RRBP1;THY1;FSTL1;LOXL1;C3;PLAU;CTSK;HAS1;PDPN;SERPINH1;SLIT3;CKB;JUNB;GPC6;TMSB10;PDGFRA;CADM3;ACE;IGFBP5;PRRX1;HEG1;MMP2;FN1;GNG12;TGFBR3;IGSF10;MMP14;SFRP2;NFIA;MFAP2;MXRA8;CD248;PTX3;NBL1;FGFR1
old_vs_young_down	ChEA_2022	YAP1 20516196 ChIP-Seq MESCs Mouse	50/1868	1.57311e-05	0.000137878	2.05033	22.6764	APP;ERRFI1;STEAP3;COL14A1;ZBTB20;PLAT;ADAMTSL1;SMPD3;ADAMTS2;BASP1;DPYSL3;GRB10;TMSB10;CTSB;ANXA1;EBF1;DCN;EEF1A1;TGFBR3;ALDH1A3;SFRP2;MAF;GAS7;NFIX;LAMA2;CRIP1;ZFP36L1;PLAC8;LIMA1;FLRT2;UBB;MAN2A1;NDN;SLIT3;GPC6;NTRK2;LAMB2;FN1;GNG12;PLXDC2;KLF4;KLF6;MARCKS;NFIA;DLC1;FXYD1;KLF9;PMP22;PTX3;FGFR1
old_vs_young_down	ChEA_2022	SOX17 20123909 ChIP-Seq XEN Mouse	40/1363	1.63374e-05	0.000141528	2.22367	24.5094	APP;SPON2;IFITM2;RPL10;PCOLCE2;LAMA4;ZBTB20;ADM;PLAT;UAP1;LAMC1;LAPTM4A;FLRT2;UBB;CTSL;PDPN;PSAP;SERPINH1;JUNB;GPC6;TMSB10;IER2;CTSB;PDGFRA;EDN1;ANXA1;GPX3;GFPT2;RNASE4;FOS;GNG12;EEF1A1;NFKBIA;TGFBR3;KLF6;MARCKS;NFIA;OGN;PMP22;CD47
old_vs_young_down	ChEA_2022	DMRT1 23473982 ChIP-Seq TESTES Mouse	46/1678	2.01309e-05	0.000172386	2.08833	22.5816	ITIH5;APP;LRP1;ELN;HTRA3;TSHZ2;ZBTB20;RRBP1;LSP1;NENF;SLC4A4;CYGB;HSP90B1;ZFP36L1;PLAC8;ADAMTSL1;LAMP1;BASP1;TIMP2;PMEPA1;SLIT3;CKB;JUNB;GPC6;TMSB10;TNS1;EGR1;PDGFRA;NTRK2;JUND;IGFBP5;NISCH;NFKBIA;TGFBR3;ALDH1A3;ZEB2;KLF6;BMP1;NFIA;AXL;NEDD4;COL6A3;CD248;MXRA7;CD302;CD47
old_vs_young_down	ChEA_2022	HAND2 30127528 ChIP-Seq KELLY Human Brain Neuroblastoma	77/3383	2.13965e-05	0.000181141	1.79373	19.2867	LGALS3BP;STEAP3;SPARC;CD81;ELN;ZBTB20;PLAT;LAMC1;LSP1;METRNL;LOXL1;SMPD3;TMEM100;ISLR;LAPTM4A;PNP;TUBA1A;CTSL;DPYSL3;TIMP2;JUNB;IER2;TNS1;CTSB;IGFBP5;DUSP1;IGFBP4;SERPINF1;MMP2;EBF1;PCOLCE;ASPN;DCN;UGDH;MXRA8;SELENOW;SERPING1;TXNIP;MXRA7;CD47;FKBP9;NBL1;ATF3;DDR2;LY6E;CREB5;RPL10;LRP1;SEMA3C;TSHZ2;THY1;NID1;CYGB;LIMA1;S100A16;MAN2A1;PSAP;S100A13;SCN7A;SLIT3;SPTBN1;EGR1;JUN;ACE;LUM;FN1;GNG12;BICC1…
old_vs_young_down	ChEA_2022	NANOG 18692474 ChIP-Seq MEFs Mouse	43/1533	2.2677e-05	0.000189824	2.12879	22.7657	IFITM2;CFH;ZBTB20;FBLN1;THBS2;PRSS23;ZFP36L1;DPP4;LIMA1;PNP;TUBA1A;BASP1;MAN2A1;HAS1;PDPN;S100A13;CKB;GPC6;TMSB10;IER2;PDGFRA;NTRK2;EDN1;DUSP1;HEG1;FN1;EEF1A1;NFKBIA;TGFBR3;MFAP5;SFRP4;FNDC1;DLC1;NEDD4;KLF9;PMP22;CD47;IL6ST;ATF3;DDR2;LY6E;PPIC;FGFR1
old_vs_young_down	ChEA_2022	TP53 18474530 ChIP-ChIP U2OS Human	25/687	2.50807e-05	0.000207613	2.71447	28.7555	STEAP3;LAMA2;SEMA3C;HTRA1;FBLN1;NID1;THBS2;C4B;PLAC8;ADAMTSL1;LAMP1;GPC3;GPC6;NTRK2;POSTN;IGFBP5;FST;OSR1;MMP2;SOD3;COL1A1;FNDC1;AXL;COL6A3;ITM2A
old_vs_young_down	ChEA_2022	ISL1 27105846 Chip-Seq CPCs Mouse	38/1293	2.63617e-05	0.000215818	2.21745	23.3799	CDKN1C;APP;CSF1;RPLP1;THY1;LSP1;ANTXR1;PRSS23;LOXL1;ZFP36L1;CSRP2;LAMP2;SERPINH1;GPC3;APOD;SLIT3;JUNB;GPC6;IER2;CD55;CADM3;JUN;GPX3;LAMB2;GFPT2;KLF4;TGFBR2;EEF1A1;TGFBR3;UGDH;ZEB2;COL1A2;MAF;DLC1;SERPING1;CD248;PPIC;FBN1
old_vs_young_down	ChEA_2022	BRD4 27068464 Chip-Seq AML-cells Mouse	44/1597	2.77382e-05	0.000224619	2.09117	21.9421	SLFN5;STEAP3;CEBPD;LRP1;SLC43A3;GDA;ROCK2;HTRA3;ADM;UAP1;RRBP1;NENF;ZFP36L1;C3;LAPTM4A;UBB;PLAU;EMILIN2;SLIT3;JUNB;CD34;TXNDC5;EGR1;JUN;EDN1;JUND;IGFBP4;FST;FOS;GNG12;NFKBIA;MMP14;KLF6;CCDC80;MAF;COL5A1;NEDD4;TXNIP;ANGPTL2;CD47;PI16;ATF3;ITM2B;GAS7
old_vs_young_down	ChEA_2022	SALL4 18804426 ChIP-ChIP XEN Mouse	25/693	2.89423e-05	0.000231849	2.68924	28.1032	SPON2;SLC43A3;LAMA4;PLAT;UAP1;NID1;PRSS23;LOXL2;DPP4;THBD;UBB;SERPINH1;TIMP3;JUNB;GPC6;PDGFRA;EDN1;FST;RNASE4;KLF6;COL1A2;NFIA;FXYD1;IL6ST;ITM2B
old_vs_young_down	ChEA_2022	PAX3-FKHR 20663909 ChIP-Seq RHABDOMYOSARCOMA Human	30/918	2.96177e-05	0.000234736	2.44569	25.5015	APP;ERRFI1;SEMA3C;ZBTB20;PLAT;LAMC1;THBS2;PRSS23;LOXL1;ADAMTSL1;FLRT2;BASP1;ABI3BP;CD55;SCARA5;PRRX1;IGFBP4;FST;EBF1;PLXDC2;KLF4;TGFBR3;ALDH1A3;ZEB2;MARCKS;CCDC80;MAF;NFIA;TXNIP;VGLL3
old_vs_young_down	ChEA_2022	KDM2B 26808549 Chip-Seq JURKAT Human	45/1660	3.29755e-05	0.000258598	2.05794	21.2374	IFITM3;CDKN1C;APP;ECM1;LRP1;ROCK2;RPLP1;ADM;LAMC1;ZFP36L1;ZFP36;PLAU;MAN2A1;ADAMTS1;PMEPA1;APOD;CKB;JUNB;IER2;PDGFRA;JUN;JUND;IGFBP5;DUSP1;HEG1;FST;RNASE4;PCOLCE;FOS;COL1A1;RCN3;TGFBR3;ALDH1A3;KLF6;MARCKS;NFIA;COL6A1;KLF9;PMP22;FOSB;DPEP1;CD248;MXRA7;NBL1;FGFR1
old_vs_young_down	ChEA_2022	AR 27270436 ChIP-Seq VCaP Human Prostate Carcinoma	79/3565	4.18268e-05	0.000324593	1.74251	17.5679	APP;ERRFI1;SPON2;ARF4;CD81;COL14A1;RPLP1;ZBTB20;ADM;NENF;SLC4A4;ADAMTSL1;TMEM100;ADAMTS5;CSRP2;TUBA1A;BASP1;PLAU;ADAMTS1;DPYSL3;PMEPA1;CCN1;JUNB;TMSB10;IGFBP5;EBF1;TGFBR2;EEF1A1;SELENOP;TXNIP;CD302;CD47;ATF5;IL6ST;PPIB;ATF3;PLA1A;PPIC;CREB5;ITIH5;SLFN5;CEBPD;PCOLCE2;SEMA3C;LAMA4;FBLN1;UAP1;PRELP;RRBP1;FSTL1;CYGB;HSP90B1;UBB;MAN2A1;APOD;GPC6;XDH;SPTBN1;CD55;EGR1;NTRK2;JUN;JUND;LUM;GNG12;KLF4;BICC1…
old_vs_young_down	ChEA_2022	TP53 23651856 ChIP-Seq MEFs Mouse	61/2541	4.38461e-05	0.000336756	1.85067	18.5711	LGALS3BP;APP;CSF1;CD81;ZBTB20;ANTXR1;PRSS23;ADAMTSL1;LAPTM4A;ADAMTS2;TIMP3;PMEPA1;JUNB;TNS1;ANXA1;SERPINF1;FST;MMP2;EBF1;RNASE4;FOS;TGFBR2;NISCH;TGFBR3;ALDH1A3;MMP14;TXNIP;ANGPTL2;MXRA7;CD47;FKBP9;DDR2;VGLL3;CREB5;RAMP2;NFIX;LAMA2;LRP1;SEMA3C;SLC43A3;TSHZ2;LRRC17;RRBP1;ZFP36L1;LIMA1;HAS1;APOD;SLIT3;GPC6;NTRK2;CADM3;GFPT2;GNG12;PLXDC2;COL1A1;KLF6;NFIA;COL5A1;AXL;COL5A2;CD248
old_vs_young_down	ChEA_2022	RING1B 27294783 Chip-Seq NPCs Mouse	44/1632	4.64486e-05	0.000349775	2.04114	20.3648	ITIH5;SNED1;SLFN5;SPARC;NFIX;COL14A1;ROCK2;TSHZ2;FSTL1;CYGB;ZFP36L1;ADAMTS2;CSRP2;FLRT2;UBB;BASP1;PDPN;GRB10;CCL2;CKB;TNS1;PDGFRA;JUN;ACE;IGFBP5;PRRX1;FST;OSR1;EBF1;FOS;BICC1;TGFBR2;ZEB2;MARCKS;MAF;NFIA;NOVA1;KLF9;PMP22;IL6ST;ATF3;VGLL3;FBN1;CREB5
old_vs_young_down	ChEA_2022	WT1 19549856 ChIP-ChIP CCG9911 Human	11/173	4.64802e-05	0.000349775	4.75747	47.4628	EEF1A1;COL1A1;JUN;MARCKS;PRRX1;DLC1;S100A13;ANTXR1;FSTL1;ATF3;CTSB
old_vs_young_down	ChEA_2022	SRY 25088423 ChIP-ChIP EMBRYONIC GONADS Mouse	62/2614	5.33992e-05	0.000397824	1.82828	17.9861	SPON2;ECM1;STEAP3;ELN;LSP1;SLC4A4;LOXL1;LOXL2;TMEM100;ADAMTS5;THBD;ADAMTS2;CTSL;PLAU;CTSK;DPYSL3;LAMP2;TIMP2;TIMP3;CTSB;IGFBP4;SERPINF1;FST;RNASE4;PCOLCE;ASPN;EEF1A1;RCN3;AR;SFRP4;MMP14;MAF;COL6A2;DPEP1;CD47;DDR2;LY6E;CRIP1;HSP90B1;PLAC8;PDPN;S100A13;SERF2;TXNDC5;NTRK2;ACE;GSTM1;JUND;GSN;GFPT2;FN1;BICC1;COL1A1;TPPP3;MARCKS;COL5A1;NEDD4;FXYD1;MFAP2;CD248;ITM2A;FBN1
old_vs_young_down	ChEA_2022	KLF4 19829295 ChIP-Seq ESCs Human	43/1593	5.57356e-05	0.000411119	2.03965	19.9781	CDKN1C;LGALS3BP;ITIH5;CD81;ROCK2;ELN;HTRA3;FBLN1;NID1;LOXL1;LOXL2;SMPD3;TMEM100;LIMA1;LAMP1;BASP1;PLAU;HAS1;PSAP;SERPINH1;TIMP2;GRB10;EMILIN2;PMEPA1;APOD;CKB;EGR1;NTRK2;EDN1;GSTM1;JUND;HEG1;FST;OSR1;RNASE4;FOS;DCN;COL5A1;ANGPTL2;CD248;IL6ST;ATF3;GAS7
old_vs_young_down	ChEA_2022	JARID2 20064375 ChIP-Seq MESCs Mouse	30/951	5.65806e-05	0.000413261	2.35392	23.021	CDKN1C;APP;NFIX;CSF1;HTRA1;SLC4A4;ADAMTS5;ADAMTS2;FLRT2;ADAMTS1;GRB10;SLIT3;PDGFRA;NTRK2;SCARA3;IGFBP5;PRRX1;FST;EBF1;BICC1;TGFBR3;AR;ZEB2;MAF;BMP1;CXCL12;NFIA;PTX3;NBL1;FBN1
old_vs_young_down	ChEA_2022	NFI 21473784 ChIP-Seq ESCs Mouse	42/1549	6.21491e-05	0.000449525	2.04563	19.8139	IFITM3;ITIH5;ARF4;STEAP3;IFITM2;CFH;CSF1;TNFAIP6;SLC43A3;RRBP1;LAMC1;METRNL;PRSS23;SERPINH1;EMILIN2;CCL2;SLIT3;CD34;XDH;IER2;CD55;TXNDC5;IL33;EDN1;POSTN;ANXA1;PRRX1;FST;FN1;GNG12;KLF4;COL1A1;IGSF10;COL3A1;KLF6;COL1A2;MAF;NFIA;COL5A1;PMP22;ANGPTL2;ATF3
old_vs_young_down	ChEA_2022	STAT3 24763339 ChIP-Seq IMN-ESCs Mouse	39/1398	6.40223e-05	0.000458622	2.09812	20.2601	ITIH5;PCOLCE2;TSHZ2;FBLN1;LAMC1;ZFP36L1;LAPTM4A;CSRP2;TUBA1A;BASP1;TIMP3;PMEPA1;SLIT3;GPC6;IER2;JUN;GSN;IGFBP5;GFPT2;EBF1;FN1;KLF4;COL1A1;NFKBIA;RCN3;AR;ALDH1A3;ZEB2;KLF6;MAF;NFIA;DLC1;KLF9;PMP22;PTX3;MXRA7;CD47;IL6ST;FGFR1
old_vs_young_down	ChEA_2022	NCOR 22465074 ChIP-Seq MACROPHAGES Mouse	43/1604	6.52611e-05	0.000463043	2.02405	19.506	IFITM3;LGALS3BP;APP;ARF4;SNED1;SLFN5;ECM1;STEAP3;CFH;ROCK2;MGST1;ADM;UAP1;ZFP36L1;PLAC8;LAPTM4A;ZFP36;FLRT2;LAMP1;PLAU;PSAP;CCL2;IGFBP6;JUNB;XDH;CTSB;TXNDC5;JUN;GSTM1;JUND;IGFBP4;GNG12;KLF4;NISCH;MMP14;ZEB2;MARCKS;PMP22;CD47;IL6ST;ATF3;ITM2B;GAS7
old_vs_young_down	ChEA_2022	SOX2 18692474 ChIP-Seq MESCs Mouse	56/2302	6.78655e-05	0.000476979	1.86083	17.8602	IFITM3;IFITM2;OLFML2B;ZBTB20;ADAMTSL1;THBD;LAPTM4A;PNP;JUNB;TMSB10;IER2;CTSB;DUSP1;HEG1;EBF1;RNASE4;FOS;EEF1A1;SFRP4;UGDH;FNDC1;TXNIP;CD47;IL6ST;CFB;GAS7;LY6E;PPIC;CFH;CEBPD;PCOLCE2;TSHZ2;FBLN1;THBS2;CRIP1;FSTL1;ZFP36L1;DPP4;LIMA1;UBB;PDPN;S100A13;SERPINH1;CKB;GPC6;GSN;GFPT2;FN1;NFKBIA;KLF6;MARCKS;DLC1;NEDD4;KLF9;PI16;FGFR1
old_vs_young_down	ChEA_2022	ERA 27197147 Chip-Seq ENDOMETRIOID-ADENOCARCINOMA Human	27/822	6.92041e-05	0.000481842	2.44257	23.396	ERRFI1;OLFML2B;COL14A1;RPLP1;LAMA4;LRRC17;FBLN1;THY1;LAMC1;ZFP36L1;SMPD3;LAMP2;EMILIN2;SCN7A;ANXA3;IGFBP4;FOS;PLXDC2;KLF4;TGFBR3;UGDH;KLF6;COL1A2;NFIA;DLC1;KLF9;CREB5
old_vs_young_down	ChEA_2022	EGR1 23403033 ChIP-Seq LIVER Mouse	20/516	7.03888e-05	0.000485552	2.86947	27.4364	GSTM2;IFITM2;CFH;TNFAIP6;SERPINF1;TSHZ2;MGST1;ZBTB20;RRBP1;C4B;PNP;CTSL;FXYD1;KLF9;S100A13;SERPING1;LBP;XDH;CFB;PLA1A
old_vs_young_down	ChEA_2022	KDM2B 26808549 Chip-Seq K562 Human	44/1673	8.27051e-05	0.000565278	1.98527	18.662	CDKN1C;ERRFI1;SNED1;NFIX;OLFML2B;CSF1;LRP1;HTRA3;ADM;UAP1;LAMC1;PLAU;PSAP;TIMP2;GRB10;EMILIN2;CKB;IGFBP6;CD34;GPC6;IER2;TXNDC5;EGR1;PDGFRA;JUN;ANXA3;HEG1;PCOLCE;FOS;GNG12;RCN3;TGFBR3;KLF6;CXCL12;NFIA;DLC1;COL6A1;PMP22;FOSB;CD248;MXRA7;NBL1;LY6E;FGFR1
old_vs_young_down	ChEA_2022	BCAT 22108803 ChIP-Seq LS180 Human	19/482	8.56653e-05	0.000580187	2.91452	27.2946	EDN1;OLFML2B;LAMA2;PCOLCE2;SEMA3C;PRRX1;GPX3;HEG1;LRRC17;KLF4;DCN;ZFP36L1;TGFBR2;TMEM100;MARCKS;MAF;NFIA;ANGPTL2;JUNB
old_vs_young_down	ChEA_2022	TOP2B 26459242 ChIP-Seq MCF-7 Human	42/1575	9.01791e-05	0.000605256	2.00806	18.7025	ITIH5;OLFML2B;CFH;LAMA2;SEMA3C;COL14A1;RPLP1;TSHZ2;LRRC17;CXCL1;THBS2;FSTL1;ADAMTSL1;TUBA1A;BASP1;MAN2A1;ABI3BP;GPC3;NDN;SLIT3;LBP;SPTBN1;NTRK2;JUN;EDN1;SCARA3;ANXA1;DUSP1;FST;EBF1;FN1;KLF4;AR;ZEB2;KLF6;SFRP2;MAF;NOVA1;PI16;NBL1;ITM2A;VGLL3
old_vs_young_down	ChEA_2022	EGR1 20690147 ChIP-Seq ERYTHROLEUKEMIA Human	100/4931	0.000101571	0.000675627	1.621	14.9047	APP;SPON2;STEAP3;OLFML2B;CSF1;ZBTB20;METRNL;ANTXR1;LOXL2;ZFP36;LAMP1;BASP1;DPYSL3;GRB10;JUNB;TMSB10;IER2;TNS1;SCARA3;EBF1;PCOLCE;NISCH;EEF1A1;AR;MAF;FNDC1;DPEP1;IL6ST;NBL1;ATF3;CFB;LY6E;HTRA3;HTRA1;FBLN1;UAP1;AEBP1;HSP90B1;ZFP36L1;C3;DPP4;S100A16;MAN2A1;S100A13;SERPINH1;IGFBP6;SPTBN1;TXNDC5;EGR1;JUN;ACE;JUND;RARRES2;COL1A1;CXCL12;COL5A1;FGFR1;CDKN1C;ELN;LAMC1;LSP1;NENF;SMPD3;ADAMTS2;TIMP2;EMILIN2…
old_vs_young_down	ChEA_2022	FOSL1 28411283 ChIP-Seq MDA231-LM2-4175 Human BreastCancer	35/1238	0.000121202	0.000799078	2.11153	19.0419	APP;ERRFI1;ARF4;ECM1;RPL10;LRP1;ADM;LAMC1;LSP1;SLC4A4;LOXL1;LIMA1;THBD;FLRT2;S100A16;PLAU;PSAP;SERPINH1;TIMP2;JUNB;CD34;CD55;JUN;ANXA1;GSN;DUSP1;HEG1;CAVIN3;TGFBR2;EEF1A1;UGDH;DLC1;PTX3;FGFR1;CREB5
old_vs_young_down	ChEA_2022	SMAD4 21741376 ChIP-Seq HESCs Human	47/1862	0.000122957	0.000803536	1.90698	17.1698	LGALS3BP;ITIH5;ERRFI1;STEAP3;NFIX;CSF1;LAMA2;LPL;ADM;RRBP1;NENF;C3;ADAMTSL1;ZFP36;FLRT2;BASP1;MAN2A1;EMILIN2;PMEPA1;CCL2;GPC6;XDH;NTRK2;EDN1;POSTN;SCARA3;JUND;SCARA5;GFPT2;FN1;KLF4;BICC1;TGFBR2;NFKBIA;KLF6;SFRP2;MAF;CXCL12;DLC1;COL5A2;PTX3;NBL1;ATF3;DDR2;GAS7;FBN1;CREB5
old_vs_young_down	ChEA_2022	RAD21 21589869 ChIP-Seq MESCs Mouse	41/1546	0.000124329	0.000805435	1.99177	17.9111	IFITM3;APP;RAMP2;IFITM2;NFIX;CEBPD;COL14A1;ELN;ADM;PRELP;CYGB;LIMA1;CCL7;MAN2A1;DPYSL3;PMEPA1;CKB;JUNB;XDH;PDGFRA;JUN;IGFBP5;IGFBP4;SERPINF1;COL1A1;RCN3;IGSF10;COL3A1;CCDC80;SFRP2;COL1A2;BMP1;CXCL12;AXL;PMP22;FOSB;CD248;MXRA7;IL6ST;NBL1;CFB
old_vs_young_down	ChEA_2022	GATA2 21186366 ChIP-Seq BM-HSCs Mouse	40/1495	0.000125823	0.000808088	2.00742	18.0279	SPARC;LAMA2;LRP1;ROCK2;LAMA4;ZBTB20;AEBP1;METRNL;NID1;HSP90B1;ZFP36L1;TMEM100;LAPTM4A;ADAMTS2;CSRP2;EFEMP1;FLRT2;PSAP;GRB10;TIMP3;CCL2;SLIT3;CKB;IGFBP4;GPX3;LUM;OSR1;GFPT2;EBF1;FOS;DCN;BICC1;COL1A1;KLF6;MARCKS;NOVA1;COL6A2;COL6A1;PMP22;GAS7
old_vs_young_down	ChEA_2022	FLI1 21867929 ChIP-Seq TH2 Mouse	40/1496	0.000127615	0.000812593	2.00593	17.9862	APP;SPARC;LAMA2;LRP1;COL14A1;ROCK2;LAMA4;METRNL;NID1;ZFP36L1;TMEM100;LAPTM4A;ADAMTS2;CSRP2;EFEMP1;FLRT2;MAN2A1;PSAP;GRB10;TIMP3;SLIT3;GPC6;TXNDC5;NTRK2;EDN1;LUM;OSR1;EBF1;FOS;DCN;BICC1;COL1A1;KLF6;MARCKS;NOVA1;COL6A2;RHOJ;COL6A1;PMP22;GAS7
old_vs_young_down	ChEA_2022	JUND 26020271 ChIP-Seq HCASMC Human CoronaryArtery	22/629	0.000137176	0.000866066	2.58345	22.9779	ANXA1;TNXB;GSN;DUSP1;HEG1;CAVIN3;ZBTB20;FOS;LAMC1;METRNL;KLF4;ANTXR1;SLC4A4;LIMA1;ZEB2;S100A16;RHOJ;SELENOW;FOSB;PPIB;ATF3;CREB5
old_vs_young_down	ChEA_2022	MYB 21317192 ChIP-Seq ERMYB Mouse	25/767	0.000145689	0.000908671	2.41164	21.3045	OLFML2B;CSF1;SEMA3C;ZFP36L1;PLAC8;THBD;ZFP36;MAN2A1;CTSK;EMILIN2;JUNB;XDH;TMSB10;IL33;GSTM1;GSN;DUSP1;GFPT2;GNG12;ZEB2;KLF6;RHOJ;KLF9;PMP22;PI16
old_vs_young_down	ChEA_2022	GATA2 21666600 ChIP-Seq HMVEC Human	21/588	0.000146363	0.000908671	2.63569	23.2716	ERRFI1;SLFN5;EDN1;IFITM2;SPARC;ANXA3;LAMA4;PLAT;FOS;CRIP1;FSTL1;ADAMTSL1;DPP4;LIMA1;LAPTM4A;KLF6;EFEMP1;PLAU;QPCT;PSAP;TXNIP
old_vs_young_down	ChEA_2022	LMO2 26923725 Chip-Seq HEMANGIOBLAST Mouse	38/1404	0.000149455	0.000920196	2.02501	17.8373	RPLP1;LAMA4;TSHZ2;NID1;FSTL1;HSP90B1;ZFP36L1;C4B;LIMA1;LAPTM4A;FLRT2;BASP1;DPYSL3;SLIT3;LBP;TMSB10;CD55;TXNDC5;JUN;EDN1;EBF1;FN1;FOS;KLF4;AR;ZEB2;KLF6;MARCKS;NFIA;COL5A1;QPCT;PMP22;ANGPTL2;CD302;CD47;PI16;PPIB;PPIC
old_vs_young_down	ChEA_2022	KLF4 19030024 ChIP-ChIP MESCs Mouse	33/1157	0.000163023	0.000995509	2.12325	18.5181	IFITM2;RPL10;COL14A1;ADM;CRIP1;ZFP36L1;LAPTM4A;ZFP36;TUBA1A;FLRT2;UBB;JUNB;IER2;CD55;PDGFRA;JUN;IGFBP5;PRRX1;OSR1;EBF1;FN1;FOS;GNG12;KLF4;ZEB2;KLF6;CXCL12;NFIA;COL6A1;KLF9;PMP22;TXNIP;IL6ST
old_vs_young_down	ChEA_2022	TAL1 26923725 Chip-Seq HPCs Mouse	38/1420	0.000187859	0.00113784	1.99982	17.1581	ERRFI1;SNED1;LAMA2;HTRA3;LRRC17;METRNL;HSP90B1;PLAC8;DPP4;LIMA1;LAPTM4A;CLEC3B;SCN7A;LBP;CD55;JUN;ANXA3;LUM;FOS;PLXDC2;AR;IGSF10;ALDH1A3;COL3A1;COL5A1;NOVA1;DLC1;RHOJ;COL5A2;PMP22;DPEP1;CD47;PI16;PPIB;ATF3;PLA1A;GAS7;LY6E
old_vs_young_down	ChEA_2022	TBX20 22080862 ChIP-Seq HEART Mouse	41/1589	0.000222546	0.00132637	1.93187	16.2477	SPON2;OLFML2B;ELN;HTRA3;LPL;NENF;SLC4A4;CYGB;LOXL2;ZFP36L1;ADAMTSL1;LIMA1;LAPTM4A;ZFP36;ADAMTS1;SERPINH1;GRB10;CTSH;EMILIN2;XDH;TMSB10;CTSB;TXNDC5;IL33;GSTM1;GSN;DUSP1;IGFBP4;GPX3;FST;FN1;FOS;TGFBR2;EEF1A1;RCN3;CCDC80;BMP1;PMP22;ANGPTL2;NBL1;FBN1
old_vs_young_down	ChEA_2022	TBX20 22328084 ChIP-Seq HEART Mouse	41/1589	0.000222546	0.00132637	1.93187	16.2477	SPON2;OLFML2B;ELN;HTRA3;LPL;NENF;SLC4A4;CYGB;LOXL2;ZFP36L1;ADAMTSL1;LIMA1;LAPTM4A;ZFP36;ADAMTS1;SERPINH1;GRB10;CTSH;EMILIN2;XDH;TMSB10;CTSB;TXNDC5;IL33;GSTM1;GSN;DUSP1;IGFBP4;GPX3;FST;FN1;FOS;TGFBR2;EEF1A1;RCN3;CCDC80;BMP1;PMP22;ANGPTL2;NBL1;FBN1
old_vs_young_down	ChEA_2022	STAT3 23295773 ChIP-Seq U87 Human	60/2637	0.000229801	0.0013538	1.73437	14.5311	LGALS3BP;APP;SNED1;COL14A1;ZBTB20;ADM;PLAT;ANTXR1;SLC4A4;ADAMTSL1;SMPD3;LAPTM4A;EFEMP1;EMILIN2;LBP;ANXA1;SCARA5;EBF1;SFRP2;MAF;FNDC1;RHOJ;COL6A1;DDR2;CREB5;LAMA2;LRP1;SEMA3C;ROCK2;LAMA4;TSHZ2;MGST1;LPL;THBS2;FLRT2;MAN2A1;ABI3BP;PDPN;APOD;SLIT3;GPC6;XDH;SPTBN1;ACE;GSN;GFPT2;FN1;GNG12;PLXDC2;KLF4;BICC1;MFAP5;MARCKS;CXCL12;NFIA;DLC1;QPCT;PMP22;FOSB;FBN1
old_vs_young_down	ChEA_2022	ZFP57 27257070 Chip-Seq ESCs Mouse	24/744	0.000230781	0.0013538	2.3797	19.9277	ANXA1;CFH;PRRX1;FST;OSR1;PLXDC2;DCN;ZFP36L1;TGFBR2;ZEB2;MARCKS;CSRP2;EFEMP1;NFIA;CTSL;ADAMTS1;DPYSL3;SCN7A;SLIT3;CD47;IL6ST;GPC6;CD55;VGLL3
old_vs_young_down	ChEA_2022	PHC1 16625203 ChIP-ChIP MESCs Mouse	23/700	0.000240008	0.00139692	2.42178	20.1852	CDKN1C;PDGFRA;NTRK2;JUN;NFIX;IGFBP5;FST;OSR1;EBF1;ADM;AR;ADAMTS5;THBD;ADAMTS2;MARCKS;SFRP2;CXCL12;FLRT2;NFIA;ADAMTS1;ATF3;PPIC;FBN1
old_vs_young_down	ChEA_2022	TAL1 20566737 ChIP-Seq PRIMARY FETAL LIVER ERYTHROID Mouse	39/1492	0.000247737	0.00141972	1.95234	16.2105	LGALS3BP;SLFN5;STEAP3;SLC43A3;GDA;LPL;ADM;HSP90B1;ZFP36L1;ADAMTSL1;LAPTM4A;ZFP36;LAMP1;UBB;GRB10;EMILIN2;CD34;IER2;CTSB;PDIA3;EGR1;JUN;DUSP1;FOS;TGFBR2;NISCH;EEF1A1;TGFBR3;ZEB2;KLF6;CCDC80;NFIA;NEDD4;KLF9;TXNIP;FOSB;CD47;NBL1;ITM2B
old_vs_young_down	ChEA_2022	CRX 20693478 ChIP-Seq RETINA Mouse	39/1492	0.000247737	0.00141972	1.95234	16.2105	SNED1;STEAP3;SPARC;OLFML2B;CFH;LAMA2;LRP1;LAMA4;DPT;UAP1;PRELP;LAMC1;NENF;METRNL;ADAMTS2;CSRP2;PSAP;GRB10;TIMP3;SLIT3;CD34;CD55;TNS1;CADM3;IGFBP5;PRRX1;LUM;GFPT2;FN1;DCN;BICC1;COL3A1;MARCKS;COL6A2;COL5A2;COL6A1;PMP22;ATF3;DDR2
old_vs_young_down	ChEA_2022	CDX2 20551321 ChIP-Seq CACO-2 Human	15/360	0.000264302	0.00150309	3.06166	25.2232	LGALS3BP;JUN;EDN1;SPARC;RPLP1;KLF4;DPP4;LAPTM4A;EFEMP1;DLC1;DPYSL3;COL5A2;IL6ST;SPTBN1;CTSB
old_vs_young_down	ChEA_2022	TCFAP2C 20176728 ChIP-ChIP TROPHOBLAST STEM CELLS Mouse	48/1980	0.000266682	0.00150514	1.82516	15.0201	CDKN1C;ERRFI1;SNED1;STEAP3;LRP1;ROCK2;RPLP1;HTRA1;PLAT;AEBP1;LAMC1;METRNL;PRSS23;CRIP1;ZFP36L1;SMPD3;THBD;ZFP36;PNP;UBB;PDPN;PSAP;S100A13;JUNB;SERF2;CTSB;PDGFRA;IGFBP5;SCARA5;LAMB2;FN1;RNASE4;PCOLCE;GNG12;NISCH;NFKBIA;UGDH;ALDH1A3;KLF6;MARCKS;BMP1;KLF9;PMP22;CD47;IL6ST;LY6E;FGFR1;CREB5
old_vs_young_down	ChEA_2022	ARNT 22903824 ChIP-Seq MCF-7 Human	26/846	0.000269844	0.00151153	2.26875	18.6439	SPARC;SEMA3C;TSHZ2;LIMA1;EFEMP1;FLRT2;BASP1;GPC6;SPTBN1;TNS1;JUN;EDN1;IGFBP5;GPX3;OSR1;EBF1;FN1;FOS;GNG12;KLF4;SOD3;AR;ALDH1A3;CXCL12;NOVA1;DDR2
old_vs_young_down	ChEA_2022	VDR 24787735 ChIP-Seq THP-1 Human	22/663	0.000286181	0.00158801	2.44207	19.9246	CYB5A;CEBPD;OSR1;NID1;SMPD3;NFKBIA;TMEM100;ZEB2;MARCKS;MAF;FLRT2;NFIA;BASP1;PLAU;QPCT;PSAP;KLF9;TXNIP;CD248;CTSB;GAS7;LY6E
old_vs_young_down	ChEA_2022	NR3C1 34362910 ChIP-Seq WistarRat Hippocampus Stress	23/709	0.00028776	0.00158801	2.38888	19.4775	NTRK2;DUSP1;LAMB2;EBF1;HTRA1;ZBTB20;LAMC1;SLC4A4;NFKBIA;TGFBR3;ZEB2;ZFP36;ADAMTS2;NFIA;AXL;KLF9;TXNIP;TIMP3;SLIT3;SPTBN1;TNS1;GAS7;FBN1
old_vs_young_down	ChEA_2022	PU.1 20513432 ChIP-Seq MACROPHAGES Mouse	39/1509	0.00031082	0.00170265	1.92796	15.5708	SPARC;TNXB;LRP1;ROCK2;LAMC1;NENF;METRNL;NID1;PRSS23;HSP90B1;LIMA1;TUBA1A;UBB;CCL7;BASP1;CTSK;PSAP;TIMP2;CCL2;XDH;TNS1;ANXA1;PRRX1;DUSP1;FN1;PCOLCE;ASPN;NISCH;COL1A1;CCDC80;FNDC1;QPCT;KLF9;PMP22;CD302;CD47;IL6ST;ATF3;GAS7
old_vs_young_down	ChEA_2022	TCFCP2L1 18555785 Chip-Seq ESCs Mouse	39/1513	0.000327614	0.00178155	1.92231	15.424	ITIH5;ERRFI1;SNED1;STEAP3;OLFML2B;CFH;TSHZ2;DPT;UAP1;PRELP;RRBP1;LAMC1;NENF;ANTXR1;ADAMTSL1;DPP4;PMEPA1;SCN7A;CD34;CD55;TNS1;CADM3;JUN;POSTN;IGFBP5;PRRX1;FN1;PLXDC2;IGSF10;ZEB2;COL3A1;CXCL12;COL5A1;COL5A2;ANGPTL2;PTX3;ATF3;DDR2;FBN1
old_vs_young_down	ChEA_2022	SOX9 24532713 ChIP-Seq HFSC Mouse	33/1203	0.000330265	0.00178295	2.03472	16.3095	APP;ECM1;IFITM2;SPARC;NFIX;LAMA2;SEMA3C;PRELP;ANTXR1;LAPTM4A;PSAP;TIMP2;GPC3;SLIT3;CD34;GPC6;XDH;TNS1;IL33;POSTN;ACE;GSN;SCARA5;FOS;NFKBIA;KLF6;COL5A1;KLF9;TXNIP;FOSB;NBL1;ITM2B;CREB5
old_vs_young_down	ChEA_2022	OCT4 21477851 ChIP-Seq ESCs Mouse	39/1517	0.000345217	0.00185026	1.91669	15.2785	SNED1;STEAP3;SPARC;OLFML2B;CFH;LAMA2;LRP1;LAMA4;DPT;UAP1;PRELP;LAMC1;NENF;ADAMTS2;EFEMP1;PSAP;GRB10;TIMP3;SLIT3;CD34;CD55;TNS1;CADM3;IGFBP5;PRRX1;GPX3;EBF1;FN1;DCN;BICC1;COL3A1;MARCKS;COL6A2;RHOJ;COL5A2;COL6A1;PMP22;ATF3;DDR2
old_vs_young_down	ChEA_2022	EZH2 27304074 Chip-Seq ESCs Mouse	23/722	0.000371485	0.00197683	2.34285	18.5038	CDKN1C;APP;PDGFRA;NTRK2;JUN;NFIX;TNXB;IGFBP5;PRRX1;COL14A1;FST;OSR1;EBF1;HTRA1;ADM;ADAMTS5;ADAMTS2;BMP1;NFIA;GRB10;NBL1;GPC6;FBN1
old_vs_young_down	ChEA_2022	UBF1/2 26484160 Chip-Seq FIBROBLAST Human	40/1583	0.000407752	0.00215444	1.88381	14.7029	ITIH5;ARF4;STEAP3;OLFML2B;RPL10;CEBPD;PCOLCE2;SEMA3C;SLC43A3;HTRA3;LRRC17;CXCL13;PRSS23;ADAMTSL1;TMEM100;CSRP2;LAMP1;BASP1;SERPINH1;SCN7A;JUN;POSTN;ANXA1;SCARA5;ANXA3;OSR1;PLXDC2;KLF4;SOD3;BICC1;TGFBR2;TGFBR3;CXCL12;DLC1;KLF9;PMP22;MXRA7;CD47;GAS7;PPIC
old_vs_young_down	ChEA_2022	MITF 21258399 ChIP-Seq MELANOMA Human	92/4614	0.000416574	0.00218555	1.5606	12.1469	LGALS3BP;APP;ERRFI1;SPON2;ARF4;OLFML2B;CD81;GDA;COL14A1;ZBTB20;ADM;PLAT;LAMC1;CXCL13;METRNL;ANTXR1;SLC4A4;LOXL1;LAPTM4A;CSRP2;EFEMP1;LAMP1;PLAU;LAMP2;TIMP2;GRB10;TIMP3;JUNB;IER2;CTSB;SCARA5;DUSP1;SERPINF1;HEG1;MMP2;EBF1;FOS;RCN3;TGFBR3;UGDH;MMP14;ZEB2;TXNIP;DPEP1;MXRA7;CD47;FKBP9;NBL1;DDR2;GAS7;SLFN5;NFIX;LAMA2;PCOLCE2;SEMA3C;SLC43A3;ROCK2;HTRA3;TSHZ2;HTRA1;LPL;PRELP;RRBP1;AEBP1;FSTL1;CYGB;ZFP36L…
old_vs_young_down	ChEA_2022	SOX2 18358816 ChIP-ChIP MESCs Mouse	20/591	0.000420819	0.00218688	2.48284	19.2999	NTRK2;EDN1;IFITM2;SPARC;DUSP1;FN1;RNASE4;FOS;THBS2;ZFP36L1;NFKBIA;UGDH;LAPTM4A;CXCL12;UBB;PDPN;KLF9;CKB;IL6ST;LY6E
old_vs_young_down	ChEA_2022	ZIC3 20872845 ChIP-ChIP MESCs Mouse	12/259	0.000422698	0.00218688	3.40133	26.4245	TGFBR3;KLF6;BASP1;PDPN;KLF9;TXNIP;CD248;CD47;IL6ST;THBS2;ITM2A;ZFP36L1
old_vs_young_down	ChEA_2022	OLIG2 26023283 ChIP-Seq AINV15 Mouse	40/1588	0.000434176	0.00223077	1.87721	14.5335	ERRFI1;IFITM2;SPARC;CSF1;RPLP1;HTRA1;FBLN1;RRBP1;HSP90B1;LAPTM4A;UBB;S100A16;PLAU;SERPINH1;TIMP3;EMILIN2;SLIT3;JUNB;IER2;SERF2;EDN1;JUND;FN1;DCN;COL1A1;TPPP3;MARCKS;SFRP2;BMP1;DLC1;NEDD4;COL5A2;MFAP2;PMP22;SERPING1;TXNIP;CD248;NBL1;VGLL3;FGFR1
old_vs_young_down	ChEA_2022	CEBPB 20176806 ChIP-Seq MACROPHAGES Mouse	38/1492	0.00049483	0.00251969	1.89332	14.4106	SLFN5;ECM1;RAMP2;TNXB;ROCK2;METRNL;PRSS23;LIMA1;TUBA1A;LAMP1;UBB;CCL7;CTSK;PSAP;TIMP2;CCL2;IGFBP6;XDH;TNS1;GSTM2;JUN;GSTM1;ANXA1;GSN;ANXA3;DUSP1;IGFBP4;PCOLCE;NISCH;COL1A1;KLF6;PTX3;IL6ST;PPIB;NBL1;GAS7;LY6E;CREB5
old_vs_young_down	ChEA_2022	TAF7L 23326641 ChIP-Seq C3H10T1-2 Mouse	19/554	0.000497173	0.00251969	2.51285	19.1141	ARF4;PDGFRA;SPARC;SERPINF1;MGST1;LPL;SOD3;HSP90B1;NFKBIA;CCDC80;UBB;FXYD1;PSAP;KLF9;S100A13;TXNIP;CD47;PPIC;FGFR1
old_vs_young_down	ChEA_2022	NANOG 16518401 ChIP-PET MESCs Mouse	41/1657	0.000524472	0.00264008	1.84365	13.9253	IFITM3;ITIH5;IFITM2;SPARC;TNFAIP6;COL14A1;ZBTB20;THBS2;ANTXR1;LOXL1;ZFP36L1;ISLR;PNP;UBB;BASP1;GPC3;GRB10;SLIT3;GPC6;XDH;EDN1;IGFBP5;EBF1;KLF4;NFKBIA;AR;MMP14;COL3A1;KLF6;MARCKS;SFRP2;CXCL12;NEDD4;RHOJ;SERPING1;FOSB;IL6ST;ITM2B;PLA1A;DDR2;FGFR1
old_vs_young_down	ChEA_2022	TCF3/E2A 22897851 ChIP-Seq JUKARTE6-1 Human	38/1501	0.000554804	0.00277402	1.88075	14.0998	ERRFI1;NFIX;CFH;CEBPD;HTRA3;TSHZ2;FBLN1;CXCL1;ANTXR1;TMEM100;LIMA1;TUBA1A;LAMP1;GRB10;NDN;EMILIN2;CCL2;SLIT3;GPC6;NTRK2;JUN;FST;FN1;SOD3;DCN;TGFBR2;CCDC80;SFRP2;COL1A2;MAF;CXCL12;NFIA;PMP22;ANGPTL2;COL6A3;PLA1A;GAS7;CREB5
old_vs_young_down	ChEA_2022	TP63 22573176 ChIP-Seq HFKS Human	70/3315	0.000561099	0.00278679	1.61444	12.0851	LGALS3BP;ERRFI1;SPARC;CSF1;GDA;RPLP1;PLAT;LAMC1;ANTXR1;LOXL1;C4B;CSRP2;LAMP1;CTSK;GRB10;CTSH;TIMP3;PMEPA1;LBP;TMSB10;TNS1;SCARA3;ANXA1;SCARA5;ANXA3;GPX3;SERPINF1;HEG1;NISCH;RCN3;MMP14;TXNIP;DPEP1;FKBP9;PPIB;LY6E;CREB5;CCL11;NFIX;TNXB;RPL10;HTRA3;LAMA4;TSHZ2;HTRA1;FBLN1;NID1;CRIP1;FLRT2;S100A16;ABI3BP;HAS1;PDPN;PSAP;S100A13;SERPINH1;SLIT3;CKB;RPS2;TXNDC5;EGR1;JUND;PLXDC2;MFAP5;TPPP3;KLF6;NFIA;COL5…
old_vs_young_down	ChEA_2022	CEBPB 20176806 ChIP-Seq THIOMACROPHAGE Mouse	32/1189	0.000565272	0.00278893	1.98889	14.8733	APP;TNXB;ROCK2;METRNL;PRSS23;C4B;THBD;TUBA1A;LAMP1;UBB;CCL7;CTSK;PSAP;GPC3;CCL2;CADM3;GSTM2;GSN;ANXA3;DUSP1;COL1A1;TGFBR3;KLF6;DLC1;MXRA7;CD302;CD47;ATF3;ITM2B;GAS7;LY6E;CREB5
old_vs_young_down	ChEA_2022	KDM2B 26808549 Chip-Seq SUP-B15 Human	41/1666	0.000584243	0.00286356	1.83252	13.6435	APP;SPON2;SNED1;NFIX;CSF1;SLC43A3;CD81;ROCK2;HTRA3;ADM;NENF;METRNL;ANTXR1;CRIP1;CYGB;ZFP36;CSRP2;FCGRT;PLAU;PSAP;TIMP2;PMEPA1;JUNB;CD34;IER2;CD55;EGR1;JUN;JUND;GSN;PCOLCE;GNG12;TGFBR3;MMP14;ZEB2;MAF;KLF9;MFAP2;FOSB;LY6E;FGFR1
old_vs_young_down	ChEA_2022	PPAR 26484153 Chip-Seq NCI-H1993 Human	27/945	0.000637514	0.00308871	2.10154	15.463	SEMA3C;GDA;ROCK2;ELN;LAMA4;ZBTB20;FBLN1;UAP1;NENF;NID1;FSTL1;ZFP36L1;FLRT2;BASP1;TIMP3;ANXA1;HEG1;OSR1;KLF4;DCN;BICC1;TGFBR2;EEF1A1;ZEB2;CXCL12;IL6ST;FBN1
old_vs_young_down	ChEA_2022	TCF3 18692474 ChIP-Seq MEFs Mouse	20/611	0.000638471	0.00308871	2.39632	17.6283	CDKN1C;DUSP1;FN1;THBS2;ZFP36L1;NFKBIA;TGFBR3;LIMA1;PNP;FNDC1;DLC1;NEDD4;PDPN;KLF9;SERPINH1;DPEP1;IL6ST;GPC6;PPIC;FGFR1
old_vs_young_down	ChEA_2022	SMAD2/3 21741376 ChIP-Seq EPCs Human	39/1567	0.000648738	0.0031178	1.84888	13.5717	ITIH5;LAMA4;LPL;ADM;RRBP1;CXCL13;THBS2;ZFP36L1;ADAMTSL1;ISLR;FLRT2;BASP1;EMILIN2;CCL2;SLIT3;GPC6;CD55;PDGFRA;JUN;EDN1;IGFBP5;ANXA3;FST;EBF1;SOD3;DCN;TGFBR2;ZEB2;COL3A1;KLF6;MARCKS;MAF;DLC1;COL5A2;COL6A3;PPIB;NBL1;ATF3;GAS7
old_vs_young_down	ChEA_2022	CDX2 21402776 ChIP-Seq INTESTINAL-VILLUS Mouse	38/1514	0.000652856	0.0031178	1.86285	13.6625	SNED1;STEAP3;OLFML2B;CFH;LAMA2;LRP1;ROCK2;LAMA4;DPT;UAP1;PRELP;LAMC1;NENF;TMEM100;ADAMTS2;CSRP2;PSAP;GRB10;TIMP3;CD34;CD55;TNS1;CADM3;IGFBP5;PRRX1;OSR1;FN1;DCN;BICC1;COL3A1;MARCKS;COL6A2;COL5A2;COL6A1;PMP22;ATF3;DDR2;GAS7
old_vs_young_down	ChEA_2022	ATF3 27146783 Chip-Seq COLON Human	40/1628	0.000707052	0.00333797	1.82589	13.2458	LGALS3BP;ERRFI1;SNED1;SLFN5;STEAP3;SEMA3C;CD81;GDA;ROCK2;MGST1;LPL;ADM;METRNL;PRSS23;ZFP36;S100A16;PLAU;IGFBP6;CD34;IER2;SERF2;EGR1;ACE;JUND;ANXA1;ANXA3;DUSP1;FOS;KLF4;COL1A1;EEF1A1;NFKBIA;KLF6;CXCL12;FXYD1;FOSB;MXRA7;IL6ST;ATF3;PPIC
old_vs_young_down	ChEA_2022	RNF2 27304074 Chip-Seq ESCs Mouse	32/1205	0.000707919	0.00333797	1.96007	14.2167	CDKN1C;APP;SLFN5;NFIX;TNXB;METRNL;LOXL1;ZFP36L1;ADAMTS5;FLRT2;MAN2A1;GRB10;GPC6;TNS1;PDGFRA;NTRK2;CADM3;JUN;IGFBP5;PRRX1;FST;OSR1;EBF1;KLF4;ALDH1A3;MARCKS;SFRP2;BMP1;NFIA;COL5A1;ATF3;FBN1
old_vs_young_down	ChEA_2022	GATA3 24758297 ChIP-Seq MCF-7 Human	40/1629	0.00071549	0.00335245	1.82464	13.2151	SNED1;STEAP3;SPARC;MGST1;DPT;PRELP;PRSS23;CRIP1;PLAC8;LAMP1;S100A16;MAN2A1;CTSK;LAMP2;PSAP;CKB;SPTBN1;CD55;TNS1;TXNDC5;EDN1;ANXA3;IGFBP4;LAMB2;FST;OSR1;RARRES2;RNASE4;FOS;EEF1A1;TGFBR3;ALDH1A3;KLF6;SFRP2;DLC1;KLF9;TXNIP;NBL1;CFB;PPIC
old_vs_young_down	ChEA_2022	ELF5 23300383 ChIP-Seq T47D Human	25/860	0.000792659	0.00369082	2.13253	15.2265	APP;CSF1;SLC43A3;MGST1;UAP1;PLAC8;LIMA1;TUBA1A;LAMP1;DPYSL3;APOD;JUNB;GPC6;IER2;CD55;JUN;EDN1;ANXA3;OSR1;GFPT2;EEF1A1;NFIA;MXRA8;FBN1;FGFR1
old_vs_young_down	ChEA_2022	TAL1 21186366 ChIP-Seq BM-HSCs Mouse	37/1477	0.000799658	0.00370028	1.85548	13.2321	CEBPD;LAMA2;LRP1;ROCK2;LAMA4;METRNL;NID1;ZFP36L1;TMEM100;LAPTM4A;ADAMTS2;CSRP2;EFEMP1;FLRT2;PSAP;GRB10;TIMP3;SLIT3;TXNDC5;NTRK2;EDN1;GPX3;LUM;SERPINF1;OSR1;EBF1;DCN;BICC1;COL1A1;KLF6;MARCKS;NOVA1;COL6A2;COL6A1;PMP22;IL6ST;GAS7
old_vs_young_down	ChEA_2022	AHR 22903824 ChIP-Seq MCF-7 Human	19/577	0.000809448	0.00372246	2.40638	17.1314	EDN1;IGFBP5;SEMA3C;GPX3;OSR1;TSHZ2;EBF1;FN1;FOS;KLF4;SOD3;LIMA1;ALDH1A3;EFEMP1;BASP1;NOVA1;GPC6;SPTBN1;TNS1
old_vs_young_down	ChEA_2022	AR 22383394 ChIP-Seq PROSTATE CANCER Human	38/1540	0.000896188	0.00409607	1.828	12.8277	ITIH5;ERRFI1;GDA;RPLP1;TSHZ2;LRRC17;MGST1;ZBTB20;DPT;UAP1;CXCL1;RRBP1;LAMC1;SLC4A4;ZFP36L1;ADAMTSL1;DPP4;CSRP2;BASP1;CD55;CYB5A;SCARA5;FN1;DCN;NFKBIA;TGFBR3;ALDH1A3;KLF6;MAF;NFIA;NOVA1;NEDD4;OGN;COL6A3;MXRA7;GAS7;VGLL3;FBN1
old_vs_young_down	ChEA_2022	MYC 27129775 Chip-Seq CORNEA Mouse	38/1547	0.000974088	0.00442497	1.81882	12.6117	LRP1;LAMA4;HTRA1;LPL;PLAT;UAP1;LOXL2;ZFP36L1;C3;PLAC8;ADAMTS5;ADAMTS2;FLRT2;LAMP1;PDPN;CCL2;SLIT3;CKB;EGR1;JUN;SCARA3;ACE;ANXA3;HEG1;FST;EBF1;FOS;KLF4;TGFBR2;RCN3;ZEB2;MARCKS;MAF;KLF9;MXRA8;ATF3;PPIC;FGFR1
old_vs_young_down	ChEA_2022	PIAS1 25552417 ChIP-Seq VCAP Human	19/589	0.0010309	0.00465467	2.35424	16.1909	APP;JUN;POSTN;CEBPD;COL14A1;ZBTB20;CXCL1;GNG12;KLF4;SLC4A4;BICC1;TMEM100;AR;ADAMTS5;ZEB2;ADAMTS1;COL5A2;ANGPTL2;FGFR1
old_vs_young_down	ChEA_2022	NKX2-5 21415370 ChIP-Seq HL-1 Mouse	27/980	0.00109365	0.00490823	2.02059	13.7769	STEAP3;OLFML2B;SEMA3C;LRRC17;DPT;ADM;CXCL1;METRNL;FSTL1;HSP90B1;ZFP36L1;SMPD3;LAPTM4A;UBB;ADAMTS1;TIMP3;PCOLCE;GNG12;ASPN;DCN;BICC1;ZEB2;CXCL12;DLC1;KLF9;IL6ST;DDR2
old_vs_young_down	ChEA_2022	AR 19668381 ChIP-Seq PC3 Human	60/2803	0.00110553	0.00493188	1.61363	10.9846	LGALS3BP;APP;STEAP3;CSF1;TNFAIP6;ELN;RPLP1;PLAT;METRNL;LOXL2;THBD;ADAMTS2;CSRP2;GRB10;LBP;TNS1;PDIA3;PDGFRA;EDN1;IGFBP5;SCARA5;ANXA3;DUSP1;EBF1;TGFBR3;AR;MAF;RHOJ;COL6A1;COL6A3;FKBP9;ATF3;GAS7;ITIH5;LAMA2;ROCK2;LAMA4;TSHZ2;HTRA1;NID1;MAN2A1;ABI3BP;HAS1;SERPINH1;SCN7A;SLIT3;GPC6;SPTBN1;TXNDC5;CYB5A;NTRK2;RARRES2;PLXDC2;MARCKS;NFIA;COL5A1;NEDD4;COL5A2;PMP22;FGFR1
old_vs_young_down	ChEA_2022	SMAD3 21741376 ChIP-Seq HESCs Human	27/984	0.00116055	0.00509611	2.01172	13.5969	ERRFI1;RRBP1;NENF;ADAMTSL1;FLRT2;EMILIN2;PMEPA1;CCL2;GPC6;XDH;EDN1;POSTN;GPX3;FST;GFPT2;FN1;KLF4;BICC1;TGFBR2;KLF6;MAF;DLC1;COL5A2;ANGPTL2;ATF3;GAS7;FBN1
old_vs_young_down	ChEA_2022	MYC 20876797 ChIP-ChIP MEDULLOBLASTOMA Human	29/1086	0.0011614	0.00509611	1.96079	13.2513	APP;NFIX;LRP1;RPLP1;LRRC17;HTRA1;LSP1;THBS2;LOXL1;CYGB;ADAMTS5;CSRP2;ADAMTS1;SCN7A;GPC6;TXNDC5;PDGFRA;NTRK2;POSTN;MMP2;RNASE4;TGFBR2;TGFBR3;NFIA;NEDD4;COL5A2;FOSB;ITM2B;PPIC
old_vs_young_down	ChEA_2022	SOX2 18555785 Chip-Seq ESCs Mouse	37/1508	0.00116287	0.00509611	1.8133	12.2522	ITIH5;SNED1;STEAP3;OLFML2B;CFH;TSHZ2;DPT;UAP1;PRELP;RRBP1;LAMC1;NENF;PLAC8;DPP4;PMEPA1;SCN7A;LBP;CD34;CD55;TNS1;CADM3;JUN;GSN;IGFBP5;PRRX1;FN1;PLXDC2;ZEB2;COL3A1;SFRP2;COL5A1;COL5A2;ANGPTL2;PTX3;ATF3;DDR2;FBN1
old_vs_young_down	ChEA_2022	SOX9 25088423 ChIP-ChIP EMBRYONIC GONADS Mouse	39/1619	0.00119665	0.00521349	1.78292	11.9959	CDKN1C;RAMP2;SPARC;COL14A1;DPT;LSP1;THBS2;SLC4A4;PRSS23;CRIP1;THBD;LAPTM4A;ADAMTS2;CSRP2;UBB;S100A16;CTSL;FCGRT;CTSK;LBP;SERF2;IGFBP5;IGFBP4;GFPT2;PCOLCE;SOD3;NISCH;RCN3;COL1A2;MAF;RHOJ;MFAP2;MXRA8;SERPING1;CD248;PI16;NBL1;ITM2A;FGFR1
old_vs_young_down	ChEA_2022	SOX3 22085726 ChIP-Seq MUSCLE Mouse	36/1459	0.00123222	0.00533722	1.8214	12.2015	CFH;CEBPD;LRP1;HTRA3;TSHZ2;LRRC17;ADM;FBLN1;CXCL1;LAMC1;TUBA1A;UBB;CCL7;PLAU;MAN2A1;ADAMTS1;ABI3BP;HAS1;JUNB;CD34;XDH;SERF2;CTSB;TXNDC5;ACE;GSTM1;JUND;SERPINF1;OSR1;EBF1;SFRP4;NFIA;OGN;MXRA8;CD248;ITM2B
old_vs_young_down	ChEA_2022	P63 26484246 Chip-Seq KERATINOCYTES Human	39/1627	0.00130989	0.00564083	1.77315	11.7699	APP;SLFN5;CSF1;LRP1;SEMA3C;SLC43A3;CD81;RPLP1;ADM;CXCL1;THBS2;CRIP1;ZFP36L1;CSRP2;EFEMP1;LAMP1;CTSK;PDPN;SERPINH1;PMEPA1;APOD;JUNB;SCARA3;GSTM1;ANXA1;SERPINF1;FOS;GNG12;PLXDC2;NISCH;ALDH1A3;MMP14;SFRP2;AXL;RHOJ;MFAP2;NBL1;VGLL3;PPIC
old_vs_young_down	ChEA_2022	SMAD1 26771354 ChIP-Seq mESC Mouse Stem	27/994	0.00134359	0.00575273	1.98985	13.1577	IFITM3;LPL;PLAT;ZFP36L1;ZFP36;CSRP2;ADAMTS1;CKB;CCN1;GPC6;TMSB10;IER2;SPTBN1;EGR1;JUND;IGFBP4;FN1;FOS;SFRP4;AXL;MFAP2;SERPING1;ACKR3;CD47;PLPP3;IL6ST;VGLL3
old_vs_young_down	ChEA_2022	NANOG 18555785 Chip-Seq ESCs Mouse	37/1522	0.00136978	0.00583134	1.79483	11.8335	ITIH5;SNED1;STEAP3;OLFML2B;CFH;TSHZ2;DPT;UAP1;PRELP;LAMC1;NENF;DPP4;PMEPA1;SCN7A;CD34;CD55;TNS1;CADM3;JUN;POSTN;IGFBP5;PRRX1;FN1;PLXDC2;IGSF10;ZEB2;COL3A1;SFRP2;COL1A2;NFIA;COL5A1;COL5A2;ANGPTL2;PTX3;ATF3;DDR2;FBN1
old_vs_young_down	ChEA_2022	FOXH1 21741376 ChIP-Seq EPCs Human	38/1586	0.00152737	0.00646527	1.7692	11.4718	ITIH5;SNED1;IFITM2;SPARC;LRP1;ROCK2;HTRA3;ADM;CXCL13;ISLR;PNP;LAMP1;BASP1;ABI3BP;NDN;EMILIN2;APOD;SLIT3;IL33;PDGFRA;CADM3;GSTM1;IGFBP5;SCARA5;ANXA3;DUSP1;GPX3;HEG1;OSR1;MMP2;FN1;NFIA;COL6A3;NBL1;ITM2B;VGLL3;FBN1;FGFR1
old_vs_young_down	ChEA_2022	MNX1 26342078 ChIP-Seq MIN6-4N Mouse	37/1533	0.00155432	0.00650968	1.78055	11.5143	SNED1;SLFN5;SPARC;PRELP;AEBP1;NENF;ANTXR1;CYGB;ADAMTS2;CSRP2;UBB;BASP1;PSAP;GRB10;PMEPA1;IGFBP6;CD34;GPC6;TNS1;CADM3;IGFBP5;SERPINF1;FST;OSR1;FN1;PCOLCE;FOS;BICC1;COL1A1;MARCKS;COL6A2;COL6A1;MFAP2;MXRA8;PTX3;ATF3;VGLL3
old_vs_young_down	ChEA_2022	ETV1 20927104 ChIP-Seq GIST48 Human	38/1588	0.00156199	0.00650968	1.76672	11.4162	ERRFI1;OLFML2B;CFH;CSF1;PCOLCE2;ROCK2;DPT;UAP1;PRELP;LAMC1;NENF;NID1;ANTXR1;DPP4;LAPTM4A;EFEMP1;CTSK;PDPN;CD34;XDH;CD55;CADM3;JUN;PRRX1;OSR1;GNG12;TGFBR2;TGFBR3;ZEB2;NFIA;QPCT;COL5A2;MFAP2;MXRA8;CD47;NBL1;ATF3;DDR2
old_vs_young_down	ChEA_2022	STAT5A 24692510 ChIP-Seq Epithelium Mouse Mammary	45/1977	0.00156407	0.00650968	1.69014	10.9191	ITIH5;ERRFI1;STEAP3;SPARC;NFIX;CEBPD;PCOLCE2;SEMA3C;SLC43A3;GDA;LAMA4;TSHZ2;LRRC17;MGST1;LPL;ZFP36L1;C3;ADAMTS5;THBD;ZFP36;CTSH;CCL2;LBP;XDH;SPTBN1;TNS1;CTSB;IL33;JUN;GSN;IGFBP4;FOS;NISCH;UGDH;KLF6;MARCKS;NFIA;DLC1;SELENOP;KLF9;MFAP2;PMP22;ACKR3;GAS7;CREB5
old_vs_young_down	ChEA_2022	LUZP1 20508642 ChIP-Seq ESCs Mouse	36/1480	0.00157774	0.0065301	1.79285	11.5671	ARF4;SLFN5;SPARC;LAMA2;LRP1;ROCK2;LAMA4;AEBP1;HSP90B1;TMEM100;ADAMTS2;CSRP2;EFEMP1;UBB;PSAP;GRB10;TIMP3;CCL2;SLIT3;CKB;GPX3;LUM;OSR1;GFPT2;EBF1;FOS;DCN;BICC1;COL1A1;NFKBIA;MARCKS;NOVA1;COL6A2;COL6A1;PMP22;GAS7
old_vs_young_down	ChEA_2022	NANOG 16153702 ChIP-ChIP HESCs Human	28/1057	0.00158769	0.00653357	1.94018	12.5054	ARF4;SPARC;NFIX;TNFAIP6;SEMA3C;RPLP1;LAMA4;FBLN1;THBS2;ZFP36L1;ADAMTSL1;ADAMTS5;DPYSL3;SERPINH1;CCL2;LBP;GPC6;TMSB10;TXNDC5;JUN;ANXA1;OSR1;MMP2;GNG12;KLF6;SFRP2;NFIA;FGFR1
old_vs_young_down	ChEA_2022	AR 25329375 ChIP-Seq VCAP Human	36/1481	0.00159612	0.00653357	1.79152	11.5377	APP;ERRFI1;SPON2;STEAP3;CEBPD;SEMA3C;GDA;COL14A1;CXCL13;ZFP36L1;TUBA1A;FLRT2;BASP1;TIMP2;GRB10;CCL2;GPC6;SPTBN1;EGR1;NTRK2;JUN;ANXA1;GFPT2;EBF1;FN1;KLF4;TGFBR2;COL3A1;KLF6;COL1A2;MAF;CXCL12;NFIA;COL5A1;KLF9;PMP22
old_vs_young_down	ChEA_2022	FOXA1 27270436 ChIP-Seq VCaP Human Prostate Carcinoma	68/3331	0.00170135	0.00692628	1.54392	9.84456	APP;ERRFI1;ARF4;COL14A1;RPLP1;ZBTB20;ADM;LAMC1;TMEM100;LAPTM4A;CTSL;GRB10;PMEPA1;CCN1;JUNB;ANXA3;ASPN;TGFBR2;EEF1A1;UGDH;SELENOP;SELENOW;TXNIP;CD302;CD47;PLPP3;IL6ST;PLA1A;SLFN5;NFIX;CEBPD;LRP1;SEMA3C;ROCK2;LAMA4;SELENOF;UAP1;RRBP1;CYGB;HSP90B1;ZFP36L1;DPP4;LIMA1;UBB;MAN2A1;PDPN;PSAP;CCL2;APOD;XDH;SPTBN1;CD55;IL33;CYB5A;NTRK2;JUN;ACE;JUND;GSN;LUM;KLF4;BICC1;KLF6;MARCKS;NEDD4;KLF9;ACKR3;ITM2B
old_vs_young_down	ChEA_2022	POU5F1 16153702 ChIP-ChIP HESCs Human	15/433	0.00173355	0.00701899	2.51744	16.0049	JUND;NFIX;OSR1;MMP2;LAMA4;THBS2;ZFP36L1;ADAMTSL1;SFRP2;NFIA;DPYSL3;GPC3;CCL2;LBP;FGFR1
old_vs_young_down	ChEA_2022	TBX3 20139965 ChIP-Seq ESCs Mouse	22/767	0.00191857	0.00772613	2.0897	13.0735	NTRK2;IFITM2;COL14A1;HEG1;MMP2;EBF1;PLXDC2;METRNL;THBS2;KLF4;LOXL1;HSP90B1;TMEM100;ADAMTS2;PNP;FLRT2;KLF9;SERPING1;ATF5;IL6ST;GPC6;CREB5
old_vs_young_down	ChEA_2022	CMYC 18555785 Chip-Seq ESCs Mouse	36/1499	0.00196043	0.00782004	1.76773	11.0211	ITIH5;SNED1;STEAP3;OLFML2B;CFH;TSHZ2;DPT;UAP1;PRELP;RRBP1;LAMC1;NENF;ADAMTSL1;DPP4;PMEPA1;SCN7A;CD34;CD55;TNS1;CADM3;POSTN;IGFBP5;PRRX1;FN1;PLXDC2;IGSF10;ZEB2;COL3A1;COL5A1;COL5A2;ANGPTL2;PTX3;CD302;ATF3;DDR2;FBN1
old_vs_young_down	ChEA_2022	ESR1 30970003 ChIP-Seq MCF-7 Human BreastCancer	24/868	0.00196288	0.00782004	2.01682	12.5715	SNED1;SLFN5;SEMA3C;ANXA3;SERPINF1;FST;LAMA4;FN1;PCOLCE;FBLN1;PRSS23;CYGB;HSP90B1;C3;NFKBIA;ADGRD1;TPPP3;TUBA1A;DLC1;CTSH;MXRA7;IL6ST;GPC6;PLA1A
old_vs_young_down	ChEA_2022	POU5F1 18347094 ChIP-ChIP MESCs Mouse	37/1555	0.00198957	0.00785244	1.75263	10.9011	IFITM3;IFITM2;SPARC;CFH;TNFAIP6;PCOLCE2;SEMA3C;ROCK2;TSHZ2;AEBP1;THBS2;FSTL1;ZFP36L1;TMEM100;LIMA1;UBB;PDPN;GPC6;TMSB10;NTRK2;JUN;PRRX1;DUSP1;HEG1;FST;EBF1;FN1;FOS;NFKBIA;MMP14;MAF;NFIA;KLF9;IL6ST;ATF3;GAS7;LY6E
old_vs_young_down	ChEA_2022	STAT3 19079543 ChIP-ChIP MESCs Mouse	20/672	0.00199887	0.00785244	2.16519	13.457	ERRFI1;PDGFRA;POSTN;IFITM2;OSR1;EBF1;HTRA1;ADM;PCOLCE;FOS;PRSS23;ZFP36L1;ZFP36;CCDC80;CSRP2;AXL;IL6ST;ATF3;GAS7;FGFR1
old_vs_young_down	ChEA_2022	KLF6 26769127 Chip-Seq PDAC-Cell Line Human	39/1666	0.00200739	0.00785244	1.72693	10.7258	ERRFI1;IFITM2;PCOLCE2;RPLP1;ADM;RRBP1;LAMC1;PRSS23;CRIP1;ZFP36L1;LIMA1;ZFP36;EFEMP1;FLRT2;S100A16;PLAU;CKB;IER2;SPTBN1;TXNDC5;PDGFRA;JUN;JUND;IGFBP5;IGFBP4;RNASE4;PCOLCE;GNG12;KLF4;BICC1;TGFBR2;TGFBR3;ALDH1A3;KLF6;MXRA8;TXNIP;FOSB;NBL1;ATF3
old_vs_young_down	ChEA_2022	TBX3 20139965 ChIP-Seq MESCs Mouse	22/770	0.00201318	0.00785244	2.08099	12.9189	NTRK2;IFITM2;COL14A1;HEG1;MMP2;EBF1;PLXDC2;METRNL;THBS2;KLF4;LOXL1;HSP90B1;TMEM100;ADAMTS2;PNP;FLRT2;KLF9;SERPING1;ATF5;IL6ST;GPC6;CREB5
old_vs_young_down	ChEA_2022	EBF1 22473956 ChIP-Seq BONE MARROW Mouse	36/1502	0.0020277	0.00786791	1.76382	10.9372	ITIH5;SNED1;STEAP3;OLFML2B;CFH;TSHZ2;DPT;UAP1;PRELP;LAMC1;NENF;ADAMTSL1;DPP4;PMEPA1;SCN7A;CD34;CD55;TNS1;CADM3;POSTN;GSN;IGFBP5;PRRX1;FN1;PLXDC2;IGSF10;ZEB2;COL3A1;SFRP2;COL5A1;COL5A2;ANGPTL2;CD302;ATF3;DDR2;FBN1
old_vs_young_down	ChEA_2022	TCF3 18347094 ChIP-ChIP MESCs Mouse	38/1613	0.00205629	0.00793749	1.73628	10.7421	IFITM3;CDKN1C;IFITM2;SPARC;TNFAIP6;LRP1;PCOLCE2;TSHZ2;AEBP1;THBS2;FSTL1;ZFP36L1;LIMA1;TUBA1A;UBB;BASP1;PDPN;SERPINH1;GPC6;TMSB10;JUN;EDN1;DUSP1;HEG1;GFPT2;FN1;FOS;NFKBIA;TGFBR3;MARCKS;CXCL12;DLC1;KLF9;CD47;IL6ST;ATF3;LY6E;FGFR1
old_vs_young_down	ChEA_2022	SOX6 21985497 ChIP-Seq MYOTUBES Mouse	36/1504	0.00207366	0.00796327	1.76123	10.8816	SNED1;STEAP3;SPARC;OLFML2B;CFH;LAMA2;ROCK2;LAMA4;DPT;UAP1;PRELP;LAMC1;NENF;ADAMTS2;CSRP2;PSAP;TIMP3;SLIT3;CD34;CD55;TNS1;CADM3;IGFBP5;PRRX1;GPX3;LUM;EBF1;FN1;BICC1;COL3A1;MARCKS;COL6A2;COL5A2;COL6A1;ATF3;DDR2
old_vs_young_down	ChEA_2022	ESR1 17901129 ChIP-ChIP LIVER Mouse	13/354	0.00209128	0.00798976	2.66573	16.4475	LRP1;CD81;MGST1;CXCL1;RRBP1;C3;DPP4;CXCL12;UBB;LBP;XDH;SERF2;CTSB
old_vs_young_down	ChEA_2022	CDX2 22108803 ChIP-Seq LS180 Human	38/1619	0.00219344	0.00833731	1.72912	10.5862	LGALS3BP;ERRFI1;SNED1;LAMA2;PCOLCE2;ROCK2;ELN;TSHZ2;LRRC17;UAP1;CYGB;TMEM100;ADAMTS1;LAMP2;PMEPA1;APOD;IL33;PDGFRA;JUN;PRRX1;DUSP1;GPX3;HEG1;OSR1;EBF1;KLF4;ASPN;TGFBR2;NFKBIA;KLF6;MARCKS;COL1A2;PMP22;ANGPTL2;CD302;ITM2A;ATF3;FBN1
old_vs_young_down	ChEA_2022	NR1H3 23393188 ChIP-Seq ATHEROSCLEROTIC-FOAM Human	17/537	0.00227838	0.00853546	2.29804	13.982	JUN;ECM1;NFIX;OLFML2B;DUSP1;SLC43A3;IGFBP4;RNASE4;NENF;THBD;TUBA1A;BASP1;CTSK;EMILIN2;COL6A3;IGFBP6;LY6E
old_vs_young_down	ChEA_2022	EZH2 27294783 Chip-Seq NPCs Mouse	27/1032	0.00228591	0.00853546	1.91073	11.6191	SNED1;STEAP3;OLFML2B;CFH;LAMA2;LAMA4;DPT;UAP1;PRELP;LAMC1;NENF;TIMP3;CD34;CD55;TNS1;CADM3;IGFBP5;PRRX1;FN1;DCN;BICC1;COL3A1;MARCKS;COL5A2;COL6A1;ATF3;DDR2
old_vs_young_down	ChEA_2022	SMAD2 18955504 ChIP-ChIP HaCaT Human	36/1513	0.00229183	0.00853546	1.74963	10.635	APP;ERRFI1;SPON2;LRP1;SEMA3C;ELN;ADM;UAP1;LAMC1;PRSS23;ZFP36L1;LIMA1;THBD;TUBA1A;PLAU;CCL2;JUNB;XDH;SPTBN1;CD55;CTSB;EDN1;ANXA1;GSN;ANXA3;FST;RARRES2;GNG12;KLF4;NFKBIA;KLF6;NEDD4;RHOJ;MXRA7;ATF3;CREB5
old_vs_young_down	ChEA_2022	SMAD3 18955504 ChIP-ChIP HaCaT Human	36/1513	0.00229183	0.00853546	1.74963	10.635	APP;ERRFI1;SPON2;LRP1;SEMA3C;ELN;ADM;UAP1;LAMC1;PRSS23;ZFP36L1;LIMA1;THBD;TUBA1A;PLAU;CCL2;JUNB;XDH;SPTBN1;CD55;CTSB;EDN1;ANXA1;GSN;ANXA3;FST;RARRES2;GNG12;KLF4;NFKBIA;KLF6;NEDD4;RHOJ;MXRA7;ATF3;CREB5
old_vs_young_down	ChEA_2022	OLIG2 23332759 ChIP-Seq OLIGODENDROCYTES Mouse	39/1679	0.00230286	0.00853546	1.71201	10.398	APP;ERRFI1;SEMA3C;CD81;COL14A1;LRRC17;ZBTB20;CXCL13;PRSS23;ZFP36L1;TMEM100;ADAMTS5;EFEMP1;FLRT2;BASP1;MAN2A1;DPYSL3;APOD;SLIT3;LBP;CD55;TNS1;CADM3;POSTN;OSR1;FOS;PLXDC2;DCN;TGFBR2;TGFBR3;ZEB2;MAF;NFIA;COL5A2;PTX3;IL6ST;GAS7;PPIC;CREB5
old_vs_young_down	ChEA_2022	PU 27001747 Chip-Seq BMDM Mouse	37/1573	0.00242104	0.00892909	1.73038	10.423	LGALS3BP;SNED1;RAMP2;STEAP3;OLFML2B;LRP1;ROCK2;HTRA3;UAP1;LAMC1;NENF;LOXL2;HSP90B1;ZFP36L1;C4B;LAPTM4A;CSRP2;UBB;CCL7;PLAU;PSAP;CCL2;CADM3;IGFBP4;FST;OSR1;FOS;ASPN;COL1A1;MARCKS;RHOJ;PMP22;CD47;PI16;ATF3;GAS7;LY6E
old_vs_young_down	ChEA_2022	GF1 26923725 Chip-Seq HPCs Mouse	28/1089	0.00243833	0.00894856	1.87844	11.3015	ITIH5;CSF1;RPLP1;NID1;ANTXR1;FSTL1;HSP90B1;C4B;SMPD3;LIMA1;CLEC3B;DPYSL3;CD55;TNS1;JUN;EDN1;EBF1;FOS;IGSF10;ZEB2;COL5A1;NEDD4;PMP22;CD302;CD47;PI16;PPIB;ATF3
old_vs_young_down	ChEA_2022	PRDM14 21183938 ChIP-Seq MESCs Mouse	36/1520	0.00247501	0.00903863	1.74071	10.4469	RAMP2;SPARC;COL14A1;ROCK2;ELN;TSHZ2;CRIP1;ZFP36L1;SMPD3;CSRP2;MAN2A1;PDPN;GPC3;GRB10;TIMP3;NDN;APOD;TMSB10;IER2;PDGFRA;JUN;GSTM1;PRRX1;GFPT2;EBF1;FN1;KLF4;BICC1;KLF6;SFRP2;DLC1;KLF9;PMP22;CD47;IL6ST;FGFR1
old_vs_young_down	ChEA_2022	TCF4 22108803 ChIP-Seq LS180 Human	37/1579	0.00258185	0.00938282	1.72307	10.2682	LGALS3BP;SNED1;NFIX;OLFML2B;CSF1;CEBPD;PCOLCE2;GDA;ROCK2;TSHZ2;MGST1;FBLN1;RRBP1;ANTXR1;TMEM100;TIMP2;GPC3;SCN7A;XDH;IER2;CTSB;TXNDC5;IL33;EDN1;POSTN;PRRX1;GPX3;KLF4;TGFBR2;KLF6;MAF;COL5A1;QPCT;PMP22;ITM2B;GAS7;CREB5
old_vs_young_down	ChEA_2022	NFIB 24661679 ChIP-Seq LUNG Mouse	15/453	0.00266924	0.00965331	2.4	14.2223	ERRFI1;JUN;CSF1;HTRA3;HTRA1;LAMC1;ZFP36L1;TGFBR2;IGSF10;KLF6;FCGRT;QPCT;PSAP;CCL2;CFB
old_vs_young_down	ChEA_2022	MEF2A 21415370 ChIP-Seq HL-1 Mouse	20/691	0.00275132	0.00990209	2.10178	12.3914	APP;OLFML2B;PRRX1;RNASE4;ADM;PCOLCE;FOS;LAMC1;PRSS23;UGDH;LIMA1;ADAMTS5;ZEB2;ZFP36;PLAU;ADAMTS1;DPEP1;CD47;IER2;DDR2
old_vs_young_down	ChEA_2022	ZFP281 27345836 Chip-Seq ESCs Mouse	38/1646	0.0029136	0.0104357	1.69755	9.91094	SLFN5;RAMP2;SPARC;TNFAIP6;LAMA4;FBLN1;CRIP1;ZFP36L1;PLAC8;LAPTM4A;ZFP36;TUBA1A;FLRT2;ADAMTS1;SERPINH1;GRB10;JUNB;TMSB10;IER2;CD55;PDGFRA;CADM3;JUND;IGFBP5;FST;FN1;FOS;KLF4;COL1A1;NFKBIA;MMP14;ZEB2;MARCKS;CXCL12;COL6A2;LY6E;PPIC;FGFR1
old_vs_young_down	ChEA_2022	NR3C1 34362910 ChIP-Seq WistarRat Hippocampus	19/647	0.00297729	0.0106128	2.13034	12.3916	NTRK2;DUSP1;LAMB2;HTRA1;ZBTB20;LAMC1;NFKBIA;TGFBR3;ZEB2;ZFP36;ADAMTS2;NFIA;AXL;KLF9;TXNIP;TIMP3;SLIT3;TNS1;GAS7
old_vs_young_down	ChEA_2022	P300 19829295 ChIP-Seq ESCs Human	37/1594	0.00302487	0.0106298	1.70507	9.89089	LAMA2;LAMA4;TSHZ2;DPT;ADM;UAP1;CXCL1;PRELP;THY1;ANTXR1;PRSS23;ADAMTSL1;ADAMTS5;FLRT2;BASP1;MAN2A1;DPYSL3;GPC3;GRB10;CCL2;GPC6;JUN;EDN1;ANXA1;ANXA3;PLXDC2;SOD3;TGFBR2;UGDH;ZEB2;MARCKS;CXCL12;NFIA;COL6A3;CD302;VGLL3;PPIC
old_vs_young_down	ChEA_2022	CSB 26484114 Chip-Seq FIBROBLAST Human	37/1594	0.00302487	0.0106298	1.70507	9.89089	SPARC;NFIX;CEBPD;PCOLCE2;SLC43A3;COL14A1;RPLP1;PLAT;CXCL1;PRELP;ANTXR1;PRSS23;LOXL1;ZFP36L1;TMEM100;CLEC3B;EFEMP1;CTSK;HAS1;DPYSL3;PDPN;RPS2;LBP;TMSB10;CTSB;HEG1;RNASE4;GNG12;SOD3;CCDC80;SFRP2;DLC1;NEDD4;PMP22;CD302;PLA1A;VGLL3
old_vs_young_down	ChEA_2022	MYCN 27167114 Chip-Seq NEUROBLASTOMA Human	37/1594	0.00302487	0.0106298	1.70507	9.89089	IFITM3;ERRFI1;CSF1;ADM;LAMC1;SLC4A4;PRSS23;DPP4;ISLR;S100A16;S100A13;TIMP2;PMEPA1;IER2;CD55;PDGFRA;NTRK2;GSTM2;JUN;IGFBP4;LUM;RNASE4;FOS;GNG12;PLXDC2;KLF4;ASPN;DCN;EEF1A1;IGSF10;MARCKS;MAF;CXCL12;NFIA;LRRN4CL;MXRA8;TXNIP
old_vs_young_down	ChEA_2022	FOXO1 25302145 ChIP-Seq T-LYMPHOCYTE Mouse	37/1599	0.00318642	0.0111083	1.69914	9.76811	LGALS3BP;ERRFI1;SLFN5;LRP1;DPT;PLAT;UAP1;RRBP1;METRNL;ZFP36L1;SMPD3;ZFP36;TUBA1A;UBB;DPYSL3;LAMP2;CD34;TMSB10;IER2;CD55;TNS1;EGR1;PDGFRA;GSN;FOS;TGFBR2;COL1A1;NFKBIA;KLF6;MARCKS;COL1A2;NFIA;TXNIP;FOSB;CD47;IL6ST;DDR2
old_vs_young_down	ChEA_2022	TCF4 18268006 ChIP-ChIP LS174T Human	13/372	0.003203	0.0111083	2.52972	14.5299	ERRFI1;JUN;ROCK2;OSR1;DPT;DPP4;TGFBR3;TXNIP;COL6A3;SCN7A;NBL1;SPTBN1;TNS1
old_vs_young_down	ChEA_2022	TRP63 18441228 ChIP-ChIP KERATINOCYTES Mouse	6/99	0.00320574	0.0111083	4.45638	25.5922	JUN;EDN1;PMP22;TIMP3;FOS;CTSB
old_vs_young_down	ChEA_2022	AF4 28076791 ChIP-Seq SEM Human Blood Leukemia	19/652	0.00323723	0.0111654	2.11296	12.1137	JUND;DUSP1;EBF1;FOS;LSP1;TGFBR2;PLAC8;NFKBIA;ZEB2;TUBA1A;PSAP;GRB10;EMILIN2;CD34;TMSB10;IER2;SPTBN1;ITM2B;TXNDC5
old_vs_young_down	ChEA_2022	HIF1A 21447827 ChIP-Seq MCF-7 Human	10/248	0.00346445	0.0118941	2.92197	16.5535	ERRFI1;MAF;LRP1;GRB10;DPT;ADM;FOS;TNS1;LOXL2;ZFP36L1
old_vs_young_down	ChEA_2022	TAL1 26923725 Chip-Seq HEMANGIOBLAST Mouse	27/1070	0.00374603	0.0128018	1.83738	10.2655	THY1;FSTL1;ZFP36L1;C4B;LIMA1;LAPTM4A;CLEC3B;FLRT2;DPYSL3;LBP;GPC6;TMSB10;CD55;EDN1;EBF1;KLF4;ZEB2;KLF6;MARCKS;COL5A1;PMP22;ANGPTL2;CD47;PI16;IL6ST;PPIB;PPIC
old_vs_young_down	ChEA_2022	GATA2 19941826 ChIP-Seq K562 Human	37/1618	0.0038699	0.0131647	1.67696	9.31473	CSF1;TSHZ2;CRIP1;ZFP36L1;ZFP36;MAN2A1;PSAP;SERPINH1;TIMP3;EMILIN2;JUNB;CD34;IER2;SPTBN1;CTSB;TXNDC5;CYB5A;JUN;EDN1;SCARA5;MMP2;FN1;FOS;KLF4;COL1A1;EEF1A1;IGSF10;KLF6;MAF;NFIA;DLC1;QPCT;KLF9;PI16;CFB;PPIC;FBN1
old_vs_young_down	ChEA_2022	RELB 30642670 ChIP-Seq CTB1 Human Placenta Inflammation	7/139	0.00420934	0.0142544	3.66865	20.0691	NFKBIA;MMP14;MARCKS;PNP;DUSP1;SLC43A3;CXCL1
old_vs_young_down	ChEA_2022	SOX2 21211035 ChIP-Seq LN229 Gbm	55/2673	0.00434582	0.0146499	1.52798	8.30999	APP;COL14A1;RPLP1;ZBTB20;LAMC1;ANTXR1;LOXL2;ADAMTSL1;SMPD3;ADAMTS5;EFEMP1;BASP1;LAMP2;TIMP2;TNS1;POSTN;ANXA1;DUSP1;EBF1;DCN;TGFBR2;MAF;DPEP1;CD47;VGLL3;PPIC;CREB5;CEBPD;LAMA2;SEMA3C;TSHZ2;HTRA1;FBLN1;RRBP1;FLRT2;UBB;MAN2A1;ABI3BP;SCN7A;SLIT3;GPC6;SPTBN1;CYB5A;NTRK2;JUN;GNG12;PLXDC2;MARCKS;COL1A2;COL5A1;AXL;NOVA1;DLC1;NEDD4;KLF9
old_vs_young_down	ChEA_2022	ESR1 15608294 ChIP-ChIP MCF-7 Human	5/74	0.00441494	0.0148159	4.9939	27.0807	C3;EFEMP1;COL1A2;FOS;CKB
old_vs_young_down	ChEA_2022	RUNX1 17652178 ChIP-ChIP JURKAT Human	20/724	0.00462213	0.0154416	1.99979	10.7527	EGR1;ANXA1;SLC43A3;FST;AEBP1;LAMC1;GNG12;ANTXR1;DCN;EFEMP1;MAN2A1;ADAMTS1;QPCT;RHOJ;OGN;MXRA7;PI16;PPIB;LY6E;FGFR1
old_vs_young_down	ChEA_2022	SMAD1 18555785 ChIP-Seq MESCs Mouse	14/436	0.0047875	0.0159227	2.31843	12.3845	EGR1;IFITM2;GSN;COL14A1;ROCK2;THBS2;ZFP36L1;NFKBIA;TUBA1A;UBB;DLC1;KLF9;TXNIP;IL6ST
old_vs_young_down	ChEA_2022	SCL 21571218 ChIP-Seq MEGAKARYOCYTES Human	34/1478	0.00511229	0.0169273	1.68002	8.86398	SNED1;RAMP2;NFIX;CSF1;LAMA2;COL14A1;ELN;THY1;SLC4A4;PLAC8;ADAMTS2;SERPINH1;TIMP2;SLIT3;JUNB;CD34;SPTBN1;TNS1;CTSB;JUN;SCARA3;JUND;IGFBP5;ANXA3;RNASE4;GNG12;TGFBR2;COL6A2;COL6A1;KLF9;COL6A3;CD47;IL6ST;ITM2A
old_vs_young_down	ChEA_2022	FOXP2 23625967 ChIP-Seq PFSK-1 AND SK-N-MC Human	20/733	0.00528484	0.0173349	1.97361	10.3475	PDIA3;APP;SCARA5;ELN;PLXDC2;TGFBR2;TGFBR3;ALDH1A3;CXCL12;NFIA;UBB;S100A16;PSAP;KLF9;TIMP2;ANGPTL2;COL6A3;FKBP9;CD55;TNS1
old_vs_young_down	ChEA_2022	NR3C1 21868756 ChIP-Seq MCF10A Human	23/887	0.00529199	0.0173349	1.87898	9.84878	NTRK2;EDN1;GSN;PCOLCE2;PRRX1;DUSP1;EBF1;FN1;SLC4A4;TGFBR2;ZEB2;ADAMTS2;KLF6;SFRP2;COL1A2;CXCL12;FLRT2;NOVA1;QPCT;COL5A2;GRB10;CD34;GPC6
old_vs_young_down	ChEA_2022	FOXA1 25552417 ChIP-Seq VCAP Human	37/1650	0.00530517	0.0173349	1.64079	8.59623	OLFML2B;CEBPD;LRP1;SEMA3C;LAMA4;UAP1;RRBP1;LAMC1;SLC4A4;PLAC8;THBD;FLRT2;CTSK;S100A13;CCL2;APOD;CKB;JUNB;XDH;SPTBN1;CD55;IL33;POSTN;RNASE4;FOS;KLF4;ASPN;TGFBR3;AR;KLF6;MARCKS;QPCT;TXNIP;CD302;CD47;IL6ST;FBN1
old_vs_young_down	ChEA_2022	FOXM1 26456572 ChIP-Seq MCF-7 Human	36/1595	0.0053768	0.0174162	1.65015	8.62312	SNED1;OLFML2B;SEMA3C;COL14A1;ROCK2;MGST1;LAMC1;SLC4A4;LOXL1;DPP4;FLRT2;BASP1;GRB10;EMILIN2;PMEPA1;CD55;EDN1;ANXA1;IGFBP5;ANXA3;LUM;HEG1;OSR1;DCN;TGFBR2;SFRP4;UGDH;IGSF10;KLF6;MARCKS;SFRP2;NFIA;NOVA1;COL5A2;CD47;IL6ST
old_vs_young_down	ChEA_2022	CBX2 22325352 ChIP-Seq 293T-Rex Human	36/1595	0.0053768	0.0174162	1.65015	8.62312	ERRFI1;STEAP3;OLFML2B;CFH;CSF1;ROCK2;DPT;UAP1;PRELP;LAMC1;NENF;NID1;ANTXR1;DPP4;LAPTM4A;CTSK;PDPN;CD34;XDH;SPTBN1;CD55;TNS1;CADM3;JUN;PRRX1;OSR1;GNG12;TGFBR3;ZEB2;NFIA;QPCT;MFAP2;MXRA8;NBL1;ATF3;DDR2
old_vs_young_down	ChEA_2022	NANOG 18692474 ChIP-Seq MESCs Mouse	46/2172	0.00552808	0.0178287	1.55927	8.10497	IFITM2;CFH;TSHZ2;ZBTB20;FBLN1;THBS2;PRSS23;ZFP36L1;DPP4;LIMA1;PNP;TUBA1A;BASP1;MAN2A1;HAS1;PDPN;S100A13;CKB;GPC6;TMSB10;IER2;TXNDC5;PDGFRA;NTRK2;EDN1;GSN;DUSP1;HEG1;FN1;EEF1A1;NFKBIA;TGFBR3;MFAP5;SFRP4;FNDC1;DLC1;NEDD4;KLF9;PMP22;CD47;IL6ST;ATF3;DDR2;LY6E;PPIC;FGFR1
old_vs_young_down	ChEA_2022	GATA4 25053715 ChIP-Seq YYC3 Human	36/1602	0.00575575	0.0184829	1.64214	8.46943	ITIH5;ERRFI1;LAMA2;ROCK2;RPLP1;TSHZ2;ADM;RRBP1;LAMC1;NENF;NID1;PRSS23;CRIP1;PLAC8;DPP4;LIMA1;FLRT2;S100A16;CTSK;PSAP;CTSH;APOD;SPTBN1;CD55;PDIA3;ACE;ANXA3;HEG1;RNASE4;FOS;TGFBR2;MARCKS;SFRP2;DLC1;CD248;ATF3
old_vs_young_down	ChEA_2022	SMAD4 21741376 ChIP-Seq EPCs Human	36/1603	0.00581169	0.0185824	1.641	8.44768	LGALS3BP;ITIH5;APP;ERRFI1;OLFML2B;LAMA2;HTRA3;LAMA4;ADM;FBLN1;RRBP1;NENF;ANTXR1;UBB;MAN2A1;TIMP3;EMILIN2;PDGFRA;JUN;POSTN;SCARA5;DUSP1;HEG1;SOD3;TGFBR2;COL3A1;KLF6;MARCKS;DLC1;NEDD4;COL5A2;PPIB;NBL1;ATF3;PLA1A;FBN1
old_vs_young_down	ChEA_2022	CEBPA 20513432 ChIP-Seq MACROPHAGES Mouse	34/1493	0.0059491	0.0189405	1.66139	8.51379	LGALS3BP;ECM1;TNXB;GDA;ROCK2;MGST1;NENF;METRNL;NID1;FSTL1;TMEM100;ISLR;TUBA1A;UBB;CCL7;PSAP;GRB10;TNS1;JUN;ANXA1;DUSP1;PCOLCE;ASPN;COL1A1;KLF6;CCDC80;RHOJ;PTX3;MXRA7;CD47;IL6ST;NBL1;GAS7;LY6E
old_vs_young_down	ChEA_2022	MYB 26560356 Chip-Seq TH1 Human	36/1610	0.00621626	0.0197069	1.63307	8.29697	ARF4;SLFN5;OLFML2B;ADM;UAP1;NID1;HSP90B1;ZFP36L1;ZFP36;PNP;LAMP1;PLAU;ADAMTS1;LAMP2;S100A13;APOD;JUNB;TMSB10;SPTBN1;JUN;JUND;IGFBP5;IGFBP4;SERPINF1;HEG1;EBF1;RNASE4;TGFBR2;ZEB2;KLF6;CCDC80;OGN;KLF9;PTX3;ATF3;FGFR1
old_vs_young_down	ChEA_2022	P300 18555785 Chip-Seq ESCs Mouse	34/1499	0.00631474	0.0199343	1.65404	8.37748	ITIH5;SNED1;STEAP3;OLFML2B;CFH;TSHZ2;DPT;UAP1;PRELP;RRBP1;LAMC1;NENF;THBD;PMEPA1;SCN7A;LBP;CD34;CD55;TNS1;CADM3;GSN;IGFBP5;PRRX1;FN1;PLXDC2;ZEB2;COL3A1;COL5A1;COL5A2;ANGPTL2;CD302;ATF3;DDR2;FBN1
old_vs_young_down	ChEA_2022	PPARG 20176806 ChIP-Seq THIOMACROPHAGE Mouse	18/645	0.00637445	0.0200378	2.01411	10.1822	APP;JUN;LRP1;ROCK2;RPLP1;MGST1;FOS;NENF;METRNL;CYGB;TGFBR2;C4B;EEF1A1;KLF6;CCDC80;S100A16;CCL2;CD47
old_vs_young_down	ChEA_2022	TET1 21490601 ChIP-Seq MESCs Mouse	36/1618	0.00670748	0.0209961	1.6241	8.12785	APP;NFIX;TNXB;LRP1;RRBP1;THY1;CYGB;LOXL2;ZFP36;TUBA1A;ADAMTS1;PSAP;SERPINH1;TIMP2;NDN;IGFBP6;GPC6;CD55;PDIA3;PDGFRA;JUN;LAMB2;FST;MMP2;UGDH;TPPP3;BMP1;COL5A1;AXL;QPCT;FOSB;CD248;CD302;CD47;VGLL3;FGFR1
old_vs_young_down	ChEA_2022	SALL4 22934838 ChIP-ChIP CD34+ Human	26/1067	0.00688514	0.0214486	1.7662	8.79283	SPON2;CFH;LAMA2;SLC43A3;PRELP;NID1;PRSS23;ADAMTSL1;UBB;ABI3BP;DPYSL3;SERPINH1;CCL2;IGFBP6;CD34;IER2;SPTBN1;EDN1;MMP2;NISCH;NFKBIA;SFRP4;NFIA;COL5A2;SERPING1;PPIB
old_vs_young_down	ChEA_2022	KLF4 26769127 Chip-Seq PDAC-Cell Line Human	37/1678	0.00690962	0.0214486	1.6103	8.01098	CDKN1C;LGALS3BP;ERRFI1;ECM1;OLFML2B;LRP1;PLAT;UAP1;LAMC1;METRNL;TUBA1A;FLRT2;S100A16;PLAU;CKB;IGFBP6;TMSB10;SPTBN1;CD55;JUN;ACE;JUND;ANXA1;IGFBP4;PCOLCE;GNG12;BICC1;COL1A1;NFKBIA;MMP14;NFIA;MXRA8;PMP22;TXNIP;PI16;NBL1;ATF3
old_vs_young_down	ChEA_2022	DROSHA 22980978 ChIP-Seq HELA Human	13/409	0.00699916	0.0216364	2.28897	11.3578	TNXB;RPL10;ELN;HTRA3;TSHZ2;FBLN1;THBS2;COL5A1;AXL;COL6A2;GRB10;IER2;GAS7
old_vs_young_down	ChEA_2022	NACC1 18358816 ChIP-ChIP MESCs Mouse	16/554	0.00722511	0.0221972	2.08092	10.2593	IFITM3;EDN1;STEAP3;IFITM2;GSTM1;RNASE4;FSTL1;ZFP36L1;DPP4;NFKBIA;UBB;BASP1;ADAMTS1;PDPN;KLF9;IL6ST
old_vs_young_down	ChEA_2022	ELK1 22589737 ChIP-Seq MCF10A Human	20/755	0.00724015	0.0221972	1.91232	9.42413	ERRFI1;EGR1;ARF4;JUN;EDN1;ANXA1;TNXB;ANXA3;LRRC17;ADM;PLXDC2;LIMA1;KLF6;NEDD4;SERPINH1;TIMP2;ANGPTL2;JUNB;IER2;VGLL3
old_vs_young_down	ChEA_2022	SOX2 18555785 ChIP-Seq MESCs Mouse	12/365	0.00728471	0.0222423	2.36701	11.6504	ERRFI1;IFITM2;UBB;DUSP1;BASP1;NEDD4;FOS;IL6ST;THBS2;JUNB;LY6E;ZFP36L1
old_vs_young_down	ChEA_2022	CEBPB 24764292 ChIP-Seq MC3T3 Mouse	33/1461	0.00754796	0.022952	1.6439	8.0329	SPON2;ECM1;METRNL;ZFP36L1;LAPTM4A;ZFP36;CSRP2;TUBA1A;UBB;CTSL;PLAU;ADAMTS1;HAS1;PSAP;GRB10;CCL2;EGR1;JUN;JUND;DUSP1;LUM;FST;OSR1;PCOLCE;FOS;KLF4;NFKBIA;TPPP3;KLF6;MXRA8;CD248;PTX3;NBL1
old_vs_young_down	ChEA_2022	DPY 21335234 ChIP-Seq ESCs Mouse	35/1575	0.00763179	0.0231125	1.61943	7.89542	IFITM3;IFITM2;TNXB;LRP1;FBLN1;UAP1;RRBP1;NENF;ZFP36L1;THBD;CLEC3B;FLRT2;UBB;HAS1;CKB;EGR1;IL33;JUND;EBF1;FN1;KLF4;SOD3;BICC1;COL1A1;RCN3;NFIA;LRRN4CL;COL6A2;RHOJ;MXRA8;SERPING1;FKBP9;PI16;ATF3;LY6E
old_vs_young_down	ChEA_2022	FOXA1 27197147 Chip-Seq ENDOMETRIOID-ADENOCARCINOMA Human	14/462	0.00782636	0.0235676	2.18093	10.5781	NFIX;IGFBP4;RPLP1;OSR1;PLXDC2;NID1;KLF4;TGFBR2;SMPD3;CTSH;EMILIN2;SCN7A;ITM2A;CD55
old_vs_young_down	ChEA_2022	KLF5 18264089 ChIP-ChIP MESCs Mouse	5/85	0.00790858	0.0235676	4.30482	20.8345	PDGFRA;KLF9;FOS;KLF4;JUNB
old_vs_young_down	ChEA_2022	KLF2 18264089 ChIP-ChIP MESCs Mouse	5/85	0.00790858	0.0235676	4.30482	20.8345	PDGFRA;KLF9;FOS;KLF4;JUNB
old_vs_young_down	ChEA_2022	KLF4 18264089 ChIP-ChIP MESCs Mouse	5/85	0.00790858	0.0235676	4.30482	20.8345	PDGFRA;KLF9;FOS;KLF4;JUNB
old_vs_young_down	ChEA_2022	ESR2 21235772 ChIP-Seq MCF-7 Human	12/370	0.00807199	0.0239587	2.33335	11.2452	UGDH;CYB5A;EDN1;MARCKS;IGFBP4;HEG1;KLF9;GRB10;LAMC1;JUNB;IER2;CD55
old_vs_young_down	ChEA_2022	JARID1B-DAIN 22020125 ChIP-Seq ESCs Mouse	33/1470	0.00823865	0.0243563	1.6328	7.83569	NFIX;TNXB;ROCK2;ELN;LPL;UAP1;FSTL1;THBD;ZFP36;TUBA1A;UBB;S100A16;ADAMTS1;PSAP;SERPINH1;PMEPA1;LBP;JUNB;CD34;CADM3;ACE;PRRX1;EBF1;PCOLCE;PLXDC2;SFRP4;SFRP2;CXCL12;NFIA;CD302;FKBP9;ATF3;FGFR1
old_vs_young_down	ChEA_2022	KLF5 25053715 ChIP-Seq YYC3 Human	35/1591	0.0088573	0.0260818	1.60137	7.56888	SPARC;RPL10;CEBPD;ROCK2;TSHZ2;METRNL;CRIP1;ZFP36L1;TMEM100;ZFP36;LAMP1;S100A16;BASP1;ABI3BP;DPYSL3;TIMP2;GPC6;IER2;SPTBN1;CD55;TNS1;JUN;JUND;ANXA1;LUM;MMP2;FN1;RNASE4;SFRP4;ZEB2;COL1A2;MAF;KLF9;TXNIP;CD47
old_vs_young_down	ChEA_2022	POU5F1 18700969 ChIP-ChIP MESCs Mouse	11/330	0.00906081	0.026576	2.39661	11.2732	DPP4;IFITM2;DUSP1;EBF1;TXNIP;THY1;FOS;CKB;IER2;LY6E;TGFBR2
old_vs_young_down	ChEA_2022	NEUROD2 26341353 ChIP-Seq CORTEX Mouse	33/1481	0.00915353	0.0267427	1.61942	7.60095	APP;COL14A1;ADM;FBLN1;AEBP1;LAMC1;ANTXR1;CYGB;LIMA1;ADAMTS5;CCL7;PLAU;ADAMTS1;PDPN;LBP;CD55;EGR1;NTRK2;HEG1;MMP2;FOS;NISCH;ALDH1A3;KLF6;BMP1;COL5A1;NEDD4;COL6A1;CD302;NBL1;CFB;DDR2;FGFR1
old_vs_young_down	ChEA_2022	FLI1 21867929 ChIP-Seq CD8 Mouse	32/1426	0.00927989	0.0270059	1.62966	7.62668	LGALS3BP;ITIH5;SLFN5;TNXB;OLFML2B;ROCK2;RPLP1;DPT;PRSS23;C4B;UBB;FCGRT;MAN2A1;APOD;CKB;GPC6;XDH;TNS1;CTSB;DUSP1;GPX3;SERPINF1;RARRES2;COL1A1;KLF6;COL5A1;COL6A2;RHOJ;PPIB;NBL1;GAS7;FBN1
old_vs_young_down	ChEA_2022	SOX11 22085726 ChIP-Seq ESNs Mouse	33/1484	0.00941717	0.0272988	1.61581	7.53811	SPARC;PCOLCE2;CD81;PLAT;PRELP;CXCL13;LOXL2;TMEM100;EFEMP1;LAMP1;CTSL;BASP1;MAN2A1;RPS2;CTSB;GSTM1;IGFBP5;SCARA5;RARRES2;TGFBR2;RCN3;MFAP5;UGDH;ALDH1A3;MARCKS;CXCL12;NOVA1;COL6A2;MXRA8;TXNIP;CFB;GAS7;CREB5
old_vs_young_down	ChEA_2022	TRIM28 19339689 ChIP-ChIP MESCs Mouse	46/2241	0.00962002	0.0277385	1.50433	6.98598	IFITM3;CDKN1C;APP;ARF4;SNED1;RAMP2;IFITM2;CSF1;ROCK2;HTRA1;FBLN1;ANTXR1;CYGB;SMPD3;ADAMTS2;FLRT2;UBB;MAN2A1;S100A13;GPC3;EMILIN2;CKB;RPS2;JUNB;IER2;SERF2;CD55;PDIA3;EGR1;NTRK2;JUN;ACE;GSTM1;DUSP1;IGFBP4;GFPT2;EBF1;FN1;RNASE4;MMP14;SFRP2;KLF9;CD47;IL6ST;PPIB;FGFR1
old_vs_young_down	ChEA_2022	GATA4 21415370 ChIP-Seq HL-1 Mouse	31/1374	0.0096689	0.0277385	1.63691	7.59335	STEAP3;PCOLCE2;SLC43A3;ROCK2;ADM;UAP1;SLC4A4;PRSS23;LIMA1;ADAMTS5;LAPTM4A;CSRP2;FLRT2;UBB;MAN2A1;ADAMTS1;TIMP3;PDGFRA;EDN1;SCARA3;IGFBP5;PRRX1;IGFBP4;FOS;BICC1;TGFBR3;ZEB2;DLC1;PMP22;IL6ST;DDR2
old_vs_young_down	ChEA_2022	FOXA1 26769127 Chip-Seq PDAC-Cell Line Human	36/1658	0.00968056	0.0277385	1.58055	7.33002	ERRFI1;SLFN5;CFH;CEBPD;RPLP1;ADM;UAP1;LAMC1;PRSS23;ZFP36L1;PLAC8;DPP4;THBD;PNP;FLRT2;S100A16;ADAMTS1;PSAP;IGFBP6;JUNB;XDH;IER2;SPTBN1;JUN;FST;RNASE4;GNG12;BICC1;TGFBR2;UGDH;KLF6;TXNIP;PTX3;IL6ST;NBL1;ATF3
old_vs_young_down	ChEA_2022	RUNX2 22187159 ChIP-Seq PCA Human	54/2722	0.00974229	0.0278084	1.46156	6.76889	LGALS3BP;SPON2;SNED1;SPARC;ZBTB20;LAMC1;LOXL1;LOXL2;ADAMTSL1;LAPTM4A;BASP1;DPYSL3;GRB10;TNS1;CTSB;SCARA3;DUSP1;OSR1;EBF1;TGFBR2;TGFBR3;SFRP2;MAF;ANGPTL2;COL6A3;GAS7;CREB5;CEBPD;LAMA2;LRP1;PCOLCE2;ROCK2;HTRA3;LAMA4;LRRC17;THBS2;FSTL1;CLEC3B;FLRT2;APOD;SLIT3;GPC6;TXNDC5;NTRK2;JUN;GSN;FN1;KLF4;SOD3;MARCKS;CXCL12;NFIA;DLC1;COL5A2
old_vs_young_down	ChEA_2022	NR0B1 18358816 ChIP-ChIP MESCs Mouse	28/1210	0.00998844	0.0284022	1.6752	7.71654	STEAP3;IFITM2;SPARC;CD81;FBLN1;THBS2;ZFP36L1;ZFP36;BASP1;PDPN;PSAP;CKB;JUNB;SERF2;CD55;CTSB;EDN1;SCARA5;DUSP1;FN1;RNASE4;PCOLCE;FOS;NFKBIA;MMP14;KLF9;IL6ST;NBL1
old_vs_young_down	ChEA_2022	OCT4 18555785 Chip-Seq ESCs Mouse	33/1492	0.0101511	0.0287551	1.60625	7.37295	ITIH5;SNED1;STEAP3;OLFML2B;CFH;CSF1;TSHZ2;DPT;UAP1;PRELP;RRBP1;LAMC1;NENF;PMEPA1;SCN7A;LBP;CD34;CD55;TNS1;CADM3;GSN;IGFBP5;PRRX1;FN1;PLXDC2;COL3A1;COL5A1;COL5A2;ANGPTL2;CD302;ATF3;DDR2;FBN1
old_vs_young_down	ChEA_2022	GATA1 21571218 ChIP-Seq MEGAKARYOCYTES Human	44/2132	0.0103423	0.0291857	1.50953	6.90084	IFITM3;LGALS3BP;ERRFI1;ARF4;NFIX;LRP1;HTRA3;TSHZ2;LRRC17;ZBTB20;RRBP1;NENF;CRIP1;ZFP36;DPYSL3;SLIT3;CKB;LBP;JUNB;CD34;CD55;TNS1;CTSB;TXNDC5;EGR1;CADM3;GSN;ANXA3;RNASE4;FOS;GNG12;PLXDC2;TGFBR2;EEF1A1;ZEB2;FNDC1;COL5A1;DLC1;KLF9;FOSB;CD248;CD302;IL6ST;ITM2A
old_vs_young_down	ChEA_2022	FOXA2 19822575 ChIP-Seq HepG2 Human	51/2553	0.0106102	0.0298287	1.46763	6.67174	SNED1;STEAP3;ZBTB20;PLAT;ANTXR1;LOXL2;ZFP36;CTSH;JUNB;CTSB;PDIA3;EDN1;IGFBP5;SCARA5;IGFBP4;SERPINF1;HEG1;FST;TGFBR2;UGDH;ZEB2;TXNIP;CD302;NFIX;LRP1;PCOLCE2;ROCK2;TSHZ2;FBLN1;UAP1;RRBP1;NID1;CYGB;C3;LIMA1;S100A16;MAN2A1;PSAP;S100A13;SLIT3;GPC6;SPTBN1;TXNDC5;GSN;FN1;PLXDC2;BICC1;KLF6;NFIA;DLC1;COL5A2
old_vs_young_down	ChEA_2022	POU3F1 26484290 ChIP-Seq ESCss Mouse	34/1557	0.0109285	0.0306079	1.58599	7.16294	CDKN1C;LRRC17;DPT;PLAT;UAP1;LAMC1;LOXL2;PLAC8;TMEM100;LIMA1;CSRP2;TUBA1A;FLRT2;BASP1;PLAU;DPYSL3;NDN;IER2;EGR1;CADM3;POSTN;PRRX1;IGFBP4;EBF1;FOS;NFIA;NEDD4;OGN;KLF9;PMP22;FOSB;ATF3;ITM2B;FGFR1
old_vs_young_down	ChEA_2022	NFE2 27457419 Chip-Seq LIVER Mouse	19/735	0.0111408	0.0310859	1.85989	8.36419	SNED1;STEAP3;OLFML2B;CFH;IGFBP5;PRRX1;FN1;DPT;UAP1;PRELP;LAMC1;NENF;COL3A1;COL5A2;CD34;ATF3;CD55;TNS1;DDR2
old_vs_young_down	ChEA_2022	RUNX1 21571218 ChIP-Seq MEGAKARYOCYTES Human	77/4172	0.0113974	0.031683	1.37848	6.16781	IFITM3;ERRFI1;SPARC;CD81;ZBTB20;ADM;PLAT;LAMC1;LOXL1;SMPD3;THBD;TUBA1A;LAMP1;FCGRT;TIMP2;GRB10;LBP;JUNB;CD34;TMSB10;IER2;TNS1;ANXA3;DUSP1;IGFBP4;FOS;TGFBR2;EEF1A1;RCN3;UGDH;MAF;COL6A2;COL6A1;COL6A3;MXRA7;CD47;IL6ST;PPIB;GAS7;LY6E;NFIX;CEBPD;LRP1;SLC43A3;HTRA3;UAP1;NID1;THBS2;HSP90B1;C3;PLAC8;CLEC3B;UBB;CCL2;SLIT3;CKB;GPC6;XDH;SERF2;SPTBN1;CD55;EGR1;NTRK2;JUND;GSN;LAMB2;RARRES2;NFKBIA;KLF6;BMP1;CX…
old_vs_young_down	ChEA_2022	EBF1 22473956 ChIP-Seq LYMPHODE Mouse	33/1505	0.0114441	0.0316948	1.59093	7.11188	ITIH5;SNED1;STEAP3;OLFML2B;CFH;TNFAIP6;TSHZ2;DPT;UAP1;PRELP;RRBP1;LAMC1;NENF;DPP4;SCN7A;CD34;CD55;TNS1;CADM3;POSTN;GSN;IGFBP5;PRRX1;FN1;PLXDC2;ZEB2;COL3A1;COL5A1;COL5A2;ANGPTL2;CD302;ATF3;DDR2
old_vs_young_down	ChEA_2022	CTBP2 25329375 ChIP-Seq LNCAP Human	20/790	0.0115357	0.0318301	1.82203	8.13046	ANXA1;SEMA3C;GDA;DPT;ASPN;ADAMTSL1;TMEM100;CXCL12;FLRT2;COL5A1;BASP1;NOVA1;ABI3BP;KLF9;TIMP3;PMEPA1;SLIT3;GPC6;VGLL3;TXNDC5
old_vs_young_down	ChEA_2022	SMRT 27268052 Chip-Seq Bcells Human	35/1621	0.0115971	0.0318813	1.56848	6.99071	SNED1;NFIX;PCOLCE2;TSHZ2;THBS2;ZFP36L1;TMEM100;TUBA1A;LAMP1;BASP1;PDPN;PSAP;GPC3;PMEPA1;SPTBN1;TNS1;EDN1;ANXA1;GSN;PRRX1;LUM;MMP2;EBF1;FOS;ASPN;TGFBR2;KLF6;MARCKS;SFRP2;ANGPTL2;FOSB;COL6A3;FKBP9;PPIB;FBN1
old_vs_young_down	ChEA_2022	CEBPB 26923725 Chip-Seq MACROPHAGESS Mouse	32/1450	0.011646	0.0318979	1.59998	7.1244	SLFN5;PCOLCE2;LRRC17;LPL;FBLN1;NID1;CYGB;HSP90B1;SMPD3;ADAMTS5;ISLR;LAPTM4A;CLEC3B;LAMP1;ADAMTS1;CTSK;ABI3BP;LBP;EGR1;GSTM2;EDN1;GSTM1;LAMB2;TGFBR2;ZEB2;KLF6;MFAP2;CD302;CD47;ATF3;CFB;PLA1A
old_vs_young_down	ChEA_2022	PU1 27457419 Chip-Seq LIVER Mouse	33/1510	0.0119762	0.0326823	1.58511	7.01383	ITIH5;SNED1;STEAP3;OLFML2B;CFH;DPT;UAP1;PRELP;RRBP1;LAMC1;NENF;DPP4;PMEPA1;LBP;CD34;CD55;TNS1;CADM3;GSN;IGFBP5;PRRX1;FN1;PLXDC2;ZEB2;COL3A1;SFRP2;COL5A1;COL5A2;ANGPTL2;CD302;ATF3;DDR2;FBN1
old_vs_young_down	ChEA_2022	RUNX1 27514584 Chip-Seq MCF-7 Human	34/1568	0.0120594	0.0327394	1.57366	6.95231	APP;OLFML2B;RPL10;RRBP1;METRNL;PRSS23;HSP90B1;ZFP36L1;FLRT2;S100A16;BASP1;PSAP;CTSH;PMEPA1;JUNB;IER2;CD55;TNS1;CTSB;JUN;DUSP1;HEG1;FOS;KLF4;AR;UGDH;CXCL12;COL5A1;COL6A2;KLF9;FOSB;CD47;PPIB;GAS7
old_vs_young_down	ChEA_2022	P53 22387025 ChIP-Seq ESCs Mouse	33/1511	0.012085	0.0327394	1.58395	6.99438	ITIH5;SNED1;STEAP3;OLFML2B;CFH;SEMA3C;TSHZ2;DPT;UAP1;PRELP;LAMC1;NENF;DPP4;PMEPA1;SCN7A;CD34;CD55;TNS1;CADM3;IGFBP5;PRRX1;FN1;PLXDC2;KLF4;SOD3;ZEB2;COL3A1;COL5A1;COL5A2;ANGPTL2;ATF3;DDR2;FBN1
old_vs_young_down	ChEA_2022	PHOX2B 30127528 ChIP-Seq BE2C Human Brain Neuroblastoma	20/794	0.012135	0.0327557	1.81223	7.99495	POSTN;COL14A1;HEG1;TSHZ2;METRNL;DCN;BICC1;LIMA1;ZEB2;MARCKS;PNP;TUBA1A;DLC1;NEDD4;SLIT3;IGFBP6;IL6ST;SPTBN1;DDR2;CREB5
old_vs_young_down	ChEA_2022	FOXM1 26100407 CHIP-SEQ Hek293 Flp-In Human	34/1577	0.0130545	0.0351106	1.56371	6.78434	APP;ERRFI1;SNED1;SEMA3C;LAMA4;ADM;RRBP1;LAMC1;LOXL1;LAPTM4A;EFEMP1;BASP1;GPC3;GPC6;IER2;SPTBN1;JUND;FN1;RNASE4;KLF4;RCN3;KLF6;MARCKS;CXCL12;NFIA;DLC1;NEDD4;COL6A1;KLF9;TXNIP;FOSB;IL6ST;PPIB;CREB5
old_vs_young_down	ChEA_2022	GATA6 25053715 ChIP-Seq YYC3 Human	35/1639	0.0135522	0.0363181	1.54934	6.66401	CDKN1C;ERRFI1;SLFN5;IFITM2;CSF1;TSHZ2;ADM;RRBP1;LAMC1;NENF;METRNL;LAPTM4A;PNP;UBB;S100A16;PLAU;CTSK;S100A13;CKB;JUNB;CD55;IL33;JUN;EDN1;ACE;FST;RNASE4;FOS;EEF1A1;NFKBIA;TGFBR3;KLF6;MARCKS;KLF9;PPIC
old_vs_young_down	ChEA_2022	ELK4 26923725 Chip-Seq MESODERM Mouse	11/350	0.013603	0.0363235	2.25289	9.68173	C4B;LIMA1;NTRK2;LAPTM4A;LAMP1;COL14A1;ANGPTL2;LPL;CFB;CTSB;TXNDC5
old_vs_young_down	ChEA_2022	EOMES 20176728 ChIP-ChIP TSCs Mouse	28/1243	0.0139292	0.0370615	1.6268	6.95258	SPARC;RPLP1;ADM;LAMC1;PRSS23;HSP90B1;ZFP36L1;ADAMTS5;ZFP36;PSAP;IER2;CD55;CTSB;EDN1;SCARA5;RNASE4;PCOLCE;TGFBR3;KLF6;MARCKS;BMP1;DLC1;NEDD4;FXYD1;KLF9;TXNIP;CD248;LY6E
old_vs_young_down	ChEA_2022	FLI1 26923725 Chip-Seq MACROPHAGESS Mouse	32/1473	0.0143569	0.037951	1.57247	6.6728	ITIH5;ERRFI1;SLFN5;CEBPD;SLC43A3;LRRC17;MGST1;LPL;FBLN1;UAP1;AEBP1;NID1;ANTXR1;FLRT2;CTSK;XDH;IL33;NTRK2;GSTM2;SCARA5;PRRX1;DUSP1;KLF4;SOD3;KLF6;MAF;CD47;FKBP9;PI16;IL6ST;PPIB;CFB
old_vs_young_down	ChEA_2022	JUN 26020271 ChIP-Seq HCASMC Human CoronaryArtery	14/498	0.0143654	0.037951	2.01494	8.54927	ANXA1;TNXB;GSN;DUSP1;HEG1;ZBTB20;LAMC1;METRNL;KLF4;ANTXR1;SLC4A4;LIMA1;SERPINH1;CREB5
old_vs_young_down	ChEA_2022	CHD1 26751641 Chip-Seq LNCaP Human	35/1647	0.0145037	0.0381812	1.54097	6.52345	IFITM3;APP;ERRFI1;SPON2;STEAP3;NFIX;LRP1;CD81;UAP1;LAMC1;CXCL13;ZFP36L1;DPP4;LAPTM4A;ZFP36;CSRP2;UBB;CTSK;PMEPA1;CKB;JUN;EDN1;JUND;LAMB2;RNASE4;GNG12;KLF4;SOD3;TGFBR3;NFIA;LRRN4CL;KLF9;MXRA8;TXNIP;CD47
old_vs_young_down	ChEA_2022	RUNX1 27457419 Chip-Seq LIVER Mouse	32/1475	0.014615	0.0383387	1.57011	6.63484	ITIH5;SNED1;ECM1;STEAP3;OLFML2B;CFH;DPT;UAP1;PRELP;RRBP1;LAMC1;NENF;DPP4;THBD;SCN7A;CD34;CD55;TNS1;CADM3;GSN;IGFBP5;PRRX1;FN1;PLXDC2;ZEB2;COL3A1;COL5A2;SERPING1;ANGPTL2;CD302;ATF3;DDR2
old_vs_young_down	ChEA_2022	DNAJC2 21179169 ChIP-ChIP NT2 Human	19/758	0.014987	0.0391767	1.79982	7.56029	NTRK2;JUN;ACE;IGFBP5;OSR1;FOS;CYGB;MFAP5;ISLR;BMP1;CCL7;KLF9;MFAP2;TXNIP;TIMP3;CD248;CD47;TXNDC5;CREB5
old_vs_young_down	ChEA_2022	PCGF4 22325352 ChIP-Seq 293T-Rex Human	34/1594	0.0151174	0.0393793	1.54522	6.47743	ERRFI1;OLFML2B;CFH;CSF1;ROCK2;DPT;PRELP;LAMC1;NENF;NID1;ANTXR1;EFEMP1;S100A16;PDPN;CD34;XDH;SPTBN1;CD55;TNS1;CADM3;JUN;PRRX1;OSR1;GNG12;TGFBR3;ZEB2;NFIA;QPCT;COL5A2;MFAP2;MXRA8;NBL1;ATF3;DDR2
old_vs_young_down	ChEA_2022	TCF3 18692474 ChIP-Seq MESCs Mouse	23/976	0.0154624	0.0401327	1.69546	7.06895	CDKN1C;IFITM2;GSN;DUSP1;HEG1;FN1;THBS2;ZFP36L1;NFKBIA;TGFBR3;LIMA1;PNP;FNDC1;DLC1;NEDD4;PDPN;KLF9;SERPINH1;DPEP1;IL6ST;GPC6;PPIC;FGFR1
old_vs_young_down	ChEA_2022	CEBPB 26923725 Chip-Seq MESODERM Mouse	20/814	0.0155144	0.0401327	1.76472	7.35179	GSTM2;EDN1;GSN;PCOLCE2;DUSP1;LRRC17;LOXL1;ZFP36L1;AR;LIMA1;ZEB2;ADAMTS2;MAF;CXCL12;COL6A2;RHOJ;KLF9;GPC6;FGFR1;CREB5
old_vs_young_down	ChEA_2022	RBPJ 21746931 ChIP-Seq IB4 Human	34/1598	0.0156394	0.0402953	1.54093	6.40713	ERRFI1;ECM1;OLFML2B;CFH;CSF1;ROCK2;DPT;PRELP;LAMC1;NENF;NID1;LAPTM4A;S100A16;CTSK;PDPN;CD34;XDH;SPTBN1;CD55;TNS1;CADM3;JUN;GSTM1;PRRX1;OSR1;FN1;GNG12;TGFBR3;NFIA;QPCT;MFAP2;MXRA8;NBL1;DDR2
old_vs_young_down	ChEA_2022	SMAD1 18555785 Chip-Seq ESCs Mouse	32/1483	0.0156854	0.0402953	1.56077	6.48505	ITIH5;SNED1;STEAP3;OLFML2B;CFH;TNFAIP6;DPT;UAP1;PRELP;RRBP1;LAMC1;NENF;DPP4;THBD;PMEPA1;SCN7A;LBP;CD34;CD55;TNS1;CADM3;IGFBP5;PRRX1;FN1;PLXDC2;COL3A1;COL5A2;TXNIP;ANGPTL2;ATF3;DDR2;FBN1
old_vs_young_down	ChEA_2022	CEBPB 20513432 ChIP-Seq MACROPHAGES Mouse	32/1484	0.0158236	0.0405105	1.55961	6.46655	LGALS3BP;SLFN5;ECM1;TNXB;ROCK2;UAP1;NENF;METRNL;PRSS23;HSP90B1;C4B;TUBA1A;UBB;PSAP;GRB10;IGFBP6;JUNB;XDH;TNS1;ANXA3;PCOLCE;PLXDC2;ASPN;COL1A1;KLF6;RHOJ;PTX3;MXRA7;CD47;IL6ST;GAS7;LY6E
old_vs_young_down	ChEA_2022	PRDM14 20953172 ChIP-Seq ESCs Human	30/1374	0.0164718	0.0420256	1.57675	6.47431	SNED1;OLFML2B;GDA;HTRA3;SLC4A4;ZFP36L1;TMEM100;LIMA1;CLEC3B;FLRT2;LAMP1;BASP1;TIMP2;CTSH;EMILIN2;CD34;GPC6;TNS1;IL33;DUSP1;EBF1;TGFBR2;MAF;CXCL12;NFIA;QPCT;COL5A2;ANGPTL2;COL6A3;CD47
old_vs_young_down	ChEA_2022	CBX2 27304074 Chip-Seq ESCs Mouse	16/609	0.0165832	0.0421655	1.8825	7.71705	NFIX;IGFBP5;SEMA3C;PRRX1;FST;OSR1;EBF1;ADAMTSL1;MAF;FLRT2;NFIA;NOVA1;GRB10;PMEPA1;PI16;VGLL3
old_vs_young_down	ChEA_2022	SUZ12 18555785 Chip-Seq ESCs Mouse	32/1491	0.0168183	0.0426178	1.55154	6.33847	ITIH5;SNED1;STEAP3;OLFML2B;CFH;TSHZ2;DPT;UAP1;PRELP;RRBP1;LAMC1;NENF;DPP4;PMEPA1;SCN7A;CD34;CD55;TNS1;CADM3;POSTN;GSN;IGFBP5;PRRX1;FN1;PLXDC2;COL3A1;COL5A1;COL5A2;ANGPTL2;ATF3;DDR2;FBN1
old_vs_young_down	ChEA_2022	STAT3 18555785 Chip-Seq ESCs Mouse	32/1495	0.017409	0.043965	1.54695	6.26635	ITIH5;SNED1;STEAP3;OLFML2B;CFH;CSF1;TSHZ2;DPT;UAP1;PRELP;RRBP1;LAMC1;NENF;DPP4;SCN7A;CD34;CD55;TNS1;CADM3;GSN;IGFBP5;PRRX1;FN1;PLXDC2;COL3A1;SFRP2;COL5A1;COL5A2;ANGPTL2;ATF3;DDR2;FBN1
old_vs_young_down	ChEA_2022	CDH4 35650610 ChIP-Seq mESC Mouse Stem Autism	19/774	0.01823	0.0458792	1.7602	7.04904	EGR1;SPARC;LRP1;TSHZ2;FBLN1;FOS;ZFP36L1;ADAMTSL1;EEF1A1;ADGRD1;COL5A1;BASP1;QPCT;PMP22;PMEPA1;CD248;CD47;ITM2A;TMSB10
old_vs_young_down	ChEA_2022	RAC3 21632823 ChIP-Seq H3396 Human	33/1559	0.0183412	0.0458792	1.53009	6.11821	LGALS3BP;ITIH5;ARF4;STEAP3;RPL10;HTRA1;PLAT;PRELP;RRBP1;THBS2;ANTXR1;C3;CSRP2;UBB;CTSK;PDPN;SPTBN1;GSTM2;PRRX1;IGFBP4;GPX3;HEG1;FN1;PCOLCE;KLF4;SOD3;TGFBR2;RCN3;TPPP3;COL5A1;CD248;DDR2;FBN1
old_vs_young_down	ChEA_2022	SMAD3 21741376 ChIP-Seq EPCs Human	28/1272	0.0183517	0.0458792	1.58639	6.34243	ERRFI1;ADM;RRBP1;ZFP36L1;ADAMTSL1;FLRT2;BASP1;EMILIN2;CCL2;SLIT3;GPC6;JUN;EDN1;POSTN;GPX3;FST;MMP2;DCN;TGFBR2;IGSF10;COL3A1;KLF6;MAF;DLC1;COL5A2;COL6A3;ATF3;GAS7
old_vs_young_down	ChEA_2022	ISL1 30127528 ChIP-Seq BE2C Human Brain Neuroblastoma	19/776	0.018671	0.0465214	1.75536	6.98771	STEAP3;SEMA3C;LUM;TSHZ2;EBF1;GNG12;DCN;BICC1;LIMA1;ADGRD1;PNP;NFIA;DLC1;SLIT3;MXRA7;CD47;ITM2B;DDR2;CREB5
old_vs_young_down	ChEA_2022	ELF3 26769127 Chip-Seq PDAC-Cell Line Human	35/1680	0.0190202	0.0472334	1.5073	5.97231	APP;ERRFI1;ECM1;OLFML2B;CFH;SLC43A3;ADM;CXCL1;RRBP1;LAMC1;NENF;NID1;PRSS23;LOXL1;C3;FLRT2;PSAP;PMEPA1;CKB;XDH;CD55;TXNDC5;JUN;IGFBP4;RNASE4;GNG12;SOD3;BICC1;IGSF10;KLF6;NFIA;NOVA1;FOSB;NBL1;ATF3
old_vs_young_down	ChEA_2022	NMYC 18555785 Chip-Seq ESCs Mouse	32/1510	0.0197741	0.0489424	1.53	6.00276	ITIH5;SNED1;STEAP3;OLFML2B;CFH;CSF1;TSHZ2;DPT;UAP1;PRELP;RRBP1;LAMC1;NENF;DPP4;PMEPA1;SCN7A;CD34;CD55;TNS1;CADM3;IGFBP5;PRRX1;FN1;PLXDC2;COL3A1;COL5A1;COL5A2;ANGPTL2;PTX3;ATF3;DDR2;FBN1
old_vs_young_down	ChEA_2022	MAF 26560356 Chip-Seq TH1 Human	34/1631	0.0205257	0.0505319	1.50634	5.85377	IFITM3;CDKN1C;SLFN5;IFITM2;SLC43A3;ADM;LSP1;CRIP1;ZFP36L1;THBD;ZFP36;PLAU;PSAP;SERPINH1;JUNB;TMSB10;IER2;SPTBN1;EGR1;JUN;ACE;JUND;IGFBP5;ANXA3;DUSP1;IGFBP4;TGFBR2;NFKBIA;KLF6;KLF9;TXNIP;FOSB;CD47;ATF3
old_vs_young_down	ChEA_2022	NANOG 18347094 ChIP-ChIP MESCs Mouse	30/1399	0.0205519	0.0505319	1.54585	6.00532	IFITM2;SPARC;RPL10;TSHZ2;THBS2;FSTL1;ZFP36L1;LIMA1;UBB;BASP1;DPYSL3;PDPN;S100A13;RPS2;GPC6;TMSB10;SERF2;PDGFRA;NTRK2;EDN1;DUSP1;HEG1;NFKBIA;TGFBR3;KLF9;MXRA7;CD47;IL6ST;FGFR1;CREB5
old_vs_young_down	ChEA_2022	KAP1 22055183 ChIP-Seq ESCs Mouse	23/1009	0.0218667	0.0532401	1.63583	6.25344	JUN;IFITM2;LRP1;DUSP1;GFPT2;FBLN1;PRELP;NID1;C4B;SMPD3;CLEC3B;CSRP2;DPYSL3;MFAP2;GRB10;CTSH;DPEP1;CD302;TMSB10;CD55;PLA1A;VGLL3;LY6E
old_vs_young_down	ChEA_2022	POU5F1 18358816 ChIP-ChIP MESCs Mouse	14/526	0.0218809	0.0532401	1.90198	7.26962	IFITM3;IFITM2;FN1;THBS2;ZFP36L1;NFKBIA;SFRP2;MAF;NFIA;UBB;PDPN;KLF9;GPC3;IL6ST
old_vs_young_down	ChEA_2022	SMAD3 22036565 ChIP-Seq ESCs Mouse	20/844	0.0219275	0.0532401	1.69777	6.48551	NTRK2;IFITM2;GFPT2;EBF1;FN1;ZFP36L1;ADAMTSL1;LIMA1;DLC1;PDPN;KLF9;GPC3;SERPING1;TXNIP;TIMP3;PMEPA1;IL6ST;GPC6;TNS1;FGFR1
old_vs_young_down	ChEA_2022	STAT1 17558387 ChIP-Seq HELA Human	29/1349	0.0219392	0.0532401	1.54798	5.91248	ITIH5;APP;CEBPD;SEMA3C;UAP1;C4B;C3;LIMA1;ADAMTS5;ADAMTS2;CLEC3B;UBB;ADAMTS1;CTSK;ABI3BP;GRB10;CTSH;SLIT3;LUM;SOD3;BICC1;NFKBIA;FNDC1;NOVA1;COL5A2;DPEP1;FKBP9;VGLL3;PPIC
old_vs_young_down	ChEA_2022	NR1I2 20693526 ChIP-Seq LIVER Mouse	16/631	0.0222547	0.0538303	1.81307	6.89909	ERRFI1;GSTM2;GSTM1;SCARA5;SLC43A3;HTRA1;CXCL1;ANTXR1;TGFBR2;NFKBIA;NFIA;MAN2A1;ABI3BP;MXRA8;IL6ST;TNS1
old_vs_young_down	ChEA_2022	PU.1 20176806 ChIP-Seq MACROPHAGES Mouse	31/1469	0.0227888	0.0549439	1.52086	5.75111	ECM1;SPARC;TNXB;ROCK2;RPLP1;LAMC1;NENF;METRNL;PRSS23;HSP90B1;C4B;TUBA1A;LAMP1;CCL7;CTSK;TIMP2;TNS1;ANXA1;PRRX1;DUSP1;FN1;PCOLCE;PLXDC2;COL1A1;KLF6;MARCKS;CCDC80;MAF;PMP22;IL6ST;CREB5
old_vs_young_down	ChEA_2022	SOX2 16153702 ChIP-ChIP HESCs Human	19/797	0.0238191	0.0572426	1.70609	6.3761	APP;ARF4;NFIX;TNFAIP6;RPLP1;LAMA4;THBS2;LOXL2;ZFP36L1;ADAMTSL1;SFRP2;NFIA;DPYSL3;CCL2;LBP;GPC6;TMSB10;ATF3;FGFR1
old_vs_young_down	ChEA_2022	RUNX2 24655370 ChIP-Seq MC3T3E1 Mouse Bone	78/4374	0.0239102	0.057277	1.32011	4.92856	IFITM3;LGALS3BP;ERRFI1;IFITM2;SPARC;CSF1;TNFAIP6;RPLP1;PLAT;METRNL;ANTXR1;PRSS23;LOXL1;MEDAG;SMPD3;THBD;LAPTM4A;ZFP36;LAMP1;FCGRT;TIMP2;PMEPA1;CCN1;JUNB;TMSB10;IER2;PDIA3;PDGFRA;ANXA3;IGFBP4;SERPINF1;OSR1;TGFBR2;TGFBR3;UGDH;ZEB2;SFRP2;MXRA8;SELENOW;TXNIP;ANGPTL2;MXRA7;CD302;FKBP9;PLPP3;PPIB;NFIX;RPL10;SEMA3C;SLC43A3;ROCK2;HTRA1;RRBP1;UBB;SERPINH1;CCL2;SERF2;TXNDC5;JUN;GSTM1;GSN;CAVIN1;CAVIN3;GNG1…
old_vs_young_down	ChEA_2022	KLF5 20875108 ChIP-Seq MESCs Mouse	33/1593	0.0241754	0.0577264	1.49394	5.56107	ITIH5;ARF4;SPARC;TNFAIP6;SEMA3C;GDA;ROCK2;ELN;LAMA4;LPL;ANTXR1;PRSS23;LOXL1;DPP4;PNP;MAN2A1;GRB10;CTSH;CKB;GPC6;XDH;RNASE4;KLF4;ASPN;BICC1;TGFBR2;NFKBIA;NEDD4;SERPING1;PPIB;ITM2B;VGLL3;PPIC
old_vs_young_down	ChEA_2022	TCF4 23295773 ChIP-Seq U87 Human	59/3177	0.02475	0.0589097	1.35914	5.02735	ERRFI1;GDA;COL14A1;ZBTB20;ADM;NENF;ANTXR1;ADAMTS2;EFEMP1;LAMP1;BASP1;TIMP2;TNS1;SCARA3;IGFBP5;SCARA5;DUSP1;HEG1;FST;OSR1;EBF1;TGFBR2;TGFBR3;AR;ZEB2;CCDC80;RHOJ;COL6A3;IL6ST;DDR2;CREB5;NFIX;LAMA2;HTRA3;LAMA4;TSHZ2;LRRC17;THBS2;FSTL1;HSP90B1;FLRT2;ABI3BP;NDN;SLIT3;GPC6;XDH;SERF2;SPTBN1;CYB5A;FN1;GNG12;BICC1;NFKBIA;COL1A2;CXCL12;DLC1;NEDD4;PMP22;FBN1
old_vs_young_down	ChEA_2022	KDM2B 26808549 Chip-Seq DND41 Human	34/1657	0.0251766	0.0597343	1.48009	5.44944	IFITM3;ARF4;SLC43A3;CD81;ADM;FBLN1;LSP1;NENF;CRIP1;ZFP36;ADAMTS2;PLAU;SERPINH1;JUNB;IER2;CD55;JUN;JUND;IGFBP5;IGFBP4;HEG1;RNASE4;PCOLCE;FOS;EEF1A1;TGFBR3;ZEB2;KLF6;MAF;KLF9;FOSB;CD248;FBN1;FGFR1
old_vs_young_down	ChEA_2022	STAT3 1855785 ChIP-Seq MESCs Mouse	12/435	0.0255385	0.0604005	1.96816	7.21837	ZFP36;CSF1;DLC1;GFPT2;KLF9;FN1;PCOLCE;FOS;CKB;IL6ST;JUNB;IER2
old_vs_young_down	ChEA_2022	ZFX 18555785 Chip-Seq ESCs Mouse	31/1485	0.0259787	0.0612473	1.50281	5.48596	ITIH5;SNED1;STEAP3;OLFML2B;CFH;TSHZ2;DPT;UAP1;PRELP;RRBP1;LAMC1;NENF;DPP4;PMEPA1;SCN7A;LBP;CD34;CD55;TNS1;CADM3;IGFBP5;PRRX1;FN1;PLXDC2;IGSF10;COL3A1;COL5A2;CD302;ATF3;DDR2;FBN1
old_vs_young_down	ChEA_2022	JUN 27471255 ChIP-Seq Chondrocytes Mouse Rib	74/4145	0.0274032	0.0644018	1.31609	4.7341	LGALS3BP;ERRFI1;ARF4;ECM1;IFITM2;CD81;RPLP1;ZBTB20;ADM;PRSS23;LOXL1;LOXL2;CSRP2;TUBA1A;EFEMP1;LAMP1;CTSL;FCGRT;PLAU;LAMP2;TIMP2;EMILIN2;PMEPA1;TMSB10;TNS1;CTSB;PDGFRA;SCARA3;ANXA1;FOS;DCN;NISCH;RCN3;SFRP4;ALDH1A3;ZEB2;MAF;FNDC1;SELENOW;TXNIP;NBL1;ATF3;PPIC;NFIX;RPL10;CEBPD;SLC43A3;LRRC17;LPL;UAP1;THBS2;FSTL1;HSP90B1;ZFP36L1;LIMA1;ABI3BP;HAS1;PDPN;PSAP;SERPINH1;SPTBN1;CYB5A;NTRK2;GSN;LAMB2;FN1;TPP…
old_vs_young_down	ChEA_2022	RXRA 24833708 ChIP-Seq LIVER Mouse	30/1434	0.0275672	0.0645834	1.50444	5.40263	ERRFI1;SLFN5;RAMP2;CEBPD;PCOLCE2;COL14A1;PRELP;AEBP1;C4B;ADAMTS5;THBD;ZFP36;ADAMTS2;ADAMTS1;TIMP2;GRB10;APOD;IGFBP6;GPC6;GSTM2;HEG1;TGFBR2;IGSF10;KLF6;COL5A1;SERPING1;PI16;CFB;PLA1A;LY6E
old_vs_young_down	ChEA_2022	POU5F1 18692474 ChIP-Seq MESCs Mouse	56/3012	0.028094	0.0656114	1.3564	4.84531	IFITM3;IFITM2;SPARC;ZBTB20;SMPD3;THBD;ZFP36;PNP;TUBA1A;JUNB;TMSB10;IER2;DUSP1;HEG1;EBF1;FOS;EEF1A1;TGFBR3;SFRP4;UGDH;SFRP2;MAF;FNDC1;TXNIP;CD47;IL6ST;CFB;GAS7;LY6E;PPIC;RAMP2;CFH;CEBPD;PCOLCE2;ROCK2;TSHZ2;THBS2;ZFP36L1;PLAC8;DPP4;LIMA1;UBB;PDPN;CKB;RPS2;GPC6;NTRK2;GSN;FN1;NFKBIA;KLF6;NFIA;DLC1;NEDD4;KLF9;FGFR1
old_vs_young_down	ChEA_2022	E2F1 18555785 ChIP-Seq MESCs Mouse	56/3015	0.028578	0.0665331	1.35478	4.8164	IFITM3;SNED1;STEAP3;IFITM2;CD81;RPLP1;LAMC1;NENF;LAPTM4A;ZFP36;CSRP2;TUBA1A;LAMP1;CTSL;LAMP2;TIMP2;JUNB;IER2;CTSB;PDIA3;DUSP1;PCOLCE;FOS;NISCH;EEF1A1;RCN3;SFRP2;TXNIP;MXRA7;ATF5;LY6E;PPIC;RPL10;PCOLCE2;FBLN1;RRBP1;CRIP1;FSTL1;HSP90B1;ZFP36L1;DPP4;PDPN;S100A13;NDN;CKB;RPS2;TXNDC5;EGR1;GSTM1;GFPT2;FN1;NFKBIA;DLC1;NEDD4;KLF9;ITM2B
old_vs_young_down	ChEA_2022	GATA2 20887958 ChIP-Seq HPC-7 Mouse	28/1324	0.0290169	0.0673444	1.51845	5.37512	ERRFI1;STEAP3;CD81;FBLN1;FSTL1;PLAC8;ADAMTS5;CCL7;BASP1;GRB10;PMEPA1;CD34;IER2;TNS1;GSN;DUSP1;IGFBP4;HEG1;TGFBR3;COL5A1;NEDD4;PMP22;SERPING1;TXNIP;PI16;NBL1;ATF3;PLA1A
old_vs_young_down	ChEA_2022	TCF3 18467660 ChIP-ChIP MESCs Mouse	22/982	0.0291376	0.0674146	1.60331	5.66887	CSF1;PCOLCE2;GPX3;FST;HTRA3;HTRA1;AEBP1;LAMC1;GNG12;THBS2;ZFP36L1;MARCKS;BASP1;PLAU;MAN2A1;PDPN;TIMP2;GPC3;CD47;IL6ST;NBL1;TXNDC5
old_vs_young_down	ChEA_2022	AR 21915096 ChIP-Seq LNCaP-1F5 Human	33/1619	0.0295547	0.068168	1.46734	5.16727	APP;ERRFI1;SPON2;CSF1;CEBPD;RPLP1;DPT;ADM;UAP1;RRBP1;METRNL;ZFP36L1;SMPD3;DPP4;TMEM100;CSRP2;PMEPA1;APOD;GPC6;TMSB10;CD55;CYB5A;GPX3;FOS;SOD3;NFKBIA;ALDH1A3;KLF6;KLF9;PMP22;PLA1A;GAS7;FBN1
old_vs_young_down	ChEA_2022	SUZ12 27294783 Chip-Seq NPCs Mouse	16/658	0.0310981	0.0715065	1.73436	6.01929	SNED1;STEAP3;OLFML2B;CFH;IGFBP5;PRRX1;FN1;DPT;UAP1;PRELP;LAMC1;COL3A1;COL5A2;CD55;TNS1;DDR2
old_vs_young_down	ChEA_2022	MYB 26560356 Chip-Seq TH2 Human	33/1629	0.0318557	0.0730231	1.45734	5.02279	SLFN5;RPL10;SLC43A3;CD81;AEBP1;PLAC8;LAPTM4A;ZFP36;PNP;PLAU;ADAMTS1;APOD;JUNB;TMSB10;IER2;SPTBN1;CD55;CTSB;JUN;JUND;ANXA1;IGFBP4;HEG1;RNASE4;TGFBR2;NFKBIA;KLF6;CCDC80;MAF;CD47;ITM2B;LY6E;FGFR1
old_vs_young_down	ChEA_2022	TBP 23326641 ChIP-Seq C3H10T1-2 Mouse	15/607	0.0320502	0.0732436	1.76149	6.06031	ERRFI1;GSN;PRRX1;EBF1;RNASE4;ZFP36L1;MMP14;ZEB2;ZFP36;UBB;KLF9;RPS2;ATF5;JUNB;IER2
old_vs_young_down	ChEA_2022	NELFA 20434984 ChIP-Seq ESCs Mouse	30/1454	0.0323404	0.0736807	1.48169	5.08432	ERRFI1;CD81;HSP90B1;ZFP36L1;LIMA1;LAPTM4A;ZFP36;PNP;CSRP2;UBB;CTSL;LAMP2;PSAP;CKB;RPS2;JUNB;TMSB10;IER2;CTSB;JUND;DUSP1;GFPT2;FN1;EEF1A1;UGDH;KLF6;DLC1;TXNIP;PPIB;FGFR1
old_vs_young_down	ChEA_2022	SOX2 27498859 Chip-Seq STOMACH Mouse	32/1573	0.0326314	0.074117	1.46237	5.00495	APP;ERRFI1;SNED1;NFIX;SEMA3C;ROCK2;FBLN1;PLAC8;SMPD3;LAPTM4A;UBB;MAN2A1;CTSH;JUNB;TMSB10;IER2;CTSB;EDN1;GSTM1;GSN;FOS;NFKBIA;TGFBR3;SFRP4;UGDH;KLF6;MARCKS;NFIA;AXL;KLF9;CD47;ITM2B
old_vs_young_down	ChEA_2022	SA1 27219007 Chip-Seq Bcells Human	33/1633	0.032814	0.0743052	1.45338	4.96606	LGALS3BP;ITIH5;ECM1;IFITM2;OLFML2B;CFH;CSF1;SLC43A3;RPLP1;ADM;UAP1;PRELP;THY1;LSP1;NID1;TUBA1A;PLAU;S100A13;IGFBP6;IER2;CADM3;GSTM2;JUN;PRRX1;MMP2;GNG12;NFKBIA;ALDH1A3;NFIA;LRRN4CL;MFAP2;MXRA8;NBL1
old_vs_young_down	ChEA_2022	GATA6 21074721 ChIP-Seq CACO-2 Mouse	32/1575	0.0331256	0.0747836	1.46032	4.97596	ITIH5;ERRFI1;ECM1;OLFML2B;CFH;CSF1;DPT;UAP1;PRELP;LAMC1;S100A16;CTSK;PDPN;PSAP;CD34;CD55;CADM3;JUN;GSTM1;PRRX1;GNG12;BICC1;TGFBR3;KLF6;CXCL12;NFIA;MFAP2;MXRA8;TXNIP;NBL1;ATF3;DDR2
old_vs_young_down	ChEA_2022	SOX11 23321250 ChIP-ChIP Z138-A519-JVM2 Human	18/773	0.0333844	0.0751401	1.66142	5.64829	NTRK2;OLFML2B;RPL10;SLC43A3;GNG12;PLXDC2;KLF4;UGDH;MARCKS;SFRP2;COL1A2;GRB10;MXRA7;CD302;JUNB;ATF3;SPTBN1;FGFR1
old_vs_young_down	ChEA_2022	OCT4 20526341 ChIP-Seq ESCs Human	32/1578	0.0338778	0.0756405	1.45724	4.93276	LGALS3BP;ITIH5;CCL11;COL14A1;ZBTB20;ADM;LAMC1;PRSS23;FSTL1;C3;PLAC8;SMPD3;CCL7;HAS1;DPYSL3;GRB10;NDN;SCN7A;TMSB10;CYB5A;JUN;ANXA3;PLXDC2;IGSF10;CCDC80;NOVA1;MXRA8;TXNIP;FOSB;MXRA7;CD302;CFB
old_vs_young_down	ChEA_2022	HNFA 21074721 ChIP-Seq CACO-2 Human	32/1578	0.0338778	0.0756405	1.45724	4.93276	ITIH5;ERRFI1;OLFML2B;CFH;CSF1;DPT;ADM;UAP1;PRELP;LAMC1;NENF;NID1;CTSK;PDPN;PSAP;CD34;CD55;CADM3;JUN;PRRX1;GNG12;PLXDC2;BICC1;TGFBR3;KLF6;CXCL12;NFIA;MFAP2;MXRA8;NBL1;ATF3;DDR2
old_vs_young_down	ChEA_2022	GATA1 19941827 ChIP-Seq MEL86 Mouse	31/1519	0.0339113	0.0756405	1.46573	4.96005	ECM1;ELN;THY1;THBS2;PRSS23;SMPD3;LAMP1;CTSL;CTSK;TIMP2;GPC3;GRB10;APOD;EGR1;IL33;ACE;GSN;ANXA3;GFPT2;IGSF10;ALDH1A3;ZEB2;MARCKS;MFAP2;SERPING1;TXNIP;ANGPTL2;DPEP1;PTX3;CD47;GAS7
old_vs_young_down	ChEA_2022	CTCF 21964334 ChIP-Seq BJAB-B Human	33/1638	0.0340429	0.0757074	1.44845	4.89596	CDKN1C;ECM1;IFITM2;COL14A1;ADM;RRBP1;LAMC1;SMPD3;THBD;CSRP2;MAN2A1;SLIT3;CKB;IGFBP6;CD55;JUN;JUND;IGFBP5;DUSP1;IGFBP4;LUM;RNASE4;PCOLCE;PLXDC2;DCN;NFKBIA;SFRP4;COL1A2;MAF;CXCL12;TXNIP;PPIB;ITM2B
old_vs_young_down	ChEA_2022	CEBPB 26923725 Chip-Seq HEMOGENIC-ENDOTHELIUM Mouse	30/1461	0.0341532	0.0757266	1.47388	4.97713	LGALS3BP;APP;LRP1;PCOLCE2;ROCK2;LRRC17;SLC4A4;LIMA1;ADAMTS2;CTSK;GRB10;APOD;TNS1;PDGFRA;NTRK2;GSTM2;GSN;DUSP1;FOS;KLF4;SOD3;IGSF10;KLF6;CCDC80;MAF;MXRA8;PMP22;CD47;IL6ST;FBN1
old_vs_young_down	ChEA_2022	FOXA1 21915096 ChIP-Seq LNCaP-1F5 Human	33/1641	0.0347971	0.0769253	1.44551	4.85434	APP;STEAP3;OLFML2B;CEBPD;SEMA3C;ROCK2;UAP1;RRBP1;SLC4A4;CSRP2;CTSK;S100A13;GRB10;PMEPA1;APOD;XDH;SPTBN1;CD55;PDIA3;ANXA1;DUSP1;GPX3;HEG1;MMP2;BICC1;NFKBIA;KLF6;SFRP2;BMP1;NEDD4;KLF9;PMP22;TXNIP
old_vs_young_down	ChEA_2022	TAL1 20887958 ChIP-Seq HPC-7 Mouse	32/1584	0.0354214	0.0780738	1.45113	4.84741	ERRFI1;NFIX;OLFML2B;RPL10;CD81;ROCK2;LAPTM4A;ZFP36;UBB;CCL7;MAN2A1;JUNB;CD34;TMSB10;IER2;SERF2;CTSB;PDIA3;EGR1;JUN;JUND;DUSP1;IGFBP4;RNASE4;FOS;NISCH;EEF1A1;RCN3;KLF6;PI16;DDR2;GAS7
old_vs_young_down	ChEA_2022	IKZF1 21737484 ChIP-ChIP HCT116 Human	5/125	0.0356513	0.0783487	2.86404	9.54861	NISCH;EGR1;BMP1;GPX3;PLXDC2
old_vs_young_down	ChEA_2022	CDX2 21074721 ChIP-Seq CACO-2 Mouse	32/1587	0.0362131	0.0793493	1.44809	4.80525	ITIH5;ERRFI1;ECM1;OLFML2B;CFH;CSF1;DPT;PRELP;LAMC1;NENF;NID1;S100A16;CTSK;PDPN;CD34;CD55;CADM3;JUN;GSTM1;PRRX1;GNG12;PLXDC2;BICC1;TGFBR3;KLF6;CXCL12;NFIA;MFAP2;MXRA8;NBL1;ATF3;DDR2
old_vs_young_down	ChEA_2022	FOXP2 21765815 ChIP-ChIP NEURO2A Mouse	17/726	0.0363668	0.0794523	1.66885	5.53073	NTRK2;RPL10;LPL;NID1;THBS2;ZFP36L1;COL3A1;LAPTM4A;ZFP36;KLF6;NFIA;UBB;HAS1;RHOJ;SCN7A;PI16;GPC6
old_vs_young_down	ChEA_2022	KDM2B 26808549 Chip-Seq SIL-ALL Human	33/1652	0.0376726	0.0820646	1.43482	4.70451	IFITM3;SPON2;SLC43A3;CD81;RPLP1;ADM;PLAT;UAP1;METRNL;CRIP1;ZFP36;IGFBP6;JUNB;CD34;IER2;CTSB;EGR1;JUN;JUND;DUSP1;RNASE4;PCOLCE;FOS;EEF1A1;KLF6;NFIA;AXL;COL6A1;KLF9;FOSB;CD248;CD47;FGFR1
old_vs_young_down	ChEA_2022	STAT5 23275557 ChIP-Seq MAMMARY-EPITHELIUM Mouse	20/897	0.03803	0.0826016	1.59069	5.20058	IL33;SPARC;CEBPD;SEMA3C;LAMA4;ASPN;ZFP36L1;NISCH;UGDH;ADAMTS5;THBD;KLF6;OGN;KLF9;PMP22;CTSH;CCL2;LBP;XDH;CREB5
old_vs_young_down	ChEA_2022	FOXI1 33610681 ChIP-Seq GES1 Human Gastric Carcinoma	7/216	0.0385373	0.0834601	2.30793	7.51491	NISCH;C3;EEF1A1;JUND;TNXB;COL5A1;IL6ST
old_vs_young_down	ChEA_2022	KLF4 18555785 Chip-Seq ESCs Mouse	30/1486	0.0412671	0.0891131	1.44659	4.61127	ITIH5;SNED1;STEAP3;OLFML2B;CFH;CSF1;TSHZ2;DPT;UAP1;PRELP;RRBP1;LAMC1;NENF;PMEPA1;LBP;CD34;CD55;TNS1;CADM3;IGFBP5;PRRX1;FN1;PLXDC2;COL3A1;COL5A1;COL5A2;CD302;ATF3;DDR2;FBN1
old_vs_young_down	ChEA_2022	EWS-FLI1 20517297 ChIP-Seq SK-N-MC Human	12/470	0.0422223	0.0909121	1.81446	5.74241	LGALS3BP;TGFBR3;IGSF10;ADAMTS2;JUND;FLRT2;NFIA;LRP1;BASP1;COL14A1;PLAT;LOXL2
old_vs_young_down	ChEA_2022	GATA2 21571218 ChIP-Seq MEGAKARYOCYTES Human	20/911	0.0434629	0.0933138	1.56453	4.90614	ERRFI1;SNED1;CADM3;JUN;MMP2;ZBTB20;ADM;FOS;PLXDC2;NID1;CRIP1;EEF1A1;CXCL12;LAMP1;DLC1;QPCT;KLF9;TXNIP;APOD;CD248
old_vs_young_down	ChEA_2022	RACK7 27058665 Chip-Seq MCF-7 Human	33/1679	0.0454969	0.0973999	1.40917	4.35451	IFITM3;LGALS3BP;ERRFI1;SNED1;HTRA3;HTRA1;ADM;UAP1;LAMC1;ZFP36L1;ZFP36;UBB;S100A16;S100A13;TIMP2;IGFBP6;JUNB;TXNDC5;JUN;GSN;IGFBP4;FST;FOS;GNG12;PLXDC2;COL1A1;TPPP3;CXCL12;KLF9;MXRA8;PMP22;TXNIP;NBL1
old_vs_young_down	ChEA_2022	JUN 21703547 ChIP-Seq K562 Human	25/1206	0.0461372	0.0982741	1.48012	4.55304	SLFN5;CCL11;CEBPD;HTRA3;ADM;ADAMTS5;ADAMTS2;CSRP2;CCL7;BASP1;PLAU;ADAMTS1;DPYSL3;GPC3;CCL2;GPC6;NTRK2;IGFBP4;KLF4;EEF1A1;MMP14;MAF;QPCT;COL6A3;PTX3
old_vs_young_down	ChEA_2022	SPI1 22096565 ChIP-ChIP GC-B Mouse	22/1032	0.046169	0.0982741	1.51988	4.6743	EDN1;RPL10;ROCK2;PLAT;FOS;LSP1;HSP90B1;C3;SMPD3;NFKBIA;MMP14;ZFP36;NFIA;NEDD4;PSAP;KLF9;CD47;ATF5;JUNB;XDH;IER2;CFB
old_vs_young_down	ChEA_2022	TBX2 33478486 ChIP-Seq IMR90 Human Lung	44/2354	0.0463999	0.0984842	1.34727	4.13674	ERRFI1;SPON2;SNED1;RPL10;LAMA2;LRP1;RRBP1;LSP1;LOXL2;CSRP2;PLAU;DPYSL3;PDPN;SERPINH1;EMILIN2;JUNB;CD34;TNS1;CYB5A;CADM3;JUN;PRRX1;ANXA3;DUSP1;FST;OSR1;RARRES2;FOS;COL1A1;EEF1A1;SFRP4;ADGRD1;KLF6;SFRP2;CXCL12;DLC1;QPCT;COL6A2;COL6A1;MXRA8;DPEP1;ATF3;PPIC;FBN1
old_vs_young_down	ChEA_2022	SOX3 22085726 ChIP-Seq NPCs Mouse	31/1565	0.0474476	0.100422	1.41819	4.32283	CDKN1C;ITIH5;SPARC;CSF1;SEMA3C;CD81;LPL;CXCL13;SMPD3;LAPTM4A;FCGRT;MAN2A1;PSAP;SERPINH1;GPC3;GRB10;EMILIN2;JUNB;GPC6;IER2;PDGFRA;CADM3;EDN1;JUND;KLF4;COL1A1;KLF6;QPCT;COL6A1;MXRA8;ATF3
old_vs_young_down	ChEA_2022	NANOG 18358816 ChIP-ChIP MESCs Mouse	19/865	0.0480514	0.101411	1.56332	4.74543	EDN1;IFITM2;SPARC;RPL10;TNFAIP6;FN1;PLAT;THY1;LAMC1;THBS2;ZFP36L1;NFKBIA;UBB;BASP1;DPYSL3;PDPN;KLF9;IL6ST;TXNDC5
old_vs_young_down	ChEA_2022	RXR 22108803 ChIP-Seq LS180 Human	11/428	0.0485178	0.102107	1.82411	5.51945	KLF6;NFIA;LAMP1;CEBPD;PRRX1;ROCK2;OSR1;ANGPTL2;APOD;THY1;TXNDC5
old_vs_young_down	ChEA_2022	SMAD4 19686287 ChIP-ChIP HaCaT Human	9/326	0.048962	0.102751	1.95939	5.91093	EEF1A1;EDN1;KLF6;ANXA1;FST;PMEPA1;SCN7A;GNG12;CD55
old_vs_young_down	ChEA_2022	KLF1 20508144 ChIP-Seq FETAL-LIVER-ERYTHROID Mouse	19/868	0.0494229	0.103427	1.55755	4.68408	PDGFRA;NTRK2;CADM3;EDN1;STEAP3;JUND;PRELP;PLXDC2;CRIP1;ADAMTS5;UBB;PSAP;COL5A2;GRB10;NDN;EMILIN2;PTX3;CD47;CTSB
old_vs_young_down	ChEA_2022	GATA3 30127528 ChIP-Seq KELLY Human Brain Neuroblastoma	26/1277	0.0507881	0.105986	1.45318	4.33062	ARF4;SEMA3C;UAP1;METRNL;LIMA1;LAPTM4A;PNP;S100A13;TIMP2;PMEPA1;SLIT3;GPC6;IER2;JUND;SERPINF1;EBF1;BICC1;NISCH;ADGRD1;DLC1;TXNIP;MXRA7;FKBP9;PPIB;ATF3;CREB5
old_vs_young_down	ChEA_2022	KAP1 27257070 Chip-Seq ESCs Mouse	29/1461	0.0529905	0.110274	1.41822	4.16622	IFITM3;CDKN1C;AEBP1;LAMC1;LOXL1;ZFP36L1;C3;DPP4;CLEC3B;PNP;CSRP2;UBB;CKB;JUNB;IER2;CD55;PDIA3;GFPT2;FN1;NFKBIA;SFRP4;SFRP2;KLF9;MFAP2;SERPING1;PI16;IL6ST;ATF3;LY6E
old_vs_young_down	ChEA_2022	GATA3 26560356 Chip-Seq TH2 Human	31/1583	0.0537153	0.111471	1.40036	4.09472	CDKN1C;ERRFI1;SLFN5;OLFML2B;SEMA3C;LPL;RRBP1;THY1;AEBP1;ANTXR1;CRIP1;C3;PLAC8;ZFP36;LAMP1;PLAU;PSAP;TMSB10;SPTBN1;IL33;JUN;GSN;DUSP1;RNASE4;TGFBR2;ZEB2;QPCT;COL6A2;TXNIP;IL6ST;DDR2
old_vs_young_down	ChEA_2022	GATA6 21074721 ChIP-Seq CACO-2 Human	31/1585	0.0544475	0.112676	1.3984	4.07007	ERRFI1;ECM1;OLFML2B;CFH;CSF1;DPT;UAP1;PRELP;LAMC1;NENF;NID1;S100A16;CTSK;PDPN;CD34;CD55;CADM3;GSTM2;JUN;PRRX1;GNG12;PLXDC2;BICC1;TGFBR3;KLF6;NFIA;MFAP2;TXNIP;NBL1;ATF3;DDR2
old_vs_young_down	ChEA_2022	GATA1 19941826 ChIP-Seq K562 Human	15/654	0.0548471	0.113112	1.62791	4.72617	IFITM3;TSHZ2;FOS;KLF4;CRIP1;COL1A1;EEF1A1;MAF;DLC1;PSAP;KLF9;SERPINH1;EMILIN2;JUNB;CTSB
old_vs_young_down	ChEA_2022	TP53 22127205 ChIP-Seq IMR90 Human	17/766	0.0549618	0.113112	1.5764	4.57331	IL33;PDGFRA;JUN;STEAP3;GSN;LRP1;FST;RRBP1;GNG12;THBS2;COL1A1;TGFBR3;LIMA1;AXL;GPC3;ATF3;FGFR1
old_vs_young_down	ChEA_2022	E2F1 18555785 Chip-Seq ESCs Mouse	30/1528	0.0556473	0.114207	1.40279	4.05228	ITIH5;SNED1;STEAP3;OLFML2B;CFH;TSHZ2;DPT;UAP1;PRELP;LAMC1;NENF;DPP4;SCN7A;CD34;CD55;TNS1;CADM3;IGFBP5;PRRX1;FN1;PLXDC2;KLF4;IGSF10;COL3A1;COL5A1;COL5A2;ANGPTL2;ATF3;DDR2;FBN1
old_vs_young_down	ChEA_2022	SMAD 19615063 ChIP-ChIP OVARY Human	4/100	0.0577106	0.118117	2.85752	8.15054	THBD;UGDH;LAMA4;KLF9
old_vs_young_down	ChEA_2022	SMARCA4 20176728 ChIP-ChIP TSCs Mouse	18/830	0.0588861	0.120192	1.54015	4.36194	SCARA5;DUSP1;ROCK2;RNASE4;PCOLCE;PRSS23;ZFP36L1;ZFP36;PLAU;FXYD1;PDPN;PSAP;TXNIP;FOSB;SLIT3;JUNB;CD34;CTSB
old_vs_young_down	ChEA_2022	SETDB1 19884255 ChIP-Seq MESCs Mouse	29/1478	0.0596474	0.121413	1.40028	3.9478	APP;STEAP3;IFITM2;PCOLCE2;LAMA4;FBLN1;CRIP1;LOXL1;UBB;CKB;GPC6;PDIA3;EGR1;EDN1;DUSP1;GPX3;LAMB2;RARRES2;KLF4;COL1A1;NFKBIA;RCN3;KLF9;MFAP2;SERPING1;DPEP1;CD248;CD47;ATF5
old_vs_young_down	ChEA_2022	MYBL2 22936984 ChIP-ChIP MESCs Mouse	28/1419	0.0600805	0.121851	1.40744	3.95783	IFITM3;RAMP2;IFITM2;LRP1;TSHZ2;AEBP1;HSP90B1;ZFP36L1;ZFP36;TUBA1A;UBB;IGFBP6;SERF2;NTRK2;SCARA5;LAMB2;RNASE4;EEF1A1;ZEB2;KLF6;MARCKS;AXL;NEDD4;OGN;KLF9;SERPING1;TXNIP;IL6ST
old_vs_young_down	ChEA_2022	PPARG 19300518 ChIP-PET 3T3-L1 Mouse	6/191	0.0601893	0.121851	2.22973	6.26612	C3;THBD;RHOJ;MGST1;LPL;CD47
old_vs_young_down	ChEA_2022	EGR1 19374776 ChIP-ChIP THP-1 Human	3/62	0.0610812	0.123321	3.48154	9.73284	EGR1;ZFP36;JUN
old_vs_young_down	ChEA_2022	TRIM28 17542650 ChIP-ChIP NTERA2 Human	15/668	0.0633902	0.127142	1.59184	4.39101	PDIA3;MGST1;HTRA1;FSTL1;DPP4;KLF6;CSRP2;FLRT2;NFIA;NOVA1;GPC3;SCN7A;GPC6;DDR2;GAS7
old_vs_young_down	ChEA_2022	FOXA1 33576154 ChIP-Seq Human HilarLN ProstateCancer	17/781	0.0634017	0.127142	1.54422	4.25938	APP;JUN;JUND;SEMA3C;DUSP1;FOS;KLF4;ADAMTSL1;NFKBIA;LIMA1;LAMP1;SELENOP;KLF9;TXNIP;APOD;ATF3;SPTBN1
old_vs_young_down	ChEA_2022	CUX1 19635798 ChIP-ChIP MULTIPLE CANCER TYPES Human	32/1669	0.0634858	0.127142	1.36934	3.77519	ARF4;TNFAIP6;COL14A1;CXCL1;LSP1;PLAC8;LAPTM4A;ZFP36;TIMP3;CCL2;JUNB;GPC6;XDH;EGR1;EDN1;GSN;ANXA3;RNASE4;DCN;TGFBR2;NISCH;EEF1A1;NFKBIA;MARCKS;CXCL12;PMP22;PI16;ATF5;PPIB;NBL1;GAS7;CREB5
old_vs_young_down	ChEA_2022	TP63 30713093 ChIP-Seq Epithelial Human Tongue SCC	39/2100	0.0638469	0.127523	1.33056	3.66071	IFITM3;SLFN5;NFIX;TNXB;LRP1;SLC43A3;PLAT;LSP1;THBS2;THBD;LAPTM4A;UBB;S100A16;CTSK;PDPN;PSAP;S100A13;CTSH;EMILIN2;PMEPA1;APOD;JUNB;CD55;TNS1;EDN1;DUSP1;HEG1;MMP2;FOS;NISCH;NFIA;AXL;DLC1;DPEP1;ACKR3;ATF3;GAS7;PPIC;CREB5
old_vs_young_down	ChEA_2022	TAL1 30185409 ChIP-Seq K562 Mouse BoneMarrow Leukemia	20/957	0.0652775	0.130031	1.48409	4.05024	CDKN1C;JUN;RAMP2;ANXA3;CD81;HTRA3;ZFP36L1;TGFBR3;IGSF10;ZEB2;TUBA1A;NFIA;QPCT;SERPINH1;EMILIN2;CD47;PI16;CD34;ATF3;CTSB
old_vs_young_down	ChEA_2022	CTCF 18555785 Chip-Seq ESCs Mouse	29/1492	0.065566	0.130258	1.38581	3.77592	ITIH5;SNED1;STEAP3;OLFML2B;CFH;CSF1;TSHZ2;DPT;UAP1;PRELP;RRBP1;LAMC1;NENF;THBD;PMEPA1;CD34;CD55;TNS1;CADM3;POSTN;GSN;IGFBP5;PRRX1;FN1;COL3A1;COL5A2;ATF3;DDR2;FBN1
old_vs_young_down	ChEA_2022	ZNF263 19887448 ChIP-Seq K562 Human	3/64	0.0659118	0.130559	3.36705	9.15649	NFIX;PMP22;KLF4
old_vs_young_down	ChEA_2022	PCGF2 27294783 Chip-Seq NPCs Mouse	9/346	0.066068	0.130559	1.84121	5.0027	SNED1;COL3A1;STEAP3;IGFBP5;COL5A2;FN1;PRELP;CD55;TNS1
old_vs_young_down	ChEA_2022	LYL1 30185409 ChIP-Seq K562 Mouse BoneMarrow Leukemia	20/960	0.0669236	0.1319	1.47912	3.99983	CDKN1C;JUN;RAMP2;ANXA3;CD81;HTRA3;ZFP36L1;TGFBR3;IGSF10;ZEB2;TUBA1A;NFIA;QPCT;SERPINH1;EMILIN2;CD47;PI16;CD34;ATF3;CTSB
old_vs_young_down	ChEA_2022	ESRRB 18555785 Chip-Seq ESCs Mouse	29/1496	0.0673311	0.132353	1.38173	3.72809	ITIH5;SNED1;STEAP3;OLFML2B;CFH;TNFAIP6;TSHZ2;DPT;UAP1;PRELP;RRBP1;LAMC1;NENF;CD34;CD55;TNS1;PDIA3;CADM3;GSN;IGFBP5;PRRX1;FN1;COL3A1;COL5A1;COL5A2;ANGPTL2;ATF3;DDR2;FBN1
old_vs_young_down	ChEA_2022	CEBPA 23403033 ChIP-Seq LIVER Mouse	11/454	0.0678497	0.132904	1.71474	4.61345	NISCH;C3;PNP;CFH;TNFAIP6;CTSL;SERPINF1;S100A13;FOSB;XDH;ATF3
old_vs_young_down	ChEA_2022	RARA 24833708 ChIP-Seq LIVER Mouse	28/1437	0.0679686	0.132904	1.3881	3.7322	LGALS3BP;APP;SLFN5;TNXB;CEBPD;SLC43A3;FBLN1;PRELP;RRBP1;AEBP1;ADAMTS1;GRB10;NDN;EMILIN2;IGFBP6;LBP;EGR1;SCARA5;GFPT2;MMP2;PCOLCE;FOS;KLF6;TXNIP;PPIB;CFB;PLA1A;LY6E
old_vs_young_down	ChEA_2022	UTX 26944678 Chip-Seq JUKART Human	31/1621	0.0689018	0.134055	1.36403	3.64887	LGALS3BP;SLC43A3;RPLP1;ADM;RRBP1;CRIP1;ZFP36L1;PLAC8;ZFP36;ADAMTS1;SERPINH1;SCN7A;JUNB;TMSB10;IER2;EGR1;JUN;GSTM1;ANXA1;RNASE4;EEF1A1;KLF6;NFIA;NOVA1;OGN;MXRA8;PMP22;DPEP1;CD248;MXRA7;CD47
old_vs_young_down	ChEA_2022	POU3F2 20337985 ChIP-ChIP 501MEL Human	26/1319	0.0690423	0.134055	1.40278	3.74968	CFH;LAMA2;SLC4A4;PLAC8;ADAMTSL1;BASP1;ADAMTS1;POSTN;ANXA1;LUM;FN1;ASPN;DCN;TGFBR2;ZEB2;COL3A1;COL1A2;MAF;NOVA1;DLC1;COL5A2;OGN;KLF9;CD47;IL6ST;CREB5
old_vs_young_down	ChEA_2022	ETS2 20176728 ChIP-ChIP TROPHOBLAST STEM CELLS Mouse	5/151	0.0692105	0.134055	2.35088	6.27826	LIMA1;LAMB2;RNASE4;GPC6;ATF3
old_vs_young_down	ChEA_2022	RUNX1 22412390 ChIP-Seq EML Mouse	30/1561	0.069277	0.134055	1.37007	3.6576	CEBPD;PRELP;AEBP1;METRNL;UBB;CTSL;FCGRT;JUNB;XDH;TMSB10;IER2;SERF2;EGR1;JUND;ANXA1;DUSP1;IGFBP4;FOS;GNG12;PLXDC2;NISCH;MMP14;TPPP3;KLF6;CCDC80;NEDD4;CD302;CFB;GAS7;LY6E
old_vs_young_down	ChEA_2022	CREB1 26743006 Chip-Seq LNCaP-abl Human	31/1626	0.0711061	0.137238	1.35938	3.59362	ERRFI1;LRP1;CD81;COL14A1;ADM;LAMC1;LOXL1;CYGB;ZFP36;ADAMTS1;CTSK;SERPINH1;IER2;PDGFRA;JUN;ACE;GPX3;HEG1;OSR1;GNG12;COL1A1;KLF6;MARCKS;SFRP2;COL1A2;NFIA;NOVA1;MXRA8;PMP22;FOSB;DPEP1
old_vs_young_down	ChEA_2022	IRF4 20064451 ChIP-Seq CD4+T Mouse	17/795	0.0720445	0.138333	1.51532	3.98599	SLFN5;JUN;CCL11;OLFML2B;LAMA2;ROCK2;OSR1;MGST1;LPL;LAMC1;PRSS23;ASPN;DPP4;TMEM100;CXCL12;CCL2;PPIC
old_vs_young_down	ChEA_2022	CBP 20019798 ChIP-Seq JUKART Human	17/795	0.0720445	0.138333	1.51532	3.98599	SLFN5;JUN;CCL11;OLFML2B;LAMA2;ROCK2;OSR1;MGST1;LPL;LAMC1;PRSS23;ASPN;DPP4;TMEM100;CXCL12;CCL2;PPIC
old_vs_young_down	ChEA_2022	SOX2 19030024 ChIP-ChIP MESCs Mouse	14/625	0.0723447	0.138552	1.58558	4.16423	EGR1;IFITM2;ZFP36L1;NFKBIA;TMEM100;TGFBR3;KLF6;MAF;CXCL12;UBB;BASP1;SERPINH1;IL6ST;GPC6
old_vs_young_down	ChEA_2022	POU5F1 26923725 Chip-Seq MESODERM Mouse	10/406	0.0728259	0.13876	1.74188	4.56318	IL33;ZEB2;MARCKS;MAF;CXCL12;RPLP1;EBF1;PMEPA1;THBS2;CREB5
old_vs_young_down	ChEA_2022	TEAD4 26923725 Chip-Seq HEMANGIOBLAST Mouse	10/406	0.0728259	0.13876	1.74188	4.56318	IL33;ZEB2;MARCKS;MAF;CXCL12;RPLP1;EBF1;PMEPA1;THBS2;CREB5
old_vs_young_down	ChEA_2022	PHF8 20622853 ChIP-Seq HELA Human	30/1574	0.0752455	0.143005	1.35756	3.51201	ITIH5;ERRFI1;ECM1;OLFML2B;CFH;CSF1;DPT;UAP1;PRELP;LAMC1;NENF;PDPN;CD34;CD55;CADM3;JUN;POSTN;GSTM1;PRRX1;GNG12;PLXDC2;BICC1;TGFBR3;KLF6;NFIA;MFAP2;MXRA8;NBL1;ATF3;DDR2
old_vs_young_down	ChEA_2022	GATA1 19941827 ChIP-Seq MEL Mouse	28/1453	0.0755708	0.143083	1.37131	3.54167	LGALS3BP;ECM1;STEAP3;NFIX;SLC43A3;CD81;ADM;RRBP1;CRIP1;LAPTM4A;ZFP36;LAMP1;CTSL;GRB10;IGFBP6;IL33;GFPT2;TGFBR3;MMP14;NFIA;COL5A1;NEDD4;MFAP2;TXNIP;CD47;PI16;ATF3;GAS7
old_vs_young_down	ChEA_2022	TFAP2C 20629094 ChIP-Seq MCF-7 Human	21/1034	0.0756705	0.143083	1.44089	3.71945	ERRFI1;SNED1;NTRK2;SPARC;IGFBP5;SCARA5;SEMA3C;CD81;SERPINF1;ELN;OSR1;DPT;METRNL;COL5A1;S100A16;PLAU;PMEPA1;CD55;DDR2;GAS7;TXNDC5
old_vs_young_down	ChEA_2022	LMO2 26923725 Chip-Seq HEMOGENIC-ENDOTHELIUM Mouse	29/1517	0.0771518	0.145514	1.36066	3.48599	ERRFI1;ARF4;NID1;FSTL1;HSP90B1;TMEM100;LIMA1;CLEC3B;DPYSL3;CTSH;LBP;TXNDC5;PDGFRA;EDN1;GSTM1;GPX3;FST;EBF1;AR;ZEB2;KLF6;LRRN4CL;CD302;CD47;PI16;PPIB;ATF3;GAS7;LY6E
old_vs_young_down	ChEA_2022	TBL1 22424771 ChIP-Seq 293T Human	30/1579	0.0776339	0.145862	1.35281	3.45744	ITIH5;ERRFI1;OLFML2B;CSF1;DPT;PRELP;THY1;LAMC1;NENF;NID1;TMEM100;PDPN;CD34;CD55;JUN;PRRX1;GNG12;PLXDC2;DCN;BICC1;TGFBR3;KLF6;CXCL12;NFIA;NOVA1;MFAP2;MXRA8;NBL1;ATF3;DDR2
old_vs_young_down	ChEA_2022	FOXO3 23340844 ChIP-Seq DLD1 Human	13/576	0.0777279	0.145862	1.59608	4.07726	ERRFI1;IL33;SLFN5;SCARA3;DUSP1;PLXDC2;KLF4;BICC1;TGFBR3;KLF6;DPYSL3;KLF9;TXNIP
old_vs_young_down	ChEA_2022	GATA2 26923725 Chip-Seq HEMANGIOBLAST Mouse	3/69	0.078721	0.146985	3.11118	7.90814	ECM1;ANXA1;ANTXR1
old_vs_young_down	ChEA_2022	OCT4 19829295 ChIP-Seq ESCs Human	30/1583	0.0795822	0.148222	1.34903	3.41434	LGALS3BP;TNXB;ELN;ADM;FBLN1;PRELP;AEBP1;ANTXR1;C3;SMPD3;ADAMTS2;CLEC3B;LAMP1;UBB;HAS1;PDPN;LAMP2;TIMP2;APOD;LBP;TNS1;SCARA3;FST;SOD3;RCN3;IGSF10;COL5A1;PMP22;FOSB;CD302
old_vs_young_down	ChEA_2022	TCF7L2 21901280 ChIP-Seq H4IIE Rat	17/807	0.0800562	0.148668	1.49135	3.76571	IL33;NTRK2;NFIX;RPLP1;MGST1;HTRA1;ZBTB20;ADM;LAMC1;SMPD3;EFEMP1;NFIA;DLC1;PSAP;PPIB;JUNB;CTSB
old_vs_young_down	ChEA_2022	CTCF 21964334 Chip-Seq Bcells Human	31/1646	0.0804203	0.148668	1.34106	3.38012	CDKN1C;IFITM2;COL14A1;ELN;ADM;RRBP1;LAMC1;PRSS23;ZFP36L1;SMPD3;THBD;CSRP2;CTSK;IGFBP6;XDH;IER2;EGR1;EDN1;IGFBP5;IGFBP4;FST;RNASE4;PCOLCE;COL1A1;MARCKS;MAF;CXCL12;NEDD4;TXNIP;DPEP1;ITM2B
old_vs_young_down	ChEA_2022	SA1 27219007 Chip-Seq ERYTHROID Human	31/1646	0.0804203	0.148668	1.34106	3.38012	ERRFI1;CSF1;LRP1;ELN;HTRA1;DPT;ADM;LAMC1;CRIP1;LOXL1;FLRT2;S100A16;TIMP2;NDN;SLIT3;CD34;JUND;IGFBP4;MMP2;FOS;GNG12;PLXDC2;COL1A1;NFKBIA;IGSF10;KLF6;CCDC80;CXCL12;NFIA;LRRN4CL;NBL1
old_vs_young_down	ChEA_2022	GATA3 22897851 ChIP-Seq JUKARTE6-1 Human	30/1587	0.081564	0.150409	1.34526	3.37173	SNED1;OLFML2B;CEBPD;GDA;HTRA3;HTRA1;LAMC1;NID1;CRIP1;FSTL1;LAMP1;MAN2A1;DPYSL3;PDPN;SLIT3;CD34;TNS1;PDGFRA;EDN1;GSN;DUSP1;FST;MMP2;EBF1;ASPN;TGFBR2;SFRP2;NFIA;TXNIP;ANGPTL2
old_vs_young_down	ChEA_2022	GF1B 26923725 Chip-Seq HPCs Mouse	25/1284	0.0820924	0.150738	1.38257	3.45631	ITIH5;SLC4A4;LIMA1;CLEC3B;DPYSL3;CD55;TNS1;EGR1;JUN;EDN1;GSN;MMP2;FOS;TGFBR3;ZEB2;MARCKS;NFIA;COL5A1;NEDD4;PMP22;FKBP9;PI16;PPIB;ATF3;CREB5
old_vs_young_down	ChEA_2022	GATA1 30185409 ChIP-Seq K562 Mouse BoneMarrow Leukemia	17/810	0.0821474	0.150738	1.48548	3.71256	JUN;RAMP2;ANXA3;CD81;HTRA3;ZFP36L1;TGFBR3;IGSF10;ZEB2;TUBA1A;NFIA;QPCT;SERPINH1;EMILIN2;PI16;CD34;CTSB
old_vs_young_down	ChEA_2022	OCT1 27270436 Chip-Seq PROSTATE Human	30/1591	0.0835796	0.152916	1.34152	3.3296	LGALS3BP;SLFN5;SPARC;NFIX;TNXB;COL14A1;PLAT;CXCL1;CXCL13;ZFP36L1;DPP4;LIMA1;LAMP2;GRB10;EMILIN2;CCL2;ANXA1;PRRX1;ANXA3;HEG1;GFPT2;TGFBR2;RCN3;CXCL12;COL5A1;ANGPTL2;FOSB;GAS7;FBN1;CREB5
old_vs_young_down	ChEA_2022	SPI1 26923725 Chip-Seq MACROPHAGESS Mouse	28/1469	0.0837444	0.152916	1.3549	3.36013	ERRFI1;SLFN5;CEBPD;ROCK2;LPL;PRELP;THY1;LOXL1;ADAMTS2;CLEC3B;LAMP1;CCL7;PLAU;PSAP;EGR1;GSTM1;IGFBP4;MMP2;GNG12;TGFBR2;UGDH;ALDH1A3;MMP14;COL5A1;MFAP2;PPIB;ATF3;DDR2
old_vs_young_down	ChEA_2022	NFYB 21822215 ChIP-Seq K562 Human	30/1594	0.0851136	0.155036	1.33873	3.29831	ITIH5;ERRFI1;OLFML2B;CFH;CSF1;DPT;ADM;PRELP;LAMC1;NENF;NID1;PRSS23;PDPN;PSAP;CD34;CD55;CADM3;JUN;PRRX1;GNG12;PLXDC2;BICC1;TGFBR3;KLF6;CXCL12;NFIA;MFAP2;MXRA8;NBL1;DDR2
old_vs_young_down	ChEA_2022	PGR 26153859 ChIP-Seq MCF-7 Human BreastCancer	17/816	0.0864366	0.157062	1.47385	3.6085	NTRK2;GSTM2;ACE;GSTM1;CSF1;RRBP1;METRNL;CRIP1;ALDH1A3;ADGRD1;PNP;CSRP2;SERPINH1;TXNIP;PMEPA1;FKBP9;IGFBP6
old_vs_young_down	ChEA_2022	SALL4 18804426 ChIP-ChIP MESCs Mouse	16/761	0.0887511	0.159727	1.4865	3.60019	IFITM3;EDN1;FN1;HTRA1;LAMC1;THBS2;ZFP36L1;NFKBIA;UBB;BASP1;PDPN;KLF9;IL6ST;JUNB;LY6E;TXNDC5
old_vs_young_down	ChEA_2022	ASH2L 23239880 ChIP-Seq MESCs Mouse	46/2603	0.0888502	0.159727	1.26467	3.06152	IFITM3;ERRFI1;IFITM2;TNFAIP6;CEBPD;COL14A1;ROCK2;TSHZ2;LAMC1;ZFP36L1;PLAC8;ADAMTSL1;DPP4;TMEM100;LAPTM4A;ZFP36;CSRP2;TUBA1A;DPYSL3;TIMP3;APOD;IER2;CD55;TNS1;TXNDC5;EGR1;NTRK2;EDN1;SERPINF1;HEG1;GFPT2;EBF1;EEF1A1;NFKBIA;MMP14;KLF6;MARCKS;DLC1;KLF9;PMP22;CD47;IL6ST;ITM2B;PLA1A;VGLL3;FGFR1
old_vs_young_down	ChEA_2022	XRN2 22483619 ChIP-Seq HELA Human	25/1296	0.088961	0.159727	1.36863	3.31148	ARF4;RPL10;CD81;ADM;HSP90B1;PNP;TUBA1A;UBB;ADAMTS1;S100A13;CKB;RPS2;TMSB10;IER2;SERF2;CD55;JUN;DUSP1;SERPINF1;GNG12;EEF1A1;ZEB2;CCDC80;AXL;MXRA8
old_vs_young_down	ChEA_2022	CTCF 27219007 Chip-Seq ERYTHROID Human	31/1663	0.0889753	0.159727	1.32584	3.20774	ERRFI1;SPON2;OLFML2B;CSF1;SLC43A3;ADM;LAMC1;PRSS23;LOXL1;THBD;FLRT2;BASP1;PLAU;PSAP;S100A13;CKB;IER2;JUN;ACE;JUND;IGFBP5;IGFBP4;MMP2;PLXDC2;TGFBR2;TGFBR3;MAF;CXCL12;NFIA;DPEP1;NBL1
old_vs_young_down	ChEA_2022	BCL6 25482012 ChIP-Seq CML-JURL-MK1 Human	30/1605	0.0909023	0.162794	1.32857	3.18587	LGALS3BP;SNED1;NFIX;SLC43A3;CD81;LRRC17;PLAC8;TMEM100;LIMA1;CLEC3B;HAS1;APOD;CD34;SPTBN1;TNS1;CTSB;TXNDC5;PDGFRA;GSTM2;EBF1;EEF1A1;NFKBIA;IGSF10;KLF6;MAF;BMP1;COL5A1;COL5A2;ANGPTL2;CREB5
old_vs_young_down	ChEA_2022	CTNNB1 20460455 ChIP-Seq HCT116 Human	17/824	0.0923783	0.164297	1.45862	3.47424	STEAP3;LAMA2;LRP1;LAMA4;TSHZ2;FN1;ZBTB20;METRNL;TGFBR2;TGFBR3;LIMA1;MARCKS;KLF9;CTSB;DDR2;GAS7;CREB5
old_vs_young_down	ChEA_2022	STAT3 18555785 ChIP-Seq MESCs Mouse	28/1485	0.0925017	0.164297	1.33885	3.18717	TNFAIP6;COL14A1;ELN;LAMC1;PRSS23;ZFP36L1;ADAMTSL1;LAPTM4A;TUBA1A;S100A16;GRB10;TIMP3;GPC6;IER2;TNS1;IL33;ANXA3;HEG1;OSR1;GFPT2;EBF1;KLF4;MFAP5;IGSF10;TPPP3;KLF6;DLC1;KLF9
old_vs_young_down	ChEA_2022	RARB 24833708 ChIP-Seq LIVER Mouse	27/1424	0.0926238	0.164297	1.34577	3.20187	LGALS3BP;ITIH5;SLFN5;CEBPD;LRP1;PCOLCE2;FBLN1;UAP1;AEBP1;LIMA1;ADAMTS2;TIMP2;EMILIN2;PMEPA1;LBP;EGR1;SCARA5;IGFBP4;PCOLCE;ALDH1A3;LRRN4CL;RHOJ;TXNIP;CD248;CD302;PPIB;CFB
old_vs_young_down	ChEA_2022	HOXB13 26457646 ChIP-Seq LNCaP Human Prostate Carcinoma	27/1424	0.0926238	0.164297	1.34577	3.20187	ITIH5;ERRFI1;NFIX;PCOLCE2;SEMA3C;COL14A1;ROCK2;ZBTB20;UAP1;NENF;DPP4;LIMA1;CSRP2;PDPN;PSAP;PMEPA1;SLIT3;JUNB;XDH;CD55;IL33;NTRK2;FN1;MAF;NEDD4;SELENOP;ATF3
old_vs_young_down	ChEA_2022	GATA3 27048872 Chip-Seq THYMUS Human	30/1617	0.0975143	0.172364	1.31765	3.06718	ERRFI1;SNED1;RPLP1;RRBP1;AEBP1;SLC4A4;CRIP1;ZFP36L1;PLAC8;SMPD3;ZFP36;PNP;LAMP1;PLAU;MAN2A1;PSAP;CTSH;SCN7A;SPTBN1;ANXA1;RNASE4;FOS;ZEB2;MARCKS;TXNIP;DPEP1;COL6A3;CD248;PI16;LY6E
old_vs_young_down	ChEA_2022	TP53 16413492 ChIP-PET HCT116 Human	7/269	0.0976342	0.172364	1.83605	4.27163	GSN;LAMA2;FST;GPC3;FBLN1;ATF3;GAS7
old_vs_young_down	ChEA_2022	MYCN 19997598 ChIP-ChIP NEUROBLASTOMA Human	5/169	0.0999781	0.175704	2.09093	4.815	C4B;NFIX;TNXB;S100A13;TNS1
old_vs_young_down	ChEA_2022	IRF8 21731497 ChIP-ChIP J774 Mouse	6/219	0.099998	0.175704	1.93384	4.45287	ADAMTS2;LAMP1;GDA;NEDD4;XDH;CTSB
old_vs_young_down	ChEA_2022	P53 22127205 ChIP-Seq FIBROBLAST Human	12/545	0.10046	0.176101	1.55307	3.56894	IL33;JUND;MAF;QPCT;RRBP1;THY1;CXCL13;THBS2;SLC4A4;GPC6;ATF3;DCN
old_vs_young_down	ChEA_2022	SALL1 21062744 ChIP-ChIP HESCs Human	3/77	0.10125	0.177068	2.77371	6.35225	EEF1A1;KLF6;TPPP3
old_vs_young_down	ChEA_2022	POU5F1 16518401 ChIP-PET MESCs Mouse	17/836	0.101771	0.177563	1.43634	3.28208	NFIX;CFH;TNFAIP6;EBF1;LOXL1;ZFP36L1;TGFBR3;MFAP5;ADAMTS2;KLF6;UBB;APOD;SLIT3;CKB;IL6ST;PLA1A;FGFR1
old_vs_young_down	ChEA_2022	MAF 26560356 Chip-Seq TH2 Human	30/1627	0.103263	0.179745	1.30868	2.97132	APP;ERRFI1;SPON2;SLC43A3;CD81;COL14A1;RPLP1;TSHZ2;UAP1;THY1;LSP1;LOXL1;ZFP36L1;DPP4;ZFP36;PLAU;ADAMTS1;CTSK;SERPINH1;CKB;SPTBN1;JUN;GPX3;TGFBR2;NFKBIA;MXRA8;TXNIP;CD248;NBL1;ATF3
old_vs_young_down	ChEA_2022	YY1 22570637 ChIP-Seq MALME-3M Human	17/839	0.104209	0.180969	1.43087	3.23571	ARF4;PRRX1;LRRC17;HTRA1;PRELP;LAMC1;KLF4;DCN;SMPD3;EEF1A1;KLF6;MAF;UBB;COL5A1;FOSB;PI16;JUNB
old_vs_young_down	ChEA_2022	RNF2 27304074 Chip-Seq NSC Mouse	16/782	0.105821	0.182674	1.44415	3.24357	EDN1;ANXA1;IGFBP4;RPLP1;OSR1;KLF4;MAF;ADAMTS1;DLC1;KLF9;GPC3;NDN;CKB;GPC6;ATF3;ITM2B
old_vs_young_down	ChEA_2022	GATA3 30127528 ChIP-Seq BE2C Human Brain Neuroblastoma	16/782	0.105821	0.182674	1.44415	3.24357	ERRFI1;COL14A1;LUM;TSHZ2;FOS;CRIP1;DCN;BICC1;SMPD3;ADGRD1;S100A16;DLC1;PSAP;SLIT3;PI16;TNS1
old_vs_young_down	ChEA_2022	FLI1 26923725 Chip-Seq HEMOGENIC-ENDOTHELIUM Mouse	27/1446	0.105926	0.182674	1.32331	2.97086	APP;SLFN5;CSF1;CEBPD;PCOLCE2;HTRA1;FBLN1;ANTXR1;HSP90B1;ADAMTS5;CSRP2;UBB;ADAMTS1;EMILIN2;JUN;SERPINF1;MMP2;FOS;ALDH1A3;COL1A2;CXCL12;LRRN4CL;CD302;CD47;PI16;PPIB;FGFR1
old_vs_young_down	ChEA_2022	IRF1 21803131 ChIP-Seq MONOCYTES Human	7/276	0.1079	0.185648	1.78763	3.98025	ZEB2;RHOJ;TIMP3;ZBTB20;ATF5;ANTXR1;DCN
old_vs_young_down	ChEA_2022	CTCF 33576154 ChIP-Seq Human PerigastricLN ProstateCancer	41/2328	0.108734	0.186651	1.25442	2.78336	APP;RAMP2;TNXB;CEBPD;SEMA3C;COL14A1;ELN;ZBTB20;RRBP1;ANTXR1;ZFP36L1;PLAC8;ADAMTSL1;BASP1;DPYSL3;PMEPA1;SLIT3;CKB;IGFBP6;IER2;TNS1;EGR1;CYB5A;EDN1;ACE;SCARA5;DUSP1;IGFBP4;LAMB2;RNASE4;DCN;COL1A1;SFRP4;IGSF10;ADGRD1;KLF6;MARCKS;CCDC80;COL1A2;MAF;BMP1
old_vs_young_down	ChEA_2022	CHD7 19251738 ChIP-ChIP MESCs Mouse	4/128	0.115853	0.198415	2.20911	4.7616	EEF1A1;RPL10;TIMP3;SERF2
old_vs_young_down	ChEA_2022	VDR 24763502 ChIP-Seq THP-1 Human	20/1034	0.116823	0.199618	1.36577	2.93243	GSN;CEBPD;ANXA3;RPLP1;OSR1;KLF4;CRIP1;HSP90B1;EEF1A1;NFKBIA;ZEB2;ZFP36;MARCKS;MAF;S100A16;BASP1;KLF9;CD248;GAS7;LY6E
old_vs_young_down	ChEA_2022	NR3C2 34362910 ChIP-Seq WistarRat Hippocampus Stress	19/974	0.117095	0.199625	1.37689	2.9531	TNXB;LAMA2;LAMB2;HTRA1;LAMC1;COL1A1;NFKBIA;TGFBR3;ZFP36;ADAMTS2;AXL;TIMP3;EMILIN2;SLIT3;FKBP9;JUNB;TNS1;GAS7;FBN1
old_vs_young_down	ChEA_2022	MECOM 23826213 ChIP-Seq KASUMI Mouse	28/1527	0.118328	0.201266	1.29834	2.77104	IFITM3;LGALS3BP;ARF4;SLFN5;CEBPD;RRBP1;THY1;PLAC8;LAPTM4A;TUBA1A;CTSL;JUNB;IER2;TNS1;JUN;ANXA3;IGFBP4;HEG1;RNASE4;PLXDC2;NFKBIA;UGDH;ZEB2;BMP1;TXNIP;PI16;GAS7;LY6E
old_vs_young_down	ChEA_2022	RUNX 20019798 ChIP-Seq JUKART Human	11/505	0.118625	0.201311	1.53364	3.26941	RCN3;TGFBR3;CYB5A;MAF;OSR1;FOS;CD47;LAMC1;CD34;SPTBN1;TGFBR2
old_vs_young_down	ChEA_2022	BMI1 23680149 ChIP-Seq NPCS Mouse	17/860	0.122289	0.207057	1.39368	2.92863	SLFN5;EDN1;IGFBP5;CEBPD;SEMA3C;PRRX1;COL14A1;FST;OSR1;EBF1;LOXL2;ZFP36L1;MAF;GRB10;TXNIP;NDN;ATF3
old_vs_young_down	ChEA_2022	CCND1 20090754 ChIP-ChIP RETINA Mouse	27/1472	0.123171	0.207664	1.29766	2.71753	ITIH5;APP;RPL10;LRP1;RPLP1;LAMC1;LOXL2;ZFP36L1;LAPTM4A;UBB;PSAP;GPC6;IER2;EGR1;PDGFRA;JUN;IGFBP5;PRRX1;DUSP1;IGFBP4;FN1;FOS;KLF6;MARCKS;COL1A2;NFIA;FOSB
old_vs_young_down	ChEA_2022	AR 27623747 ChIP-Seq 22Rv1 Mouse Prostate Carcinoma	48/2805	0.123595	0.207801	1.21965	2.54998	SPON2;SPARC;NFIX;GDA;COL14A1;MGST1;HTRA1;ZBTB20;PRELP;LSP1;NENF;NID1;LOXL1;CYGB;LOXL2;SMPD3;PNP;BASP1;FCGRT;DPYSL3;GRB10;IGFBP6;CTSB;TXNDC5;IL33;EDN1;GPX3;HEG1;KLF4;BICC1;MFAP5;MMP14;CCDC80;SFRP2;COL5A1;AXL;RHOJ;COL5A2;COL6A1;MXRA8;PMP22;TXNIP;CD47;ATF3;DDR2;GAS7;FBN1;CREB5
old_vs_young_down	ChEA_2022	SREBP1 19666523 ChIP-Seq LIVER Mouse	12/567	0.123844	0.207801	1.48979	3.11178	ERRFI1;NTRK2;JUN;ZFP36;FLRT2;LAMP1;PCOLCE2;FN1;SLIT3;NENF;GNG12;ATF3
old_vs_young_down	ChEA_2022	KLF4 25985364 ChIP-Seq ATHEROSCLEROSIS LESION Mouse	17/865	0.126853	0.212372	1.38509	2.85983	APP;LPL;UAP1;PLXDC2;FSTL1;ZFP36L1;TGFBR2;LIMA1;COL3A1;LAPTM4A;ADAMTS2;MARCKS;FNDC1;FLRT2;NFIA;NOVA1;TMSB10
old_vs_young_down	ChEA_2022	ESR1 22217937 ChIP-Seq MCF-7 Human BreastCancer	4/133	0.128212	0.214166	2.12295	4.36068	LAPTM4A;JUND;IGFBP4;LAMP2
old_vs_young_down	ChEA_2022	SPI1 20517297 ChIP-Seq HL60 Human	19/990	0.13072	0.217867	1.35304	2.75303	IFITM3;IL33;GSTM1;JUND;HEG1;ZBTB20;LPL;LAMC1;LSP1;NENF;ANTXR1;TGFBR2;C3;MARCKS;MAN2A1;SLIT3;PI16;JUNB;TXNDC5
old_vs_young_down	ChEA_2022	SOX2 22085726 ChIP-Seq NPCs Mouse	26/1430	0.137898	0.229317	1.28409	2.5441	CXCL1;RRBP1;ANTXR1;ZFP36L1;LIMA1;CLEC3B;LAMP1;UBB;S100A16;PDPN;EMILIN2;IGFBP6;LBP;SERF2;LUM;SERPINF1;RARRES2;FOS;DCN;NFKBIA;IGSF10;MAF;COL5A1;LRRN4CL;OGN;TXNIP
old_vs_young_down	ChEA_2022	RUNX1 30185409 ChIP-Seq K562 Mouse BoneMarrow Leukemia	7/296	0.140242	0.232695	1.66221	3.26522	TGFBR3;ZEB2;ANXA3;PI16;CD34;ATF3;ZFP36L1
old_vs_young_down	ChEA_2022	NR3C2 34362910 ChIP-Seq WistarRat Hippocampus	27/1496	0.140557	0.2327	1.27478	2.5013	SPARC;TNXB;LAMA2;SEMA3C;CD81;HTRA1;ZBTB20;SLC4A4;ZFP36;ADAMTS2;MAN2A1;TIMP3;SLIT3;TNS1;JUN;JUND;LAMB2;PLXDC2;COL1A1;NFKBIA;TGFBR3;AXL;DLC1;KLF9;GAS7;VGLL3;FBN1
old_vs_young_down	ChEA_2022	VDR 21846776 ChIP-Seq THP-1 Human	13/641	0.141566	0.23385	1.42603	2.78787	GSN;CEBPD;NENF;HSP90B1;EEF1A1;THBD;ZEB2;ZFP36;S100A16;ATF5;JUNB;CTSB;GAS7
old_vs_young_down	ChEA_2022	GBX2 23144817 ChIP-Seq PC3 Human	5/191	0.145296	0.239481	1.84154	3.5523	EEF1A1;LAMA2;COL14A1;SLIT3;BICC1
old_vs_young_down	ChEA_2022	E2F1 17053090 ChIP-ChIP MCF-7 Human	25/1380	0.147645	0.242815	1.27794	2.44462	NFIX;LRP1;RPLP1;MGST1;RRBP1;METRNL;ZFP36L1;C3;SMPD3;TMEM100;ADAMTS5;UBB;CCL7;ADAMTS1;GPC3;CCL2;APOD;RPS2;IGFBP6;SERF2;RNASE4;NEDD4;PPIB;ITM2A;GAS7
old_vs_young_down	ChEA_2022	AR 21572438 ChIP-Seq LNCaP Human	4/141	0.149064	0.24461	1.99816	3.80326	JUN;BASP1;COL14A1;DCN
old_vs_young_down	ChEA_2022	SETDB1 19884257 ChIP-Seq MESCs Mouse	29/1634	0.149794	0.245268	1.25337	2.37952	IFITM3;NFIX;OLFML2B;COL14A1;FBLN1;NENF;LOXL1;CYGB;ZFP36L1;C4B;LIMA1;CLEC3B;CSRP2;UBB;PSAP;GRB10;CTSH;IER2;DUSP1;SERPINF1;OSR1;MMP2;EBF1;COL1A1;NFKBIA;MFAP2;DPEP1;CD47;LY6E
old_vs_young_down	ChEA_2022	HOXB7 26014856 ChIP-Seq BT474 Human	28/1573	0.151379	0.247046	1.2565	2.37224	SNED1;SPARC;OLFML2B;LRP1;SEMA3C;LPL;PRELP;LAMC1;NID1;CLEC3B;CTSK;DPYSL3;LAMP2;CTSH;PMEPA1;IER2;CD55;DUSP1;IGFBP4;EEF1A1;NFKBIA;UGDH;IGSF10;COL1A2;MXRA7;GAS7;VGLL3;FGFR1
old_vs_young_down	ChEA_2022	SOX4 29892750 ChIP-Seq EML Mouse BoneMarrow	4/142	0.151758	0.247046	1.98358	3.73998	MAF;LRP1;PCOLCE2;ROCK2
old_vs_young_down	ChEA_2022	MYC 19079543 ChIP-ChIP MESCs Mouse	19/1013	0.151875	0.247046	1.32011	2.48801	LGALS3BP;POSTN;RPL10;RPLP1;THY1;PRSS23;ZFP36L1;EEF1A1;LAPTM4A;ZFP36;DLC1;NEDD4;KLF9;TIMP2;TXNIP;RPS2;IL6ST;IER2;FGFR1
old_vs_young_down	ChEA_2022	HNF4A 19761587 ChIP-ChIP CACO-2 Human	15/771	0.153479	0.249111	1.36753	2.56302	EDN1;LRP1;SEMA3C;DUSP1;ROCK2;LAMB2;FN1;LAMC1;EEF1A1;NFKBIA;LAPTM4A;LAMP2;SERPINH1;ATF5;PPIC
old_vs_young_down	ChEA_2022	PBX1 22567123 ChIP-ChIP OVCAR3 Human	29/1640	0.154354	0.249459	1.24829	2.33244	ITIH5;SLFN5;ECM1;CCL11;SLC43A3;GDA;ZBTB20;PLAT;TMEM100;CTSK;EMILIN2;SCN7A;SPTBN1;EDN1;SCARA5;GPX3;RNASE4;FOS;SOD3;AR;BMP1;NOVA1;RHOJ;KLF9;PMP22;SERPING1;TXNIP;DDR2;GAS7
old_vs_young_down	ChEA_2022	HTT 18923047 ChIP-ChIP STHdh Human	7/304	0.154363	0.249459	1.61677	3.02085	SNED1;LUM;MGST1;ADM;JUNB;XDH;FBN1
old_vs_young_down	ChEA_2022	FOXA1 21572438 ChIP-Seq LNCaP Human	28/1578	0.155269	0.25038	1.25211	2.33216	SNED1;CCL11;TNFAIP6;LRRC17;MGST1;LAMC1;PRSS23;ISLR;CLEC3B;CCL7;PDPN;GRB10;CTSH;CCL2;SCN7A;XDH;GSTM2;PRRX1;DUSP1;SERPINF1;AR;MMP14;SFRP2;BMP1;SERPING1;PTX3;CD47;ITM2B
old_vs_young_down	ChEA_2022	NANOG 18700969 ChIP-ChIP MESCs Mouse	5/196	0.156656	0.25207	1.79287	3.32345	DPP4;IFITM2;FN1;THBS2;TMSB10
old_vs_young_down	ChEA_2022	TAL1 30185409 ChIP-Seq HPC Mouse BoneMarrow Leukemia	37/2154	0.157288	0.252542	1.21535	2.248	CDKN1C;ITIH5;CFH;SEMA3C;CD81;COL14A1;ZBTB20;LPL;ADM;SLC4A4;PRSS23;MEDAG;PLAC8;EFEMP1;FLRT2;TIMP2;EMILIN2;TXNDC5;EGR1;CADM3;ANXA1;LUM;DCN;EEF1A1;ZEB2;COL3A1;KLF6;CCDC80;COL1A2;NOVA1;DLC1;NEDD4;CD47;ITM2A;PLA1A;GAS7;VGLL3
old_vs_young_down	ChEA_2022	CREB1 26743006 Chip-Seq LNCaP Human	29/1645	0.158215	0.253472	1.24409	2.29385	LGALS3BP;LAMC1;CRIP1;LOXL1;ZFP36;MAN2A1;CTSK;JUNB;IER2;CD55;TXNDC5;EGR1;JUN;ACE;LAMB2;GNG12;BICC1;COL1A1;NFKBIA;KLF6;COL1A2;NFIA;NOVA1;NEDD4;COL6A1;MXRA8;PMP22;TXNIP;FOSB
old_vs_young_down	ChEA_2022	FOXM1 26456572 ChIP-Seq MCF-7 Human BreastCancer	10/478	0.15855	0.253472	1.46841	2.70434	APP;LIMA1;KLF6;NFIA;SEMA3C;S100A16;DLC1;GRB10;PMP22;FOS
old_vs_young_down	ChEA_2022	TFAP2A 35110662 ChIP-Seq HEPM Human Embryo	21/1144	0.158985	0.253472	1.2921	2.3761	GSN;LAMB2;HEG1;CAVIN3;MMP2;EBF1;ZFP36L1;ADAMTS5;ZEB2;COL5A1;S100A16;PLAU;DLC1;MFAP2;MXRA8;S100A13;ATF5;JUNB;CD55;TNS1;CREB5
old_vs_young_down	ChEA_2022	ETS1 22383799 ChIP-Seq G1ME Mouse	25/1394	0.159228	0.253472	1.2639	2.32232	RPLP1;UAP1;NENF;PNP;FLRT2;UBB;MAN2A1;ABI3BP;JUNB;XDH;IER2;CD55;TXNDC5;EGR1;JUND;IGFBP5;RARRES2;ASPN;EEF1A1;NFKBIA;IGSF10;COL3A1;CD47;NBL1;FBN1
old_vs_young_down	ChEA_2022	CDX2 19796622 ChIP-Seq MESCs Mouse	6/252	0.160787	0.255407	1.67159	3.05513	APP;ERRFI1;EDN1;SCARA3;LAMA2;PMP22
old_vs_young_down	ChEA_2022	ENL 26711339 ChIP-Seq SEM Human Blood Leukemia	27/1523	0.161783	0.256443	1.24992	2.27673	APP;ARF4;CD81;ZFP36L1;PLAC8;LAPTM4A;TUBA1A;MAN2A1;GRB10;GPC6;IER2;SPTBN1;TXNDC5;NTRK2;JUND;GSN;EBF1;PLXDC2;BICC1;TGFBR2;EEF1A1;UGDH;MMP14;ZEB2;PMP22;MXRA7;GAS7
old_vs_young_down	ChEA_2022	MEIS1 26253404 ChIP-Seq OPTIC CUPS Mouse	26/1461	0.162678	0.257315	1.25422	2.27765	RPLP1;CXCL13;NID1;SLC4A4;PRSS23;LOXL2;ADAMTS5;TUBA1A;EFEMP1;FLRT2;ADAMTS1;DPYSL3;PSAP;GRB10;POSTN;SCARA3;IGFBP5;EBF1;ASPN;NFKBIA;ALDH1A3;ZEB2;COL1A2;GAS7;VGLL3;FBN1
old_vs_young_down	ChEA_2022	ESR1 21235772 ChIP-Seq MCF-7 Human	5/200	0.165999	0.262012	1.75574	3.1529	EDN1;IGFBP4;JUNB;IER2;ATF3
old_vs_young_down	ChEA_2022	TCF12/HEB 22897851 ChIP-Seq JUKARTE6-1 Human	28/1593	0.167283	0.26348	1.23908	2.21556	ERRFI1;SNED1;OLFML2B;ROCK2;HTRA3;LPL;FBLN1;CXCL1;PRELP;THBS2;TMEM100;LIMA1;CSRP2;LAMP1;CD55;IL33;JUN;DUSP1;OSR1;MMP2;FOS;TGFBR2;KLF6;CXCL12;ANGPTL2;IL6ST;PLA1A;GAS7
old_vs_young_down	ChEA_2022	MEIS1 20887958 ChIP-Seq HPC-7 Mouse	20/1092	0.168655	0.26508	1.28787	2.29227	NFIX;CEBPD;DUSP1;CD81;IGFBP4;HTRA3;NISCH;RCN3;ZEB2;MAF;CCL7;AXL;S100A13;TXNIP;EMILIN2;PI16;PPIB;JUNB;CD34;TNS1
old_vs_young_down	ChEA_2022	BCL3 23251550 ChIP-Seq MUSCLE Mouse	14/725	0.170274	0.267062	1.35544	2.3996	JUND;CXCL1;LAMC1;CRIP1;NFKBIA;THBD;LAPTM4A;MARCKS;UBB;PSAP;TXNIP;CD47;SERF2;ITM2B
old_vs_young_down	ChEA_2022	FUS 26573619 Chip-Seq HEK293 Human	9/428	0.171129	0.267702	1.47461	2.60318	ADAMTSL1;EEF1A1;ZEB2;SEMA3C;ABI3BP;GNG12;NID1;FSTL1;GPC6
old_vs_young_down	ChEA_2022	P63 20808887 ChIP-Seq KERATINOCYTES Human	28/1598	0.171401	0.267702	1.23479	2.17786	ECM1;CCL11;LRP1;SEMA3C;RPLP1;HTRA1;FBLN1;PRELP;ANTXR1;LOXL1;TMEM100;THBD;HAS1;TIMP2;CTSH;CCL2;JUN;GSTM1;LUM;MMP2;PCOLCE;KLF4;TGFBR2;NISCH;CXCL12;FNDC1;NEDD4;ATF5
old_vs_young_down	ChEA_2022	PRDM16 22522345 ChIP-ChIP PALATE MESENCHYMAL Mouse	3/99	0.17377	0.270834	2.13567	3.73747	ADAMTSL1;CYGB;HSP90B1
old_vs_young_down	ChEA_2022	CHD4 35695185 ChIP-Seq nicBasalRootGanglia Mouse Embryo	36/2119	0.178238	0.277218	1.19938	2.0685	CDKN1C;LRP1;TSHZ2;ZBTB20;FBLN1;RRBP1;LAMC1;FSTL1;CSRP2;DPYSL3;TIMP3;CKB;JUNB;TMSB10;IER2;SPTBN1;CD55;TNS1;EGR1;JUN;JUND;IGFBP4;GFPT2;RNASE4;GNG12;PLXDC2;ZEB2;MARCKS;BMP1;CXCL12;NOVA1;MXRA7;CD47;FKBP9;IL6ST;GAS7
old_vs_young_down	ChEA_2022	SMC4 20622854 ChIP-Seq HELA Human	27/1544	0.179483	0.278281	1.23119	2.11479	CDKN1C;STEAP3;NFIX;CSF1;ELN;TSHZ2;PRELP;CYGB;LIMA1;CLEC3B;UBB;BASP1;TIMP2;GRB10;CTSH;EMILIN2;CD34;EGR1;GSTM1;GSN;SCARA5;PRRX1;DUSP1;NISCH;COL5A1;ANGPTL2;MXRA7
old_vs_young_down	ChEA_2022	ISL1 30127528 ChIP-Seq KELLY Human Brain Neuroblastoma	4/152	0.179668	0.278281	1.84861	3.1734	LIMA1;ADGRD1;SLIT3;MXRA7
old_vs_young_down	ChEA_2022	ETS1 21867929 ChIP-Seq TH2 Mouse	26/1483	0.181693	0.280832	1.2338	2.10417	SNED1;SLFN5;CCL11;TNXB;CYGB;PLAC8;ISLR;LAPTM4A;TUBA1A;LAMP1;UBB;CTSK;CCL2;CKB;IGFBP6;GPC6;TNS1;TXNDC5;DUSP1;FST;FOS;ASPN;TPPP3;LRRN4CL;TXNIP;CD248
old_vs_young_down	ChEA_2022	MYBL1 21750041 ChIP-ChIP SPERMATOCYTES Mouse	3/103	0.188248	0.290361	2.04983	3.4232	ARF4;UBB;KLF9
old_vs_young_down	ChEA_2022	TEAD4 22529382 ChIP-Seq TROPHECTODERM Mouse	30/1748	0.190123	0.292648	1.20838	2.00602	CCL11;HTRA3;LAMA4;TSHZ2;HTRA1;DPT;CXCL1;FSTL1;MAN2A1;CTSK;GPC3;SCN7A;SLIT3;JUNB;GPC6;IGFBP5;EBF1;BICC1;TGFBR3;BMP1;QPCT;COL5A2;FKBP9;PI16;IL6ST;ATF3;PLA1A;GAS7;PPIC;FBN1
old_vs_young_down	ChEA_2022	PHOX2B 30127528 ChIP-Seq KELLY Human BrainNeuroblastoma	32/1877	0.190532	0.292672	1.20098	1.99115	LAMA2;COL14A1;TSHZ2;ZBTB20;METRNL;TMEM100;LIMA1;PNP;TUBA1A;BASP1;SLIT3;IGFBP6;GPC6;SPTBN1;PDGFRA;POSTN;PRRX1;SERPINF1;HEG1;EBF1;PLXDC2;DCN;BICC1;ADGRD1;ZEB2;MARCKS;COL1A2;DLC1;IL6ST;ATF3;DDR2;CREB5
old_vs_young_down	ChEA_2022	LDB1 21186366 ChIP-Seq BM-HSCs Mouse	25/1435	0.195987	0.300432	1.22441	1.99543	ECM1;NFIX;SLC43A3;HTRA1;NENF;ANTXR1;LOXL1;ADAMTSL1;PLAU;CTSK;PSAP;TIMP3;XDH;GFPT2;RARRES2;SOD3;COL3A1;KLF6;NOVA1;KLF9;DPEP1;MXRA7;PPIB;ITM2A;FBN1
old_vs_young_down	ChEA_2022	RUNX1 20887958 ChIP-Seq HPC-7 Mouse	16/870	0.197467	0.302079	1.28932	2.09152	ITIH5;EGR1;CD81;RNASE4;FOS;RCN3;MMP14;CCL7;AXL;MXRA8;GRB10;TXNIP;ANGPTL2;PI16;CD34;GAS7
old_vs_young_down	ChEA_2022	CEBPB 22108803 ChIP-Seq LS180 Human	27/1565	0.198187	0.302561	1.21298	1.96326	ERRFI1;SNED1;SLC43A3;ELN;PLAT;C3;SMPD3;LIMA1;LAPTM4A;UBB;PDPN;CTSH;APOD;GPC6;TNS1;TXNDC5;HEG1;OSR1;MMP2;GNG12;KLF4;TGFBR2;EEF1A1;IGSF10;MAF;ANGPTL2;PPIB
old_vs_young_down	ChEA_2022	KDM2B 26808549 Chip-Seq HPB-ALL Human	28/1636	0.204492	0.311547	1.20309	1.90957	SPON2;ECM1;CD81;ADM;UAP1;RRBP1;NENF;ZFP36L1;ZFP36;MAN2A1;SERPINH1;JUNB;IER2;EGR1;JUN;JUND;IGFBP5;RNASE4;PCOLCE;FOS;PLXDC2;EEF1A1;KLF6;COL6A1;KLF9;CD248;ATF3;FGFR1
old_vs_young_down	ChEA_2022	FOXP3 17237761 ChIP-ChIP TREG Mouse	3/108	0.206759	0.314358	1.95172	3.0763	KLF6;ANXA1;ITM2B
old_vs_young_down	ChEA_2022	ER 23166858 ChIP-Seq MCF-7 Human	13/695	0.211149	0.319795	1.3094	2.03636	SEMA3C;TSHZ2;LRRC17;LAMC1;ZFP36L1;NFKBIA;COL1A2;MAF;RHOJ;SERPINH1;PMEPA1;APOD;FBN1
old_vs_young_down	ChEA_2022	NFYA 21822215 ChIP-Seq K562 Human	27/1579	0.211194	0.319795	1.20111	1.86771	ITIH5;ERRFI1;OLFML2B;CFH;CSF1;DPT;PRELP;LAMC1;NENF;NID1;PRSS23;S100A16;PDPN;CD34;CD55;JUN;PRRX1;GNG12;PLXDC2;TGFBR3;KLF6;CXCL12;NFIA;MFAP2;MXRA8;NBL1;DDR2
old_vs_young_down	ChEA_2022	STAT6 20620947 ChIP-Seq CD4 POS T Human	7/334	0.21263	0.320462	1.46617	2.26993	SMPD3;DPP4;SLFN5;JUND;LAMA2;HEG1;SPTBN1
old_vs_young_down	ChEA_2022	SOX2 30713093 ChIP-Seq Epithelial Human Tongue SCC	17/945	0.212813	0.320462	1.26032	1.95014	SLFN5;NTRK2;EDN1;NFIX;GSN;RPL10;PLAT;ZFP36L1;EEF1A1;MARCKS;UBB;PDPN;COL5A2;OGN;S100A13;FOSB;ACKR3
old_vs_young_down	ChEA_2022	FOXO1 23066095 ChIP-Seq LIVER Mouse	6/276	0.212924	0.320462	1.52113	2.35291	NFIA;KLF9;EBF1;ITM2B;TNS1;ZFP36L1
old_vs_young_down	ChEA_2022	EVI1 22308434 ChIP-Seq SKOV3 Human Ovary OvarianCancer	18/1010	0.215401	0.323536	1.24868	1.91704	SLFN5;GSTM2;ECM1;EDN1;IFITM2;FOS;SOD3;TGFBR2;MFAP5;BMP1;S100A16;LRRN4CL;PLAU;MAN2A1;NEDD4;S100A13;NBL1;IER2
old_vs_young_down	ChEA_2022	P53 21459846 ChIP-Seq SAOS-2 Human	27/1584	0.215939	0.323692	1.19693	1.8346	ITIH5;APP;ARF4;NFIX;HTRA3;MGST1;RRBP1;THY1;AEBP1;SLC4A4;CYGB;SMPD3;CLEC3B;PMEPA1;LBP;CD34;XDH;EDN1;ACE;JUND;GSN;PRRX1;SFRP2;NFIA;COL5A1;CD248;FGFR1
old_vs_young_down	ChEA_2022	RUNX1 22343733 ChIP-Seq Kasumi1 Human PeriphBlood AML	8/399	0.224218	0.334738	1.40168	2.0957	GSN;TSHZ2;DPT;FKBP9;LAMC1;LSP1;PI16;LOXL1
old_vs_young_down	ChEA_2022	ESR1 20079471 ChIP-ChIP T-47D Human	4/167	0.224359	0.334738	1.67721	2.5066	SEMA3C;GPC6;CD55;ZFP36L1
old_vs_young_down	ChEA_2022	TTF2 22483619 ChIP-Seq HELA Human	22/1272	0.224657	0.334738	1.2123	1.81018	ERRFI1;ARF4;JUN;RPL10;CSF1;DUSP1;RPLP1;ADM;GNG12;ZFP36L1;NISCH;EEF1A1;ZFP36;PNP;NFIA;LAMP1;UBB;ADAMTS1;S100A13;TXNIP;RPS2;JUNB
old_vs_young_down	ChEA_2022	SPI1 20176806 ChIP-Seq THIOMACROPHAGE Mouse	21/1209	0.225555	0.335406	1.21713	1.81254	APP;ANXA1;TNXB;ROCK2;LAMC1;PLXDC2;METRNL;PRSS23;ASPN;C4B;CCDC80;LAMP1;CCL7;CTSK;QPCT;PSAP;KLF9;PMP22;CCL2;CD302;PLA1A
old_vs_young_down	ChEA_2022	BMI1 19503595 ChIP-Seq MEFsC Mouse	10/521	0.226378	0.33596	1.34184	1.99336	ARF4;MMP14;CLEC3B;SFRP2;CCL11;QPCT;LRRC17;PSAP;KLF9;APOD
old_vs_young_down	ChEA_2022	STAT1 19122651 ChIP-Seq HeLaS3 Human CervicalCancer	55/3434	0.227861	0.337488	1.13115	1.67299	IFITM3;LGALS3BP;APP;ERRFI1;CSF1;GDA;ZBTB20;ADM;LAMC1;NENF;LOXL2;LAPTM4A;ZFP36;CSRP2;LAMP1;PMEPA1;CCN1;JUNB;TMSB10;IER2;EDN1;ANXA3;DUSP1;FOS;EEF1A1;UGDH;ZEB2;SELENOP;TXNIP;IL6ST;NBL1;ATF3;CFB;SLFN5;TNXB;CFH;CEBPD;ROCK2;TSHZ2;MGST1;SELENOF;UAP1;C3;LIMA1;MAN2A1;CCL2;CKB;RPS2;SPTBN1;CD55;JUN;GSN;GNG12;KLF4;NEDD4
old_vs_young_down	ChEA_2022	LYL1 20887958 ChIP-Seq HPC-7 Mouse	11/587	0.234189	0.346172	1.3097	1.90119	EGR1;ADAMTS5;COL5A1;CCL7;PRRX1;AXL;LAMA4;TXNIP;FBLN1;PI16;CD34
old_vs_young_down	ChEA_2022	AR 20517297 ChIP-Seq VCAP Human	27/1604	0.23543	0.347318	1.18045	1.70733	APP;ERRFI1;SPARC;LRRC17;CXCL1;THBS2;LOXL1;ZFP36L1;THBD;ISLR;CCL7;PDPN;APOD;CD34;PDIA3;GSTM2;PRRX1;MMP2;RCN3;AR;KLF6;NEDD4;KLF9;TXNIP;PTX3;FGFR1;CREB5
old_vs_young_down	ChEA_2022	GATA1 22383799 ChIP-Seq G1ME Mouse	27/1606	0.237423	0.349565	1.17882	1.69504	LGALS3BP;IFITM2;SPARC;SLC43A3;COL14A1;RRBP1;CYGB;PLAC8;LAPTM4A;ZFP36;LAMP1;IGFBP6;CD55;EGR1;IGFBP4;LAMB2;EBF1;NISCH;RCN3;ZEB2;NEDD4;KLF9;MFAP2;CD248;CD47;PI16;ITM2B
old_vs_young_down	ChEA_2022	EZH2 23942234 ChIP-Seq MYOBLASTS AND MYOTUBES Mouse	14/777	0.239321	0.351665	1.25961	1.80118	NFIX;TNXB;CSF1;LRP1;LAMB2;PCOLCE;LAMC1;NISCH;TGFBR3;LIMA1;COL5A1;HAS1;COL6A3;TNS1
old_vs_young_down	ChEA_2022	REST 19997604 ChIP-ChIP NEURONS Mouse	19/1095	0.241277	0.353841	1.21417	1.72631	PDIA3;LGALS3BP;ERRFI1;RPL10;LRP1;LAMB2;DPT;UAP1;NENF;THBS2;ASPN;DCN;BMP1;LAMP1;UBB;GPC3;FOSB;CD47;ITM2B
old_vs_young_down	ChEA_2022	WDR5 24793694 ChIP-Seq LNCAP Human	11/592	0.242372	0.354748	1.29809	1.83976	PLAC8;CDKN1C;EEF1A1;UBB;PCOLCE2;MAN2A1;LRRC17;PDPN;ANGPTL2;ASPN;CTSB
old_vs_young_down	ChEA_2022	RUNX2 22187159 ChIP-Seq C42B Human ProstateCancer	3/119	0.248752	0.362662	1.76565	2.45655	PLAC8;TGFBR3;STEAP3
old_vs_young_down	ChEA_2022	ARID1A 32646524 ChIP-Seq H9 Human BoneMarrow Lymphoma	3/119	0.248752	0.362662	1.76565	2.45655	PLAC8;TGFBR3;STEAP3
old_vs_young_down	ChEA_2022	SMARCD1 25818293 ChIP-Seq ESCs Mouse	28/1683	0.249508	0.363054	1.16589	1.61856	APP;CCL11;NFIX;CFH;LAMA2;SEMA3C;COL14A1;ROCK2;ZBTB20;RRBP1;SLC4A4;PRSS23;LIMA1;DPYSL3;GPC3;GPC6;GSTM2;MMP2;EBF1;KLF4;TGFBR2;DLC1;FXYD1;COL6A3;MXRA7;CD47;FKBP9;FGFR1
old_vs_young_down	ChEA_2022	RCOR3 21632747 ChIP-Seq MESCs Mouse	35/2142	0.250792	0.36421	1.1467	1.58604	ERRFI1;RAMP2;LAMA2;LRP1;TSHZ2;THY1;LAMC1;TUBA1A;UBB;BASP1;PLAU;PDPN;GRB10;TIMP3;PMEPA1;CCL2;LBP;NTRK2;CADM3;EDN1;ACE;DUSP1;IGFBP4;HEG1;PLXDC2;SOD3;NFKBIA;MFAP5;IGSF10;COL5A1;DLC1;PMP22;FOSB;VGLL3;LY6E
old_vs_young_down	ChEA_2022	FOXA1 26743006 Chip-Seq LNCaP-abl Human	27/1620	0.251582	0.364647	1.16756	1.61121	ERRFI1;OLFML2B;LRP1;RRBP1;ZFP36L1;DPP4;LIMA1;UBB;PSAP;S100A13;JUNB;XDH;TMSB10;SPTBN1;CD55;JUND;FOS;GNG12;ASPN;UGDH;MARCKS;NEDD4;PMP22;FOSB;IL6ST;PPIB;FBN1
old_vs_young_down	ChEA_2022	SMAD3 30307970 ChIP-Seq HCASMC Human CoronaryArtery	29/1759	0.260317	0.376575	1.15478	1.55417	ERRFI1;SNED1;NFIX;CEBPD;SEMA3C;CD81;ROCK2;FBLN1;LAMC1;METRNL;CYGB;DPP4;LIMA1;TIMP2;EMILIN2;PMEPA1;TXNDC5;PDIA3;NTRK2;JUN;HEG1;KLF4;EEF1A1;TGFBR3;ALDH1A3;BMP1;CD47;FKBP9;ATF3
old_vs_young_down	ChEA_2022	ESET 19884257 ChIP-Seq ESCs Mouse	23/1369	0.260828	0.376584	1.17527	1.57944	TNXB;OLFML2B;PCOLCE2;COL14A1;SERPINF1;RPLP1;OSR1;EBF1;FBLN1;LAMC1;PRSS23;SMPD3;MMP14;TPPP3;CSRP2;MAN2A1;MFAP2;GRB10;TXNIP;CTSH;GPC6;LY6E;PPIC
old_vs_young_down	ChEA_2022	E2F1 20622854 ChIP-Seq HELA Human	26/1567	0.264213	0.380568	1.16118	1.54553	CDKN1C;LGALS3BP;ITIH5;IFITM2;SLC43A3;DPT;PRELP;LAMC1;PLAC8;UBB;PMEPA1;JUNB;SPTBN1;JUND;DUSP1;GPX3;LAMB2;MMP2;FOS;EEF1A1;IGSF10;TPPP3;BMP1;FNDC1;MXRA8;CFB
old_vs_young_down	ChEA_2022	E2F1 21310950 ChIP-Seq MCF-7 Human	15/858	0.264756	0.380568	1.22077	1.62234	CEBPD;MGST1;RNASE4;RRBP1;NID1;FLRT2;NFIA;MAN2A1;LAMP2;KLF9;S100A13;PTX3;CD47;PPIC;TXNDC5
old_vs_young_down	ChEA_2022	RCOR2 21632747 ChIP-Seq MESCs Mouse	6/298	0.26512	0.380568	1.40493	1.86514	C4B;EDN1;MFAP2;PMP22;FBLN1;IER2
old_vs_young_down	ChEA_2022	KLF4 18555785 ChIP-Seq MESCs Mouse	30/1830	0.265866	0.380905	1.14808	1.52093	IFITM3;CDKN1C;ARF4;GDA;ROCK2;ADM;UAP1;METRNL;SMPD3;THBD;PSAP;RPS2;JUNB;TMSB10;IER2;LAMB2;RNASE4;KLF4;EEF1A1;UGDH;COL5A1;COL6A2;TXNIP;ANGPTL2;CD47;FKBP9;PPIB;NBL1;ATF3;LY6E
old_vs_young_down	ChEA_2022	GATA3 20176728 ChIP-ChIP TSCs Mouse	11/609	0.270951	0.387444	1.26007	1.64542	CDKN1C;TGFBR3;ADAMTS5;EDN1;IGFBP4;LAMB2;GRB10;LAMC1;JUNB;ITM2B;HSP90B1
old_vs_young_down	ChEA_2022	CTCF 18555785 ChIP-Seq MESCs Mouse	19/1123	0.27611	0.393312	1.18159	1.52066	APP;PDGFRA;NTRK2;EDN1;GSTM1;SCARA5;CEBPD;SEMA3C;DUSP1;GDA;SFRP4;BMP1;DLC1;QPCT;COL6A2;DPYSL3;CTSH;FOSB;EMILIN2
old_vs_young_down	ChEA_2022	SOX2 19829295 ChIP-Seq ESCs Human	26/1584	0.282582	0.400998	1.14743	1.45011	IFITM3;ITIH5;ADM;UAP1;LAMC1;DPP4;ZFP36;CLEC3B;UBB;CCL7;DPYSL3;GRB10;NDN;SCN7A;GPC6;CD55;LUM;FST;DCN;IGSF10;CCDC80;FNDC1;NFIA;NEDD4;SERPING1;DDR2
old_vs_young_down	ChEA_2022	NANOG 19829295 ChIP-Seq ESCs Human	26/1584	0.282582	0.400998	1.14743	1.45011	IFITM3;ITIH5;ADM;UAP1;LAMC1;DPP4;ZFP36;CLEC3B;UBB;CCL7;DPYSL3;GRB10;NDN;SCN7A;GPC6;CD55;LUM;FST;DCN;IGSF10;CCDC80;FNDC1;NFIA;NEDD4;SERPING1;DDR2
old_vs_young_down	ChEA_2022	NR4A2 19515692 ChIP-ChIP MN9D Mouse	3/128	0.283988	0.402226	1.63777	2.06167	MARCKS;GRB10;ATF5
old_vs_young_down	ChEA_2022	CTCF 26484167 Chip-Seq Bcells Mouse	25/1521	0.285314	0.402791	1.1486	1.44053	IFITM3;SNED1;RAMP2;CEBPD;LRP1;COL14A1;ELN;ADM;CCL7;MAN2A1;TIMP2;EMILIN2;SLIT3;IGFBP6;EGR1;JUN;EDN1;IGFBP4;COL1A1;NFKBIA;ZEB2;COL3A1;MARCKS;COL6A1;ANGPTL2
old_vs_young_down	ChEA_2022	CTCF 33576154 ChIP-Seq Human HilarLN ProstateCancer	57/3649	0.287518	0.404916	1.09773	1.36828	APP;ERRFI1;COL14A1;ELN;ZBTB20;ADM;ANTXR1;BASP1;DPYSL3;GRB10;PMEPA1;CCN1;JUNB;TMSB10;IER2;TNS1;CTSB;PDGFRA;EDN1;SCARA5;DUSP1;FST;FOS;EEF1A1;AR;SFRP4;CCDC80;FNDC1;COL6A2;SELENOW;IL6ST;PPIB;NBL1;ATF3;CREB5;SLFN5;RAMP2;TNXB;CEBPD;RRBP1;CKB;IGFBP6;SPTBN1;EGR1;JUN;ACE;JUND;COL1A1;NFKBIA;ADGRD1;KLF6;MARCKS;COL1A2;BMP1;DLC1;PMP22;FGFR1
old_vs_young_down	ChEA_2022	TDRD3 21172665 ChIP-Seq MCF-7 Human	9/493	0.288171	0.40507	1.27227	1.58296	PLAC8;ADAMTSL1;TMEM100;MAF;ROCK2;OSR1;TSHZ2;TIMP2;FBN1
old_vs_young_down	ChEA_2022	SPI1 26923725 Chip-Seq HPCs Mouse	24/1473	0.305469	0.428577	1.13707	1.34845	ITIH5;GSTM1;CEBPD;DUSP1;IGFBP4;ROCK2;PRELP;FOS;NENF;NID1;TGFBR2;UGDH;ZEB2;LAPTM4A;CLEC3B;KLF6;TUBA1A;LAMP1;TIMP2;SERPING1;CD302;LBP;PPIB;FBN1
old_vs_young_down	ChEA_2022	RARB 27405468 Chip-Seq BRAIN Mouse	26/1611	0.312693	0.437888	1.12621	1.30925	ERRFI1;SEMA3C;MGST1;CXCL13;CYGB;ZFP36L1;SMPD3;ADAMTS2;TUBA1A;FLRT2;CTSL;PMEPA1;APOD;CKB;JUNB;EGR1;CADM3;JUND;IGFBP5;DUSP1;PLXDC2;TGFBR3;KLF9;FOSB;IL6ST;GAS7
old_vs_young_down	ChEA_2022	ESR1 20056654 ChIP-Seq MCF-7 Human BreastCancer	14/827	0.314452	0.439525	1.17902	1.36404	ERRFI1;EDN1;JUND;FST;PLAT;LAMC1;METRNL;NFKBIA;ADGRD1;CSRP2;TUBA1A;KLF9;NBL1;TNS1
old_vs_young_down	ChEA_2022	TFAP2A 17053090 ChIP-ChIP MCF-7 Human	25/1549	0.317296	0.442092	1.12576	1.29229	CDKN1C;APP;CCL11;NFIX;LRP1;ADM;METRNL;ZFP36L1;C3;SMPD3;TMEM100;TIMP3;CCL2;CKB;LBP;SERF2;IGFBP4;RNASE4;COL1A1;MAF;AXL;NEDD4;PMP22;SERPING1;GAS7
old_vs_young_down	ChEA_2022	ILF3 29590119 ChIP-Seq K562 Human BoneMarrow Leukemia	12/700	0.317869	0.442092	1.19345	1.36783	TGFBR3;JUN;PNP;CEBPD;DUSP1;MAN2A1;ROCK2;DLC1;FKBP9;PPIB;ATF3;ITM2B
old_vs_young_down	ChEA_2022	EWS-ERG 20517297 ChIP-Seq CADO-ES1 Human	14/830	0.319162	0.442785	1.1745	1.34134	IL33;SCARA3;GSTM1;LRRC17;PRELP;RRBP1;LAMC1;ANTXR1;LOXL2;HSP90B1;NEDD4;FXYD1;LAMP2;GPC6
old_vs_young_down	ChEA_2022	SMAD3 21741376 ChIP-Seq ESCs Human	25/1552	0.320788	0.444215	1.12336	1.27724	ITIH5;APP;ERRFI1;NFIX;ADM;ANTXR1;ZFP36L1;BASP1;DPYSL3;GPC3;NDN;CCL2;APOD;CD55;ANXA1;SCARA5;EEF1A1;IGSF10;COL3A1;MARCKS;SFRP2;MAF;NFIA;PMP22;MXRA7
old_vs_young_down	ChEA_2022	EBNA1 20929547 Chip-Seq RAJI-cells Human	25/1553	0.321955	0.445003	1.12257	1.27225	IFITM3;APP;STEAP3;HTRA1;ADM;AEBP1;ZFP36L1;CLEC3B;PNP;FCGRT;MAN2A1;CCL2;APOD;JUNB;ACE;GSN;PRRX1;DUSP1;PCOLCE;TGFBR3;TPPP3;KLF6;TXNIP;ANGPTL2;DDR2
old_vs_young_down	ChEA_2022	MEIS1 26923725 Chip-Seq HEMOGENIC-ENDOTHELIUM Mouse	15/899	0.325407	0.447828	1.16162	1.30413	OLFML2B;FN1;DPT;PLAT;THY1;MAF;COL5A1;CTSK;DPYSL3;SLIT3;CD47;LBP;IER2;TNS1;DDR2
old_vs_young_down	ChEA_2022	PCGF2 27294783 Chip-Seq ESCs Mouse	7/385	0.325807	0.447828	1.26502	1.41866	SNED1;COL3A1;STEAP3;IGFBP5;COL5A2;FN1;TNS1
old_vs_young_down	ChEA_2022	FOXA1 27270436 ChIP-Seq LNCaP Human Prostate Carcinoma	29/1822	0.326404	0.447828	1.11031	1.24312	APP;ERRFI1;NFIX;COL14A1;UAP1;SMPD3;TMEM100;LIMA1;CLEC3B;FLRT2;CTSL;PSAP;PMEPA1;APOD;CCN1;JUNB;SPTBN1;CD55;NTRK2;HEG1;RNASE4;KLF6;NEDD4;SELENOP;KLF9;TXNIP;ACKR3;PLPP3;IL6ST
old_vs_young_down	ChEA_2022	SCL 19346495 ChIP-Seq HPC-7 Human	4/201	0.333359	0.45653	1.38533	1.52183	ZEB2;NFIX;RPLP1;NID1
old_vs_young_down	ChEA_2022	TCF7 22412390 ChIP-Seq EML Mouse	26/1635	0.340283	0.464306	1.10794	1.19433	TNXB;CEBPD;HTRA3;LAMC1;METRNL;ZFP36L1;DPP4;LIMA1;ZFP36;PMEPA1;CKB;JUNB;IER2;EGR1;GSTM2;JUND;FOS;GNG12;EEF1A1;NFKBIA;RCN3;ALDH1A3;KLF6;AXL;TXNIP;FOSB
old_vs_young_down	ChEA_2022	TP53 32428506 ChIP-Seq Human Liver Heptoma	10/584	0.341291	0.46483	1.19064	1.27996	C3;APP;LRP1;AXL;FOS;CD47;PPIB;KLF4;ATF3;PPIC
old_vs_young_down	ChEA_2022	ZFX 18555785 ChIP-Seq MESCs Mouse	37/2372	0.342958	0.466248	1.08823	1.16456	CDKN1C;ERRFI1;ARF4;CD81;RPLP1;FBLN1;UAP1;NENF;HSP90B1;ADAMTSL1;LAPTM4A;LAMP1;UBB;S100A16;CTSL;PSAP;SERPINH1;RPS2;JUNB;IER2;SERF2;CTSB;TXNDC5;PDIA3;IGFBP4;LAMB2;GFPT2;NISCH;EEF1A1;NFKBIA;SFRP4;UGDH;MMP14;FKBP9;PPIB;ITM2B;LY6E
old_vs_young_down	ChEA_2022	ERA 21632823 ChIP-Seq H3396 Human	25/1574	0.346741	0.470532	1.10607	1.17152	IFITM3;LGALS3BP;RAMP2;NFIX;CFH;COL14A1;SLC4A4;FSTL1;C3;PLAC8;CSRP2;EFEMP1;PSAP;CKB;CD34;TMSB10;JUN;GSN;ANXA3;GNG12;KLF4;SOD3;RHOJ;FOSB;CD248
old_vs_young_down	ChEA_2022	STAT1 20625510 ChIP-Seq HELA Human	9/523	0.348298	0.471785	1.19614	1.26157	C3;RCN3;GSTM2;KLF6;IFITM2;JUND;PCOLCE2;APOD;CFB
old_vs_young_down	ChEA_2022	EWS 26573619 Chip-Seq HEK293 Human	11/656	0.354645	0.479511	1.16537	1.20807	EEF1A1;EDN1;ZEB2;MARCKS;ANXA1;MAN2A1;PLXDC2;SLC4A4;ITM2A;GPC6;VGLL3
old_vs_young_down	ChEA_2022	IRF8 22096565 ChIP-ChIP GC-B Mouse	8/463	0.357831	0.482942	1.20053	1.23378	LAPTM4A;MARCKS;PRRX1;NEDD4;PSAP;S100A13;RNASE4;LSP1
old_vs_young_down	ChEA_2022	AR 35413990 ChIP-Seq Human ARposCRProstateCancer	10/594	0.36056	0.485745	1.16964	1.19315	TMEM100;ZFP36;SEMA3C;TIMP2;GRB10;TXNIP;PLAT;NID1;SPTBN1;TNS1
old_vs_young_down	ChEA_2022	PU.1 20513432 ChIP-Seq Bcells Mouse	24/1520	0.361994	0.486797	1.09851	1.11623	SLFN5;TNXB;LRP1;PRRX1;RPLP1;LAMC1;PLXDC2;PRSS23;COL1A1;MFAP5;KLF6;TUBA1A;FNDC1;LAMP1;UBB;PSAP;SERPING1;TXNIP;SLIT3;CD302;CKB;XDH;TNS1;LY6E
old_vs_young_down	ChEA_2022	EGR1 19032775 ChIP-ChIP M12 Human	4/210	0.362952	0.487206	1.32419	1.34205	IFITM2;NFIX;HAS1;PRSS23
old_vs_young_down	ChEA_2022	FOXP1 21924763 ChIP-Seq HESCs Human	50/3273	0.366226	0.488977	1.06571	1.07051	IFITM3;CDKN1C;APP;IFITM2;ELN;RPLP1;ADM;LOXL1;LAMP1;ADAMTS1;PMEPA1;TMSB10;IER2;SCARA3;DUSP1;EBF1;FOS;EEF1A1;MMP14;TXNIP;COL6A3;IL6ST;PPIB;ATF3;CFB;NFIX;TNXB;SEMA3C;PRELP;CYGB;ZFP36L1;LIMA1;CLEC3B;UBB;S100A13;RPS2;EGR1;CADM3;JUN;JUND;GSN;COL1A1;KLF6;MARCKS;CXCL12;LRRN4CL;KLF9;PMP22;FOSB;CD248
old_vs_young_down	ChEA_2022	NOTCH1 21737748 ChIP-Seq TLL Human	4/211	0.366241	0.488977	1.31773	1.32361	JUN;ZFP36;PMEPA1;SCN7A
old_vs_young_down	ChEA_2022	IRF8 22096565 ChIP-ChIP GC-B Human	3/150	0.371077	0.494549	1.3911	1.37906	RNASE4;LSP1;SPTBN1
old_vs_young_down	ChEA_2022	POU2F1 35413990 ChIP-Seq Human ARposCRProstateCancer	12/732	0.373506	0.496897	1.13849	1.12121	NFKBIA;AR;SNED1;CCDC80;GSN;MAF;NFIA;SEMA3C;FN1;TXNIP;PPIB;ATF3
old_vs_young_down	ChEA_2022	E2A 27217539 Chip-Seq RAMOS-Cell Line Human	25/1603	0.381706	0.5069	1.08401	1.04401	CD81;ELN;ADM;PRELP;AEBP1;LAMC1;LSP1;NENF;METRNL;NID1;PLAC8;S100A16;PSAP;PMEPA1;IER2;SERF2;JUND;SERPINF1;FOS;KLF6;QPCT;FOSB;CD248;CD47;PI16
old_vs_young_down	ChEA_2022	PDX1 19855005 ChIP-ChIP MIN6 Mouse	8/476	0.386365	0.510347	1.16639	1.10921	THBD;UBB;IGFBP4;GPX3;RNASE4;FOS;LY6E;HSP90B1
old_vs_young_down	ChEA_2022	LMO2 26923725 Chip-Seq MACROPHAGESS Mouse	6/346	0.387039	0.510347	1.2036	1.1425	LRRN4CL;COL14A1;CTSK;EBF1;LPL;DCN
old_vs_young_down	ChEA_2022	HNF1A 26855178 ChIP-Seq Caco2 Human Colon Adenocarcinoma	7/411	0.387042	0.510347	1.18201	1.12199	DPP4;ERRFI1;SPON2;S100A16;FCGRT;PLA1A;CTSB
old_vs_young_down	ChEA_2022	PKCTHETA 26484144 Chip-Seq BREAST Human	7/412	0.389412	0.512565	1.17903	1.11197	JUN;ECM1;EDN1;RPL10;NEDD4;CD55;VGLL3
old_vs_young_down	ChEA_2022	CRX 20693478 ChIP-Seq ADULT RETINA Mouse	9/544	0.391449	0.512806	1.14794	1.07665	APP;EGR1;CADM3;SPARC;OLFML2B;S100A16;DPYSL3;PDPN;RNASE4
old_vs_young_down	ChEA_2022	ERG 21242973 ChIP-ChIP JURKAT Human	5/283	0.39164	0.512806	1.2263	1.14955	CDKN1C;CYB5A;NTRK2;CADM3;LAMP1
old_vs_young_down	ChEA_2022	POU2F1 35413990 ChIP-Seq Human ARnegCRProstateCancer	7/418	0.403636	0.527559	1.16146	1.05373	AR;GSN;SEMA3C;GDA;COL14A1;XDH;TNS1
old_vs_young_down	ChEA_2022	GATA1 26923725 Chip-Seq HPCs Mouse	3/160	0.410199	0.535199	1.30183	1.16007	LIMA1;PI16;CD55
old_vs_young_down	ChEA_2022	ELF1 20517297 ChIP-Seq JURKAT Human	13/821	0.412745	0.537579	1.09789	0.971552	ARF4;JUND;DUSP1;SLC43A3;PRELP;LAMC1;CYGB;LOXL2;BMP1;FOSB;JUNB;CD34;CTSB
old_vs_young_down	ChEA_2022	NCOR1 26117541 ChIP-Seq K562 Human	25/1631	0.416027	0.540907	1.06346	0.932665	CDKN1C;NFIX;CSF1;RPLP1;CRIP1;MAN2A1;PSAP;EMILIN2;JUNB;GPC6;IER2;CD55;TXNDC5;JUN;ACE;DUSP1;MMP2;COL1A1;RCN3;AXL;KLF9;ANGPTL2;PI16;IL6ST;ATF3
old_vs_young_down	ChEA_2022	ELK1 19687146 ChIP-ChIP HELA Human	11/691	0.419413	0.544359	1.10336	0.958712	ARF4;KLF6;CSRP2;ANXA1;RPL10;NFIA;PLAU;NEDD4;MGST1;SERPINH1;IER2
old_vs_young_down	ChEA_2022	TAL1 22897851 ChIP-Seq JUKARTE6-1 Human	24/1569	0.423062	0.547275	1.06081	0.912546	ARF4;IL33;JUN;JUND;PRRX1;DUSP1;FST;HTRA3;MMP2;FBLN1;ZFP36L1;TGFBR2;TMEM100;LIMA1;TUBA1A;LAMP1;MAN2A1;DPYSL3;CTSH;ANGPTL2;COL6A3;CCL2;PPIB;PLA1A
old_vs_young_down	ChEA_2022	FLI1 27457419 Chip-Seq LIVER Mouse	5/294	0.423128	0.547275	1.17896	1.014	COL3A1;IGFBP5;COL5A2;FN1;TNS1
old_vs_young_down	ChEA_2022	MYC 19829295 ChIP-Seq ESCs Human	24/1572	0.426839	0.551117	1.05858	0.901219	CDKN1C;IL33;JUND;TNFAIP6;PRRX1;DUSP1;IGFBP4;ROCK2;OSR1;LRRC17;PLAT;PCOLCE;CCDC80;MAF;LAMP1;COL5A1;QPCT;FXYD1;MFAP2;SERPINH1;TIMP2;GRB10;ITM2A;TXNDC5
old_vs_young_down	ChEA_2022	RUNX1 26923725 Chip-Seq HPCs Mouse	10/629	0.428792	0.552682	1.10149	0.932722	ALDH1A3;MAN2A1;RPLP1;CTSK;MMP2;LRRC17;EBF1;LPL;AEBP1;LOXL2
old_vs_young_down	ChEA_2022	AR 21909140 ChIP-Seq LNCAP Human	4/238	0.454042	0.582206	1.16407	0.919106	ERRFI1;GRB10;LAMC1;FSTL1
old_vs_young_down	ChEA_2022	AR 35650195 ChIP-Seq DSRCT Human Mesenchymal Sarcoma	14/916	0.458831	0.586375	1.05768	0.824011	CEBPD;ROCK2;ADM;FBLN1;PRELP;NENF;ZFP36L1;MMP14;FLRT2;RHOJ;IGFBP6;PPIB;CD34;FBN1
old_vs_young_down	ChEA_2022	AF4 26711339 ChIP-Seq SEM Human Blood Leukemia	44/2966	0.45982	0.586586	1.02763	0.798385	APP;ARF4;CD81;DPT;UAP1;LAMC1;HSP90B1;ZFP36L1;LIMA1;LAPTM4A;TUBA1A;MAN2A1;DPYSL3;PSAP;GRB10;EMILIN2;SLIT3;GPC6;IER2;SPTBN1;TXNDC5;PDIA3;EGR1;JUN;JUND;SCARA5;DUSP1;HEG1;EBF1;PLXDC2;BICC1;TGFBR2;EEF1A1;UGDH;MMP14;ZEB2;MARCKS;NEDD4;KLF9;CD47;IL6ST;PPIB;ITM2B;GAS7
old_vs_young_down	ChEA_2022	MBD3 35695185 ChIP-Seq nicBasalRootGanglia Mouse Embryo	54/3656	0.464017	0.590927	1.02325	0.785683	CDKN1C;APP;ARF4;SNED1;LAMC1;METRNL;SLC4A4;PRSS23;CSRP2;BASP1;PLAU;DPYSL3;TIMP3;EMILIN2;PMEPA1;JUNB;TMSB10;IGFBP4;HEG1;NISCH;TGFBR3;UGDH;ZEB2;SFRP2;FNDC1;CD47;IL6ST;ATF3;GAS7;LY6E;CREB5;LRP1;PCOLCE2;FBLN1;FSTL1;CYGB;DPP4;FLRT2;CKB;GPC6;SPTBN1;CD55;NTRK2;JUND;GFPT2;GNG12;NFKBIA;IGSF10;NFIA;COL5A1;NOVA1;DLC1;CD248;FBN1
old_vs_young_down	ChEA_2022	FOXA1 33576154 ChIP-Seq Human Liver ProstateCancer	29/1944	0.46482	0.590941	1.03249	0.790996	APP;ERRFI1;ARF4;CEBPD;SEMA3C;COL14A1;ZBTB20;UAP1;LAMC1;ADAMTSL1;TMEM100;LIMA1;LAMP1;APOD;CKB;CD55;CTSB;EGR1;JUN;JUND;ANXA1;DUSP1;FOS;KLF4;NFKBIA;NEDD4;TXNIP;ATF3;CREB5
old_vs_young_down	ChEA_2022	ERG 20517297 ChIP-Seq VCAP Human	13/853	0.467281	0.593057	1.05428	0.802123	APP;ARF4;SPARC;SCARA5;PRRX1;DUSP1;PLAT;UAP1;THBS2;ANTXR1;CCL7;CD248;CREB5
old_vs_young_down	ChEA_2022	ESR1 26153859 ChIP-Seq MCF-7 Human BreastCancer	53/3597	0.472558	0.597009	1.02009	0.76465	APP;ERRFI1;STEAP3;RPLP1;LAMC1;METRNL;PRSS23;LOXL1;LAPTM4A;ZFP36;CSRP2;CTSL;BASP1;LAMP2;TIMP2;CTSH;PMEPA1;JUNB;CD34;TMSB10;TNS1;ANXA3;DUSP1;IGFBP4;PCOLCE;FOS;EEF1A1;MAF;SELENOP;SELENOW;CD47;NBL1;ATF3;PPIC;RPL10;SEMA3C;UAP1;PRELP;ZFP36L1;UBB;S100A16;S100A13;SERPINH1;CD55;NTRK2;ACE;KLF4;NFKBIA;ADGRD1;TPPP3;DLC1;FXYD1;PMP22
old_vs_young_down	ChEA_2022	GRHL2 25758223 ChIP-Seq PLACENTA Mouse	12/788	0.472799	0.597009	1.05322	0.788948	KLF6;OLFML2B;CEBPD;PCOLCE2;BASP1;RNASE4;THY1;PRSS23;LOXL1;BICC1;CTSB;TXNDC5
old_vs_young_down	ChEA_2022	E2F1 26619117 ChIP-Seq Hepatocytes Mouse Liver	40/2717	0.484735	0.608984	1.01804	0.737213	IFITM3;SPON2;IFITM2;RPL10;LRP1;PCOLCE2;ROCK2;MGST1;UAP1;RRBP1;NENF;CXCL13;HSP90B1;ADAMTSL1;DPP4;ADAMTS5;ZFP36;CSRP2;UBB;ADAMTS1;CKB;RPS2;TMSB10;IER2;JUN;EDN1;GSTM1;JUND;FOS;TGFBR2;TPPP3;KLF6;MARCKS;MAF;NFIA;NEDD4;FXYD1;FOSB;ATF3;CREB5
old_vs_young_down	ChEA_2022	POU2F1 27270436 ChIP-Seq VCaP Human Prostate Carcinoma	14/933	0.486615	0.610317	1.03718	0.747061	ARF4;PDGFRA;SNED1;CYB5A;LRP1;FOS;HSP90B1;MARCKS;MAF;UBB;ADAMTS1;COL6A1;IER2;FGFR1
old_vs_young_down	ChEA_2022	TCFCP2L1 18555785 ChIP-Seq MESCs Mouse	22/1486	0.491752	0.615723	1.02309	0.72617	IFITM3;SNED1;GSTM2;IGFBP5;SLC43A3;HTRA1;RNASE4;ADM;PCOLCE;FBLN1;SLC4A4;LOXL2;HSP90B1;UGDH;SFRP2;CSRP2;FCGRT;PSAP;ANGPTL2;GPC6;ATF3;ITM2B
old_vs_young_down	ChEA_2022	ADNP 35650610 ChIP-Seq mESC Mouse Stem Autism	7/458	0.497415	0.621769	1.05626	0.737615	EEF1A1;UGDH;LIMA1;SPARC;LRP1;QPCT;OSR1
old_vs_young_down	ChEA_2022	TAF15 26573619 Chip-Seq HEK293 Human	3/185	0.504074	0.629037	1.12157	0.76831	APP;GPC6;VGLL3
old_vs_young_down	ChEA_2022	TBX2 30127528 ChIP-Seq BE2C Human Brain Neuroblastoma	13/878	0.509451	0.633835	1.02245	0.689565	TSHZ2;EBF1;DCN;BICC1;SMPD3;LIMA1;ADGRD1;ADAMTS1;DLC1;SLIT3;MXRA7;JUNB;CTSB
old_vs_young_down	ChEA_2022	AUTS2 25519132 ChIP-Seq 293T-REX Human	12/809	0.50962	0.633835	1.02433	0.690488	EGR1;SPARC;PNP;TNFAIP6;AXL;COL14A1;GRB10;SCN7A;CD47;KLF4;SOD3;PPIC
old_vs_young_down	ChEA_2022	SPI1 23127762 ChIP-Seq K562 Human	17/1157	0.513394	0.636403	1.01436	0.676288	PDIA3;SPARC;OLFML2B;SCARA5;IGFBP4;TSHZ2;HTRA1;FBLN1;LSP1;SMPD3;RCN3;LAPTM4A;KLF9;TIMP2;TIMP3;EMILIN2;FKBP9
old_vs_young_down	ChEA_2022	CTBP1 25329375 ChIP-Seq LNCAP Human	13/885	0.521121	0.644909	1.01387	0.660812	ANXA3;TSHZ2;ZFP36L1;ADAMTSL1;ADAMTS5;COL1A2;FLRT2;BASP1;NOVA1;ABI3BP;KLF9;DDR2;VGLL3
old_vs_young_down	ChEA_2022	FOXA1 25329375 ChIP-Seq VCAP Human	23/1580	0.523917	0.646222	1.00433	0.649221	IFITM3;PDIA3;SNED1;GSTM2;CCL11;PCOLCE2;SLC43A3;LRRC17;CXCL1;LAMC1;PRSS23;CYGB;PLAC8;SFRP2;UBB;CCL7;LRRN4CL;BASP1;PDPN;COL6A3;CD248;PTX3;NBL1
old_vs_young_down	ChEA_2022	FOXA1 27270436 Chip-Seq PROSTATE Human	23/1580	0.523917	0.646222	1.00433	0.649221	IFITM3;PDIA3;SNED1;GSTM2;CCL11;PCOLCE2;SLC43A3;LRRC17;CXCL1;LAMC1;PRSS23;CYGB;PLAC8;SFRP2;UBB;CCL7;LRRN4CL;BASP1;PDPN;COL6A3;CD248;PTX3;NBL1
old_vs_young_down	ChEA_2022	CREB1 23762244 ChIP-Seq HIPPOCAMPUS Rat	29/2006	0.535944	0.659965	0.996628	0.621621	ARF4;TSHZ2;ZBTB20;RRBP1;SMPD3;LAPTM4A;TUBA1A;UBB;ADAMTS1;CKB;JUNB;IER2;SERF2;EGR1;JUN;JUND;DUSP1;FOS;KLF4;COL1A1;EEF1A1;MMP14;KLF6;NOVA1;KLF9;TXNIP;FOSB;PPIB;ATF3
old_vs_young_down	ChEA_2022	TBX2 30127528 ChIP-Seq KELLY Human Brain Neuroblastoma	35/2425	0.539024	0.662661	0.994667	0.6147	ARF4;SEMA3C;UAP1;NENF;LOXL1;TMEM100;LIMA1;PNP;CSRP2;LAMP1;DPYSL3;PSAP;S100A13;SLIT3;JUNB;IER2;ACE;JUND;IGFBP5;DUSP1;IGFBP4;MMP2;EBF1;FOS;NFKBIA;ADGRD1;MARCKS;NFIA;MXRA8;SERPING1;CD248;MXRA7;FKBP9;PPIB;ATF3
old_vs_young_down	ChEA_2022	LMO2 20887958 ChIP-Seq HPC-7 Mouse	19/1317	0.543396	0.666372	0.994513	0.60657	EGR1;STEAP3;SLC43A3;IGFBP4;ADM;FBLN1;CXCL1;NENF;TGFBR3;ADAMTS5;LAPTM4A;CCL7;GRB10;TXNIP;PI16;ITM2A;CD34;IER2;GAS7
old_vs_young_down	ChEA_2022	P300 27268052 Chip-Seq Bcells Human	23/1596	0.544072	0.666372	0.993238	0.604558	IFITM3;EGR1;PRRX1;DUSP1;SLC43A3;LUM;ELN;HEG1;MMP2;CXCL1;PRELP;FOS;C3;PLAC8;EEF1A1;IGSF10;UBB;COL5A1;PDPN;TXNIP;FOSB;APOD;PPIB
old_vs_young_down	ChEA_2022	TP53 22573176 ChIP-Seq HFKS Human	15/1039	0.544726	0.666372	0.995348	0.604647	IL33;PDGFRA;JUN;IFITM2;IGFBP4;MMP2;EBF1;METRNL;COL1A1;SMPD3;ADAMTS5;GPC3;SPTBN1;CTSB;FGFR1
old_vs_young_down	ChEA_2022	FOXA1 33576154 ChIP-Seq Human Lung ProstateCancer	55/3825	0.551689	0.673784	0.989559	0.58856	APP;ERRFI1;ARF4;COL14A1;RPLP1;ZBTB20;LAMC1;PRSS23;ADAMTSL1;LAPTM4A;ZFP36;LAMP1;CTSL;BASP1;PMEPA1;CCN1;TMSB10;CTSB;PDGFRA;ANXA1;DUSP1;HEG1;FOS;TGFBR2;AR;UGDH;SELENOP;TXNIP;CD302;CD47;FKBP9;ATF3;CREB5;CEBPD;SEMA3C;SLC43A3;ROCK2;UAP1;ZFP36L1;LIMA1;PSAP;APOD;CD55;EGR1;JUN;JUND;LUM;KLF4;SOD3;NFKBIA;KLF6;NFIA;NEDD4;KLF9;ITM2B
old_vs_young_down	ChEA_2022	MYCN 21190229 ChIP-Seq SHEP-21N Human	4/271	0.555236	0.676726	1.01846	0.599227	SMPD3;EEF1A1;NOVA1;CREB5
old_vs_young_down	ChEA_2022	STAT5B 24692510 ChIP-Seq Epithelium Mouse Mammary	7/484	0.555915	0.676726	0.997333	0.585575	STEAP3;MARCKS;MGST1;LPL;ACKR3;XDH;CTSB
old_vs_young_down	ChEA_2022	GATA3 21867929 ChIP-Seq CD8 Mouse	20/1397	0.557171	0.677148	0.986202	0.576814	SPON2;SLFN5;JUN;ACE;TNXB;RPLP1;PCOLCE;RRBP1;IGSF10;MMP14;MARCKS;NFIA;MAN2A1;PSAP;MFAP2;ANGPTL2;CCL2;LBP;TXNDC5;CREB5
old_vs_young_down	ChEA_2022	SPI1 23547873 ChIP-Seq NB4 Human	39/2723	0.559505	0.678878	0.985646	0.572367	ARF4;STEAP3;IFITM2;SLC43A3;ROCK2;HTRA3;AEBP1;LAMC1;SLC4A4;PNP;LAMP1;PLAU;PSAP;SERPINH1;TIMP3;EMILIN2;JUNB;TMSB10;IER2;CD55;PDIA3;ANXA1;GSN;SCARA5;PRRX1;DUSP1;GPX3;MMP2;FOS;NFKBIA;BMP1;RHOJ;TXNIP;ANGPTL2;CD248;PTX3;PI16;PPIB;ITM2B
old_vs_young_down	ChEA_2022	ZFP281 18358816 ChIP-ChIP MESCs Mouse	6/419	0.569411	0.689774	0.987126	0.555903	ZFP36;NFIA;UBB;ADAMTS1;KLF9;ZFP36L1
old_vs_young_down	ChEA_2022	DACH1 20351289 ChIP-Seq MDA-MB-231 Human	19/1338	0.571864	0.691621	0.977563	0.546316	ERRFI1;JUND;DUSP1;ROCK2;BICC1;HSP90B1;ZFP36L1;EEF1A1;THBD;LAPTM4A;CSRP2;S100A13;SERPINH1;TIMP2;TXNIP;CD47;FKBP9;JUNB;TMSB10
old_vs_young_down	ChEA_2022	REST 21632747 ChIP-Seq MESCs Mouse	25/1765	0.579688	0.699948	0.974301	0.531252	CDKN1C;RAMP2;LRP1;RPLP1;ADM;PLAT;THY1;ADAMTSL1;SMPD3;BASP1;GRB10;CCL2;NTRK2;CADM3;EDN1;EBF1;SOD3;IGSF10;KLF6;MARCKS;FNDC1;NOVA1;DLC1;FOSB;ATF3
old_vs_young_down	ChEA_2022	ERG 20887958 ChIP-Seq HPC-7 Mouse	21/1486	0.581734	0.700926	0.972239	0.526703	EGR1;RAMP2;IFITM2;NFIX;RPL10;SLC43A3;IGFBP4;COL14A1;PNP;LAMP1;UBB;NEDD4;PSAP;S100A13;CCL2;PI16;IL6ST;PPIB;CD34;CTSB;FGFR1
old_vs_young_down	ChEA_2022	SIN3A 21632747 ChIP-Seq MESCs Mouse	13/923	0.582918	0.700926	0.969572	0.523286	PDIA3;RAMP2;JUND;LRP1;FN1;ADM;CSRP2;CTSL;TXNIP;FOSB;JUNB;IER2;ITM2B
old_vs_young_down	ChEA_2022	NFE2L2 22581777 ChIP-Seq LYMPHOBLASTOID Human	6/425	0.583321	0.700926	0.972688	0.524297	SPARC;SCARA5;DUSP1;RPLP1;NENF;DCN
old_vs_young_down	ChEA_2022	REST 18959480 ChIP-ChIP MESCs Mouse	24/1701	0.586977	0.704184	0.970207	0.516896	EGR1;SNED1;NTRK2;EDN1;RAMP2;STEAP3;ACE;LRP1;RPLP1;GFPT2;ZBTB20;ADM;PLAT;THY1;PLXDC2;CYGB;ADAMTS2;KLF6;SFRP2;FLRT2;PDPN;KLF9;GRB10;FOSB
old_vs_young_down	ChEA_2022	VDR 23401126 ChIP-Seq LCL-AND-THP1 Human	3/213	0.599328	0.715544	0.970632	0.496911	PLAT;CD248;GAS7
old_vs_young_down	ChEA_2022	GATA3 21878914 ChIP-Seq MCF-7 Human	22/1574	0.603618	0.719486	0.960427	0.484837	CDKN1C;LGALS3BP;SNED1;EBF1;DPT;LPL;ASPN;LOXL2;UGDH;ISLR;KLF6;PLAU;DLC1;GRB10;ANGPTL2;SLIT3;CD47;GPC6;ATF3;GAS7;TXNDC5;FGFR1
old_vs_young_down	ChEA_2022	SIN3B 21632747 ChIP-Seq MESCs Mouse	47/3329	0.604561	0.719486	0.968139	0.487218	SNED1;RAMP2;IFITM2;NFIX;ADM;THY1;CRIP1;LOXL1;ADAMTSL1;SMPD3;LAPTM4A;ZFP36;CSRP2;TUBA1A;LAMP1;UBB;BASP1;FCGRT;PDPN;PSAP;TIMP2;GRB10;CCL2;CKB;JUNB;GPC6;IER2;CD55;TXNDC5;PDIA3;CADM3;EDN1;JUND;IGFBP5;DUSP1;OSR1;FOS;PLXDC2;KLF4;SOD3;EEF1A1;NFKBIA;IGSF10;CXCL12;FNDC1;FOSB;PPIC
old_vs_young_down	ChEA_2022	ZFP42 18358816 ChIP-ChIP MESCs Mouse	14/1013	0.612004	0.726901	0.950059	0.466494	RAMP2;IFITM2;PCOLCE;NENF;EEF1A1;COL1A2;UBB;BASP1;KLF9;S100A13;CKB;ATF3;ITM2B;DDR2
old_vs_young_down	ChEA_2022	GATA2 22383799 ChIP-Seq G1ME Mouse	21/1522	0.62651	0.73894	0.947049	0.442831	ITIH5;ARF4;IFITM2;COL14A1;HEG1;MGST1;UAP1;SLC4A4;ZFP36L1;THBD;ISLR;LAPTM4A;ZFP36;PNP;CSRP2;UBB;PSAP;RPS2;IGFBP6;PI16;CD34
old_vs_young_down	ChEA_2022	CBP 21632823 ChIP-Seq H3396 Human	22/1593	0.626511	0.73894	0.947818	0.443189	CDKN1C;ITIH5;IFITM2;SLC43A3;CD81;HTRA1;ADM;LSP1;PLXDC2;PRSS23;BICC1;NFKBIA;LIMA1;KLF6;CSRP2;TUBA1A;CXCL12;PLAU;RHOJ;PSAP;SERPINH1;CD248
old_vs_young_down	ChEA_2022	RBPJ 21746931 ChIP-Seq IB4-LCL Human	21/1523	0.627724	0.73894	0.946366	0.44068	IFITM3;CDKN1C;ERRFI1;SPON2;JUN;GSTM1;PRRX1;DUSP1;FN1;LAMC1;LSP1;CRIP1;FSTL1;LOXL1;CYGB;C3;SFRP2;COL5A1;TXNIP;ANGPTL2;COL6A3
old_vs_young_down	ChEA_2022	ESR1 26153859 ChIP-Seq T47D Human Breast Carcinoma	20/1452	0.627831	0.73894	0.945479	0.440106	SLFN5;NTRK2;EDN1;JUND;DUSP1;SLC43A3;IGFBP4;LAMC1;METRNL;ZFP36L1;NFKBIA;LIMA1;KLF6;NFIA;S100A16;PMEPA1;CD34;GPC6;ATF3;CD55
old_vs_young_down	ChEA_2022	CEBPA 26348894 ChIP-Seq LIVER Mouse	22/1597	0.631256	0.741776	0.945203	0.434834	STEAP3;CEBPD;LAMA2;PRRX1;GDA;ROCK2;HTRA3;KLF4;ANTXR1;LOXL2;DPP4;MFAP5;CXCL12;S100A16;ABI3BP;DPYSL3;S100A13;SERPINH1;PTX3;CD302;XDH;CTSB
old_vs_young_down	ChEA_2022	CTNNB1 20615089 ChIP-ChIP FETAL BRAIN Human	5/376	0.638796	0.749454	0.914503	0.409853	IFITM3;CADM3;GSN;FOSB;FGFR1
old_vs_young_down	ChEA_2022	CEBPB 23403033 ChIP-Seq LIVER Mouse	4/304	0.6456	0.756245	0.904895	0.39596	NISCH;C3;TNFAIP6;ATF3
old_vs_young_down	ChEA_2022	KDM5B 21448134 ChIP-Seq MESCs Mouse	42/3030	0.650204	0.759331	0.947775	0.407988	RAMP2;NFIX;CD81;COL14A1;ROCK2;ADM;PLAT;RRBP1;LAMC1;METRNL;CYGB;HSP90B1;ADAMTS2;CSRP2;TUBA1A;LAMP1;UBB;PLAU;ABI3BP;PDPN;TIMP2;GRB10;CTSB;PDIA3;PRRX1;OSR1;GFPT2;EBF1;FN1;NISCH;NFKBIA;SFRP4;ZEB2;MAF;DLC1;NEDD4;QPCT;MFAP2;PMP22;DPEP1;IL6ST;FGFR1
old_vs_young_down	ChEA_2022	VDR 20736230 ChIP-Seq LYMPHOBLASTOID Human	5/381	0.650273	0.759331	0.902109	0.388234	CD81;HEG1;PTX3;GPC6;SOD3
old_vs_young_down	ChEA_2022	CTCF 33576154 ChIP-Seq Human Liver ProstateCancer	51/3679	0.663322	0.773357	0.9459	0.388286	CDKN1C;APP;ERRFI1;ARF4;COL14A1;ELN;ZBTB20;LAMC1;ANTXR1;TUBA1A;LAMP1;CTSL;BASP1;DPYSL3;GRB10;PMEPA1;CCN1;IER2;EDN1;SCARA5;DUSP1;FOS;SFRP4;CCDC80;COL6A2;IL6ST;PPIB;ATF3;TNXB;CEBPD;SEMA3C;ROCK2;RRBP1;ZFP36L1;CKB;IGFBP6;SPTBN1;EGR1;CYB5A;JUN;LAMB2;KLF4;COL1A1;NFKBIA;ADGRD1;KLF6;MARCKS;COL1A2;BMP1;PMP22;FOSB
old_vs_young_down	ChEA_2022	NANOG 18555785 ChIP-Seq MESCs Mouse	5/388	0.66595	0.775208	0.885301	0.35991	TGFBR3;EDN1;BASP1;RPS2;IL6ST
old_vs_young_down	ChEA_2022	TBX5 21415370 ChIP-Seq HL-1 Mouse	21/1561	0.672462	0.781567	0.921088	0.365496	EDN1;GSN;CD81;LAMB2;RNASE4;CXCL1;CYGB;HSP90B1;SMPD3;ALDH1A3;ZFP36;FLRT2;UBB;AXL;NEDD4;CTSH;FKBP9;NBL1;ATF3;PPIC;FGFR1
old_vs_young_down	ChEA_2022	GTF3C2 35216376 ChIP-Seq H9 Human BoneMarrow Lymphoma	17/1277	0.677679	0.786404	0.911826	0.354774	SLFN5;GSTM2;SCARA3;GSN;GFPT2;LAMC1;KLF4;SELENOM;FLRT2;UBB;CTSL;PSAP;COL6A1;FOSB;FKBP9;GAS7;FGFR1
old_vs_young_down	ChEA_2022	SPI1 22790984 ChIP-Seq ERYTHROLEUKEMIA Mouse	21/1572	0.684877	0.792785	0.914002	0.345964	PDIA3;ARF4;STEAP3;RPL10;SLC43A3;IGFBP4;PLAT;PCOLCE;UAP1;FOS;LSP1;NENF;METRNL;NEDD4;PSAP;EMILIN2;JUNB;ITM2A;XDH;IER2;LY6E
[truncated: 1,939 more rows]

## Sheet: S8E_GSEA_NABA
Term	Count	Odds.Ratio	pvalue	pvalue.adjust	geneID
[truncated: 8 more rows]
