# Supplementary material for: Age-dependent differences in breast tumor microenvironment: challenges and opportunities for efficacy studies in preclinical models
Source: Cell Death Differ. 2025 Jan 27;32(6):1000–13. doi: 10.1038/s41418-025-01447-1 (PMC12162869; doi:10.1038/s41418-025-01447-1)
Supplement: Supplementary file 10 — Suppl. Tab 9 [file 41418_2025_1447_MOESM10_ESM.xlsx]

## Sheet: S9A
age	source	target	ligand.complex	receptor.complex	aggregate_rank	mean_rank	natmi.edge_specificity	natmi.rank	connectome.weight_sc	connectome.rank	logfc.logfc_comb	logfc.rank	sca.LRscore	sca.rank	cellphonedb.pvalue	cellphonedb.rank	interaction_score
young	Lymphoid_NK	Myeloid	Ccl5	Ccrl2	2.4424e-08	259.3	0.601862	21	3.97956	19	2.83699	1	0.97898	10	0	1245.5	0.589211
young	Lymphoid_NK	Myeloid	Ccl5	Ccr1	2.34561e-07	263.9	0.630291	18	4.03863	17	2.43725	2	0.974129	37	0	1245.5	0.613985
young	CAF	Endothelial	Col1a2	Cd93	1.04952e-05	298.3	0.377903	96	3.74564	23	1.56044	45	0.969688	82	0	1245.5	0.366448
young	Endothelial	Endothelial	Col4a1	Cd93	1.44306e-05	281.5	0.705235	12	5.1803	7	1.63939	39	0.96783	104	0	1245.5	0.682548
young	Lymphoid_NK	CAF	Ccl5	Dpp4	1.55662e-05	297.3	0.408902	73	3.16753	56	2.27438	6	0.967521	106	0	1245.5	0.395621
young	CAF	Endothelial	Col1a1	Cd93	1.73933e-05	298.5	0.44625	59	3.71233	26	1.46891	53	0.967125	109	0	1245.5	0.431579
young	Endothelial	Endothelial	Mmrn2	Cd93	3.19148e-05	364.5	0.913949	3	7.3813	2	0.937307	212	0.950365	360	0	1245.5	0.868585
young	Endothelial	Endothelial	Col4a2	Cd93	6.5156e-05	295.9	0.744052	10	5.22039	6	1.36589	66	0.96264	152	0	1245.5	0.716254
young	Myeloid	Endothelial	S100a9	Cd36	8.38846e-05	308.9	0.518175	36	2.84427	98	2.3887	3	0.961559	162	0	1245.5	0.498256
young	Endothelial	Endothelial	Mmrn2	Clec14a	8.85577e-05	519.9	0.957847	1	6.4323	5	0.641588	419	0.924908	929	0	1245.5	0.88592
young	Myeloid	Endothelial	S100a8	Cd36	0.000121833	311.3	0.555547	29	2.83139	100	2.35972	4	0.960487	178	0	1245.5	0.533595
young	Lymphoid_NK	Lymphoid_NK	Ccl5	Ccr5	0.000123025	303.9	0.455244	51	3.99782	18	2.22026	9	0.959364	196	0	1245.5	0.436744
young	Lymphoid_NK	Myeloid	Ccl4	Ccr1	0.00015448	326.7	0.525112	33	2.73588	119	1.54992	47	0.959693	189	0	1245.5	0.503946
young	CAF	Endothelial	Mmp2	Pecam1	0.000171297	350.1	0.368035	103	3.10197	61	1.11265	147	0.959422	194	0	1245.5	0.353101
young	Myeloid	Lymphoid_NK	Cfp	Ncr1	0.000173388	376.9	0.811467	7	8.16059	1	1.16369	131	0.941793	500	0	1245.5	0.764234
young	Endothelial	Endothelial	Vwf	Selp	0.000226345	532.5	0.935612	2	5.10506	8	0.706537	354	0.919878	1053	0	1245.5	0.860648
young	CAF	Endothelial	Sparc	Eng	0.000247869	328.1	0.25958	213	2.87136	96	1.61216	41	0.972962	45	0	1245.5	0.252562
young	CAF	Endothelial	Col1a2	Cd36	0.000257195	356.5	0.344351	123	2.24746	215	1.54656	48	0.962814	151	0	1245.5	0.331547
young	Endothelial	Endothelial	Angpt2	Tie1	0.000286315	650.3	0.913366	4	5.05196	9	0.51779	626	0.907804	1367	0	1245.5	0.829157
young	tumor	Endothelial	Spp1	S1pr1	0.000286745	355.9	0.25798	218	2.21674	221	1.50795	51	0.973166	44	0	1245.5	0.251057
young	CAF	Endothelial	Col1a1	Cd36	0.000297133	357.1	0.406631	75	2.21415	223	1.45503	54	0.959694	188	0	1245.5	0.390241
young	CAF	Endothelial	Col1a2	Flt4	0.000313238	339.5	0.395375	80	2.93585	84	1.37801	62	0.957455	226	0	1245.5	0.378554
young	Lymphoid_NK	Endothelial	Selplg	Esam	0.000324328	341.3	0.460398	49	4.68654	10	1.03859	174	0.957432	228	0	1245.5	0.4408
young	Endothelial	Endothelial	Col4a1	Itga1_Itgb1	0.000397119	371.9	0.245459	240	2.54628	160	1.3804	60	0.962496	154	0	1245.5	0.236253
young	Endothelial	Endothelial	Col4a1	Itga9_Itgb1	0.000410338	381.3	0.24386	242	2.45834	173	1.35224	71	0.960822	175	0	1245.5	0.234306
young	Endothelial	Endothelial	Sparc	Eng	0.000417069	365.5	0.24319	243	2.82099	103	1.0222	179	0.972091	57	0	1245.5	0.236403
young	Endothelial	Endothelial	Col4a2	Itga1_Itgb1	0.000444816	400.7	0.258969	215	2.58636	148	1.1069	148	0.956484	247	0	1245.5	0.2477
young	Myeloid	Lymphoid_NK	B2m	Klrd1	0.00045211	447.7	0.0990498	882	3.72046	24	1.32805	79	0.979291	8	0	1245.5	0.0969986
young	Endothelial	Myeloid	Col4a1	Cd44	0.00047391	388.3	0.285614	175	2.30024	206	1.37125	64	0.956013	251	0	1245.5	0.273051
young	Lymphoid_NK	Endothelial	Tgfb1	Eng	0.000488976	374.9	0.293557	170	3.40354	34	1.03971	172	0.955748	253	0	1245.5	0.280567
young	Endothelial	Endothelial	Apln	Aplnr	0.000508191	811.9	0.891536	5	4.36111	12	0.469771	753	0.880499	2044	0	1245.5	0.784996
young	Endothelial	Endothelial	Timp3	Kdr	0.000544519	334.9	0.573506	26	3.37789	36	1.23502	107	0.955362	260	0	1245.5	0.547906
young	Lymphoid_NK	tumor	Ccl5	Sdc1	0.00055282	348.9	0.282582	180	3.24703	44	2.15652	14	0.955326	261	0	1245.5	0.269958
young	Lymphoid_NK	Endothelial	Gzma	F2r	0.0005961	345.5	0.298451	162	6.66749	3	2.1575	13	0.953273	304	0	1245.5	0.284505
young	Endothelial	Lymphoid_B	App	Cd74	0.0005961	377.1	0.192268	376	2.01786	246	2.28909	5	0.978598	13	0	1245.5	0.188153
young	tumor	Lymphoid_B	Fn1	Cd79a	0.000613584	366.5	0.236671	261	1.91272	268	1.44375	55	0.97995	3	0	1245.5	0.231926
young	Myeloid	Myeloid	S100a9	Cd68	0.00063182	363.7	0.481705	45	1.90888	270	2.2395	8	0.956022	250	0	1245.5	0.46052
young	Myeloid	Lymphoid_NK	S100a9	Itgb2	0.000641087	384.7	0.281668	182	1.9046	271	2.15456	15	0.958653	210	0	1245.5	0.270022
young	CAF	Endothelial	Col1a1	Flt4	0.000665503	352.7	0.466882	48	2.90255	88	1.28648	90	0.953906	292	0	1245.5	0.445362
young	Myeloid	Myeloid	S100a8	Cd68	0.000679168	368.1	0.516446	37	1.89599	275	2.21052	10	0.954802	273	0	1245.5	0.493104
young	Myeloid	Lymphoid_NK	S100a8	Itgb2	0.000688945	383.5	0.301983	154	1.89171	276	2.12557	17	0.957503	225	0	1245.5	0.289149
young	Endothelial	Endothelial	Col4a2	Itga9_Itgb1	0.000718902	413.9	0.257282	221	2.49843	165	1.07873	159	0.954555	279	0	1245.5	0.24559
young	Endothelial	Endothelial	Col18a1	Kdr	0.000770963	341.5	0.643926	15	4.26462	14	1.10037	149	0.954404	284	0	1245.5	0.614566
young	CAF	Lymphoid_B	Fn1	Cd79a	0.000770963	370.7	0.225958	284	1.87698	280	1.67477	37	0.97949	7	0	1245.5	0.221324
young	Lymphoid_NK	Endothelial	Selplg	Selp	0.000781702	353.3	0.448582	56	4.06242	16	1.06564	164	0.954207	285	0	1245.5	0.42804
young	Endothelial	Endothelial	Col4a2	Itga3_Itgb1	0.000781702	437.1	0.225722	285	2.2556	213	1.05048	167	0.954726	275	0	1245.5	0.215503
young	Myeloid	Endothelial	C1qa	Cd93	0.000792777	359.5	0.724443	11	4.1592	15	1.25943	99	0.946333	427	0	1245.5	0.685565
young	Lymphoid_NK	Lymphoid_NK	Gzma	F2r	0.000901522	353.7	0.285591	177	6.64246	4	2.14759	16	0.952282	326	0	1245.5	0.271963
young	Lymphoid_NK	tumor	Ccl5	Sdc4	0.00093163	344.3	0.218444	298	3.24902	43	2.19648	11	0.965374	124	0	1245.5	0.21088
young	Myeloid	Endothelial	Cd14	Itgb1	0.000994613	431.1	0.228456	276	1.7907	303	1.09414	155	0.960788	176	0	1245.5	0.219497
young	Endothelial	tumor	Col4a2	Itga3_Itgb1	0.00103388	436.7	0.217212	306	2.34246	195	1.11876	144	0.953888	293	0	1245.5	0.207196
young	Endothelial	Endothelial	Col4a1	Itga3_Itgb1	0.00120255	407.5	0.213946	318	2.21551	222	1.32399	81	0.960971	171	0	1245.5	0.205596
young	CAF	Endothelial	Fn1	Flt4	0.00130989	438.5	0.267758	204	2.75432	115	0.771125	303	0.952293	325	0	1245.5	0.254984
young	Endothelial	Myeloid	Gnai2	C5ar1	0.00134181	459.7	0.26542	206	1.96436	258	0.83227	262	0.952238	327	0	1245.5	0.252743
young	Myeloid	Endothelial	Lgals3	Eng	0.00139078	391.7	0.208933	330	3.00251	73	1.20031	118	0.959602	192	0	1245.5	0.200493
young	Lymphoid_T	Lymphoid_NK	B2m	Klrd1	0.00140562	443.5	0.105116	828	3.80051	20	1.19407	120	0.979886	4	0	1245.5	0.103002
young	Endothelial	tumor	Col4a1	Itga3_Itgb1	0.00154562	405.7	0.205881	339	2.30237	204	1.39226	59	0.960244	181	0	1245.5	0.197696
young	Lymphoid_NK	Lymphoid_NK	B2m	Klrd1	0.00154887	454.9	0.103623	838	3.7808	21	1.05977	165	0.979744	5	0	1245.5	0.101524
young	Myeloid	Endothelial	Apoe	Abca1	0.00156358	433.7	0.267083	205	1.69727	340	1.5106	50	0.952226	328	0	1245.5	0.254323
young	tumor	Myeloid	Lcn2	Fcgr3	0.00161839	426.1	0.435462	63	1.84321	288	0.982552	191	0.95141	343	0	1245.5	0.414303
young	Endothelial	Endothelial	App	Aplp2	0.00171286	514.3	0.216731	308	1.67941	348	0.727509	336	0.951879	334	0	1245.5	0.206301
young	Lymphoid_NK	Lymphoid_NK	Ccl4	Ccr5	0.00184195	433.3	0.379275	93	2.69507	127	1.33293	76	0.937221	625	0	1245.5	0.355464
young	Lymphoid_NK	Lymphoid_NK	Selplg	Itgb2	0.00231925	464.7	0.21788	303	2.47681	168	0.893248	231	0.949851	376	0	1245.5	0.206954
young	Myeloid	Lymphoid_T	S100a8	Cd69	0.00236789	421.5	0.203278	345	1.59379	378	2.26377	7	0.964644	132	0	1245.5	0.196091
young	CAF	Endothelial	Serping1	Selp	0.00246743	387.1	0.518245	35	2.80048	107	1.05637	166	0.94959	382	0	1245.5	0.49212
young	Endothelial	CAF	Mmrn2	Cd248	0.00255217	417.1	0.559642	27	4.3115	13	0.777818	297	0.941704	503	0	1245.5	0.527017
young	Lymphoid_B	Lymphoid_NK	B2m	Klrd1	0.00255217	513.5	0.0854365	1040	3.54083	27	0.884759	239	0.977738	16	0	1245.5	0.0835345
young	Endothelial	Myeloid	Col4a2	Cd44	0.00257002	427.1	0.301335	156	2.34033	196	1.09775	152	0.949017	386	0	1245.5	0.285972
young	Lymphoid_B	Lymphoid_T	H2-Aa	Cd4	0.00259616	447.7	0.233124	267	1.80408	301	1.66737	38	0.948975	387	0	1245.5	0.221229
young	Myeloid	Myeloid	Cxcl2	Cxcr2	0.00270265	391.3	0.589571	24	1.95404	261	1.86547	35	0.948667	391	0	1245.5	0.559307
young	Myeloid	Lymphoid_B	S100a8	Cd69	0.00270265	430.5	0.195376	365	1.56454	391	2.19352	12	0.963962	139	0	1245.5	0.188335
young	tumor	Lymphoid_NK	B2m	Klrd1	0.00274326	526.5	0.0842121	1060	3.52467	28	0.796409	282	0.97758	17	0	1245.5	0.0823241
young	CAF	Endothelial	Fn1	Robo4	0.0031309	467.7	0.268283	203	2.87463	95	0.652103	406	0.948929	389	0	1245.5	0.254582
young	Lymphoid_NK	Endothelial	Lgals3	Eng	0.00319156	439.3	0.17974	408	2.89725	89	0.948921	209	0.956582	245	0	1245.5	0.171936
young	Lymphoid_NK	Endothelial	Tgfb1	Cav1	0.003347	479.7	0.214743	316	2.50593	164	0.834285	260	0.947556	413	0	1245.5	0.203481
young	Endothelial	Endothelial	Hspg2	Itgb1	0.00388201	550.5	0.179102	410	1.48525	429	0.709534	352	0.952509	316	0	1245.5	0.170597
young	Endothelial	Endothelial	Col18a1	Itga1_Itgb1	0.00391741	499.1	0.218634	296	2.24852	214	0.761997	310	0.945996	430	0	1245.5	0.206827
young	Endothelial	Endothelial	Gnai2	Cav1	0.00424683	442.9	0.172208	439	2.54665	159	0.958101	204	0.961245	167	0	1245.5	0.165534
young	Smooth_Muscle	Lymphoid_NK	B2m	Klrd1	0.00427031	567.1	0.0740194	1215	3.39018	35	0.753671	314	0.976122	26	0	1245.5	0.072252
young	Myeloid	Lymphoid_NK	B2m	Klrc1	0.00441567	481.7	0.102822	842	2.87757	94	1.03995	171	0.972121	56	0	1245.5	0.0999552
young	Smooth_Muscle	Lymphoid_B	Mif	Cd74_Cxcr4	0.00451539	475.7	0.107314	804	1.838	292	1.71316	36	0.981176	1	0	1245.5	0.105294
young	Lymphoid_B	Lymphoid_T	H2-Ab1	Cd4	0.00471721	472.3	0.223036	293	1.75485	315	1.41833	57	0.944396	451	0	1245.5	0.210634
young	Myeloid	Lymphoid_NK	Cd14	Itgb2	0.00475807	448.7	0.352958	117	2.04485	244	1.00325	185	0.944334	452	0	1245.5	0.33331
young	Myeloid	Endothelial	Lgals3	Mcam	0.00553885	451.7	0.224715	288	3.34385	38	0.925134	217	0.943217	470	0	1245.5	0.211955
young	Stromal_Pro-inflammatory	Lymphoid_B	Mif	Cd74_Cxcr4	0.00556262	524.9	0.0901763	980	1.65441	353	1.61538	40	0.9795	6	0	1245.5	0.0883276
young	Endothelial	Lymphoid_NK	B2m	Klrd1	0.00556262	595.5	0.0675147	1322	3.30435	40	0.721978	340	0.975026	30	0	1245.5	0.0658286
young	Myeloid	Myeloid	S100a8	Itgb2	0.00558482	532.3	0.164059	470	1.43835	451	2.02585	24	0.943204	471	0	1245.5	0.154741
young	Lymphoid_B	Lymphoid_T	H2-Eb1	Cd4	0.00591447	473.1	0.240862	252	1.75201	317	1.34611	73	0.942891	478	0	1245.5	0.227107
young	Smooth_Muscle	Lymphoid_NK	S100a4	Ccr5	0.00610914	489.5	0.241334	250	2.06425	241	0.902808	229	0.942743	482	0	1245.5	0.227516
young	CAF	Lymphoid_B	C3	Cd19	0.00698933	460.9	0.417409	68	1.35457	499	1.17278	129	0.950271	363	0	1245.5	0.396652
young	Endothelial	Endothelial	Gnai2	S1pr1	0.00698933	477.3	0.15631	499	2.3385	199	0.873447	245	0.959237	198	0	1245.5	0.149938
young	tumor	Lymphoid_NK	Spp1	Ptger4	0.00715381	547.7	0.175542	424	1.35086	502	1.24219	104	0.943599	463	0	1245.5	0.165641
young	CAF	Myeloid	Rarres2	Ccrl2	0.00729022	413.1	0.498871	41	1.33557	509	1.36554	67	0.958974	203	0	1245.5	0.478404
young	Lymphoid_NK	Lymphoid_NK	Cd48	Cd2	0.00760629	538.1	0.209053	329	2.23722	218	0.670416	388	0.94152	510	0	1245.5	0.196827
young	Myeloid	Myeloid	S100a9	Itgb2	0.00795916	534.1	0.153023	516	1.45124	441	2.05484	21	0.944719	447	0	1245.5	0.144563
young	Lymphoid_B	Endothelial	Tgfb1	Eng	0.0080794	520.3	0.160528	486	2.91151	86	0.828867	266	0.941077	518	0	1245.5	0.15107
young	Smooth_Muscle	Endothelial	Sparc	Eng	0.00820097	508.7	0.152268	520	2.54153	162	0.596387	488	0.964987	128	0	1245.5	0.146937
young	Endothelial	Endothelial	Sema6a	Plxna2	0.00830722	867.7	0.854613	6	3.20579	49	0.465079	767	0.871675	2271	0	1245.5	0.744945
young	Myeloid	Myeloid	Ccl4	Ccr1	0.00844812	490.9	0.234987	264	1.77777	306	1.20387	115	0.940925	524	0	1245.5	0.221105
young	Stromal_Pro-inflammatory	Lymphoid_NK	B2m	Klrd1	0.00864511	666.9	0.0600426	1463	3.20575	50	0.564021	536	0.973558	40	0	1245.5	0.0584549
young	Myeloid	tumor	Cd14	Itgb1	0.00876468	544.5	0.149916	529	1.48783	428	0.987292	189	0.952035	331	0	1245.5	0.142726
young	Endothelial	Endothelial	Vwf	Itga9	0.00934052	1028.3	0.783747	8	3.20538	52	0.364971	1047	0.845585	2789	0	1245.5	0.662724
young	tumor	Myeloid	Spp1	Cd44	0.00962835	486.5	0.168344	455	1.29371	542	1.37695	63	0.965174	127	0	1245.5	0.162481
young	Endothelial	tumor	Col4a2	Sdc1	0.00983608	523.9	0.315907	140	2.1913	225	0.994853	188	0.929279	821	0	1245.5	0.293566
young	Endothelial	tumor	Col4a1	Cd44	0.00990618	536.1	0.148487	534	2.01194	250	1.24024	105	0.940016	546	0	1245.5	0.13958
young	Endothelial	Lymphoid_NK	Col4a1	Cd47	0.00996365	444.7	0.141354	572	2.1826	226	1.35846	69	0.966857	111	0	1245.5	0.136669
young	Myeloid	Lymphoid_NK	Lyz2	Itgal	0.0100473	442.9	0.341852	125	1.98799	254	1.59106	42	0.939971	548	0	1245.5	0.321331
young	Lymphoid_T	Lymphoid_NK	B2m	Klrc1	0.0100923	477.7	0.109119	790	2.95762	79	0.905971	227	0.972915	47	0	1245.5	0.106164
young	Lymphoid_T	Myeloid	Rps19	C5ar1	0.0101898	493.1	0.144788	550	1.61467	369	0.962899	201	0.968041	100	0	1245.5	0.140161
young	tumor	Endothelial	Spp1	Itga5_Itgb1	0.0102617	477.5	0.14468	551	1.43097	458	1.39422	58	0.970168	75	0	1245.5	0.140364
young	Endothelial	tumor	Col4a1	Sdc1	0.0104846	462.7	0.299427	160	2.15122	230	1.26835	96	0.938809	582	0	1245.5	0.281104
young	Lymphoid_NK	Lymphoid_NK	Selplg	Sell	0.0107004	513.3	0.143765	557	2.23815	217	0.910419	225	0.952333	322	0	1245.5	0.136913
young	Smooth_Muscle	Lymphoid_NK	Lgals1	Ptprc	0.0107515	509.5	0.0907224	971	2.13387	232	1.26619	97	0.980451	2	0	1245.5	0.0889488
young	tumor	Endothelial	Spp1	Itga9_Itgb1	0.0107749	480.7	0.143733	558	1.45182	439	1.35793	70	0.969014	91	0	1245.5	0.13928
young	Myeloid	Endothelial	Apoe	Scarb1	0.0110765	452.1	0.307685	148	2.00397	253	1.48462	52	0.939627	562	0	1245.5	0.289109
young	Stromal_Pro-inflammatory	Endothelial	Lgals3	Eng	0.011462	506.5	0.141602	567	2.75974	112	0.830308	264	0.951351	344	0	1245.5	0.134713
young	CAF	Endothelial	Fn1	Itga6	0.011698	580.3	0.166572	459	1.26785	570	0.703815	360	0.95506	267	0	1245.5	0.159086
young	Endothelial	Endothelial	Tgm2	Itgb1	0.011698	625.1	0.141478	570	1.59526	376	0.619066	459	0.943004	475	0	1245.5	0.133414
young	Endothelial	Endothelial	Col4a1	Cd47	0.01172	482.9	0.120121	701	2.08677	239	1.27506	92	0.964147	137	0	1245.5	0.115814
young	tumor	Myeloid	Fn1	C5ar1	0.0119375	554.5	0.282495	181	1.26865	567	0.544201	573	0.958778	206	0	1245.5	0.27085
young	Myeloid	Endothelial	Selplg	Esam	0.0122625	498.1	0.216123	309	3.75524	22	0.725187	337	0.939063	577	0	1245.5	0.202953
young	Lymphoid_NK	Endothelial	Lgals3	Mcam	0.0123447	524.9	0.193316	371	3.23859	45	0.673748	385	0.93905	578	0	1245.5	0.181534
young	tumor	Endothelial	Fn1	Flt4	0.0126776	485.1	0.280453	185	2.79005	110	0.5401	582	0.953334	303	0	1245.5	0.267365
young	Endothelial	Myeloid	Col4a1	Cd47	0.0135074	513.3	0.103485	839	2.01168	251	1.36113	68	0.96148	163	0	1245.5	0.0994984
young	CAF	Myeloid	Fn1	C5ar1	0.0135386	510.9	0.269708	197	1.23292	592	0.775227	299	0.957853	221	0	1245.5	0.258341
young	tumor	Endothelial	Pdgfc	Flt1	0.014058	742.1	0.48197	44	3.09193	64	0.610598	470	0.886061	1887	0	1245.5	0.427055
young	Endothelial	CAF	Col4a2	Itgb5	0.0141398	611.5	0.254508	227	1.98317	255	0.953945	206	0.917239	1124	0	1245.5	0.233444
young	CAF	Endothelial	Efemp2	Aqp1	0.0141398	591.3	0.238856	255	2.55268	156	0.851822	252	0.919976	1048	0	1245.5	0.219742
young	CAF	Endothelial	Timp3	Kdr	0.0147908	485.5	0.271314	194	2.92199	85	0.838759	259	0.93639	644	0	1245.5	0.254056
young	CAF	Lymphoid_NK	B2m	Klrd1	0.015382	810.5	0.0492892	1708	3.06386	67	0.390743	965	0.970895	67	0	1245.5	0.0478547
young	Smooth_Muscle	Endothelial	Efemp2	Aqp1	0.0154607	547.9	0.281527	183	2.60686	140	0.830724	263	0.925821	908	0	1245.5	0.260644
young	Lymphoid_NK	Stromal_Pro-inflammatory	Ccl5	Sdc4	0.0154607	451.9	0.12756	663	3.05214	69	2.07668	19	0.955167	263	0	1245.5	0.121841
young	tumor	Lymphoid_NK	Lgals1	Ptprc	0.0154607	560.9	0.0786334	1150	1.94804	263	1.15089	137	0.979032	9	0	1245.5	0.0769846
young	Endothelial	Endothelial	Vwf	Itgb1	0.0154845	503.7	0.294138	169	3.2653	42	0.62503	449	0.937784	613	0	1245.5	0.275838
young	Lymphoid_T	Endothelial	Selplg	Esam	0.0157783	513.7	0.205992	338	3.71661	25	0.716555	344	0.937675	616	0	1245.5	0.193154
young	Lymphoid_B	Lymphoid_T	H2-DMb2	Cd4	0.0158029	535.1	0.358283	110	1.92318	265	0.967346	199	0.928028	856	0	1245.5	0.332497
young	Endothelial	CAF	Col4a1	Cd47	0.0161498	593.9	0.0819519	1094	1.9145	267	1.18222	125	0.956919	238	0	1245.5	0.0784214
young	CAF	Endothelial	Angptl4	Cdh5	0.016325	547.3	0.398644	78	4.41795	11	0.827591	268	0.916806	1134	0	1245.5	0.365479
young	CAF	Endothelial	Gpc3	Flt1	0.0167633	527.1	0.618164	19	3.04291	70	0.715155	345	0.923865	956	0	1245.5	0.571101
young	Lymphoid_B	Myeloid	Rps19	C5ar1	0.0167868	573.7	0.13392	626	1.50187	419	0.614257	466	0.966812	112	0	1245.5	0.129475
young	Lymphoid_NK	Lymphoid_B	Ccl5	Sdc4	0.0177158	496.1	0.107832	801	3.00941	72	2.06668	20	0.951429	342	0	1245.5	0.102595
young	Endothelial	tumor	Col18a1	Itga3	0.0178414	493.3	0.432315	65	2.12155	233	0.790709	287	0.936663	636	0	1245.5	0.404933
young	CAF	Lymphoid_B	C3	Cr2	0.0189434	537.9	0.451393	52	1.15722	646	1.07155	161	0.93874	585	0	1245.5	0.423741
young	tumor	Lymphoid_B	Mif	Cd74_Cxcr4	0.0191919	635.9	0.0660016	1354	1.39543	478	1.33965	75	0.97612	27	0	1245.5	0.0644255
young	Myeloid	Endothelial	Tgfb1	Eng	0.0192834	572.7	0.13546	616	2.81879	104	0.862626	249	0.936189	649	0	1245.5	0.126816
young	Endothelial	Myeloid	Gnai2	Cxcr2	0.0196278	564.3	0.254841	224	1.75451	316	0.674927	384	0.936092	652	0	1245.5	0.238555
young	Lymphoid_NK	Smooth_Muscle	Ccl5	Sdc4	0.0196965	550.3	0.0892064	987	2.96906	76	2.03361	23	0.946855	420	0	1245.5	0.0844655
young	CAF	Endothelial	Col3a1	Itga1_Itgb1	0.0198599	518.3	0.141555	568	1.15023	654	1.56664	44	0.969714	80	0	1245.5	0.137268
young	Endothelial	Endothelial	Pdgfb	S1pr1	0.0201546	665.5	0.439768	61	2.57175	152	0.513599	638	0.912749	1231	0	1245.5	0.401398
young	Endothelial	CAF	Vwf	Lrp1	0.0201546	576.1	0.413894	71	2.86602	97	0.601737	482	0.92255	985	0	1245.5	0.381838
young	Endothelial	Endothelial	Thbs1	Cd36	0.0201546	579.1	0.399863	77	2.46662	170	0.749806	320	0.9189	1083	0	1245.5	0.367434
young	Endothelial	Endothelial	Efnb2	Pecam1	0.0201546	566.1	0.388675	85	3.32032	39	0.786279	291	0.915011	1170	0	1245.5	0.355642
young	CAF	Endothelial	Sema3c	Nrp2_Plxna2	0.0201546	705.9	0.388499	86	1.43972	450	0.564832	535	0.913523	1213	0	1245.5	0.354903
young	CAF	Endothelial	Sema3c	Nrp1_Nrp2_Plxnd1	0.0201546	614.9	0.385664	87	1.56316	394	0.63621	425	0.925139	923	0	1245.5	0.356792
young	CAF	Endothelial	Mfap5	Notch1	0.0201546	612.5	0.38482	89	1.42311	462	0.704123	359	0.92586	907	0	1245.5	0.35629
young	Myeloid	Lymphoid_NK	Hp	Itgb2	0.0201546	612.7	0.380232	92	1.72536	331	0.632705	436	0.923733	959	0	1245.5	0.351233
young	Endothelial	Lymphoid_NK	F11r	Itgal_Itgb2	0.0201546	590.3	0.378639	94	2.6842	128	0.567535	529	0.923937	955	0	1245.5	0.349839
young	CAF	Endothelial	Cd34	Selp	0.0201546	498.3	0.373918	101	2.737	118	0.768038	306	0.933141	721	0	1245.5	0.348919
young	Endothelial	Endothelial	Col18a1	Itga5	0.0201546	639.1	0.353815	114	2.08893	238	0.676377	382	0.913316	1216	0	1245.5	0.323145
young	Lymphoid_NK	Myeloid	Pglyrp1	Trem1	0.0201546	577.1	0.353512	115	1.95177	262	0.644959	413	0.928223	850	0	1245.5	0.328138
young	Endothelial	Endothelial	Cd34	Selp	0.0201546	553.1	0.353038	116	2.70885	123	0.573555	518	0.931326	763	0	1245.5	0.328794
young	CAF	Lymphoid_NK	Ccl11	Ccr2	0.0201546	656.7	0.34284	124	1.34754	503	0.621819	458	0.924049	953	0	1245.5	0.316801
young	Myeloid	CAF	C1qb	Lrp1	0.0201546	621.5	0.320925	134	1.04397	777	0.923432	218	0.932607	733	0	1245.5	0.299297
young	Lymphoid_B	Myeloid	Ptpn6	Cd300lf	0.0201546	647.5	0.319528	137	1.72214	332	0.560058	545	0.922721	978	0	1245.5	0.294835
young	Myeloid	tumor	Apoe	Lsr	0.0201546	678.5	0.318026	138	1.08901	725	1.32853	78	0.913708	1206	0	1245.5	0.290583
young	Endothelial	tumor	Col18a1	Gpc1	0.0201546	599.9	0.313285	142	1.95977	259	0.695747	369	0.922574	984	0	1245.5	0.289028
young	CAF	Myeloid	C3	Itgam	0.0201546	616.7	0.309392	145	1.05351	764	1.03882	173	0.931555	756	0	1245.5	0.288216
young	Endothelial	Endothelial	Angpt2	Itga5_Itgb1	0.0201546	710.1	0.305301	150	2.56562	153	0.45623	783	0.913248	1219	0	1245.5	0.278815
young	Lymphoid_NK	Lymphoid_T	Lck	Cd8a_Cd8b1	0.0201546	625.1	0.30525	151	1.64252	362	0.592173	494	0.927256	873	0	1245.5	0.283045
young	CAF	Endothelial	C4b	Nrp1	0.0201546	755.3	0.305067	152	0.940573	908	0.616207	462	0.921651	1009	0	1245.5	0.281166
young	Lymphoid_B	Lymphoid_NK	Cd22	Ptprc	0.0201546	565.7	0.301401	155	2.16362	229	0.705955	356	0.928446	843	0	1245.5	0.279835
young	CAF	tumor	Nid1	Itga3	0.0201546	712.9	0.300308	157	0.851319	1051	0.70523	358	0.931731	753	0	1245.5	0.279806
young	CAF	Lymphoid_NK	Mmp2	Ccr2	0.0201546	593.5	0.300217	158	1.38486	485	0.705596	357	0.933094	722	0	1245.5	0.280131
young	CAF	Endothelial	Fbn1	Itga5	0.0201546	770.3	0.29735	164	0.854498	1047	0.752486	316	0.918962	1079	0	1245.5	0.273253
young	Lymphoid_NK	Myeloid	Selplg	Itgam	0.0201546	567.5	0.294519	168	2.27292	209	0.780202	294	0.925186	921	0	1245.5	0.272485
young	Endothelial	Endothelial	Thbs1	Itga6	0.0201546	727.1	0.285613	176	1.66856	352	0.513948	636	0.912929	1226	0	1245.5	0.260744
young	Endothelial	Endothelial	Cd38	Pecam1	0.0201546	555.3	0.283697	179	3.45242	29	0.789581	289	0.920413	1034	0	1245.5	0.261118
young	tumor	Endothelial	Fn1	Robo4	0.0201546	553.7	0.281003	184	2.91036	87	0.421077	881	0.950039	371	0	1245.5	0.266964
young	Endothelial	CAF	Hspg2	Fgfr1	0.0201546	787.9	0.278167	189	1.03827	786	0.543773	574	0.9163	1145	0	1245.5	0.254884
young	CAF	Endothelial	Col6a1	Itga6	0.0201546	720.5	0.26937	199	1.27406	560	0.533762	595	0.922015	1003	0	1245.5	0.248363
young	CAF	Myeloid	Dcn	Tlr2	0.0201546	704.3	0.268365	202	0.820046	1118	1.24324	103	0.928175	853	0	1245.5	0.24909
young	Endothelial	Endothelial	Col15a1	Itga1_Itgb1	0.0201546	663.3	0.258744	216	1.4923	423	0.565038	534	0.926007	898	0	1245.5	0.239599
young	Myeloid	Myeloid	Ptpn6	Cd300lf	0.0201546	714.3	0.257167	222	1.56427	392	0.569443	526	0.914616	1186	0	1245.5	0.23521
young	CAF	Endothelial	C3	Nrp1	0.0201546	548.5	0.256896	223	1.04701	774	1.16225	132	0.950159	368	0	1245.5	0.244092
young	Smooth_Muscle	Lymphoid_T	Myl9	Cd69	0.0201546	592.7	0.252177	229	1.88455	278	0.665978	393	0.929553	818	0	1245.5	0.234412
young	Endothelial	CAF	Hspg2	Lrp1	0.0201546	621.7	0.252023	230	1.08598	729	0.686241	373	0.940651	531	0	1245.5	0.237066
young	CAF	Endothelial	Col1a1	Itga5	0.0201546	635.5	0.251352	231	0.918711	946	1.12429	143	0.937866	612	0	1245.5	0.235734
young	Lymphoid_NK	Myeloid	Cirbp	Trem1	0.0201546	626.5	0.24629	239	1.64727	357	0.563033	537	0.931652	754	0	1245.5	0.229457
young	Endothelial	CAF	Adam10	Axl	0.0201546	773.5	0.244529	241	1.20107	613	0.471868	738	0.920506	1030	0	1245.5	0.22509
young	Smooth_Muscle	Lymphoid_B	Myl9	Cd69	0.0201546	622.7	0.242374	245	1.8553	285	0.595733	489	0.928244	849	0	1245.5	0.224982
young	Lymphoid_T	Lymphoid_T	Lck	Cd8a_Cd8b1	0.0201546	699.5	0.241258	251	1.37253	488	0.633536	431	0.918911	1082	0	1245.5	0.221695
young	Myeloid	Lymphoid_NK	Cd14	Itga4	0.0201546	638.7	0.238885	254	1.5939	377	0.86662	248	0.919272	1069	0	1245.5	0.2196
young	Endothelial	Myeloid	Serpine1	Plaur	0.0201546	638.7	0.236098	262	1.24931	581	0.727552	335	0.931034	770	0	1245.5	0.219815
young	CAF	Endothelial	Anxa1	Dysf	0.0201546	579.9	0.232703	270	2.83466	99	0.559874	546	0.932341	739	0	1245.5	0.216958
young	Endothelial	Myeloid	Timp3	Cd44	0.0201546	611.7	0.22658	283	1.11576	691	0.887493	236	0.938151	603	0	1245.5	0.212566
young	CAF	Endothelial	Fn1	Itga9	0.0201546	874.7	0.218625	297	0.812181	1128	0.53636	591	0.91783	1112	0	1245.5	0.200661
young	CAF	Myeloid	Col14a1	Cd44	0.0201546	758.7	0.218409	299	0.741772	1241	0.721979	339	0.935485	669	0	1245.5	0.204319
young	CAF	tumor	Timp2	Itga3	0.0201546	689.5	0.218228	300	0.854649	1046	0.773672	300	0.939748	556	0	1245.5	0.20508
young	Endothelial	Endothelial	Icam1	Cav1	0.0201546	670.9	0.217007	307	2.11172	235	0.605036	477	0.918518	1090	0	1245.5	0.199325
young	Myeloid	Endothelial	Selplg	Selp	0.0201546	527.3	0.210576	325	3.13111	59	0.752237	317	0.93454	690	0	1245.5	0.196792
young	Endothelial	Myeloid	Adam10	Cd44	0.0201546	774.9	0.208641	332	1.44768	445	0.465818	764	0.918645	1088	0	1245.5	0.191667
young	Endothelial	Myeloid	Lama4	Cd44	0.0201546	868.3	0.208546	333	0.924585	939	0.489741	683	0.916397	1141	0	1245.5	0.191111
young	Endothelial	tumor	App	Gpc1	0.0201546	828.7	0.20785	335	1.0838	732	0.487593	687	0.916343	1144	0	1245.5	0.190462
young	Smooth_Muscle	Endothelial	Col1a2	Cd93	0.0201546	547.1	0.205683	341	3.36907	37	0.408301	915	0.959351	197	0	1245.5	0.197323
young	Lymphoid_T	Endothelial	Selplg	Selp	0.0201546	541.1	0.200705	349	3.09249	63	0.743605	324	0.933056	724	0	1245.5	0.187269
young	CAF	Endothelial	Col5a2	Itga1_Itgb1	0.0201546	765.3	0.199346	351	0.946454	893	0.548854	565	0.930961	772	0	1245.5	0.185583
young	CAF	Endothelial	Col6a3	Itga1_Itgb1	0.0201546	765.9	0.198189	355	0.944953	898	0.548428	567	0.931325	764	0	1245.5	0.184579
young	CAF	Endothelial	Fbln1	Itgb1	0.0201546	776.9	0.198157	356	0.850605	1055	0.555698	551	0.93502	677	0	1245.5	0.185281
young	Endothelial	CAF	Thbs1	Lrp1	0.0201546	818.5	0.197966	357	0.873529	1011	0.583259	505	0.923	974	0	1245.5	0.182723
young	Endothelial	Endothelial	Lama4	Itga6_Itgb1	0.0201546	677.9	0.197488	358	1.31052	526	0.554456	555	0.933915	705	0	1245.5	0.184437
young	CAF	Endothelial	Col6a3	Itga9_Itgb1	0.0201546	822.9	0.196898	360	0.857019	1043	0.520266	619	0.928363	847	0	1245.5	0.182793
young	Smooth_Muscle	CAF	S100a4	Egfr	0.0201546	701.9	0.194005	367	1.14704	658	0.815047	275	0.923372	964	0	1245.5	0.179139
young	Smooth_Muscle	Endothelial	Anxa2	Robo4	0.0201546	597.9	0.193372	370	3.13438	58	0.502454	658	0.935962	658	0	1245.5	0.180988
young	Endothelial	tumor	Vwf	Itgb1	0.0201546	652.9	0.193018	373	2.96243	78	0.518184	623	0.924302	945	0	1245.5	0.178407
young	Myeloid	Myeloid	Cd14	Itgb2	0.0201546	626.7	0.191752	378	1.59148	381	0.903528	228	0.925947	901	0	1245.5	0.177553
young	CAF	Endothelial	Col5a1	Itga1_Itgb1	0.0201546	794.7	0.190176	380	0.938668	910	0.527307	609	0.929053	829	0	1245.5	0.176684
young	Endothelial	CAF	App	Lrp1	0.0201546	704.5	0.188012	387	0.915305	951	0.632417	438	0.941738	501	0	1245.5	0.177058
young	CAF	Endothelial	Col14a1	Itga1_Itgb1	0.0201546	649.9	0.187702	390	0.987806	838	0.731129	331	0.944819	445	0	1245.5	0.177345
young	Smooth_Muscle	Endothelial	Col1a2	Cd36	0.0201546	646.9	0.187422	391	1.87089	281	0.394425	952	0.950253	365	0	1245.5	0.178099
young	CAF	Endothelial	Tnxb	Itga9_Itgb1	0.0201546	732.1	0.18574	396	0.884222	998	0.640359	420	0.93819	601	0	1245.5	0.174259
young	CAF	Myeloid	Col1a1	Cd44	0.0201546	625.5	0.180727	405	0.83227	1094	1.20076	117	0.955061	266	0	1245.5	0.172606
young	Endothelial	Endothelial	Lama4	Itga9_Itgb1	0.0201546	811.3	0.178059	414	1.08269	733	0.470728	744	0.925198	920	0	1245.5	0.16474
young	Lymphoid_NK	Endothelial	Anxa2	Robo4	0.0201546	662.1	0.175091	425	3.05623	68	0.435175	845	0.93292	727	0	1245.5	0.163345
young	tumor	Endothelial	Fn1	Itga6	0.0201546	637.7	0.174469	428	1.30358	531	0.472789	735	0.956044	249	0	1245.5	0.1668
young	Stromal_Pro-inflammatory	Endothelial	Ptgs2	Cav1	0.0201546	688.7	0.173707	432	1.78166	305	0.570869	521	0.924407	940	0	1245.5	0.160576
young	tumor	tumor	Fn1	Nt5e	0.0201546	825.9	0.173003	433	0.759397	1216	0.437446	836	0.948423	399	0	1245.5	0.16408
young	Endothelial	Lymphoid_NK	Gnai2	Ccr5	0.0201546	601.9	0.172269	438	2.01725	247	0.703289	361	0.933399	718	0	1245.5	0.160796
young	CAF	Endothelial	Lum	Itgb1	0.0201546	662.5	0.170706	444	0.901451	969	0.749973	319	0.951649	335	0	1245.5	0.162452
young	CAF	Endothelial	Fbn1	Itgb1	0.0201546	593.9	0.169249	449	0.95612	878	0.939974	210	0.959916	187	0	1245.5	0.162465
young	Endothelial	Endothelial	Adam15	Itgb1	0.0201546	769.9	0.169076	451	1.26658	572	0.49175	675	0.925871	906	0	1245.5	0.156543
young	Stromal_Pro-inflammatory	Lymphoid_NK	S100a4	Ccr5	0.0201546	632.1	0.168941	453	1.68306	345	0.680591	376	0.932323	741	0	1245.5	0.157508
young	Lymphoid_B	Myeloid	Cirbp	Trem1	0.0201546	792.3	0.166586	458	1.37253	487	0.495655	666	0.918102	1105	0	1245.5	0.152943
young	Myeloid	CAF	Apoe	Lrp1	0.0201546	574.7	0.164461	468	0.979256	847	1.53603	49	0.95509	264	0	1245.5	0.157075
young	CAF	Endothelial	Col6a2	Itga1_Itgb1	0.0201546	867.3	0.161674	479	0.919984	943	0.479248	708	0.923509	961	0	1245.5	0.149307
young	CAF	Endothelial	Col6a2	Itga9_Itgb1	0.0201546	932.9	0.160621	485	0.83205	1095	0.451086	801	0.920239	1038	0	1245.5	0.14781
young	Stromal_Pro-inflammatory	Endothelial	Anxa2	Robo4	0.0201546	679.9	0.159141	490	2.98804	74	0.459111	779	0.929869	811	0	1245.5	0.14798
young	Myeloid	Myeloid	Lcn2	Fcgr3	0.0201546	754.3	0.157448	493	1.32604	515	0.581856	511	0.921715	1007	0	1245.5	0.145122
young	Endothelial	tumor	Col4a2	Cd44	0.0201546	594.1	0.156659	498	2.05202	243	0.96674	200	0.93066	784	0	1245.5	0.145796
young	Endothelial	Endothelial	Lama4	Itga3_Itgb1	0.0201546	911.7	0.156217	500	0.839859	1079	0.442478	821	0.925472	913	0	1245.5	0.144574
young	CAF	Endothelial	Col1a1	Itga1_Itgb1	0.0201546	552.3	0.155318	506	1.0783	736	1.20991	113	0.961678	161	0	1245.5	0.149366
young	CAF	Endothelial	Col1a1	Itga9_Itgb1	0.0201546	580.7	0.154307	510	0.990371	836	1.18175	126	0.959969	186	0	1245.5	0.14813
young	CAF	Myeloid	Col1a2	Cd44	0.0201546	618.5	0.153047	515	0.86558	1031	1.29229	88	0.958525	213	0	1245.5	0.1467
young	Stromal_Pro-inflammatory	Endothelial	Lgals3	Mcam	0.0201546	625.9	0.152297	519	3.10108	62	0.555136	552	0.931857	751	0	1245.5	0.141919
young	CAF	Lymphoid_B	Cxcl12	Cxcr4	0.0201546	898.7	0.150673	525	0.902264	967	0.517148	629	0.917033	1127	0	1245.5	0.138172
young	Endothelial	tumor	Lama4	Itga3_Itgb1	0.0201546	859.9	0.150327	527	0.926715	935	0.510757	644	0.924135	948	0	1245.5	0.138923
young	Smooth_Muscle	Endothelial	Ptgs2	Cav1	0.0201546	780.5	0.145629	547	1.72105	334	0.49486	669	0.918011	1107	0	1245.5	0.133689
young	CAF	Endothelial	Col6a1	Itga1_Itgb1	0.0201546	820.5	0.144047	553	0.936282	916	0.524498	613	0.930873	775	0	1245.5	0.13409
young	CAF	Endothelial	Col6a1	Itga9_Itgb1	0.0201546	877.9	0.143109	560	0.848348	1060	0.496336	665	0.927893	859	0	1245.5	0.13279
young	Lymphoid_NK	Lymphoid_T	Itgb2	Thy1	0.0201546	809.1	0.143068	561	1.22481	595	0.473494	733	0.925576	911	0	1245.5	0.132421
young	Smooth_Muscle	Myeloid	Gnai2	C5ar1	0.0201546	719.7	0.141947	565	1.3725	489	0.51373	637	0.935816	662	0	1245.5	0.132837
young	CAF	Endothelial	Vcan	Itgb1	0.0201546	924.7	0.140919	578	0.813126	1127	0.488776	684	0.922369	989	0	1245.5	0.12998
young	Myeloid	Lymphoid_B	Apoe	Sorl1	0.0201546	722.1	0.140221	587	1.13404	673	1.32767	80	0.920732	1025	0	1245.5	0.129106
young	CAF	Endothelial	Nid1	Itgb1	0.0201546	674.1	0.139895	588	0.920317	942	0.778386	295	0.953562	300	0	1245.5	0.133398
young	Myeloid	Lymphoid_T	Cd14	Itgb2	0.0201546	744.7	0.13989	589	1.44563	446	0.857447	250	0.914383	1193	0	1245.5	0.127913
young	Lymphoid_B	Endothelial	Apoe	Scarb1	0.0201546	875.1	0.139158	591	1.49266	422	0.417831	887	0.912792	1230	0	1245.5	0.127022
young	CAF	Lymphoid_NK	Cxcl12	Cxcr4	0.0201546	972.1	0.137709	600	0.829667	1097	0.479924	707	0.913546	1211	0	1245.5	0.125804
young	CAF	Endothelial	Plau	Itgb1	0.0201546	1009.3	0.137453	601	0.778332	1180	0.43424	847	0.91487	1173	0	1245.5	0.125752
young	Smooth_Muscle	Myeloid	Gnai2	Cxcr2	0.0201546	951.9	0.13629	607	1.16265	641	0.356387	1079	0.914615	1187	0	1245.5	0.124653
young	tumor	Myeloid	Fn1	Plaur	0.0201546	635.1	0.136165	608	1.03104	794	0.66001	399	0.964862	129	0	1245.5	0.13138
young	tumor	tumor	Hbegf	Cd9	0.0201546	778.3	0.136101	610	0.98198	842	0.633429	432	0.931328	762	0	1245.5	0.126755
young	CAF	Endothelial	Cxcl12	Itgb1	0.0201546	839.1	0.13593	611	0.830275	1096	0.560753	541	0.934099	702	0	1245.5	0.126972
young	CAF	Endothelial	Col1a1	Itga3_Itgb1	0.0201546	683.3	0.135378	617	0.747543	1236	1.1535	135	0.960121	183	0	1245.5	0.12998
young	Endothelial	Endothelial	Lamb1	Itga6_Itgb1	0.0201546	839.7	0.134573	624	1.15563	649	0.446977	813	0.927541	867	0	1245.5	0.124822
young	Endothelial	Endothelial	Gnai2	Unc5b	0.0201546	781.5	0.133889	627	1.40281	472	0.630742	441	0.9173	1122	0	1245.5	0.122817
young	Endothelial	Endothelial	Thbs1	Itga3_Itgb1	0.0201546	912.7	0.133125	630	1.00002	822	0.448272	809	0.919724	1057	0	1245.5	0.122439
young	Endothelial	Endothelial	Lamc1	Itga6_Itgb1	0.0201546	841.9	0.133114	631	1.05514	760	0.488281	685	0.926574	888	0	1245.5	0.12334
young	Smooth_Muscle	CAF	Mif	Egfr	0.0201546	829.7	0.132041	633	0.946856	891	0.680337	377	0.922115	1002	0	1245.5	0.121757
young	CAF	Endothelial	Col1a2	Itga1_Itgb1	0.0201546	559.7	0.13153	638	1.11161	697	1.30144	87	0.964651	131	0	1245.5	0.126881
young	CAF	Endothelial	Col1a2	Itga9_Itgb1	0.0201546	585.9	0.130673	641	1.02368	801	1.27328	93	0.96307	149	0	1245.5	0.125847
young	CAF	tumor	Col1a1	Itga3_Itgb1	0.0201546	656.7	0.130274	642	0.8344	1091	1.22178	110	0.959379	195	0	1245.5	0.124983
young	CAF	Myeloid	Fn1	Plaur	0.0201546	617.7	0.130002	645	0.995309	828	0.891036	232	0.964068	138	0	1245.5	0.12533
young	Smooth_Muscle	CAF	Mif	Ackr3	0.0201546	610.5	0.129107	651	1.05765	758	0.925913	216	0.960218	182	0	1245.5	0.123971
young	Myeloid	Smooth_Muscle	Apoe	Sdc2	0.0201546	710.5	0.129106	652	0.95087	885	1.31182	85	0.934802	685	0	1245.5	0.120689
young	Endothelial	tumor	Thbs1	Itga3_Itgb1	0.0201546	872.7	0.128106	658	1.08687	727	0.516551	631	0.918294	1102	0	1245.5	0.117639
young	Lymphoid_NK	Lymphoid_T	Cd48	Cd2	0.0201546	733.3	0.127979	660	1.70783	338	0.566325	533	0.926453	890	0	1245.5	0.118566
young	Myeloid	Myeloid	Apoe	Sorl1	0.0201546	770.1	0.126481	665	1.08745	726	1.32062	82	0.916887	1132	0	1245.5	0.115969
young	CAF	Endothelial	Lamc1	Itga6_Itgb1	0.0201546	875.9	0.124761	673	1.02777	796	0.476095	722	0.924339	943	0	1245.5	0.115322
young	Endothelial	Lymphoid_NK	Gnai2	S1pr4	0.0201546	697.5	0.124234	678	1.64677	359	0.659584	400	0.930048	805	0	1245.5	0.115543
young	Lymphoid_NK	Myeloid	Selplg	Sell	0.0201546	555.1	0.122376	685	2.1212	234	0.929304	215	0.948541	396	0	1245.5	0.116079
young	Lymphoid_NK	Lymphoid_T	H2-K1	Cd8a	0.0201546	662.9	0.122167	687	1.21389	607	0.678419	381	0.948615	394	0	1245.5	0.115889
young	Lymphoid_NK	Lymphoid_T	H2-K1	Cd3g	0.0201546	468.5	0.122144	688	1.83982	290	1.25823	100	0.977124	19	0	1245.5	0.119349
young	Stromal_Pro-inflammatory	Endothelial	Spp1	S1pr1	0.0201546	650.7	0.121804	690	1.59033	383	0.462186	771	0.961419	164	0	1245.5	0.117104
young	Endothelial	Endothelial	Lamb1	Itga9_Itgb1	0.0201546	1005.7	0.121334	694	0.927798	934	0.36325	1049	0.918057	1106	0	1245.5	0.111391
young	Lymphoid_B	Endothelial	Apoe	Abca1	0.0201546	833.7	0.120794	697	1.18597	619	0.443814	819	0.930576	788	0	1245.5	0.112408
young	Endothelial	Endothelial	Lamc1	Itga9_Itgb1	0.0201546	1021.3	0.120018	702	0.827305	1104	0.404554	926	0.916975	1129	0	1245.5	0.110053
young	Smooth_Muscle	Endothelial	Ybx1	Notch1	0.0201546	770.3	0.120011	703	1.61036	371	0.454331	789	0.932309	743	0	1245.5	0.111888
young	CAF	Lymphoid_NK	Cd34	Sell	0.0201546	832.9	0.119837	705	0.912726	954	0.612814	467	0.930469	793	0	1245.5	0.111504
young	Myeloid	Lymphoid_T	S100a8	Itgb2	0.0201546	645.3	0.119686	708	1.29249	545	1.97977	29	0.934143	699	0	1245.5	0.111804
young	Myeloid	CAF	Psap	Lrp1	0.0201546	738.7	0.119528	709	0.786491	1164	0.976957	192	0.949337	383	0	1245.5	0.113472
young	Lymphoid_NK	Lymphoid_T	H2-K1	Cd3d	0.0201546	485.1	0.118912	714	1.82527	295	1.14278	139	0.974949	32	0	1245.5	0.115933
young	Lymphoid_NK	Myeloid	Selplg	Itgb2	0.0201546	642.7	0.118368	719	2.02344	245	0.793527	285	0.933158	719	0	1245.5	0.110456
young	Endothelial	tumor	Timp3	Cd44	0.0201546	906.1	0.117795	723	0.827452	1103	0.756486	313	0.916226	1146	0	1245.5	0.107927
young	Endothelial	tumor	Hspg2	Itgb1	0.0201546	714.3	0.11753	725	1.18239	621	0.602688	481	0.942019	499	0	1245.5	0.110716
young	Lymphoid_B	Endothelial	Tgfb1	Cav1	0.0201546	694.5	0.11743	726	2.01391	249	0.623448	453	0.930367	799	0	1245.5	0.109253
young	Lymphoid_NK	Lymphoid_T	H2-K1	Cd8b1	0.0201546	604.5	0.116831	730	1.29334	543	0.790253	288	0.958111	216	0	1245.5	0.111937
young	Endothelial	Lymphoid_NK	App	Lrp10	0.0201546	960.9	0.115645	737	1.03929	785	0.43672	840	0.914	1197	0	1245.5	0.1057
young	Endothelial	Stromal_Pro-inflammatory	Hspg2	Lrp1	0.0201546	1057.9	0.115309	739	0.822683	1110	0.377527	1010	0.914682	1185	0	1245.5	0.105471
young	Myeloid	Lymphoid_NK	S100a8	Cd69	0.0201546	576.7	0.115202	740	1.26778	571	1.98376	28	0.953573	299	0	1245.5	0.109853
young	CAF	Endothelial	Col1a2	Itga3_Itgb1	0.0201546	683.3	0.114644	747	0.780853	1174	1.24503	102	0.96321	148	0	1245.5	0.110426
young	Endothelial	Lymphoid_NK	Cd34	Sell	0.0201546	944.5	0.113145	757	0.884577	997	0.41833	884	0.928587	839	0	1245.5	0.105065
young	Endothelial	Lymphoid_NK	Icam1	Il2rg	0.0201546	830.9	0.113016	759	1.403	471	0.524207	614	0.919426	1065	0	1245.5	0.10391
young	CAF	Endothelial	Lamc1	Itga9_Itgb1	0.0201546	1061.1	0.112487	762	0.799934	1147	0.392367	960	0.914475	1191	0	1245.5	0.102866
young	Myeloid	Lymphoid_T	S100a9	Itgb2	0.0201546	645.5	0.111635	767	1.30538	530	2.00876	25	0.935883	660	0	1245.5	0.104477
young	Lymphoid_NK	Lymphoid_B	Tgfb1	Cxcr4	0.0201546	668.1	0.111609	768	1.63482	365	0.686041	374	0.938731	588	0	1245.5	0.104771
young	Lymphoid_NK	Smooth_Muscle	Tgfb1	Sdc2	0.0201546	923.3	0.111225	774	1.13516	669	0.48214	699	0.9128	1229	0	1245.5	0.101526
young	Stromal_Pro-inflammatory	CAF	Mif	Egfr	0.0201546	979.3	0.110955	777	0.763263	1208	0.582557	507	0.915633	1159	0	1245.5	0.101594
young	CAF	Endothelial	Lama4	Itga6_Itgb1	0.0201546	977.5	0.110357	782	1.02227	804	0.435891	844	0.913526	1212	0	1245.5	0.100814
young	CAF	tumor	Col1a2	Itga3_Itgb1	0.0201546	657.7	0.110322	783	0.867709	1023	1.3133	84	0.962523	153	0	1245.5	0.106187
young	Stromal_Pro-inflammatory	CAF	Mif	Ackr3	0.0201546	711.3	0.10849	793	0.87406	1009	0.828133	267	0.956759	242	0	1245.5	0.103798
young	Endothelial	Lymphoid_B	Copa	Cd74	0.0201546	541.1	0.108305	797	1.52672	409	2.04286	22	0.957204	232	0	1245.5	0.10367
young	Myeloid	Smooth_Muscle	Cd14	Itgb1	0.0201546	654.7	0.108018	799	1.32626	514	0.844432	257	0.943972	458	0	1245.5	0.101966
young	Lymphoid_NK	Lymphoid_NK	B2m	Klrc1	0.0201546	496.3	0.107569	802	2.93791	83	0.771668	302	0.972726	49	0	1245.5	0.104636
young	Myeloid	Myeloid	Ccl5	Ccr1	0.0201546	622.7	0.105149	826	1.49578	420	1.58489	43	0.938947	579	0	1245.5	0.0987297
young	Endothelial	tumor	Lamb1	Itga3_Itgb1	0.0201546	1068.3	0.102437	845	0.771827	1190	0.403278	930	0.916901	1131	0	1245.5	0.0939246
young	Myeloid	Lymphoid_NK	Selplg	Itgb2	0.0201546	769.7	0.102279	846	1.5455	402	0.579842	513	0.928455	842	0	1245.5	0.0949612
young	CAF	Myeloid	Cd34	Sell	0.0201546	921.9	0.102008	848	0.795778	1152	0.631699	440	0.925074	924	0	1245.5	0.0943645
young	Lymphoid_NK	Lymphoid_NK	Tgfb1	Cxcr4	0.0201546	710.5	0.102007	849	1.56222	397	0.648817	410	0.936092	651	0	1245.5	0.0954875
young	Stromal_Pro-inflammatory	Lymphoid_B	Fn1	Cd79a	0.0201546	565.3	0.10181	852	1.46291	436	0.930106	214	0.969749	79	0	1245.5	0.0987297
young	CAF	Endothelial	Timp2	Itgb1	0.0201546	699.1	0.101659	854	0.923647	940	0.846827	255	0.959128	201	0	1245.5	0.0975041
young	CAF	Endothelial	Col4a1	Cd93	0.0201546	730.9	0.101605	855	3.4455	32	0.618162	460	0.91948	1062	0	1245.5	0.0934238
young	tumor	Lymphoid_T	Spp1	S1pr1	0.0201546	582.7	0.101453	856	1.32132	520	1.35198	72	0.957882	220	0	1245.5	0.0971801
young	Lymphoid_NK	Endothelial	Tgfb1	Itgb1	0.0201546	634.5	0.100688	859	1.56283	395	0.729646	333	0.951569	340	0	1245.5	0.095812
young	Myeloid	Myeloid	Ccl5	Ccrl2	0.0201546	591.9	0.100407	862	1.43671	455	1.98463	27	0.950056	370	0	1245.5	0.0953921
young	Lymphoid_T	Lymphoid_T	H2-K1	Cd8a	0.0201546	777.1	0.100093	865	0.992259	831	0.602879	480	0.943535	464	0	1245.5	0.0944413
young	Lymphoid_T	Lymphoid_T	H2-K1	Cd3g	0.0201546	527.1	0.100074	866	1.61819	367	1.18269	124	0.974788	33	0	1245.5	0.0975511
young	Lymphoid_T	Endothelial	Ltb	Tnfrsf1a	0.0201546	777.1	0.100021	867	1.11791	688	0.680071	378	0.933866	707	0	1245.5	0.0934065
young	tumor	Lymphoid_NK	Fn1	Itga4_Itgb7	0.0201546	908.1	0.0992966	878	0.824218	1108	0.403514	929	0.949623	380	0	1245.5	0.0942943
young	Endothelial	tumor	Calr	Itga3	0.0201546	1070.3	0.0991789	880	0.752928	1229	0.357327	1078	0.925215	919	0	1245.5	0.0917619
young	Myeloid	Endothelial	Tgfb1	Cav1	0.0201546	745.7	0.0990918	881	1.92119	266	0.657206	402	0.924662	934	0	1245.5	0.0916264
young	Myeloid	Lymphoid_T	H2-Ab1	Cd4	0.0201546	891.7	0.0976954	889	0.899898	970	0.85116	253	0.918305	1101	0	1245.5	0.0897142
young	Lymphoid_T	Lymphoid_NK	Selplg	Itgb2	0.0201546	790.9	0.0974843	890	1.50688	415	0.57121	520	0.926844	884	0	1245.5	0.0903527
young	Lymphoid_T	Lymphoid_T	H2-K1	Cd3d	0.0201546	545.1	0.0974265	892	1.60365	373	1.06724	163	0.972397	52	0	1245.5	0.0947372
young	Myeloid	Stromal_Pro-inflammatory	Cd14	Itgb1	0.0201546	700.9	0.0963334	902	1.28121	555	0.814583	276	0.940867	526	0	1245.5	0.0906369
young	Endothelial	Myeloid	Cd34	Sell	0.0201546	1031.5	0.0963113	903	0.767628	1199	0.437215	838	0.923058	972	0	1245.5	0.0889009
young	Lymphoid_T	Lymphoid_T	H2-K1	Cd8b1	0.0201546	707.7	0.0957213	910	1.07171	746	0.714714	346	0.953924	291	0	1245.5	0.0913109
young	Stromal_Pro-inflammatory	Myeloid	Gnai2	C5ar1	0.0201546	965.7	0.0948805	921	1.14688	660	0.373964	1021	0.922603	981	0	1245.5	0.087537
young	CAF	Lymphoid_NK	Fn1	Itga4_Itgb7	0.0201546	831.3	0.0948019	922	0.788487	1162	0.634539	429	0.948503	398	0	1245.5	0.0899199
young	Endothelial	Myeloid	App	Cd74	0.0201546	592.9	0.0935898	934	1.20618	611	1.29022	89	0.969606	85	0	1245.5	0.0907452
young	tumor	Endothelial	Fn1	Itga5_Itgb1	0.0201546	827.9	0.0933015	940	0.857024	1042	0.47165	740	0.960966	172	0	1245.5	0.0896595
young	Endothelial	tumor	Tgm2	Itgb1	0.0201546	833.5	0.0928403	945	1.29239	547	0.51222	641	0.930568	789	0	1245.5	0.0863943
young	Smooth_Muscle	Endothelial	Gnai2	Cav1	0.0201546	659.1	0.0920972	958	1.95479	260	0.639561	421	0.947749	411	0	1245.5	0.0872851
young	Smooth_Muscle	Smooth_Muscle	Timp1	Cd63	0.0201546	912.7	0.0916547	964	0.814867	1123	0.480808	701	0.940701	530	0	1245.5	0.0862197
young	Lymphoid_NK	Endothelial	Ltb	Tnfrsf1a	0.0201546	874.1	0.0907085	972	1.02713	797	0.540865	579	0.930784	777	0	1245.5	0.08443
young	Myeloid	Lymphoid_T	H2-Aa	Cd4	0.0201546	921.1	0.0906787	973	0.838654	1081	0.809321	278	0.92063	1028	0	1245.5	0.0834815
young	Endothelial	Lymphoid_NK	Col4a2	Itga1_Itgb1	0.0201546	704.9	0.0902452	978	2.09978	236	0.918919	221	0.928446	844	0	1245.5	0.0837878
young	tumor	Endothelial	Lgals3	Mcam	0.0201546	925.3	0.089943	983	2.89205	91	0.353363	1084	0.913112	1223	0	1245.5	0.082128
young	CAF	Endothelial	Fn1	Itga5_Itgb1	0.0201546	778.9	0.0890782	990	0.821293	1113	0.702675	362	0.960087	184	0	1245.5	0.0855229
young	Lymphoid_B	Lymphoid_NK	B2m	Klrc1	0.0201546	586.1	0.0886901	996	2.69794	125	0.596657	487	0.970046	77	0	1245.5	0.0860335
young	Stromal_Pro-inflammatory	Endothelial	Ybx1	Notch1	0.0201546	965.9	0.0883972	1000	1.39131	479	0.348904	1101	0.922	1004	0	1245.5	0.0815022
young	Smooth_Muscle	Endothelial	Lgals3	Mcam	0.0201546	930.9	0.0883667	1001	2.88677	93	0.358537	1074	0.912408	1241	0	1245.5	0.0806264
young	Lymphoid_NK	Endothelial	H2-K1	Aplp2	0.0201546	572.7	0.0880809	1005	1.74997	319	0.900249	230	0.971102	64	0	1245.5	0.0855355
young	Endothelial	Lymphoid_NK	Thbs1	Cd47	0.0201546	914.5	0.0879555	1007	0.9671	863	0.482745	697	0.931386	760	0	1245.5	0.0819205
young	tumor	tumor	Spp1	Cd44	0.0201546	698.1	0.0875193	1009	1.00541	814	1.24594	101	0.952341	321	0	1245.5	0.0833482
young	tumor	Lymphoid_NK	B2m	Klrc1	0.0201546	622.3	0.0874191	1011	2.68178	129	0.508307	648	0.969835	78	0	1245.5	0.0847821
young	Stromal_Pro-inflammatory	Endothelial	Sparc	Eng	0.0201546	797.5	0.0863848	1026	2.33903	198	0.313641	1229	0.954042	289	0	1245.5	0.0824147
young	Lymphoid_NK	Lymphoid_T	Selplg	Itgb2	0.0201546	770.7	0.0863535	1027	1.87759	279	0.747446	322	0.922626	980	0	1245.5	0.079672
young	Lymphoid_NK	Lymphoid_B	Selplg	Sell	0.0201546	678.9	0.0862202	1030	1.92351	264	0.791612	286	0.939292	569	0	1245.5	0.0809859
young	Lymphoid_NK	Myeloid	Gnai2	C5ar1	0.0201546	1035.7	0.0857853	1037	1.10329	705	0.347388	1110	0.918927	1081	0	1245.5	0.0788304
young	Endothelial	Lymphoid_NK	Col4a1	Itga1_Itgb1	0.0201546	650.7	0.0855372	1039	2.0597	242	1.19242	121	0.938081	606	0	1245.5	0.0802408
young	CAF	Endothelial	App	Aplp2	0.0201546	892.7	0.0851553	1044	1.13472	670	0.536571	588	0.925369	916	0	1245.5	0.0788001
young	Lymphoid_T	Lymphoid_T	B2m	Cd3g	0.0201546	565.9	0.0849152	1049	1.58662	384	1.13826	140	0.978937	11	0	1245.5	0.0831266
young	Myeloid	Myeloid	Gnai2	C5ar1	0.0201546	984.1	0.0848073	1051	1.0986	710	0.442075	823	0.918499	1091	0	1245.5	0.0778955
young	Endothelial	Smooth_Muscle	Hspg2	Itgb1	0.0201546	923.3	0.0846827	1052	1.02081	805	0.459827	777	0.932392	737	0	1245.5	0.0789575
young	Endothelial	Endothelial	Gnai2	F2r	0.0201546	788.3	0.0844424	1056	1.46218	437	0.663764	394	0.929945	809	0	1245.5	0.0785268
young	Myeloid	CAF	Apoe	Sdc2	0.0201546	909.5	0.0838184	1067	0.820894	1115	1.31392	83	0.920335	1037	0	1245.5	0.077141
young	Lymphoid_NK	Lymphoid_T	B2m	Cd3g	0.0201546	579.9	0.083709	1069	1.56692	389	1.00396	184	0.978789	12	0	1245.5	0.0819335
young	Lymphoid_NK	Lymphoid_T	Selplg	Sell	0.0201546	689.9	0.0836793	1070	1.90961	269	0.822248	271	0.938433	594	0	1245.5	0.0785275
young	tumor	Endothelial	Lgals3	Eng	0.0201546	707.1	0.0836263	1071	2.55071	157	0.628536	444	0.937609	618	0	1245.5	0.0784088
young	Smooth_Muscle	Endothelial	Gnai2	S1pr1	0.0201546	727.1	0.083595	1073	1.74664	320	0.554907	553	0.945083	444	0	1245.5	0.0790042
young	Myeloid	tumor	Apoe	Sdc2	0.0201546	919.1	0.0828697	1084	0.818172	1121	1.2688	95	0.919917	1050	0	1245.5	0.0762333
young	Lymphoid_T	Lymphoid_T	B2m	Cd3d	0.0201546	583.5	0.0826685	1086	1.57208	388	1.02281	178	0.97693	20	0	1245.5	0.0807613
young	Smooth_Muscle	Endothelial	Lgals3	Eng	0.0201546	711.5	0.0821607	1092	2.54543	161	0.63371	430	0.93709	629	0	1245.5	0.076992
young	Smooth_Muscle	Myeloid	Pkm	Cd44	0.0201546	781.3	0.0815791	1097	1.09606	715	0.636425	424	0.946395	425	0	1245.5	0.077206
young	Lymphoid_NK	Lymphoid_T	B2m	Cd3d	0.0201546	600.1	0.0814943	1098	1.55238	401	0.888507	235	0.976768	21	0	1245.5	0.079601
young	Endothelial	Lymphoid_NK	Gnai2	F2r	0.0201546	811.9	0.0808039	1115	1.43716	453	0.65385	405	0.928497	841	0	1245.5	0.0750261
young	Myeloid	Lymphoid_T	B2m	Cd3g	0.0201546	578.7	0.0800145	1124	1.50657	416	1.27224	94	0.978315	14	0	1245.5	0.0782793
young	Myeloid	Myeloid	Rps19	C5ar1	0.0201546	850.9	0.0798467	1127	0.940666	906	0.47022	749	0.957436	227	0	1245.5	0.0764481
young	tumor	Lymphoid_T	H2-K1	Cd3g	0.0201546	628.7	0.0795522	1136	1.4121	467	0.886208	237	0.971809	58	0	1245.5	0.0773095
young	Smooth_Muscle	Myeloid	Vim	Cd44	0.0201546	689.9	0.0787558	1147	1.17465	631	0.827242	269	0.962256	157	0	1245.5	0.0757833
young	Lymphoid_T	Endothelial	Tgfb1	Eng	0.0201546	808.5	0.0780563	1156	2.60647	142	0.675834	383	0.917607	1116	0	1245.5	0.071625
young	Endothelial	tumor	App	Aplp2	0.0201546	1020.5	0.0779879	1158	0.930846	928	0.459875	776	0.922275	995	0	1245.5	0.0719263
young	Myeloid	Lymphoid_T	B2m	Cd3d	0.0201546	597.5	0.0778975	1159	1.49203	424	1.15679	134	0.97625	25	0	1245.5	0.0760474
young	tumor	Lymphoid_T	H2-K1	Cd3d	0.0201546	655.1	0.0774474	1162	1.39756	476	0.770758	304	0.969144	88	0	1245.5	0.0750577
young	Myeloid	Lymphoid_T	H2-K1	Cd8a	0.0201546	982.9	0.0770488	1167	0.760884	1212	0.512418	640	0.936146	650	0	1245.5	0.0721289
young	Myeloid	Lymphoid_T	H2-K1	Cd3g	0.0201546	622.5	0.0770343	1168	1.38682	482	1.09222	156	0.971365	61	0	1245.5	0.0748284
young	Lymphoid_B	Endothelial	Ltb	Tnfrsf1a	0.0201546	1043.5	0.0768848	1169	0.892382	987	0.413292	898	0.925264	918	0	1245.5	0.0711387
young	Smooth_Muscle	Lymphoid_NK	B2m	Klrc1	0.0201546	688.3	0.0768382	1170	2.54729	158	0.465569	766	0.96789	102	0	1245.5	0.074371
young	tumor	Lymphoid_T	H2-K1	Cd8b1	0.0201546	947.1	0.0760919	1179	0.865624	1030	0.418236	886	0.94861	395	0	1245.5	0.0721815
young	CAF	Lymphoid_B	App	Cd74	0.0201546	599.5	0.0755437	1186	1.47317	431	2.09815	18	0.966286	117	0	1245.5	0.0729968
young	Endothelial	Stromal_Pro-inflammatory	Hspg2	Itgb1	0.0201546	997.1	0.0755226	1188	0.975757	855	0.429979	861	0.928693	836	0	1245.5	0.0701373
young	Lymphoid_B	Lymphoid_T	H2-K1	Cd3g	0.0201546	647.3	0.0750916	1194	1.36731	492	0.884288	240	0.971007	65	0	1245.5	0.0729145
young	Myeloid	Lymphoid_T	H2-K1	Cd3d	0.0201546	643.5	0.0749961	1196	1.37227	490	0.976775	193	0.968659	93	0	1245.5	0.0726457
young	Endothelial	Endothelial	Thbs1	Cd47	0.0201546	1059.7	0.0747436	1200	0.871272	1018	0.399352	936	0.925999	899	0	1245.5	0.0692125
young	Endothelial	Lymphoid_T	H2-K1	Cd3g	0.0201546	653.3	0.0741692	1213	1.35804	496	0.880007	243	0.970833	69	0	1245.5	0.0720059
young	Endothelial	Endothelial	Tgfb1	Eng	0.0201546	836.1	0.0737988	1221	2.59073	147	0.656723	404	0.915462	1163	0	1245.5	0.06756
young	CAF	Endothelial	Lgals3bp	Itgb1	0.0201546	1124.9	0.0737251	1224	0.754484	1224	0.433424	851	0.918953	1080	0	1245.5	0.0677499
young	Myeloid	Lymphoid_T	H2-K1	Cd8b1	0.0201546	881.5	0.0736835	1225	0.840338	1076	0.624253	451	0.94782	410	0	1245.5	0.0698387
young	Lymphoid_B	Lymphoid_T	H2-K1	Cd3d	0.0201546	675.5	0.0731049	1229	1.35276	501	0.768838	305	0.968269	97	0	1245.5	0.0707852
young	Smooth_Muscle	Lymphoid_T	Lgals1	Cd69	0.0201546	636.9	0.0722462	1242	1.36295	495	1.07535	160	0.97326	42	0	1245.5	0.0703143
young	Endothelial	Lymphoid_T	H2-K1	Cd3d	0.0201546	680.9	0.0722069	1245	1.3435	506	0.764557	309	0.968079	99	0	1245.5	0.069902
young	Lymphoid_T	Endothelial	H2-K1	Aplp2	0.0201951	653.5	0.0721661	1246	1.52834	408	0.824709	270	0.968171	98	0	1245.5	0.0698691
young	CAF	Myeloid	Timp2	Cd44	0.0202763	805.1	0.128419	654	0.735585	1247	0.73581	329	0.939925	550	0	1245.5	0.120704
young	Endothelial	Smooth_Muscle	Vwf	Itgb1	0.0203577	842.3	0.139073	594	2.80086	106	0.375323	1018	0.912007	1248	0	1245.5	0.126836
young	Endothelial	Endothelial	Gnai2	Ednrb	0.0206036	661.9	0.263092	209	2.56086	154	0.624866	450	0.911925	1251	0	1245.5	0.239921
young	Smooth_Muscle	Lymphoid_B	Fn1	Cd79a	0.0206036	695.3	0.0718807	1251	1.36309	494	0.712744	350	0.964203	136	0	1245.5	0.0693076
young	Endothelial	Lymphoid_NK	Col18a1	Itga1_Itgb1	0.0207688	901.3	0.0761893	1178	1.76194	313	0.574019	517	0.911822	1253	0	1245.5	0.0694711
young	Lymphoid_B	Lymphoid_T	H2-K1	Cd8b1	0.0207688	984.7	0.0718254	1253	0.82083	1116	0.416316	893	0.947185	416	0	1245.5	0.0680319
young	Myeloid	Lymphoid_T	H2-Eb1	Cd4	0.0210186	974.7	0.094266	925	0.825668	1105	0.717765	342	0.911729	1256	0	1245.5	0.0859451
young	CAF	Endothelial	Anxa2	Robo4	0.0211024	921.7	0.0964997	899	2.72023	120	0.353028	1087	0.911699	1257	0	1245.5	0.0879786
young	Endothelial	tumor	Lama4	Itga6_Itgb1	0.0211865	1087.9	0.105361	824	0.753469	1227	0.41828	885	0.911679	1258	0	1245.5	0.0960552
young	CAF	Endothelial	Angptl4	Tie1	0.0212478	931.1	0.395774	79	3.20571	51	0.385734	980	0.870667	2300	0	1245.5	0.344587
young	Endothelial	CAF	Serpine1	Lrp1	0.0212708	848.7	0.20968	327	0.726831	1259	0.609641	471	0.924385	941	0	1245.5	0.193825
young	Lymphoid_T	Myeloid	Cirbp	Trem1	0.0213554	860.3	0.14101	575	1.28437	551	0.494714	670	0.911614	1260	0	1245.5	0.128546
young	CAF	tumor	Fn1	Nt5e	0.0216109	755.1	0.165172	463	0.723666	1263	0.668472	389	0.947278	415	0	1245.5	0.156464
young	tumor	Lymphoid_T	H2-K1	Cd8a	0.0216966	1087.3	0.0795672	1134	0.786169	1165	0.306401	1264	0.937101	628	0	1245.5	0.0745624
young	Endothelial	Myeloid	Vwf	Sirpa	0.0217774	891.9	0.477089	47	2.95555	80	0.427674	864	0.873435	2223	0	1245.5	0.416706
young	CAF	Endothelial	Ptgs2	Cav1	0.0217825	817.3	0.12301	682	1.67223	351	0.560251	543	0.911431	1265	0	1245.5	0.112115
young	Myeloid	Myeloid	S100a8	Cd69	0.0217825	747.9	0.0712709	1265	1.10517	701	2.00466	26	0.941709	502	0	1245.5	0.0671164
young	Smooth_Muscle	tumor	Calr	Itga3	0.0218688	1108.3	0.0933343	939	0.72194	1266	0.34398	1120	0.923087	971	0	1245.5	0.0861556
young	Stromal_Pro-inflammatory	Lymphoid_NK	Lgals1	Ptprc	0.0219485	607.7	0.069864	1283	1.81323	297	0.96809	198	0.977783	15	0	1245.5	0.0683118
young	tumor	tumor	Fn1	Itga3_Itgb1	0.0219553	919.1	0.0782548	1154	0.721902	1267	0.475392	725	0.958872	204	0	1245.5	0.0750364
young	Endothelial	Smooth_Muscle	Hspg2	Lrp1	0.0220421	1112.3	0.106043	819	0.804838	1138	0.352053	1091	0.911356	1268	0	1245.5	0.0966424
young	tumor	Endothelial	Inhba	Eng	0.022304	633.5	0.284517	178	2.69522	126	0.713926	347	0.911305	1271	0	1245.5	0.259282
young	tumor	Endothelial	Fn1	Itga9	0.022304	982.7	0.22899	275	0.847912	1062	0.305334	1271	0.91956	1060	0	1245.5	0.21057
young	tumor	Endothelial	Pdgfc	Kdr	0.0223132	749.1	0.495293	43	2.9523	81	0.632298	439	0.884355	1937	0	1245.5	0.438015
young	tumor	Myeloid	Fn1	Cd44	0.0223919	875.5	0.108562	792	0.719773	1272	0.454376	788	0.954502	280	0	1245.5	0.103622
young	Lymphoid_B	Lymphoid_T	H2-K1	Cd8a	0.0224801	1124.9	0.0751058	1193	0.741375	1242	0.304481	1273	0.935379	671	0	1245.5	0.0702523
young	Endothelial	Lymphoid_T	H2-K1	Cd8b1	0.0224801	993.9	0.0709431	1273	0.811566	1129	0.412035	903	0.946875	419	0	1245.5	0.0671742
young	Smooth_Muscle	Stromal_Pro-inflammatory	Timp1	Cd63	0.0225685	1022.9	0.0813576	1101	0.719176	1274	0.425134	870	0.937288	624	0	1245.5	0.0762556
young	Endothelial	CAF	Gnai2	Egfr	0.0226572	857.7	0.138485	596	1.10003	708	0.615529	464	0.911164	1275	0	1245.5	0.126183
young	Smooth_Muscle	Lymphoid_NK	Gnai2	Ccr5	0.0227462	984.5	0.09213	956	1.42539	461	0.384749	984	0.911103	1276	0	1245.5	0.08394
young	Myeloid	Endothelial	Tgm2	Itgb1	0.0228355	987.9	0.0705766	1277	1.06294	754	0.510756	645	0.921171	1018	0	1245.5	0.0650131
young	Lymphoid_T	Lymphoid_B	Ltb	Cd40	0.0230149	803.9	0.151185	522	1.26935	566	0.650841	407	0.911002	1279	0	1245.5	0.13773
young	CAF	tumor	Col1a2	Sdc1	0.0231954	725.5	0.160449	487	0.716555	1281	1.18939	122	0.942243	492	0	1245.5	0.151182
young	Myeloid	Lymphoid_B	Cd14	Itga4	0.0232861	714.1	0.192526	375	1.4928	421	0.871441	247	0.910896	1282	0	1245.5	0.175372
young	Endothelial	Lymphoid_NK	B2m	Klrc1	0.0232861	732.5	0.0700858	1282	2.46146	171	0.433876	850	0.96643	114	0	1245.5	0.067733
young	Myeloid	Stromal_Pro-inflammatory	Apoe	Lrp1	0.023377	901.3	0.0752463	1191	0.715964	1283	1.22732	108	0.935002	679	0	1245.5	0.0703555
young	CAF	Myeloid	Mmp2	Ccr2	0.0234683	906.7	0.16114	484	0.84306	1073	0.626105	447	0.910853	1284	0	1245.5	0.146775
young	Lymphoid_NK	Endothelial	S100a9	Cd36	0.0235598	1019.5	0.087209	1016	1.89134	277	0.301311	1285	0.911205	1274	0	1245.5	0.0794653
young	Endothelial	Endothelial	Nid1	Itgb1	0.0238361	1021.3	0.086401	1024	0.712272	1288	0.366469	1044	0.941648	505	0	1245.5	0.0813593
young	Myeloid	CAF	Psap	Ar	0.024115	880.3	0.171305	443	0.709924	1291	0.794206	284	0.916609	1138	0	1245.5	0.15702
young	Endothelial	Lymphoid_T	H2-K1	Cd8a	0.0242085	1135.9	0.0741832	1212	0.732112	1252	0.3002	1292	0.935004	678	0	1245.5	0.0693616
young	Smooth_Muscle	Endothelial	Lgals1	Itgb1	0.0243024	640.7	0.069468	1293	1.40673	470	1.02804	177	0.977484	18	0	1245.5	0.0679038
young	Lymphoid_T	Lymphoid_NK	Cd48	Cd2	0.0243965	928.7	0.0834427	1077	1.56415	393	0.514747	634	0.910487	1294	0	1245.5	0.0759735
young	Endothelial	tumor	Tgm2	Sdc4	0.0244909	896.7	0.144837	549	1.26016	577	0.445115	817	0.910331	1295	0	1245.5	0.131849
young	Smooth_Muscle	Lymphoid_B	Lgals1	Cd69	0.0244909	656.7	0.0694376	1295	1.3337	512	1.0051	183	0.972739	48	0	1245.5	0.0675447
young	Lymphoid_NK	Myeloid	Vasp	Cxcr2	0.0246806	816.9	0.254619	225	1.4517	440	0.423466	877	0.910208	1297	0	1245.5	0.231756
young	Lymphoid_B	Lymphoid_T	B2m	Cd3g	0.0248715	669.1	0.0690174	1299	1.32694	513	0.828947	265	0.97669	23	0	1245.5	0.0674086
young	CAF	Lymphoid_NK	Mmp2	Pecam1	0.0250635	1132.7	0.068898	1301	0.740763	1245	0.535705	592	0.910953	1280	0	1245.5	0.0627628
young	tumor	Endothelial	Lamc2	Itga6_Itgb1	0.0252568	820.1	0.300083	159	1.27485	559	0.437728	834	0.910066	1303	0	1245.5	0.273095
young	CAF	tumor	Col6a3	Itga3_Itgb1	0.0252568	884.3	0.166233	460	0.701048	1303	0.560294	542	0.927342	871	0	1245.5	0.154155
young	Endothelial	tumor	Adam15	Itgb1	0.0254512	1035.5	0.110951	778	0.963715	866	0.384904	983	0.910054	1305	0	1245.5	0.100971
young	CAF	Myeloid	Col6a3	Cd44	0.0255489	891.5	0.230612	272	0.698918	1306	0.539278	583	0.919902	1051	0	1245.5	0.21214
young	Myeloid	Smooth_Muscle	Apoe	Lrp1	0.0256468	940.1	0.0691995	1296	0.698118	1307	1.20184	116	0.93241	736	0	1245.5	0.0645223
young	CAF	CAF	Col1a1	Ddr2	0.0257511	693.1	0.233086	268	0.588626	1519	1.1991	119	0.952523	314	0	1245.5	0.22202
young	Stromal_Pro-inflammatory	Endothelial	Spp1	Itga5_Itgb1	0.0259425	1006.5	0.0683101	1310	0.804558	1139	0.348457	1105	0.957167	233	0	1245.5	0.0653842
young	CAF	Endothelial	Spon2	Itgb1	0.0261412	972.1	0.215237	311	0.79657	1150	0.436052	842	0.909823	1312	0	1245.5	0.195828
young	Stromal_Pro-inflammatory	Myeloid	Pkm	Cd44	0.0261412	903.5	0.0681175	1312	0.937598	913	0.56124	540	0.941632	507	0	1245.5	0.0641416
young	Stromal_Pro-inflammatory	CAF	S100a4	Egfr	0.0262409	973.1	0.13581	612	0.765841	1202	0.592831	493	0.909763	1313	0	1245.5	0.123555
young	CAF	tumor	Col6a1	Itga3_Itgb1	0.0264414	945.9	0.120821	696	0.692377	1315	0.536365	590	0.926865	883	0	1245.5	0.111985
young	tumor	Lymphoid_T	B2m	Cd3g	0.0264414	687.1	0.0680283	1315	1.31079	525	0.740597	326	0.976525	24	0	1245.5	0.0664313
young	Endothelial	Lymphoid_T	Col4a1	Cd47	0.0264625	667.7	0.0664897	1344	1.84472	287	1.11653	145	0.952398	317	0	1245.5	0.0633246
young	CAF	Endothelial	Adm	Ramp2	0.0265421	703.7	0.388938	84	1.4448	447	0.635395	426	0.909584	1316	0	1245.5	0.353772
young	Endothelial	tumor	Col18a1	Ptprs	0.0266431	676.5	0.352643	118	1.83939	291	0.648198	411	0.909478	1317	0	1245.5	0.320721
young	Stromal_Pro-inflammatory	Endothelial	Spp1	Itga9_Itgb1	0.0266431	1033.1	0.067863	1317	0.825408	1106	0.312171	1240	0.955532	257	0	1245.5	0.0648453
young	CAF	Myeloid	Col6a1	Cd44	0.0269479	944.1	0.167612	457	0.690247	1320	0.515349	632	0.919381	1066	0	1245.5	0.1541
young	Myeloid	Lymphoid_NK	Cd14	Itgb1	0.0269479	861.9	0.0678476	1320	1.17136	636	0.765012	308	0.930327	800	0	1245.5	0.0631204
young	Myeloid	Lymphoid_NK	Selplg	Sell	0.0272556	866.5	0.0674873	1323	1.30684	529	0.597012	486	0.93192	749	0	1245.5	0.0628927
young	Endothelial	Endothelial	Anxa2	Robo4	0.0273587	891.9	0.117996	722	2.81213	105	0.292099	1324	0.919466	1063	0	1245.5	0.108493
young	CAF	Endothelial	Angptl2	Tie1	0.0274138	870.1	0.383567	90	3.20341	53	0.391164	964	0.881901	1998	0	1245.5	0.338268
young	CAF	CAF	Col3a1	Ddr2	0.0274303	629.3	0.212432	321	0.66055	1379	1.55583	46	0.962403	155	0	1245.5	0.204445
young	tumor	Lymphoid_NK	Hbegf	Cd82	0.0276701	866.1	0.161152	483	1.27157	564	0.478716	711	0.909176	1327	0	1245.5	0.146516
young	Lymphoid_B	Lymphoid_T	B2m	Cd3d	0.0276701	695.7	0.0671914	1327	1.3124	524	0.713497	348	0.974474	34	0	1245.5	0.0654763
young	Endothelial	Lymphoid_B	Icam1	Il2rg	0.0277745	1014.1	0.0869282	1021	1.16406	639	0.437321	837	0.909155	1328	0	1245.5	0.0790312
young	Stromal_Pro-inflammatory	tumor	Hbegf	Cd9	0.0279843	1132.9	0.0738817	1217	0.747484	1237	0.51407	635	0.909027	1330	0	1245.5	0.0671604
young	Myeloid	Lymphoid_B	Mif	Cd74_Cxcr4	0.0280112	795.3	0.0416144	1893	1.13417	671	1.27787	91	0.970111	76	0	1245.5	0.0403706
young	CAF	tumor	Fn1	Itga3_Itgb1	0.0280896	870.1	0.0747126	1201	0.686171	1331	0.706418	355	0.957949	218	0	1245.5	0.0715709
young	Endothelial	Endothelial	Lamb1	Itga3_Itgb1	0.0281953	1126.9	0.10645	813	0.684971	1332	0.335	1147	0.918354	1097	0	1245.5	0.0977589
young	Myeloid	Lymphoid_NK	Ccl4	Ccr5	0.0283013	708.5	0.169725	447	1.73696	327	0.986875	190	0.908981	1333	0	1245.5	0.154277
young	CAF	Myeloid	Fn1	Cd44	0.0285143	818.7	0.103647	837	0.684042	1335	0.685402	375	0.953486	301	0	1245.5	0.0988264
young	CAF	tumor	Col1a1	Sdc1	0.0286212	747.1	0.189467	382	0.683246	1336	1.09787	151	0.937508	621	0	1245.5	0.177627
young	Lymphoid_NK	CAF	Tgfb1	Tgfbr3	0.0286212	915.5	0.120769	698	1.09044	723	0.543479	575	0.908863	1336	0	1245.5	0.109763
young	Endothelial	Smooth_Muscle	Tgm2	Itgb1	0.0286212	1072.5	0.0668933	1336	1.13082	675	0.369359	1034	0.919203	1072	0	1245.5	0.0614885
young	Smooth_Muscle	Lymphoid_NK	Myl9	Cd69	0.0297085	906.1	0.142914	562	1.55853	399	0.385969	978	0.908537	1346	0	1245.5	0.129842
young	CAF	Endothelial	C3	Cd81	0.0298191	712.9	0.137361	602	0.677496	1347	1.15161	136	0.957027	234	0	1245.5	0.131458
young	Endothelial	Myeloid	Lamb1	Cd44	0.0299299	1069.1	0.142109	564	0.769697	1194	0.382262	994	0.908498	1348	0	1245.5	0.129106
young	Endothelial	Endothelial	Adam10	Notch1	0.0300411	751.9	0.375131	99	2.14054	231	0.437723	835	0.908471	1349	0	1245.5	0.340796
young	tumor	Lymphoid_T	B2m	Cd3d	0.0300411	723.5	0.0662284	1349	1.29624	539	0.625146	448	0.974294	36	0	1245.5	0.0645259
young	Lymphoid_NK	tumor	Tgfb1	Itgb1	0.0302644	831.1	0.0660734	1351	1.25996	578	0.622799	456	0.940885	525	0	1245.5	0.0621675
young	Lymphoid_B	Lymphoid_NK	H2-M3	Klrd1	0.0303766	647.1	0.198272	354	3.44896	30	0.847435	254	0.908392	1352	0	1245.5	0.180109
young	CAF	tumor	Col6a2	Itga3_Itgb1	0.0303766	993.3	0.135605	614	0.676078	1352	0.491115	678	0.919112	1077	0	1245.5	0.124636
young	CAF	Myeloid	Lpl	Cd44	0.030602	892.3	0.241433	249	0.675654	1354	0.562304	538	0.919184	1075	0	1245.5	0.221921
young	CAF	Myeloid	Ccl2	Ccr1	0.0307151	777.7	0.29478	167	1.21494	606	0.575627	515	0.908248	1355	0	1245.5	0.267733
young	CAF	CAF	C3	Lrp1	0.0307292	672.1	0.208464	334	0.603968	1480	1.21947	111	0.959666	190	0	1245.5	0.200056
young	CAF	Myeloid	Col6a2	Cd44	0.0308286	1003.5	0.188123	385	0.673949	1356	0.470099	750	0.91091	1281	0	1245.5	0.171363
young	CAF	Endothelial	Lamb1	Itga6_Itgb1	0.0308286	1118.3	0.0804539	1117	0.948644	888	0.384374	985	0.908237	1356	0	1245.5	0.0730713
young	Endothelial	Lymphoid_T	Icam1	Il2rg	0.0310567	993.1	0.0848933	1050	1.14542	662	0.507867	650	0.908172	1358	0	1245.5	0.0770977
young	Myeloid	Lymphoid_T	H2-T23	Cd8b1	0.0315167	1060.5	0.111333	771	0.803353	1142	0.45673	782	0.907964	1362	0	1245.5	0.101086
young	Endothelial	tumor	Lamc1	Itga3_Itgb1	0.0315167	1087.1	0.101326	857	0.671333	1362	0.444582	818	0.915806	1153	0	1245.5	0.0927949
young	Stromal_Pro-inflammatory	Myeloid	Spp1	Cd44	0.0319823	1055.7	0.0794826	1138	0.667307	1366	0.331183	1160	0.950107	369	0	1245.5	0.075517
young	Lymphoid_T	Myeloid	Ccl5	Ccr1	0.032335	916.5	0.0654079	1369	1.30335	532	0.603055	479	0.923836	957	0	1245.5	0.0604262
young	Endothelial	Lymphoid_B	Serpine1	Plaur	0.0325719	1019.9	0.124811	672	0.827969	1102	0.479094	709	0.907539	1371	0	1245.5	0.113271
young	Endothelial	Stromal_Pro-inflammatory	Vwf	Itgb1	0.0329298	904.9	0.12403	679	2.7558	114	0.345475	1112	0.907304	1374	0	1245.5	0.112533
young	Endothelial	Myeloid	Lamc1	Cd44	0.0330498	1088.5	0.140568	583	0.669204	1363	0.423566	876	0.907303	1375	0	1245.5	0.127538
young	Lymphoid_NK	Lymphoid_B	Ltb	Cd40	0.0335334	898.7	0.137109	603	1.17857	623	0.511635	643	0.906959	1379	0	1245.5	0.124352
young	CAF	CAF	Serping1	Lrp1	0.0337079	733.5	0.22926	274	0.561441	1595	0.951566	208	0.951323	345	0	1245.5	0.2181
young	CAF	Myeloid	Timp3	Cd44	0.0337772	1069.7	0.10719	806	0.659853	1381	0.491236	677	0.912533	1239	0	1245.5	0.0978148
young	Endothelial	Myeloid	Thbs1	Cd47	0.0338997	1099.5	0.0643919	1382	0.796189	1151	0.485414	692	0.920726	1027	0	1245.5	0.0592873
young	Lymphoid_T	Lymphoid_NK	Selplg	Sell	0.0340225	898.3	0.0643238	1383	1.26822	568	0.58838	498	0.930381	797	0	1245.5	0.0598456
young	Lymphoid_NK	Endothelial	Sema4a	Plxnd1	0.03432	813.7	0.380266	91	2.82968	101	0.456032	784	0.8876	1847	0	1245.5	0.337524
young	CAF	tumor	Calr	Itga3	0.034642	1175.5	0.0808924	1114	0.655974	1388	0.37418	1019	0.917852	1111	0	1245.5	0.0742472
young	tumor	Endothelial	Col18a1	Kdr	0.0348923	742.3	0.13915	593	2.94804	82	0.659471	401	0.906807	1390	0	1245.5	0.126182
young	Endothelial	CAF	Vwf	Scara5	0.0349841	746.9	0.652764	14	2.82527	102	0.478329	713	0.895641	1660	0	1245.5	0.584642
young	Lymphoid_B	Lymphoid_T	H2-DMa	Cd4	0.035018	781.7	0.226997	282	1.41442	466	0.569947	524	0.906775	1391	0	1245.5	0.205835
young	Smooth_Muscle	Lymphoid_NK	Gnai2	S1pr4	0.0351441	1174.5	0.0664405	1345	1.05491	761	0.341044	1129	0.906743	1392	0	1245.5	0.0602444
young	CAF	tumor	Fbn1	Itgb1	0.0352705	805.1	0.111064	775	0.653253	1393	0.833127	261	0.950978	351	0	1245.5	0.105619
young	tumor	Myeloid	Gnai2	C5ar1	0.0352705	1218.1	0.0673601	1325	1.01497	809	0.27484	1393	0.909452	1318	0	1245.5	0.0612608
young	Endothelial	Endothelial	Sema3f	Nrp1	0.0353973	743.9	0.376603	98	2.01062	252	0.474693	730	0.906643	1394	0	1245.5	0.341444
young	CAF	Smooth_Muscle	Lama2	Rpsa	0.0353973	975.9	0.0889948	991	0.652464	1394	0.427428	865	0.949326	384	0	1245.5	0.0844851
young	Lymphoid_B	Myeloid	Gnai2	C5ar1	0.0353973	1222.9	0.0633744	1394	0.995861	826	0.306239	1267	0.906909	1382	0	1245.5	0.0574748
young	Endothelial	Myeloid	App	Fpr2	0.0355244	800.3	0.389777	83	1.40191	473	0.449296	805	0.906626	1395	0	1245.5	0.353382
young	Endothelial	Stromal_Pro-inflammatory	App	Lrp1	0.0355244	1201.7	0.0860215	1033	0.652013	1395	0.323703	1188	0.916202	1147	0	1245.5	0.078813
young	Smooth_Muscle	CAF	Hsp90aa1	Egfr	0.035908	1064.9	0.121481	693	0.722959	1265	0.476009	723	0.906507	1398	0	1245.5	0.110123
young	Myeloid	Stromal_Pro-inflammatory	Apoe	Sdc2	0.0361656	1058.7	0.0628407	1400	0.760689	1213	1.23809	106	0.909115	1329	0	1245.5	0.0571295
young	Endothelial	Lymphoid_T	Gnai2	S1pr4	0.036295	1004.1	0.065824	1358	1.2956	540	0.605453	476	0.906348	1401	0	1245.5	0.0596595
young	Endothelial	Myeloid	Vim	Cd44	0.0364247	846.9	0.0628127	1402	0.898637	973	0.663239	395	0.957927	219	0	1245.5	0.06017
young	Endothelial	Endothelial	Sema3f	Nrp2_Plxna2	0.0368161	720.3	0.479724	46	2.53398	163	0.470932	742	0.906116	1405	0	1245.5	0.434686
young	tumor	Lymphoid_T	Lgals1	Cd69	0.0368161	708.7	0.0626191	1405	1.17712	628	0.960043	203	0.971335	62	0	1245.5	0.0608241
young	Lymphoid_B	Endothelial	Ybx1	Notch1	0.0369473	1135.7	0.0712413	1267	1.27244	561	0.272954	1406	0.91388	1199	0	1245.5	0.065106
young	Myeloid	Lymphoid_NK	Ccl5	Ccr5	0.0370789	867.5	0.0759468	1182	1.45497	438	1.3679	65	0.90604	1407	0	1245.5	0.0688109
young	Myeloid	Myeloid	Pkm	Cd44	0.0370789	948.3	0.0625949	1407	0.87259	1013	0.582835	506	0.939265	570	0	1245.5	0.0587932
young	CAF	tumor	Lamc1	Itga3_Itgb1	0.0372108	1128.7	0.0949679	919	0.643963	1408	0.432396	854	0.913274	1217	0	1245.5	0.0867316
young	Endothelial	tumor	Nid1	Itga3	0.0376089	1110.7	0.185474	397	0.643274	1411	0.293314	1316	0.914717	1184	0	1245.5	0.169657
young	Myeloid	CAF	Cd14	Itgb1	0.0376089	892.9	0.0624841	1411	1.15067	653	0.789469	290	0.927611	865	0	1245.5	0.0579609
young	Lymphoid_T	Myeloid	Ccl5	Ccrl2	0.0377424	810.1	0.0624577	1412	1.24427	587	1.0028	186	0.937512	620	0	1245.5	0.0585549
young	Smooth_Muscle	Endothelial	Mmp2	Pecam1	0.0380104	949.3	0.0623691	1414	2.64624	133	0.54877	566	0.906832	1388	0	1245.5	0.0565583
young	Stromal_Pro-inflammatory	Lymphoid_NK	B2m	Klrc1	0.03828	874.5	0.0623291	1416	2.36286	192	0.275919	1386	0.964474	133	0	1245.5	0.0601148
young	tumor	Lymphoid_T	Slpi	Cd4	0.0388238	880.1	0.198601	352	1.02287	803	0.540466	580	0.905293	1420	0	1245.5	0.179792
young	Lymphoid_NK	Myeloid	Ptpn6	Cd300lf	0.0389607	845.5	0.204716	342	1.43149	457	0.466672	762	0.905278	1421	0	1245.5	0.185325
young	Endothelial	Endothelial	Sema3d	Plxnd1	0.0390939	708.3	0.660963	13	2.80021	108	0.53742	586	0.898546	1589	0	1245.5	0.593906
young	Stromal_Pro-inflammatory	tumor	Calr	Itga3	0.0392356	1256.7	0.0771666	1166	0.63622	1423	0.298675	1299	0.916057	1150	0	1245.5	0.0706889
young	tumor	Endothelial	Fn1	Itga3_Itgb1	0.0395121	976.3	0.0813207	1102	0.635046	1425	0.407114	918	0.959623	191	0	1245.5	0.0780372
young	CAF	Endothelial	Slit3	Robo4	0.0397997	1081.5	0.606292	20	2.79669	109	0.272237	1410	0.855108	2623	0	1245.5	0.518445
young	Endothelial	Smooth_Muscle	App	Lrp1	0.0399298	1268.5	0.0791087	1143	0.634167	1428	0.298229	1301	0.912929	1225	0	1245.5	0.0722207
young	Stromal_Pro-inflammatory	Endothelial	Gnai2	Cav1	0.0399298	859.3	0.0615597	1428	1.72917	330	0.499796	662	0.936827	631	0	1245.5	0.0576708
young	Lymphoid_NK	Lymphoid_T	H2-T23	Cd8b1	0.0400698	1148.7	0.103715	836	0.770066	1193	0.367149	1040	0.904959	1429	0	1245.5	0.0938582
young	tumor	Lymphoid_B	Copa	Cd74	0.0402102	729.1	0.0615029	1430	1.38622	483	1.96916	30	0.943992	457	0	1245.5	0.0580583
young	Endothelial	Lymphoid_T	Gnai2	S1pr1	0.040351	821.9	0.0614705	1431	1.44308	449	0.717479	343	0.936537	641	0	1245.5	0.0575694
young	CAF	Myeloid	Cxcl1	Cxcr2	0.0410609	874.1	0.349575	121	0.973402	858	0.47881	710	0.904724	1436	0	1245.5	0.316269
young	tumor	Endothelial	Pdgfc	Flt4	0.041229	1061.3	0.505508	40	2.76044	111	0.370498	1030	0.840702	2880	0	1245.5	0.424982
young	Lymphoid_NK	CAF	Itgb2	Thy1	0.0413476	1182.5	0.0833465	1078	0.985408	840	0.295553	1311	0.904692	1438	0	1245.5	0.0754029
young	Lymphoid_B	Lymphoid_B	Tgfb1	Cxcr4	0.0414916	1032.1	0.0610322	1439	1.14279	664	0.475203	727	0.918897	1085	0	1245.5	0.0560823
young	Endothelial	tumor	Gnai2	Igf1r	0.0416359	1069.9	0.062615	1406	1.07559	742	0.574439	516	0.904626	1440	0	1245.5	0.0566432
young	Endothelial	Smooth_Muscle	App	Rpsa	0.0419259	760.1	0.0608607	1442	1.16358	640	0.639088	422	0.97262	51	0	1245.5	0.0591944
young	CAF	Myeloid	Lamc1	Cd44	0.0420715	1129.1	0.131747	637	0.641834	1414	0.41138	906	0.904542	1443	0	1245.5	0.119171
young	Endothelial	CAF	Pdgfb	Lrp1	0.0422174	805.1	0.319661	136	1.43751	452	0.47032	748	0.904537	1444	0	1245.5	0.289146
young	Myeloid	Endothelial	Grn	Tnfrsf1a	0.0425106	1070.1	0.109826	784	0.756703	1220	0.504783	655	0.904487	1446	0	1245.5	0.0993358
young	Myeloid	CAF	Ccl5	Dpp4	0.0428054	1002.5	0.0682158	1311	0.624682	1448	1.42202	56	0.924054	952	0	1245.5	0.063035
young	CAF	Lymphoid_B	C4b	Cr2	0.0429534	820.7	0.536035	32	1.05078	766	0.525506	611	0.904358	1449	0	1245.5	0.484768
young	Lymphoid_T	Lymphoid_T	B2m	Cd247	0.0429534	822.1	0.0604525	1449	1.1305	676	0.586014	501	0.95688	239	0	1245.5	0.0578458
young	Endothelial	tumor	Hspg2	Sdc1	0.0431018	855.7	0.23719	260	1.14817	656	0.495623	667	0.904209	1450	0	1245.5	0.214469
young	Myeloid	Myeloid	Pglyrp1	Trem1	0.0438501	853.7	0.18633	393	1.44852	443	0.473703	732	0.903741	1455	0	1245.5	0.168394
young	CAF	tumor	Timp2	Itgb1	0.0438501	947.7	0.0667103	1339	0.62078	1455	0.739981	327	0.950025	372	0	1245.5	0.0633765
young	tumor	Endothelial	Lgals1	Itgb1	0.044001	710.1	0.0602112	1456	1.22089	598	0.91274	223	0.975855	28	0	1245.5	0.0587574
young	Lymphoid_NK	Lymphoid_T	Tgfb1	Cxcr4	0.0441523	980.9	0.0601886	1457	1.24607	585	0.570664	522	0.918377	1095	0	1245.5	0.0552758
young	CAF	Myeloid	Plau	Plaur	0.0443041	916.1	0.217785	304	0.901537	968	0.528857	605	0.903645	1458	0	1245.5	0.1968
young	tumor	Lymphoid_B	Lgals1	Cd69	0.0443041	732.7	0.0601848	1458	1.14787	657	0.889798	233	0.970777	70	0	1245.5	0.0584261
young	CAF	Myeloid	Gnai2	C5ar1	0.0446088	1255.7	0.060085	1460	0.980094	846	0.30088	1288	0.904635	1439	0	1245.5	0.054355
young	Lymphoid_NK	Lymphoid_NK	Itgb2	Thy1	0.0447617	1218.1	0.081306	1103	0.977228	853	0.268864	1428	0.903618	1461	0	1245.5	0.0734696
young	Stromal_Pro-inflammatory	Myeloid	Vim	Cd44	0.0447617	905.7	0.0600625	1461	0.851025	1054	0.567015	532	0.957016	236	0	1245.5	0.0574807
young	Myeloid	Stromal_Pro-inflammatory	C1qb	Lrp1	0.0449151	977.9	0.146834	542	0.780676	1175	0.614718	465	0.903479	1462	0	1245.5	0.132661
young	CAF	tumor	Nid1	Itgb1	0.0449151	904.9	0.0918012	963	0.61745	1462	0.671539	387	0.943292	467	0	1245.5	0.0865953
young	tumor	Endothelial	Anxa1	Dysf	0.0453779	872.1	0.162544	477	2.6751	130	0.2607	1465	0.920107	1043	0	1245.5	0.149558
young	tumor	CAF	Mif	Ackr3	0.0455329	957.3	0.0794055	1139	0.615079	1466	0.552408	559	0.949822	377	0	1245.5	0.0754211
young	CAF	Endothelial	Col6a3	Itga3_Itgb1	0.0458444	931.7	0.172745	435	0.614192	1468	0.492016	673	0.928626	837	0	1245.5	0.160416
young	Smooth_Muscle	Lymphoid_T	B2m	Cd3g	0.0458444	748.3	0.0597944	1468	1.17629	630	0.697858	367	0.975	31	0	1245.5	0.0582996
young	Lymphoid_NK	Lymphoid_NK	Icam1	Il2rg	0.0461575	1055.5	0.0754739	1189	1.19306	615	0.467353	758	0.903149	1470	0	1245.5	0.0681642
young	CAF	Smooth_Muscle	Lamb2	Rpsa	0.0461575	1134.7	0.0657379	1361	0.611259	1470	0.382835	992	0.938084	605	0	1245.5	0.0616677
young	Endothelial	Stromal_Pro-inflammatory	Tgm2	Itgb1	0.0461575	1151.1	0.0596575	1470	1.08576	730	0.339511	1134	0.914848	1176	0	1245.5	0.0545775
young	Lymphoid_NK	Lymphoid_T	B2m	Cd247	0.0463147	891.1	0.0595938	1471	1.1108	698	0.451711	797	0.956584	244	0	1245.5	0.0570065
young	tumor	Lymphoid_B	Fn1	Plaur	0.0466304	1039.3	0.0719825	1249	0.609695	1473	0.411553	905	0.952301	324	0	1245.5	0.0685491
young	Endothelial	tumor	Thbs1	Sdc4	0.0474273	1008.5	0.144026	554	0.937713	912	0.4326	853	0.902985	1478	0	1245.5	0.130053
young	CAF	Endothelial	Col6a1	Itga3_Itgb1	0.0474273	1000.7	0.125554	669	0.60552	1478	0.468086	757	0.928157	854	0	1245.5	0.116534
young	Lymphoid_NK	Endothelial	Tgfb1	Tgfbr3	0.047749	1015.3	0.105118	827	1.04853	772	0.469909	752	0.90295	1480	0	1245.5	0.094916
young	Smooth_Muscle	Endothelial	Inhba	Eng	0.0477621	719.7	0.223549	292	2.62512	138	0.668399	390	0.901063	1533	0	1245.5	0.201432
young	Smooth_Muscle	Myeloid	Mif	Cd74_Cxcr2	0.0487248	669.1	0.0588805	1486	1.47165	433	1.14626	138	0.973232	43	0	1245.5	0.0573043
young	CAF	Endothelial	Thbs2	Cd36	0.0493841	685.1	0.552522	30	2.01693	248	0.645745	412	0.902658	1490	0	1245.5	0.498738
young	CAF	Endothelial	Lama2	Itga6_Itgb1	0.04955	952.5	0.23372	265	1.00134	820	0.397748	941	0.902651	1491	0	1245.5	0.210967
young	CAF	Endothelial	Fn1	Itga3_Itgb1	0.0497164	905.9	0.0776397	1161	0.599315	1492	0.638139	423	0.958716	208	0	1245.5	0.0744344
young	CAF	tumor	Lum	Itgb1	0.0500505	887.9	0.11202	764	0.598583	1494	0.643126	415	0.940981	521	0	1245.5	0.105409
young	Endothelial	tumor	Lamb1	Itga6_Itgb1	0.0502183	1340.7	0.0717956	1254	0.598581	1495	0.310802	1245	0.903381	1464	0	1245.5	0.0648587
young	Stromal_Pro-inflammatory	Endothelial	Inhba	Eng	0.0502285	758.1	0.200382	350	2.59848	146	0.662651	397	0.896079	1652	0	1245.5	0.179558
young	CAF	Endothelial	Lama4	Itga9_Itgb1	0.0503865	1172.1	0.0994995	874	0.794434	1156	0.352163	1089	0.9024	1496	0	1245.5	0.0897884
young	Myeloid	Myeloid	Cd14	Itga4	0.0508937	785.5	0.157011	497	1.41535	464	0.916637	222	0.902267	1499	0	1245.5	0.141665
young	Endothelial	Smooth_Muscle	Col18a1	Gpc1	0.0510637	788.9	0.187971	389	1.75071	318	0.593913	492	0.902245	1500	0	1245.5	0.169596
young	CAF	Lymphoid_B	Cd34	Sell	0.0510637	1183.5	0.0718694	1252	0.598088	1500	0.494007	671	0.911998	1249	0	1245.5	0.0655447
young	Endothelial	tumor	Gnai2	Unc5b	0.051405	953.1	0.0925305	950	1.24645	584	0.601574	484	0.902162	1502	0	1245.5	0.0834775
young	CAF	Endothelial	Sema3c	Nrp1_Plxna2	0.0515764	813.1	0.357817	111	1.2613	576	0.517073	630	0.902162	1503	0	1245.5	0.322808
young	Smooth_Muscle	Lymphoid_T	B2m	Cd3d	0.0517482	790.5	0.0582124	1504	1.16175	643	0.582408	510	0.972628	50	0	1245.5	0.056619
young	Lymphoid_NK	Endothelial	Icam1	Cav1	0.05244	828.3	0.144921	548	1.90178	272	0.548182	568	0.902076	1508	0	1245.5	0.13073
young	CAF	tumor	Thbs2	Itga3_Itgb1	0.0527887	1098.5	0.177014	419	0.637179	1419	0.412489	899	0.901944	1510	0	1245.5	0.159657
young	Smooth_Muscle	Myeloid	Mif	Cd44_Cd74	0.0527887	691.1	0.0579131	1510	1.30214	534	1.18002	128	0.973919	38	0	1245.5	0.0564027
young	Myeloid	Myeloid	Selplg	Sell	0.0536684	945.5	0.0574467	1515	1.18989	617	0.615897	463	0.926629	887	0	1245.5	0.0532318
young	tumor	Endothelial	H2-K1	Aplp2	0.0538458	804.3	0.0573671	1516	1.32225	519	0.528231	607	0.964438	134	0	1245.5	0.0553271
young	CAF	Endothelial	Col6a2	Itga3_Itgb1	0.0540236	1049.7	0.140918	579	0.589222	1517	0.422836	878	0.920529	1029	0	1245.5	0.129719
young	Myeloid	Lymphoid_T	Itgb2	Thy1	0.0543807	1227.7	0.0777251	1160	0.77144	1191	0.373772	1023	0.901639	1519	0	1245.5	0.07008
young	Lymphoid_B	Lymphoid_T	H2-T23	Cd8b1	0.0549198	1189.3	0.0958204	909	0.735567	1248	0.373832	1022	0.901499	1522	0	1245.5	0.0863821
young	Myeloid	Endothelial	Ptgs2	Cav1	0.0552816	964.5	0.0970046	895	1.61609	368	0.45429	790	0.901364	1524	0	1245.5	0.0874365
young	Lymphoid_T	Endothelial	Tgfb1	Cav1	0.0552816	1065.3	0.0570997	1524	1.70887	337	0.470415	747	0.90307	1473	0	1245.5	0.051565
young	Endothelial	Endothelial	Lamc1	Itga3_Itgb1	0.0556453	1146.7	0.105296	825	0.584477	1526	0.376304	1014	0.917276	1123	0	1245.5	0.0965851
young	Lymphoid_T	Myeloid	Ltb	Tnfrsf1a	0.0558279	1080.7	0.0569851	1527	0.905594	962	0.60615	475	0.914226	1194	0	1245.5	0.0520973
young	Myeloid	Endothelial	Sema4a	Plxnd1	0.0559724	869.5	0.32991	130	2.74511	117	0.448864	807	0.880316	2048	0	1245.5	0.290425
young	tumor	Lymphoid_T	H2-T23	Cd8b1	0.0560109	1192.1	0.0952272	917	0.732975	1250	0.374134	1020	0.901223	1528	0	1245.5	0.085821
young	CAF	Lymphoid_T	Cd34	Sell	0.0560109	1191.5	0.0697515	1285	0.584196	1528	0.524643	612	0.91079	1287	0	1245.5	0.0635289
young	Myeloid	Lymphoid_T	B2m	Cd247	0.0560109	827.7	0.0569636	1528	1.05045	768	0.719991	341	0.955637	256	0	1245.5	0.0544365
young	CAF	CAF	Sparc	Fgfr1	0.0561944	785.9	0.138281	597	0.583676	1529	1.13634	141	0.947002	417	0	1245.5	0.130952
young	Lymphoid_NK	Lymphoid_B	Cd48	Cd2	0.0561944	1150.7	0.067098	1331	1.31029	527	0.343175	1121	0.901196	1529	0	1245.5	0.0604685
young	CAF	tumor	Lama4	Itga3_Itgb1	0.0571193	1244.3	0.0840031	1064	0.638463	1417	0.392192	961	0.901048	1534	0	1245.5	0.0756909
young	Myeloid	CAF	Mmp9	Lrp1	0.0573057	1089.5	0.209999	326	0.626332	1441	0.412478	900	0.900989	1535	0	1245.5	0.189207
young	CAF	Endothelial	Vcan	Selp	0.0576453	700.5	0.448245	57	2.65288	132	0.570282	523	0.900496	1545	0	1245.5	0.403643
young	Myeloid	Endothelial	Ybx1	Notch1	0.05768	1209.1	0.0566697	1537	1.17147	635	0.325245	1180	0.904438	1448	0	1245.5	0.0512543
young	tumor	Lymphoid_NK	Spp1	Itga4_Itgb1	0.0578679	784.1	0.0566576	1538	1.0737	745	1.20964	114	0.954652	278	0	1245.5	0.0540882
young	Lymphoid_B	Endothelial	Cd38	Pecam1	0.0582451	716.1	0.174094	430	3.18237	54	0.758381	311	0.900592	1540	0	1245.5	0.156788
young	Endothelial	tumor	Hspg2	Ptprs	0.0588146	854.7	0.313618	141	1.1341	672	0.493868	672	0.900561	1543	0	1245.5	0.282432
young	CAF	tumor	Col1a2	Cd44	0.059581	905.3	0.079567	1135	0.577274	1547	1.16128	133	0.943386	466	0	1245.5	0.0750624
young	Endothelial	Endothelial	Mmp2	Pecam1	0.059581	987.3	0.0559723	1547	2.6367	136	0.583397	504	0.902159	1504	0	1245.5	0.0504959
young	Lymphoid_B	Lymphoid_B	Fcer2a	Cr2	0.059681	863.7	0.749432	9	1.8511	286	0.409798	911	0.886861	1867	0	1245.5	0.664642
young	CAF	tumor	Tnxb	Sdc1	0.0597738	1011.7	0.228063	278	0.577096	1548	0.556478	550	0.904721	1437	0	1245.5	0.206333
young	Stromal_Pro-inflammatory	Endothelial	Gnai2	S1pr1	0.0597738	963.3	0.0558767	1548	1.52103	412	0.415142	896	0.933642	715	0	1245.5	0.0521688
young	Lymphoid_B	Lymphoid_NK	Tgfb1	Cxcr4	0.0601609	1107.9	0.0557812	1550	1.07019	749	0.437979	833	0.915481	1162	0	1245.5	0.0510666
young	Endothelial	Endothelial	Adam10	Tspan15	0.0601973	964.3	0.522665	34	2.63957	135	0.358156	1075	0.869122	2332	0	1245.5	0.454259
young	Lymphoid_NK	tumor	Il16	Cd9	0.0603552	1028.3	0.0997837	871	0.948872	887	0.537074	587	0.900276	1551	0	1245.5	0.0898328
young	Smooth_Muscle	Myeloid	Rarres2	Ccrl2	0.06055	1122.1	0.0743595	1210	0.83992	1078	0.569445	525	0.900243	1552	0	1245.5	0.0669416
young	Lymphoid_NK	Endothelial	Gnai2	Cav1	0.0609412	917.5	0.0556586	1554	1.68558	344	0.473219	734	0.933778	710	0	1245.5	0.0519728
young	CAF	Myeloid	Csf1	Csf3r	0.0611375	882.3	0.322814	133	1.12413	684	0.453133	794	0.899944	1555	0	1245.5	0.290514
young	Stromal_Pro-inflammatory	Lymphoid_T	Lgals1	Cd69	0.0615317	792.5	0.0556357	1557	1.04231	779	0.777247	298	0.969642	83	0	1245.5	0.0539467
young	Myeloid	Myeloid	Selplg	Itgb2	0.0621268	1129.5	0.0555653	1560	1.09214	719	0.48012	705	0.905349	1418	0	1245.5	0.0503059
young	Myeloid	Smooth_Muscle	C1qb	Lrp1	0.0623262	1026.5	0.135034	619	0.762831	1210	0.589244	497	0.899764	1561	0	1245.5	0.121499
young	CAF	Lymphoid_B	Fn1	Plaur	0.0623262	975.3	0.0687242	1304	0.573964	1561	0.642579	418	0.951238	348	0	1245.5	0.0653731
young	Lymphoid_NK	Smooth_Muscle	Tgfb1	Cav1	0.0623262	1109.7	0.055564	1561	1.26621	573	0.504779	656	0.901871	1513	0	1245.5	0.0501115
young	Lymphoid_B	Lymphoid_B	Ltb	Cd40	0.0625261	1061.7	0.116214	735	1.04382	778	0.384062	988	0.899745	1562	0	1245.5	0.104563
young	Myeloid	Endothelial	H2-K1	Aplp2	0.0625261	763.1	0.0555514	1562	1.29697	538	0.734248	330	0.963882	140	0	1245.5	0.053545
young	Myeloid	Lymphoid_B	Hp	Cd22	0.0627265	750.3	0.640896	16	1.64067	364	0.549217	563	0.899744	1563	0	1245.5	0.576643
young	Myeloid	Lymphoid_NK	Sirpa	Cd47	0.063028	1278.3	0.08987	984.5	0.651561	1396.5	0.321022	1200.5	0.899699	1564.5	0	1245.5	0.080856
young	Lymphoid_NK	Myeloid	Cd47	Sirpa	0.063028	1278.3	0.08987	984.5	0.651561	1396.5	0.321022	1200.5	0.899699	1564.5	0	1245.5	0.080856
young	Lymphoid_B	Endothelial	Tgfb1	Itgb1	0.0631288	968.9	0.0550604	1565	1.0708	748	0.518808	621	0.935606	665	0	1245.5	0.0515148
young	Stromal_Pro-inflammatory	CAF	Hsp90aa1	Egfr	0.0635332	1210.5	0.103389	840	0.586833	1520	0.421237	880	0.899446	1567	0	1245.5	0.0929931
young	Lymphoid_NK	Endothelial	Apoe	Abca1	0.0637362	1179.9	0.0791481	1142	1.04041	783	0.240247	1568	0.915614	1161	0	1245.5	0.0724691
young	Myeloid	Endothelial	Gnai2	Cav1	0.0637362	881.1	0.0550241	1568	1.68089	347	0.567907	528	0.933423	717	0	1245.5	0.0513608
young	tumor	Myeloid	Hbegf	Cd9	0.0639397	1333.9	0.0715123	1259	0.57168	1569	0.31369	1228	0.90767	1368	0	1245.5	0.0649095
young	Myeloid	Myeloid	Hp	Itgb2	0.0641437	862.1	0.20657	336	1.27199	563	0.532983	596	0.899268	1570	0	1245.5	0.185761
young	Lymphoid_T	Myeloid	Selplg	Sell	0.0641437	973.7	0.0547538	1570	1.15127	652	0.607265	474	0.92498	927	0	1245.5	0.0506462
young	Endothelial	Lymphoid_B	Col4a1	Cd47	0.064161	761.5	0.0507551	1665	1.77371	310	1.09443	154	0.945889	433	0	1245.5	0.0480087
young	CAF	Lymphoid_NK	Ccl11	Ccr5	0.0645533	817.9	0.39058	82	1.29782	536	0.504829	654	0.899239	1572	0	1245.5	0.351225
young	tumor	tumor	Fn1	Sdc1	0.0647589	1059.1	0.113812	751	0.570748	1573	0.351482	1093	0.936746	633	0	1245.5	0.106613
young	Endothelial	Lymphoid_B	Cd34	Sell	0.0651716	1349.7	0.0678561	1319	0.569939	1575	0.299523	1295	0.909664	1314	0	1245.5	0.0617263
young	CAF	Myeloid	Ccl11	Ccr2	0.0653788	986.7	0.184018	401	0.805741	1134	0.542328	577	0.899127	1576	0	1245.5	0.165455
young	Endothelial	Lymphoid_T	B2m	Cd3g	0.0655865	795.1	0.0545398	1577	1.09046	722	0.666165	392	0.973854	39	0	1245.5	0.0531138
young	Smooth_Muscle	tumor	Timp1	Cd63	0.0657947	1260.7	0.0651039	1371	0.568128	1578	0.29444	1314	0.93041	795	0	1245.5	0.0605733
young	Smooth_Muscle	Endothelial	Mif	Ackr3	0.0660034	994.3	0.054466	1579	0.789852	1161	0.628846	442	0.940038	544	0	1245.5	0.0512001
young	Smooth_Muscle	Myeloid	Mif	Cd74_Cxcr4	0.0663492	743.9	0.0510934	1653	1.17419	633	1.12658	142	0.972947	46	0	1245.5	0.0497112
young	Lymphoid_B	Endothelial	H2-K1	Aplp2	0.0664225	827.3	0.0541505	1581	1.27746	557	0.526312	610	0.963435	143	0	1245.5	0.0521705
young	tumor	Endothelial	Lamc2	Itga3_Itgb1	0.0670551	1080.9	0.237371	258	0.804191	1140	0.32575	1177	0.898905	1584	0	1245.5	0.213374
young	CAF	Lymphoid_NK	Col1a1	Itga1_Itgb1	0.0670551	1030.7	0.0541252	1584	0.591726	1512	1.02193	180	0.936765	632	0	1245.5	0.0507026
young	Endothelial	tumor	App	Rpsa	0.067267	929.5	0.0540137	1585	0.99411	830	0.406774	921	0.970986	66	0	1245.5	0.0524465
young	Endothelial	Endothelial	Tgfb1	Cav1	0.0674795	1102.9	0.0539852	1586	1.69312	343	0.451303	799	0.900588	1541	0	1245.5	0.0486184
young	Lymphoid_T	Myeloid	Gnai2	C5ar1	0.0676925	1353.9	0.0560967	1546	0.960976	871	0.235749	1587	0.901631	1520	0	1245.5	0.0505785
young	tumor	Endothelial	Lamc2	Itga9_Itgb1	0.0683347	977.5	0.27056	196	1.04702	773	0.354	1083	0.898545	1590	0	1245.5	0.24311
young	Stromal_Pro-inflammatory	Endothelial	Lgals1	Itgb1	0.0685499	786.3	0.0534963	1591	1.08609	728	0.729944	332	0.974422	35	0	1245.5	0.0521279
young	Endothelial	Endothelial	H2-K1	Aplp2	0.0687656	834.1	0.0534853	1592	1.26819	569	0.522031	617	0.963217	147	0	1245.5	0.051518
young	tumor	Lymphoid_NK	Lcn2	Fcgr3	0.0689818	1129.3	0.0887658	994	0.795267	1155	0.501956	659	0.898378	1593	0	1245.5	0.0797453
young	Stromal_Pro-inflammatory	Lymphoid_B	Lgals1	Cd69	0.0689818	818.7	0.0534729	1593	1.01306	812	0.707003	353	0.969053	90	0	1245.5	0.051818
young	Endothelial	CAF	Col18a1	Itgb5	0.0691986	797.3	0.214868	315	1.64533	360	0.609045	472	0.898297	1594	0	1245.5	0.193015
young	Lymphoid_T	Lymphoid_T	H2-T23	Cd8b1	0.069416	1237.5	0.0891546	989	0.706439	1296	0.360117	1062	0.898251	1595	0	1245.5	0.0800832
young	Endothelial	Lymphoid_NK	Hspg2	Itgb1	0.0702907	1204.5	0.0531905	1599	0.865908	1029	0.380407	1000	0.916178	1149	0	1245.5	0.0487319
young	CAF	Endothelial	Lamc1	Itga3_Itgb1	0.0711743	1192.3	0.0986885	884	0.557107	1603	0.364117	1048	0.914784	1181	0	1245.5	0.0902786
young	Endothelial	Lymphoid_T	B2m	Cd3d	0.0711743	841.9	0.0530968	1603	1.07592	739	0.550715	562	0.971377	60	0	1245.5	0.051577
young	Lymphoid_T	Myeloid	Selplg	Itgb2	0.0718429	1164.7	0.0529606	1606	1.05351	763	0.471489	741	0.903272	1468	0	1245.5	0.0478378
young	Endothelial	Lymphoid_T	Cd34	Sell	0.0720668	1344.7	0.0658565	1357	0.556046	1607	0.33016	1163	0.908428	1351	0	1245.5	0.0598258
young	Endothelial	Endothelial	Thbs1	Scarb1	0.0725164	766.1	0.370368	102	1.89824	274	0.531847	600	0.897672	1609	0	1245.5	0.332469
young	Endothelial	Stromal_Pro-inflammatory	App	Rpsa	0.0725164	902.3	0.0528509	1609	0.965329	865	0.476214	721	0.970677	71	0	1245.5	0.0513012
young	Endothelial	Lymphoid_B	Fn1	Cd79a	0.072742	783.3	0.0527891	1610	1.29941	535	0.757474	312	0.958477	214	0	1245.5	0.0505971
young	Endothelial	Lymphoid_NK	Vwf	Itga4	0.0727745	917.1	0.307565	149	3.0685	66	0.397512	943	0.87508	2182	0	1245.5	0.269144
young	Endothelial	Myeloid	Copa	Cd74	0.0734223	973.7	0.0527195	1613	0.715044	1286	1.04398	170	0.939776	554	0	1245.5	0.0495445
young	Lymphoid_NK	Myeloid	Fasl	Fas	0.0737145	1082.7	0.407788	74	2.58287	150	0.341659	1127	0.84442	2817	0	1245.5	0.344344
young	Lymphoid_B	Lymphoid_T	Cd22	Ptprc	0.0741076	963.1	0.136564	604	1.32277	518	0.437988	832	0.897268	1616	0	1245.5	0.122535
young	CAF	CAF	Dcn	Egfr	0.0745673	786.9	0.248211	233	0.552238	1618	1.26411	98	0.932329	740	0	1245.5	0.231415
young	CAF	Endothelial	Lama4	Itga3_Itgb1	0.074798	1310.7	0.0872942	1015	0.551607	1619	0.323913	1187	0.902748	1487	0	1245.5	0.0788047
young	tumor	tumor	Lamc2	Itga3_Itgb1	0.0752612	1017.1	0.228422	277	0.891048	989	0.394029	953	0.897145	1621	0	1245.5	0.204928
young	CAF	Endothelial	Thbs2	Itga3_Itgb1	0.0754936	1169.5	0.183949	402	0.550323	1622	0.344211	1119	0.90363	1459	0	1245.5	0.166222
young	Lymphoid_NK	Endothelial	Fasl	Tnfrsf1a	0.0757266	826.9	0.298425	163	2.60682	141	0.39207	962	0.897006	1623	0	1245.5	0.267689
young	Smooth_Muscle	Endothelial	Col1a2	Flt4	0.0764291	762.1	0.215193	312	2.55929	155	0.225877	1626	0.943191	472	0	1245.5	0.202968
young	Endothelial	tumor	Col4a1	Cd47	0.0764909	792.3	0.0466202	1766	1.75504	314	1.03231	175	0.943672	461	0	1245.5	0.0439942
young	CAF	tumor	Fbln1	Itgb1	0.0771367	1069.3	0.130034	644	0.547738	1629	0.448851	808	0.920989	1020	0	1245.5	0.11976
young	CAF	Lymphoid_NK	Vcan	Sell	0.0785678	1087.1	0.143657	559	0.82861	1099	0.415057	897	0.896664	1635	0	1245.5	0.128812
young	Lymphoid_NK	Myeloid	Ltb	Tnfrsf1a	0.0785678	1212.1	0.0516794	1635	0.814815	1124	0.466945	760	0.910316	1296	0	1245.5	0.0470445
young	CAF	tumor	Col1a1	Cd44	0.0790495	912.3	0.0939574	931	0.543965	1637	1.06975	162	0.938739	586	0	1245.5	0.0882015
young	CAF	Endothelial	Lamb1	Itga9_Itgb1	0.0792913	1335.7	0.0725387	1236	0.720808	1268	0.300646	1291	0.896508	1638	0	1245.5	0.0650316
young	Endothelial	Lymphoid_T	App	Rpsa	0.0795336	919.7	0.051512	1639	0.93219	923	0.477445	717	0.97031	74	0	1245.5	0.0499826
young	Lymphoid_T	Myeloid	Thy1	Itgam_Itgb2	0.0797765	1146.1	0.105456	823	0.896182	981	0.36711	1041	0.896471	1640	0	1245.5	0.0945387
young	Myeloid	Lymphoid_B	Tgfb1	Cxcr4	0.0797765	1108.9	0.0515014	1640	1.05007	770	0.508962	646	0.91234	1243	0	1245.5	0.0469868
young	CAF	Endothelial	Hspg2	Itgb1	0.0802642	1226.5	0.0514105	1642	0.760278	1214	0.431833	856	0.914861	1175	0	1245.5	0.0470335
young	Stromal_Pro-inflammatory	Myeloid	Mif	Cd44_Cd74	0.0804481	773.1	0.0486647	1717	1.11854	687	1.08224	157	0.971615	59	0	1245.5	0.0472834
young	Myeloid	Myeloid	Vasp	Cxcr2	0.0810001	1000.7	0.185333	398	1.22025	599	0.34499	1116	0.896355	1645	0	1245.5	0.166124
young	tumor	tumor	Calr	Itga3	0.0810001	1429.1	0.0653639	1370	0.573643	1566	0.221147	1645	0.90945	1319	0	1245.5	0.0594452
young	Myeloid	Endothelial	Anxa2	Robo4	0.0817414	1089.9	0.0857744	1038	2.67438	131	0.220539	1648	0.90684	1387	0	1245.5	0.0777836
young	Smooth_Muscle	Myeloid	Anxa2	Tlr2	0.0822386	1127.1	0.109665	785	0.896158	983	0.387969	972	0.896117	1650	0	1245.5	0.0982724
young	tumor	Endothelial	Lamb1	Itga6_Itgb1	0.0824881	1319.7	0.0610862	1438	0.874569	1006	0.307141	1258	0.896098	1651	0	1245.5	0.0547393
young	Myeloid	Lymphoid_NK	Cd48	Cd2	0.0834922	1088.3	0.059666	1469	1.43674	454	0.521377	618	0.895845	1655	0	1245.5	0.0534515
young	Smooth_Muscle	Endothelial	Arf1	Insr	0.0842517	1211.1	0.0952876	916	1.12761	680	0.241824	1556	0.895717	1658	0	1245.5	0.0853507
young	Endothelial	CAF	Thbs1	Cd47	0.0842517	1345.1	0.0509935	1658	0.699007	1305	0.306505	1263	0.911784	1254	0	1245.5	0.046495
young	Endothelial	Smooth_Muscle	Adam15	Itgb1	0.084506	1345.3	0.0799423	1125	0.802143	1143	0.242043	1554	0.895707	1659	0	1245.5	0.0716048
young	CAF	tumor	Fn1	Sdc1	0.0850167	975.5	0.10866	791	0.535017	1661	0.582508	508	0.93536	672	0	1245.5	0.101636
young	CAF	Endothelial	Thbs2	Itga6	0.0852729	900.3	0.394653	81	1.21886	603	0.409886	910	0.895627	1662	0	1245.5	0.353462
young	Endothelial	CAF	Sparc	Fgfr1	0.0857872	913.5	0.12955	648	0.533301	1664	0.546376	570	0.945341	440	0	1245.5	0.122469
young	CAF	tumor	Lamb1	Itga3_Itgb1	0.0857872	1412.1	0.0612413	1434	0.564837	1587	0.340675	1130	0.895084	1664	0	1245.5	0.0548161
young	Stromal_Pro-inflammatory	Myeloid	Gnai2	Cxcr2	0.0860453	1281.1	0.091099	969	0.93704	914	0.216621	1665	0.897515	1612	0	1245.5	0.0817628
young	tumor	Endothelial	Lamc2	Cd151	0.0865633	901.5	0.445847	60	1.29064	548	0.384288	987	0.894992	1667	0	1245.5	0.399029
young	tumor	Myeloid	Hbegf	Cd44	0.0870838	1106.5	0.15575	504	0.820503	1117	0.381521	997	0.894903	1669	0	1245.5	0.139382
young	Stromal_Pro-inflammatory	Endothelial	Anxa1	Dysf	0.0870838	983.5	0.133858	628	2.60986	139	0.21557	1669	0.912673	1236	0	1245.5	0.122169
young	Lymphoid_NK	Endothelial	Gnai2	S1pr1	0.087345	1022.1	0.0505203	1670	1.47743	430	0.388565	971	0.930451	794	0	1245.5	0.0470067
young	Myeloid	tumor	C1qb	C1qbp	0.0883961	927.7	0.150719	523	0.996711	825	0.690294	371	0.894694	1674	0	1245.5	0.134847
young	Endothelial	Smooth_Muscle	App	Gpc1	0.0894573	1116.7	0.12471	676	0.874744	1005	0.385758	979	0.894566	1678	0	1245.5	0.111561
young	Myeloid	Myeloid	Selplg	Itgam	0.0897241	958.3	0.138255	598	1.34162	508	0.466796	761	0.894436	1679	0	1245.5	0.12366
young	CAF	tumor	Cxcl12	Itgb1	0.0897241	1151.3	0.0891994	988	0.527407	1679	0.453906	792	0.919886	1052	0	1245.5	0.0820532
young	Lymphoid_B	Lymphoid_NK	Cd48	Cd2	0.0902598	1128.1	0.0578318	1511	1.42691	460	0.470857	743	0.89438	1681	0	1245.5	0.0517236
young	CAF	Lymphoid_NK	Ccl2	Ccr2	0.090798	928.1	0.186888	392	1.22385	596	0.475626	724	0.894308	1683	0	1245.5	0.167135
young	tumor	Endothelial	Hbegf	Cd9	0.0910681	1436.7	0.0642758	1384	0.52571	1684	0.274382	1398	0.903101	1472	0	1245.5	0.0580476
young	Stromal_Pro-inflammatory	Myeloid	Mif	Cd74_Cxcr2	0.0915657	746.7	0.0494775	1703	1.28806	549	1.04848	168	0.97087	68	0	1245.5	0.0480362
young	tumor	Endothelial	Lama5	Itga6_Itgb1	0.0916102	956.3	0.215384	310	1.22539	594	0.396807	946	0.894152	1686	0	1245.5	0.192586
young	Myeloid	Endothelial	Gnai2	S1pr1	0.0921548	973.1	0.0499444	1688	1.47275	432	0.483253	696	0.930079	804	0	1245.5	0.0464523
young	Lymphoid_NK	CAF	Tgfb1	Sdc2	0.0927021	1137.7	0.0722095	1244	1.00519	815	0.48424	694	0.894006	1690	0	1245.5	0.0645557
young	CAF	Myeloid	Vim	Cd44	0.0929766	1008.1	0.0499326	1691	0.675656	1353	0.626404	445	0.953052	306	0	1245.5	0.0475884
young	Myeloid	Myeloid	Ccl2	Ccr1	0.0932519	900.9	0.2137	319	1.13796	667	0.54031	581	0.893937	1692	0	1245.5	0.191034
young	Myeloid	Stromal_Pro-inflammatory	Psap	Lrp1	0.0932519	1156.9	0.054688	1574	0.523199	1692	0.668243	391	0.926872	882	0	1245.5	0.0506888
young	CAF	CAF	Fn1	Dpp4	0.0932925	862.9	0.157233	495	0.45552	1899	0.700366	364	0.952736	311	0	1245.5	0.149801
young	Stromal_Pro-inflammatory	Endothelial	Efemp2	Aqp1	0.0935278	822.3	0.128284	656	2.41229	183	0.729573	334	0.8939	1693	0	1245.5	0.114673
young	Endothelial	Endothelial	App	Lrp10	0.0949171	1237.3	0.0724387	1238	0.85955	1036	0.389343	969	0.893747	1698	0	1245.5	0.0647419
young	Myeloid	Myeloid	Cirbp	Trem1	0.0954774	1085.7	0.0934445	935	1.12041	685	0.428347	863	0.893573	1700	0	1245.5	0.0834994
young	CAF	Endothelial	Col4a2	Cd93	0.0957585	939.5	0.0789385	1146	3.40842	33	0.544545	572	0.893534	1701	0	1245.5	0.0705343
young	Stromal_Pro-inflammatory	Endothelial	Vegfa	Flt1_Kdr	0.0959367	807.7	0.232811	269	2.8957	90	0.586068	500	0.884646	1934	0	1245.5	0.205955
young	CAF	Lymphoid_NK	Thbs2	Cd47	0.0963228	1153.1	0.121535	691	0.517405	1703	0.378683	1006	0.91742	1120	0	1245.5	0.111498
young	Lymphoid_NK	tumor	Tgfb1	Sdc2	0.0966059	1171.7	0.0713923	1261	1.00246	817	0.439122	831	0.893465	1704	0	1245.5	0.0637865
young	CAF	Lymphoid_NK	Col3a1	Itga1_Itgb1	0.0971742	952.3	0.049329	1706	0.66365	1370	1.37866	61	0.949751	379	0	1245.5	0.0468503
young	Stromal_Pro-inflammatory	Lymphoid_NK	Gnai2	Ccr5	0.0974593	1307.3	0.0615816	1426	1.19977	614	0.244984	1544	0.893382	1707	0	1245.5	0.0550159
young	Smooth_Muscle	Endothelial	Timp2	Itgb1	0.0974593	1280.9	0.0492978	1707	0.603795	1481	0.257524	1481	0.942335	490	0	1245.5	0.046455
young	Lymphoid_B	Lymphoid_T	B2m	Cd247	0.0980316	1134.7	0.0491346	1709	0.870827	1019	0.276701	1382	0.952395	318	0	1245.5	0.0467956
young	Endothelial	Endothelial	Col18a1	Itga3	0.0983188	896.9	0.137969	599	1.64497	361	0.547305	569	0.893098	1710	0	1245.5	0.12322
young	Endothelial	CAF	Hspg2	Itgb1	0.0988951	1234.9	0.0489857	1712	0.845225	1069	0.404864	924	0.912961	1224	0	1245.5	0.044722
young	Endothelial	Endothelial	Angpt2	Tek	0.100056	913.5	0.635197	17	2.44515	176	0.361982	1053	0.879114	2076	0	1245.5	0.55841
young	Stromal_Pro-inflammatory	Myeloid	Mif	Cd74_Cxcr4	0.100056	839.1	0.042934	1867	0.9906	835	1.0288	176	0.970561	72	0	1245.5	0.0416701
young	Endothelial	Endothelial	Grn	Tnfrsf1a	0.100348	1381.3	0.0849496	1047	0.622879	1451	0.264447	1446	0.892802	1717	0	1245.5	0.0758432
young	CAF	Endothelial	Col5a3	Itga1_Itgb1	0.101522	1117.5	0.168962	452	0.845624	1067	0.348876	1102	0.892611	1721	0	1245.5	0.150817
young	Endothelial	CAF	Tfpi	Lrp1	0.101817	1012.1	0.30916	146	0.83538	1090	0.431654	857	0.892569	1722	0	1245.5	0.275947
young	Lymphoid_T	tumor	Il16	Cd9	0.102113	1125.1	0.0842122	1059	0.883236	1000	0.532055	598	0.892397	1723	0	1245.5	0.0751507
young	CAF	tumor	Vcan	Itgb1	0.10241	1265.3	0.0924735	951	0.510259	1724	0.381929	996	0.905881	1410	0	1245.5	0.08377
young	CAF	Lymphoid_NK	Lgals1	Ptprc	0.102467	822.5	0.0439756	1835	1.41527	465	0.580083	512	0.972159	55	0	1245.5	0.0427512
young	Myeloid	Lymphoid_NK	Icam1	Il2rg	0.102707	1186.1	0.059585	1472	1.10421	702	0.455621	786	0.892306	1725	0	1245.5	0.053168
young	Stromal_Pro-inflammatory	Lymphoid_T	B2m	Cd3g	0.103005	901.5	0.0485036	1726	0.991869	833	0.508208	649	0.972319	54	0	1245.5	0.047161
young	Myeloid	Myeloid	Gnai2	Cxcr2	0.103304	1283.1	0.0814273	1099	0.888755	993	0.284732	1351	0.892237	1727	0	1245.5	0.0726525
young	Lymphoid_T	Myeloid	Selplg	Itgam	0.103904	984.9	0.131774	636	1.30299	533	0.458164	781	0.892147	1729	0	1245.5	0.117562
young	tumor	Lymphoid_NK	S100a4	Ccr5	0.104506	1208.5	0.0834694	1076	1.23299	591	0.202942	1731	0.906395	1399	0	1245.5	0.0756563
young	Endothelial	Myeloid	Cd47	Sirpa	0.104657	1468.3	0.0763706	1174.5	0.555733	1609.5	0.237629	1580.5	0.892112	1731.5	0	1245.5	0.0681312
young	Myeloid	Endothelial	Sirpa	Cd47	0.104657	1468.3	0.0763706	1174.5	0.555733	1609.5	0.237629	1580.5	0.892112	1731.5	0	1245.5	0.0681312
young	Lymphoid_B	Myeloid	Cd22	Ptprc	0.106024	1040.5	0.122085	689	1.24891	582	0.394786	950	0.891986	1736	0	1245.5	0.108898
young	Myeloid	Smooth_Muscle	Psap	Lrp1	0.106636	1205.7	0.0502932	1674	0.505354	1738	0.642769	417	0.923982	954	0	1245.5	0.04647
young	Stromal_Pro-inflammatory	Lymphoid_T	Spp1	S1pr1	0.106636	1223.3	0.0479006	1738	0.694909	1312	0.306218	1268	0.939857	553	0	1245.5	0.0450197
young	Stromal_Pro-inflammatory	Endothelial	Timp2	Itgb1	0.106943	1283.9	0.0478744	1739	0.5951	1507	0.270456	1419	0.941534	509	0	1245.5	0.0450754
young	CAF	Endothelial	Bmp1	Bmpr2	0.10756	1076.5	0.222818	294	0.941886	904	0.321562	1198	0.891683	1741	0	1245.5	0.198683
young	tumor	CAF	Mif	Egfr	0.10756	1367.9	0.08121	1107	0.504282	1741	0.306832	1260	0.902771	1486	0	1245.5	0.073314
young	CAF	Endothelial	Gpc3	Cd81	0.108179	1151.5	0.184211	400	0.50345	1743	0.409203	912	0.903681	1457	0	1245.5	0.166468
young	CAF	Smooth_Muscle	C3	Nrp1	0.10849	1113.1	0.0782602	1153	0.503333	1744	0.962329	202	0.91321	1221	0	1245.5	0.071468
young	Smooth_Muscle	Endothelial	Col6a1	Itga1_Itgb1	0.10849	1479.7	0.0615867	1425	0.658062	1384	0.200711	1744	0.898012	1600	0	1245.5	0.0553056
young	Lymphoid_NK	Smooth_Muscle	Tgfb1	Itgb1	0.108801	1035.1	0.0476072	1745	1.09839	711	0.479939	706	0.931083	768	0	1245.5	0.0443263
young	Endothelial	Lymphoid_NK	Vwf	Itgb1	0.109113	1089.5	0.087354	1013	2.64595	134	0.295903	1309	0.891473	1746	0	1245.5	0.0778737
young	Lymphoid_NK	Endothelial	Arf1	Insr	0.109426	1276.7	0.0870836	1019	1.0911	721	0.219219	1651	0.891436	1747	0	1245.5	0.0776295
young	Lymphoid_NK	Myeloid	Anxa2	Tlr2	0.10974	1239.1	0.0992971	877	0.818002	1122	0.32069	1203	0.891403	1748	0	1245.5	0.0885137
young	CAF	Lymphoid_NK	Col14a1	Itga1_Itgb1	0.110054	1249.3	0.0654103	1368	0.501228	1749	0.543151	576	0.909972	1308	0	1245.5	0.0595215
young	Stromal_Pro-inflammatory	Lymphoid_T	B2m	Cd3d	0.111318	977.9	0.0472203	1753	0.977325	852	0.392758	958	0.9697	81	0	1245.5	0.0457896
young	Myeloid	tumor	Ccl5	Sdc1	0.111954	1200.1	0.0471423	1755	0.704179	1299	1.30416	86	0.897271	1615	0	1245.5	0.0422994
young	CAF	Myeloid	Lama4	Cd44	0.112274	1236.5	0.116536	733	0.636334	1420	0.371176	1028	0.891232	1756	0	1245.5	0.103861
young	Smooth_Muscle	Lymphoid_T	Lgals1	Ptprc	0.112278	790.3	0.0411061	1912	1.29302	544	0.998224	187	0.971231	63	0	1245.5	0.0399235
young	Myeloid	Endothelial	Icam1	Cav1	0.112594	927.7	0.114412	749	1.81293	298	0.53645	589	0.891128	1757	0	1245.5	0.101956
young	Endothelial	Endothelial	Reln	Itga3_Itgb1	0.112915	870.5	0.269658	198	2.32808	202	0.395947	949	0.891093	1758	0	1245.5	0.24029
young	Myeloid	Lymphoid_NK	Tgfb1	Cxcr4	0.112915	1186.9	0.0470703	1758	0.977475	851	0.471738	739	0.908676	1341	0	1245.5	0.0427717
young	Lymphoid_NK	Lymphoid_B	Icam1	Il2rg	0.113236	1278.3	0.0580522	1507	0.954123	881	0.380467	999	0.891048	1759	0	1245.5	0.0517272
young	Endothelial	tumor	Lamc1	Itga6_Itgb1	0.113558	1374.9	0.0710169	1272	0.498088	1760	0.352106	1090	0.902126	1507	0	1245.5	0.0640662
young	Stromal_Pro-inflammatory	Smooth_Muscle	Timp1	Cd63	0.113881	1311.9	0.0468734	1761	0.584813	1524	0.394546	951	0.918993	1078	0	1245.5	0.0430763
young	Stromal_Pro-inflammatory	tumor	Timp2	Itga3	0.114205	1344.5	0.102771	843	0.526102	1683	0.1973	1762	0.914555	1189	0	1245.5	0.0939894
young	Stromal_Pro-inflammatory	Lymphoid_NK	Spp1	Ptger4	0.11453	1280.3	0.0828811	1083	0.724453	1261	0.196427	1763	0.919973	1049	0	1245.5	0.0762484
young	Lymphoid_T	Endothelial	Lgals3	Eng	0.11453	976.9	0.0468489	1763	2.41811	181	0.531992	599	0.918355	1096	0	1245.5	0.0430239
young	tumor	Endothelial	Anxa2	Robo4	0.114855	1070.9	0.0940441	930	2.70974	122	0.196303	1764	0.910656	1293	0	1245.5	0.0856418
young	CAF	tumor	Cxcl12	Sdc4	0.115507	1241.1	0.139157	592	0.49518	1766	0.386801	974	0.89688	1628	0	1245.5	0.124807
young	CAF	Endothelial	Lama2	Itga3_Itgb1	0.115835	1285.3	0.184877	399	0.530676	1671	0.285771	1344	0.89068	1767	0	1245.5	0.164666
young	tumor	Endothelial	Col18a1	Itga1_Itgb1	0.116492	1377.7	0.047246	1751	0.931939	924	0.321097	1199	0.890627	1769	0	1245.5	0.0420785
young	CAF	tumor	Spon2	Itgb1	0.116821	1303.3	0.141242	574	0.493702	1770	0.329206	1166	0.890985	1761	0	1245.5	0.125845
young	Endothelial	tumor	Adam10	Cd44	0.116821	1120.9	0.108469	794	1.15937	645	0.334811	1150	0.890611	1770	0	1245.5	0.096604
young	tumor	tumor	Fn1	Itga6	0.118481	1413.7	0.0482697	1734	0.492345	1775	0.307285	1255	0.919616	1059	0	1245.5	0.0443896
young	Myeloid	Endothelial	Tgfb1	Itgb1	0.118481	1045.7	0.0464621	1775	0.978083	849	0.552567	558	0.930298	801	0	1245.5	0.0432236
young	CAF	Lymphoid_T	Cxcl12	Cxcr4	0.118815	1354.1	0.0812548	1105	0.513515	1712	0.401771	932	0.890313	1776	0	1245.5	0.0723423
young	CAF	Endothelial	Lama2	Itga9_Itgb1	0.11915	1152.3	0.210726	324	0.773503	1188	0.314021	1227	0.890294	1777	0	1245.5	0.187608
young	Myeloid	Lymphoid_B	App	Cd74	0.119341	831.3	0.0374156	2031	1.29525	541	1.95152	31	0.952764	308	0	1245.5	0.0356483
young	CAF	Smooth_Muscle	Fbn1	Itgb1	0.119485	999.9	0.0800238	1123	0.491681	1778	0.690267	372	0.942748	481	0	1245.5	0.0754423
young	Smooth_Muscle	Endothelial	Gnai2	Unc5b	0.119485	1330.3	0.0716044	1257	0.810947	1132	0.312202	1239	0.890249	1778	0	1245.5	0.0637457
young	Myeloid	tumor	Tgm2	Itgb1	0.119485	1322.7	0.0463136	1778	0.760074	1215	0.403909	928	0.904455	1447	0	1245.5	0.0418885
young	tumor	CAF	Fn1	Dpp4	0.119822	907.9	0.164687	465	0.491252	1779	0.469341	755	0.953768	295	0	1245.5	0.157074
young	Endothelial	Stromal_Pro-inflammatory	Adam15	Itgb1	0.119822	1439.3	0.0712949	1264	0.757085	1219	0.212194	1689	0.890237	1779	0	1245.5	0.0634694
young	Endothelial	Stromal_Pro-inflammatory	Thbs1	Lrp1	0.120159	1373.7	0.0905759	975	0.610237	1472	0.274545	1396	0.890208	1780	0	1245.5	0.0806314
young	CAF	tumor	Col6a3	Sdc1	0.120497	1147.3	0.241764	246	0.549894	1623	0.436384	841	0.890196	1781	0	1245.5	0.215217
young	Stromal_Pro-inflammatory	Endothelial	Vegfa	Itgb1	0.121856	1308.1	0.0738351	1220	0.751814	1230	0.360412	1060	0.889909	1785	0	1245.5	0.0657065
young	Endothelial	Lymphoid_B	App	Rpsa	0.122198	1101.7	0.0458529	1786	0.792121	1160	0.315603	1221	0.968587	96	0	1245.5	0.0444125
young	Stromal_Pro-inflammatory	Lymphoid_B	App	Cd74	0.122408	837.7	0.0368048	2046	1.2924	546	1.93111	32	0.952393	319	0	1245.5	0.0350526
young	CAF	Lymphoid_NK	Col1a2	Itga1_Itgb1	0.12254	1026.7	0.0458354	1787	0.625036	1447	1.11346	146	0.941553	508	0	1245.5	0.0431565
young	Lymphoid_NK	Lymphoid_T	Icam1	Il2rg	0.122883	1257.9	0.0566932	1536	0.935485	918	0.451013	802	0.889892	1788	0	1245.5	0.0504508
young	Lymphoid_B	Lymphoid_NK	H2-M3	Klrc1	0.123027	866.3	0.205823	340	2.60607	143	0.559333	547	0.879687	2056	0	1245.5	0.181059
young	Stromal_Pro-inflammatory	Endothelial	Mif	Ackr3	0.123227	1158.5	0.045768	1789	0.606259	1477	0.531066	601	0.934943	680	0	1245.5	0.0427905
young	Lymphoid_NK	Endothelial	Tgfb1	Lpp	0.123572	1152.1	0.0798429	1129	1.04119	782	0.446925	814	0.889867	1790	0	1245.5	0.0710496
young	Endothelial	Stromal_Pro-inflammatory	Vwf	Lrp1	0.124959	976.9	0.18937	383	2.60273	145	0.293023	1317	0.889589	1794	0	1245.5	0.168462
young	Smooth_Muscle	tumor	Lgals1	Itgb1	0.124959	803.1	0.045586	1794	1.10386	703	0.921198	220	0.97235	53	0	1245.5	0.0443256
young	Lymphoid_T	CAF	Ltb	Tnfrsf1a	0.125657	1196.5	0.0454783	1796	0.848826	1058	0.622959	455	0.904959	1428	0	1245.5	0.041156
young	CAF	tumor	Col6a1	Sdc1	0.126007	1203.1	0.175718	423	0.541223	1649	0.412455	901	0.889505	1797	0	1245.5	0.156302
young	CAF	Myeloid	Serpine1	Plaur	0.126358	1154.7	0.0839182	1065	0.853691	1049	0.522039	616	0.889483	1798	0	1245.5	0.0746439
young	tumor	Lymphoid_B	App	Cd74	0.126781	861.3	0.0348351	2124	1.28321	553	1.92204	34	0.95113	350	0	1245.5	0.0331327
young	CAF	tumor	Lama2	Rpsa	0.12777	1278.3	0.0789826	1145	0.482992	1802	0.195114	1773	0.946378	426	0	1245.5	0.0747474
young	CAF	tumor	Lpl	Sdc1	0.128125	1147.1	0.253108	228	0.52663	1681	0.45941	778	0.889243	1803	0	1245.5	0.225075
young	Smooth_Muscle	Endothelial	Gnai2	F2r	0.128125	1315.9	0.04516	1803	0.87032	1021	0.345224	1114	0.906609	1396	0	1245.5	0.0409425
young	tumor	CAF	Mmp9	Lrp1	0.128481	1224.1	0.163385	475	0.516093	1705	0.41651	891	0.889216	1804	0	1245.5	0.145284
young	Lymphoid_NK	Myeloid	Gnai2	Cxcr2	0.128481	1368.5	0.0823663	1090	0.893442	985	0.190045	1804	0.892787	1718	0	1245.5	0.0735355
young	Endothelial	tumor	Reln	Itga3_Itgb1	0.128837	843.1	0.259492	214	2.41494	182	0.464226	769	0.889214	1805	0	1245.5	0.230744
young	Endothelial	Lymphoid_NK	Icam2	Itgal_Itgb2	0.129195	903.3	0.271396	193	2.06988	240	0.369893	1032	0.88919	1806	0	1245.5	0.241323
young	Endothelial	Endothelial	App	Tspan15	0.129912	832.3	0.422818	66	2.31841	203	0.437031	839	0.889136	1808	0	1245.5	0.375942
young	CAF	Myeloid	Vcan	Sell	0.130632	1175.9	0.122284	686	0.711662	1289	0.433942	849	0.888959	1810	0	1245.5	0.108706
young	Stromal_Pro-inflammatory	Endothelial	Col1a2	Cd93	0.131718	818.9	0.134662	622	3.21378	48	0.188669	1813	0.95024	366	0	1245.5	0.127961
young	CAF	tumor	Lama2	Itga3_Itgb1	0.132082	1203.7	0.177907	416	0.617532	1461	0.354049	1082	0.888795	1814	0	1245.5	0.158123
young	tumor	Lymphoid_T	B2m	Cd247	0.132811	1233.1	0.0484304	1729	0.85467	1045	0.18835	1816	0.952067	330	0	1245.5	0.046109
young	CAF	Endothelial	Angptl2	Itga5_Itgb1	0.133177	1232.7	0.128211	657	0.717065	1280	0.329604	1164	0.888688	1817	0	1245.5	0.113939
young	Endothelial	Smooth_Muscle	Gnai2	Cav1	0.133177	984.5	0.0445582	1817	1.30693	528	0.628594	443	0.92656	889	0	1245.5	0.0412859
young	tumor	Smooth_Muscle	Fn1	Sdc2	0.133544	1131.9	0.0949325	920	0.480171	1818	0.317888	1216	0.943707	460	0	1245.5	0.0895885
young	Smooth_Muscle	Myeloid	Lgals1	Ptprc	0.133611	837.3	0.0367478	2050	1.21916	602	0.955022	205	0.969623	84	0	1245.5	0.0356315
young	Lymphoid_B	Lymphoid_B	Cd22	Ptprc	0.13428	1125.7	0.113938	750	1.20735	609	0.320365	1204	0.888614	1820	0	1245.5	0.101247
young	Lymphoid_NK	Lymphoid_NK	Gnai2	Ccr5	0.135391	1385.3	0.0556784	1553	1.15618	648	0.218407	1657	0.888487	1823	0	1245.5	0.0494695
young	CAF	Endothelial	Lamb1	Itga3_Itgb1	0.135763	1499.1	0.0636406	1390	0.47798	1824	0.272397	1407	0.896875	1629	0	1245.5	0.0570776
young	Lymphoid_NK	Stromal_Pro-inflammatory	Tgfb1	Cav1	0.135763	1232.3	0.0443074	1824	1.17855	624	0.477759	716	0.891387	1752	0	1245.5	0.0394951
young	Myeloid	Lymphoid_T	H2-T23	Cd8a	0.136135	1236.7	0.116418	734	0.723899	1262	0.344895	1117	0.888422	1825	0	1245.5	0.103428
young	Lymphoid_T	Lymphoid_T	Cd48	Cd2	0.136883	1285.3	0.0510823	1654	1.03475	791	0.410656	909	0.888373	1827	0	1245.5	0.0453801
young	Stromal_Pro-inflammatory	Lymphoid_NK	Gnai2	S1pr4	0.13801	1547.1	0.0444102	1821	0.829294	1098	0.201278	1741	0.888259	1830	0	1245.5	0.0394478
young	CAF	tumor	Plau	Itgb1	0.138766	1370.5	0.0901989	979	0.475465	1832	0.327393	1171	0.896967	1625	0	1245.5	0.0809055
young	Myeloid	Lymphoid_NK	Gnai2	Ccr5	0.140288	1306.9	0.0550437	1567	1.15149	651	0.313095	1235	0.887918	1836	0	1245.5	0.0488743
young	CAF	Endothelial	Lgals3	Eng	0.140288	981.3	0.0439717	1836	2.40774	184	0.595094	490	0.915947	1151	0	1245.5	0.0402758
young	CAF	Myeloid	Vcan	Cd44	0.14067	1190.5	0.178014	415	0.625064	1446	0.377759	1009	0.887913	1837	0	1245.5	0.158061
young	CAF	CAF	Mmp2	Fgfr1	0.141053	1001.7	0.248981	232	0.474453	1838	0.573018	519	0.914868	1174	0	1245.5	0.227785
young	Endothelial	Lymphoid_NK	Entpd1	Adora2a	0.141082	1069.1	0.414233	69	2.26117	211	0.358968	1071	0.847486	2749	0	1245.5	0.351057
young	Smooth_Muscle	tumor	Timp2	Itga3	0.142208	1345.3	0.105826	821	0.534796	1662	0.184368	1841	0.915693	1157	0	1245.5	0.0969042
young	Lymphoid_B	Myeloid	Ltb	Tnfrsf1a	0.142208	1405.5	0.0438036	1841	0.680065	1340	0.339371	1135	0.903333	1466	0	1245.5	0.0395692
young	Myeloid	Myeloid	Hp	Itgam	0.142982	831.5	0.513977	38	1.52147	411	0.519658	620	0.887741	1843	0	1245.5	0.456278
young	Endothelial	tumor	Lama4	Cd44	0.143371	1275.9	0.10842	796	0.63628	1422	0.358734	1072	0.887684	1844	0	1245.5	0.0962427
young	Endothelial	CAF	Hsp90b1	Lrp1	0.14376	1107.7	0.0772781	1165	0.470992	1845	0.476767	719	0.9396	564	0	1245.5	0.0726105
young	tumor	Endothelial	Gnai2	Cav1	0.14376	1060.7	0.0437041	1845	1.59726	374	0.400672	934	0.925899	905	0	1245.5	0.0404656
young	CAF	tumor	Lamc1	Itga6_Itgb1	0.14415	1427.9	0.0665607	1343	0.470717	1846	0.339919	1132	0.899228	1573	0	1245.5	0.0598532
young	tumor	Endothelial	Cdh1	Ptprm	0.144879	1405.9	0.596518	22	1.73593	328	0.187296	1822	0.775577	3612	0	1245.5	0.462645
young	Endothelial	CAF	Vwf	Itgb1	0.145325	1110.9	0.0804485	1118	2.62527	137	0.320361	1205	0.887424	1849	0	1245.5	0.071392
young	Lymphoid_B	Endothelial	S100a9	Cd36	0.145718	1344.5	0.0514452	1641	1.81226	299	0.21253	1687	0.887409	1850	0	1245.5	0.0456529
young	Endothelial	CAF	Pros1	Axl	0.147301	1247.1	0.219457	295	0.518056	1700	0.33751	1141	0.887316	1854	0	1245.5	0.194728
young	Lymphoid_T	Endothelial	Lgals3	Mcam	0.147698	1274.1	0.0503876	1672	2.75945	113	0.256819	1485	0.887207	1855	0	1245.5	0.0447042
young	Lymphoid_NK	Myeloid	Tgfb1	Cxcr4	0.147698	1170.1	0.0433652	1855	1.11888	686	0.511755	642	0.905216	1422	0	1245.5	0.0392549
young	Lymphoid_B	CAF	Apoe	Lrp1	0.148496	1151.1	0.0743813	1209	0.467954	1857	0.469243	756	0.93465	688	0	1245.5	0.0695205
young	CAF	CAF	Ccl11	Dpp4	0.148896	972.7	0.350821	119	0.467529	1858	0.558949	548	0.918439	1093	0	1245.5	0.322207
young	Stromal_Pro-inflammatory	Endothelial	Col6a1	Itga1_Itgb1	0.148896	1597.1	0.0515216	1638	0.624103	1449	0.180348	1858	0.889545	1795	0	1245.5	0.0458308
young	Myeloid	Endothelial	Arf1	Insr	0.149298	1274.7	0.0796925	1130	1.05821	756	0.276419	1383	0.887069	1859	0	1245.5	0.0706927
young	Smooth_Muscle	Lymphoid_NK	Gnai2	F2r	0.149298	1350.5	0.0432141	1859	0.845297	1068	0.33531	1146	0.904728	1434	0	1245.5	0.039097
young	Lymphoid_B	tumor	Il16	Cd9	0.1497	1192.9	0.0755294	1187	0.846637	1064	0.528054	608	0.887059	1860	0	1245.5	0.0669991
young	tumor	Endothelial	Arf1	Insr	0.150102	1333.7	0.0796764	1132	1.05814	757	0.214626	1673	0.887059	1861	0	1245.5	0.0706777
young	tumor	Endothelial	Agrn	Itgb1	0.150506	1153.7	0.125962	667	0.866249	1027	0.390386	967	0.887015	1862	0	1245.5	0.11173
young	tumor	Myeloid	Lamc2	Cd44	0.150911	1052.9	0.316886	139	0.888918	992	0.373013	1025	0.886991	1863	0	1245.5	0.281075
young	CAF	Lymphoid_NK	B2m	Klrc1	0.151317	1114.5	0.0511663	1650	2.22097	219	0.102641	2285	0.960934	173	0	1245.5	0.0491674
young	Myeloid	Myeloid	F10	Itgam	0.151384	1412.7	0.593989	23	1.2459	586	0.219	1653	0.785086	3556	0	1245.5	0.466333
young	CAF	CAF	Lpl	Lrp1	0.152538	899.1	0.268937	201	0.464439	1867	0.650027	409	0.930944	773	0	1245.5	0.250366
young	CAF	CAF	C3	Cd81	0.153357	963.1	0.0832149	1081	0.46434	1869	1.01608	181	0.945456	439	0	1245.5	0.0786761
young	tumor	Endothelial	Thbs1	Cd36	0.15356	999.3	0.139657	590	1.97602	256	0.534853	593	0.870064	2312	0	1245.5	0.121511
young	Lymphoid_T	Lymphoid_T	Itgb2	Thy1	0.153767	1452.7	0.056703	1534	0.625584	1444	0.327691	1170	0.886743	1870	0	1245.5	0.050281
young	Endothelial	Stromal_Pro-inflammatory	Serpine1	Lrp1	0.154591	1408.1	0.0959355	907	0.463539	1872	0.300928	1286	0.892114	1730	0	1245.5	0.0855854
young	Stromal_Pro-inflammatory	Myeloid	Anxa2	Tlr2	0.154591	1289.1	0.0902519	977	0.749814	1233	0.344626	1118	0.886693	1872	0	1245.5	0.0800257
young	Smooth_Muscle	Myeloid	Myl9	Cd69	0.155419	1103.1	0.0884153	999	1.39593	477	0.406875	920	0.886533	1874	0	1245.5	0.0783831
young	Lymphoid_B	Lymphoid_B	Apoe	Sorl1	0.155834	1485.7	0.0634181	1393	0.62274	1452	0.260879	1463	0.886513	1875	0	1245.5	0.056221
young	Lymphoid_NK	CAF	Tgfb1	Lpp	0.156667	1169.5	0.0745687	1205	1.02447	800	0.476269	720	0.886474	1877	0	1245.5	0.0661032
young	Lymphoid_NK	Stromal_Pro-inflammatory	Tgfb1	Itgb1	0.156667	1112.7	0.0424576	1877	1.05333	765	0.45009	804	0.927319	872	0	1245.5	0.0393717
young	tumor	Lymphoid_B	Fn1	Itga4_Itgb7	0.157085	1435.1	0.0424341	1878	0.482741	1803	0.292452	1321	0.92494	928	0	1245.5	0.039249
young	Lymphoid_NK	CAF	Tgfb1	Itgb5	0.157503	1092.9	0.107427	803	1.01761	808	0.474827	729	0.886358	1879	0	1245.5	0.0952192
young	CAF	Lymphoid_NK	Col5a2	Itga1_Itgb1	0.157503	1460.1	0.0694679	1294	0.459875	1879	0.360876	1056	0.888395	1826	0	1245.5	0.0617149
young	Smooth_Muscle	tumor	Pkm	Cd44	0.157923	1157.3	0.0424117	1880	0.807752	1133	0.505418	653	0.927165	875	0	1245.5	0.0393227
young	CAF	Smooth_Muscle	Timp2	Itgb1	0.158343	1170.7	0.0480661	1736	0.459208	1881	0.59712	485	0.941644	506	0	1245.5	0.0452612
young	Myeloid	tumor	Calr	Itga3	0.158765	1623.1	0.0437627	1842	0.459115	1882	0.273612	1401	0.891518	1745	0	1245.5	0.0390152
young	Lymphoid_T	Myeloid	Vasp	Cxcr2	0.160459	1125.5	0.14986	531	1.10176	706	0.306985	1259	0.886062	1886	0	1245.5	0.132785
young	Smooth_Muscle	Endothelial	Anxa1	Dysf	0.160885	1069.9	0.119726	707	2.57772	151	0.173691	1887	0.908123	1359	0	1245.5	0.108726
young	Myeloid	Endothelial	App	Aplp2	0.160885	1318.9	0.0421761	1887	0.956797	876	0.389942	968	0.897184	1618	0	1245.5	0.0378397
young	Endothelial	Smooth_Muscle	Thbs1	Lrp1	0.161312	1448.1	0.0832972	1080	0.592392	1510	0.249071	1517	0.886047	1888	0	1245.5	0.0738052
young	Lymphoid_T	Endothelial	Apoe	Abca1	0.161312	1467.5	0.0507438	1666	0.941136	905	0.173621	1888	0.896778	1633	0	1245.5	0.045506
young	CAF	Lymphoid_NK	Col6a3	Itga1_Itgb1	0.161739	1460.5	0.0690648	1298	0.458374	1889	0.36045	1059	0.888958	1811	0	1245.5	0.0613956
young	tumor	Myeloid	Pkm	Cd44	0.161739	1356.5	0.0420924	1889	0.631249	1430	0.287663	1338	0.92691	880	0	1245.5	0.0390158
young	Endothelial	Lymphoid_NK	Tgm2	Itgb1	0.162168	1374.9	0.0420167	1890	0.975913	854	0.289939	1332	0.900164	1553	0	1245.5	0.0378219
young	Endothelial	Lymphoid_NK	Icam1	Itgal_Itgb2	0.162597	1016.5	0.163593	474	1.42835	459	0.377023	1013	0.885963	1891	0	1245.5	0.144938
young	Smooth_Muscle	Endothelial	Col6a1	Itga9_Itgb1	0.163028	1568.7	0.0611855	1435	0.570129	1574	0.172549	1892	0.893777	1697	0	1245.5	0.0546863
young	Endothelial	Stromal_Pro-inflammatory	Tgm2	Sdc4	0.163459	1224.5	0.084577	1053	1.06329	752	0.325316	1179	0.885818	1893	0	1245.5	0.0749198
young	Stromal_Pro-inflammatory	Stromal_Pro-inflammatory	Timp1	Cd63	0.163891	1451.3	0.0416073	1894	0.489122	1787	0.338872	1138	0.914445	1192	0	1245.5	0.0380476
young	CAF	Myeloid	Igsf10	Slamf9	0.164373	1614.7	0.576117	25	0.661273	1378	0.198214	1755	0.764654	3670	0	1245.5	0.44053
young	Myeloid	Lymphoid_B	Fn1	Cd79a	0.164397	1041.1	0.0266807	2431	1.21233	608	0.633121	434	0.942563	487	0	1245.5	0.0251482
young	CAF	tumor	Fn1	Itga6	0.164758	1323.9	0.0460848	1783	0.456614	1896	0.538311	585	0.917887	1110	0	1245.5	0.0423006
young	CAF	Smooth_Muscle	Nid1	Itgb1	0.165629	1161.5	0.0661446	1350	0.455878	1898	0.528679	606	0.933861	708	0	1245.5	0.0617698
young	Stromal_Pro-inflammatory	Endothelial	App	Aplp2	0.165629	1340.1	0.0414876	1898	0.953946	882	0.369528	1033	0.896422	1642	0	1245.5	0.0371904
young	Lymphoid_B	Smooth_Muscle	Tgfb1	Sdc2	0.166066	1483.7	0.0608222	1445	0.643138	1413	0.271302	1416	0.885595	1899	0	1245.5	0.0538638
young	Lymphoid_NK	Endothelial	Lgals3bp	Itgb1	0.166066	1487.7	0.0414454	1899	0.620253	1456	0.32922	1165	0.894752	1673	0	1245.5	0.0370834
young	tumor	Endothelial	Fam3c	Lamp1	0.166504	1550.3	0.060986	1440	0.46483	1866	0.298387	1300	0.885568	1900	0	1245.5	0.0540072
young	Smooth_Muscle	Endothelial	Col6a1	Itga6	0.166942	1283.1	0.115168	741	0.995839	827	0.209974	1701	0.885462	1901	0	1245.5	0.101977
young	Endothelial	Lymphoid_T	Thbs1	Cd47	0.166942	1523.5	0.0413723	1901	0.629223	1434	0.240814	1563	0.903005	1474	0	1245.5	0.0373594
young	Endothelial	Smooth_Muscle	Vwf	Lrp1	0.168264	1031.9	0.174152	429	2.58488	149	0.26755	1432	0.885407	1904	0	1245.5	0.154196
young	CAF	Stromal_Pro-inflammatory	Lama2	Rpsa	0.169149	1239.3	0.0772823	1164	0.454211	1906	0.264554	1445	0.945823	436	0	1245.5	0.0730953
young	Lymphoid_NK	CAF	Ltb	Tnfrsf1a	0.169149	1320.7	0.0412439	1906	0.758047	1218	0.483754	695	0.900672	1539	0	1245.5	0.0371473
young	CAF	tumor	Col14a1	Cd44	0.169594	1126.7	0.113548	753	0.453467	1907	0.590972	495	0.912703	1233	0	1245.5	0.103635
young	CAF	Myeloid	Col4a1	Cd44	0.170039	1514.7	0.0411492	1908	0.565444	1586	0.350015	1097	0.891887	1737	0	1245.5	0.0367004
young	Endothelial	Lymphoid_B	Vwf	Itga4	0.171338	989.1	0.247879	234	2.9674	77	0.402333	931	0.862803	2458	0	1245.5	0.213871
young	Lymphoid_B	Endothelial	Gnai2	Cav1	0.17138	1071.1	0.0411181	1911	1.57815	386	0.432071	855	0.923779	958	0	1245.5	0.0379841
young	CAF	CAF	Serpinf1	Plxdc2	0.171829	1053.9	0.360745	109	0.452896	1912	0.53421	594	0.90589	1409	0	1245.5	0.326796
young	CAF	tumor	Lama4	Itga6_Itgb1	0.171829	1560.3	0.0588758	1488	0.465217	1863	0.299715	1293	0.885271	1912	0	1245.5	0.052121
young	CAF	Lymphoid_NK	Col5a1	Itga1_Itgb1	0.173181	1509.1	0.0662723	1347	0.452089	1915	0.339329	1136	0.885455	1902	0	1245.5	0.0586812
young	CAF	tumor	Lgals3bp	Itgb1	0.173633	1516.1	0.0483796	1731	0.451617	1916	0.326577	1174	0.901817	1514	0	1245.5	0.0436295
young	Smooth_Muscle	tumor	Vim	Cd44	0.173633	984.7	0.0409439	1916	0.886342	994	0.696235	368	0.948407	400	0	1245.5	0.0388315
young	Smooth_Muscle	Lymphoid_NK	Lgals1	Cd69	0.174087	872.9	0.0409433	1917	1.03694	789	0.79534	283	0.964789	130	0	1245.5	0.0395016
young	Endothelial	Lymphoid_NK	Tgm2	Itga4	0.175911	1028.1	0.147937	536	1.39845	475	0.391548	963	0.884915	1921	0	1245.5	0.130911
young	CAF	Lymphoid_NK	Col6a1	Itga1_Itgb1	0.175911	1563.9	0.0501974	1679	0.449703	1921	0.336521	1145	0.88826	1829	0	1245.5	0.0445883
young	CAF	CAF	Plat	Lrp1	0.176829	1043.3	0.23604	263	0.449299	1923	0.504735	657	0.916977	1128	0	1245.5	0.216444
young	Lymphoid_NK	Lymphoid_T	H2-T23	Cd8a	0.176829	1354.3	0.108452	795	0.690611	1317	0.255314	1491	0.884861	1923	0	1245.5	0.0959651
young	tumor	Smooth_Muscle	Timp1	Cd63	0.177289	1404.5	0.0408487	1924	0.553862	1613	0.368919	1035	0.913722	1205	0	1245.5	0.0373243
young	Myeloid	Myeloid	Mmp9	Cd44	0.178675	1165.1	0.188522	384	0.837548	1086	0.324755	1183	0.884759	1927	0	1245.5	0.166797
young	Smooth_Muscle	Lymphoid_B	Lgals1	Ptprc	0.178757	869.5	0.0342956	2138	1.17761	627	0.880602	242	0.968589	95	0	1245.5	0.0332183
young	CAF	Myeloid	Lamb1	Cd44	0.179139	1404.5	0.084959	1046	0.562707	1593	0.319659	1210	0.884752	1928	0	1245.5	0.0751676
young	CAF	Smooth_Muscle	Timp1	Cd63	0.179604	1369.3	0.0407132	1929	0.553166	1616	0.434558	846	0.913591	1210	0	1245.5	0.0371952
young	CAF	Lymphoid_B	Mif	Cd74_Cxcr4	0.179643	1079.7	0.0193993	2749	0.896177	982	1.00839	182	0.956824	240	0	1245.5	0.0185617
young	Myeloid	Myeloid	Sirpa	Cd47	0.179837	1507.5	0.0657935	1359.5	0.48065	1813.5	0.323691	1189.5	0.884726	1929.5	0	1245.5	0.0582092
young	Myeloid	Myeloid	Cd47	Sirpa	0.179837	1507.5	0.0657935	1359.5	0.48065	1813.5	0.323691	1189.5	0.884726	1929.5	0	1245.5	0.0582092
young	Lymphoid_T	Lymphoid_B	Cd28	Cd86	0.180771	932.9	0.27493	191.5	1.31649	521.5	0.461173	774.5	0.88472	1931.5	0	1245.5	0.243236
young	Lymphoid_B	Lymphoid_T	Cd86	Cd28	0.180771	932.9	0.27493	191.5	1.31649	521.5	0.461173	774.5	0.88472	1931.5	0	1245.5	0.243236
young	tumor	Lymphoid_T	Lgals1	Ptprc	0.181044	872.9	0.0356286	2091	1.10719	700	0.882919	241	0.969164	87	0	1245.5	0.03453
young	CAF	tumor	Timp2	Cd44	0.181944	1216.9	0.0667631	1338	0.44728	1934	0.604804	478	0.918575	1089	0	1245.5	0.0613269
young	Lymphoid_T	Endothelial	S100a9	Cd36	0.182415	1410.7	0.0486154	1720	1.806	300	0.181053	1853	0.884552	1935	0	1245.5	0.0430028
young	Myeloid	Lymphoid_T	Selplg	Itgb2	0.182415	1337.1	0.0405367	1935	0.94628	894	0.43404	848	0.890946	1763	0	1245.5	0.036116
young	CAF	Endothelial	Ybx1	Notch1	0.182887	1446.3	0.0481613	1735	1.11252	695	0.164281	1936	0.897173	1620	0	1245.5	0.0432091
young	tumor	Lymphoid_NK	Msmp	Ccr2	0.183803	1062.1	0.556732	28	1.44849	444	0.380305	1001	0.856788	2592	0	1245.5	0.477001
young	CAF	Lymphoid_B	Fn1	Itga4_Itgb7	0.183834	1339.9	0.0405134	1936	0.44701	1938	0.523477	615	0.923316	965	0	1245.5	0.0374066
young	Myeloid	Lymphoid_B	Selplg	Sell	0.183834	1186.3	0.0404741	1938	0.992202	832	0.478205	714	0.913799	1202	0	1245.5	0.0369851
young	Myeloid	Lymphoid_T	Hp	Itgb2	0.185261	1016.3	0.150699	524	1.12614	682	0.486902	689	0.884059	1941	0	1245.5	0.133227
young	CAF	Stromal_Pro-inflammatory	Fbn1	Itgb1	0.185261	1082.3	0.0713677	1262	0.446623	1941	0.660418	398	0.939579	565	0	1245.5	0.0670556
young	CAF	Endothelial	Lgals3	Mcam	0.185739	1252.3	0.0472931	1750	2.74908	116	0.319921	1208	0.883996	1942	0	1245.5	0.0418069
young	Endothelial	Lymphoid_B	App	Lrp10	0.186697	1360.3	0.0593152	1480	0.804955	1137	0.382142	995	0.883876	1944	0	1245.5	0.0524273
young	Endothelial	Smooth_Muscle	Serpine1	Lrp1	0.187178	1483.1	0.0882261	1003	0.445694	1945	0.275454	1388	0.888016	1834	0	1245.5	0.0783462
young	Lymphoid_T	Lymphoid_NK	Ccl5	Ccr5	0.187178	1298.9	0.0472425	1752	1.26254	575	0.386064	977	0.883793	1945	0	1245.5	0.0417526
young	Smooth_Muscle	tumor	Col1a2	Itga3_Itgb1	0.18911	1362.3	0.0600455	1462	0.491142	1780	0.16117	1949	0.949869	375	0	1245.5	0.0570354
young	CAF	Smooth_Muscle	Fn1	Sdc2	0.189596	1044.3	0.0906353	974	0.44444	1950	0.548913	564	0.942464	488	0	1245.5	0.0854206
young	tumor	Lymphoid_B	Spp1	S1pr1	0.189596	973.3	0.0401284	1950	0.970503	861	1.1867	123	0.934654	687	0	1245.5	0.0375062
young	Stromal_Pro-inflammatory	Endothelial	Lgals3bp	Itgb1	0.190083	1524.9	0.0400946	1951	0.614636	1467	0.308564	1252	0.893181	1709	0	1245.5	0.0358117
young	Lymphoid_T	Myeloid	Ccl4	Ccr1	0.191059	1259.1	0.053303	1598	1.17778	626	0.424361	873	0.883529	1953	0	1245.5	0.0470947
young	CAF	Lymphoid_T	B2m	Cd3g	0.192531	1098.5	0.0398169	1956	0.849978	1056	0.334931	1149	0.969535	86	0	1245.5	0.0386039
young	Smooth_Muscle	Endothelial	Gnai2	Ednrb	0.194507	1062.1	0.140703	582	1.969	257	0.306326	1266	0.883339	1960	0	1245.5	0.124288
young	tumor	Endothelial	Gnai2	S1pr1	0.195004	1180.7	0.0396695	1961	1.38911	481	0.316018	1219	0.922209	997	0	1245.5	0.0365835
young	Lymphoid_NK	Lymphoid_NK	Gnai2	S1pr4	0.196001	1641.3	0.040153	1948	0.785697	1168	0.174702	1882	0.88316	1963	0	1245.5	0.0354615
young	tumor	tumor	Lgals1	Itgb1	0.196001	902.1	0.0395116	1963	0.918024	948	0.805893	281	0.970362	73	0	1245.5	0.0383405
young	Lymphoid_B	Smooth_Muscle	Apoe	Sdc2	0.197503	1532.5	0.0583912	1501	0.439568	1966	0.24503	1542	0.906036	1408	0	1245.5	0.0529045
young	tumor	Endothelial	Lamb1	Itga9_Itgb1	0.198006	1562.9	0.0550765	1564	0.646733	1403	0.223413	1635	0.883017	1967	0	1245.5	0.0486335
young	Myeloid	Lymphoid_T	Selplg	Sell	0.199014	1189.5	0.0392813	1969	0.97831	848	0.508842	647	0.912613	1238	0	1245.5	0.0358486
young	Endothelial	Endothelial	Jam2	Itga3_Itgb1	0.19952	1031.9	0.257306	220	1.6527	355	0.281094	1369	0.882783	1970	0	1245.5	0.227145
young	Smooth_Muscle	Endothelial	Col1a1	Cd93	0.199564	1122.6	0.128725	653	3.17733	55	0.180095	1860	0.940476	537	0.001	2508	0.121062
young	tumor	Endothelial	App	Aplp2	0.200027	1373.7	0.0392672	1971	0.944755	899	0.36046	1058	0.893841	1695	0	1245.5	0.0350987
young	Myeloid	Endothelial	Pltp	Abca1	0.202065	958.1	0.240295	253	1.25346	580	0.472316	737	0.882657	1975	0	1245.5	0.212098
young	CAF	CAF	Cxcl12	Ackr3	0.202065	1033.1	0.227952	279	0.437561	1975	0.568396	527	0.916588	1139	0	1245.5	0.208938
young	CAF	Smooth_Muscle	Lum	Itgb1	0.20309	1152.7	0.0807128	1116	0.437012	1977	0.500266	660	0.931194	765	0	1245.5	0.0751593
young	Myeloid	Lymphoid_NK	Gnai2	S1pr4	0.20309	1555.5	0.0396953	1959	0.781009	1172	0.269389	1424	0.882567	1977	0	1245.5	0.0350337
young	tumor	Endothelial	Lama5	Bcam	0.203171	1313.5	0.544085	31	1.6526	356	0.224072	1631	0.810511	3304	0	1245.5	0.440987
young	Stromal_Pro-inflammatory	Myeloid	Serpine1	Plaur	0.205153	1270.3	0.0729159	1231	0.825088	1107	0.454643	787	0.882384	1981	0	1245.5	0.0643398
young	tumor	Stromal_Pro-inflammatory	Hbegf	Cd9	0.205153	1706.5	0.0500541	1683	0.435368	1981	0.174799	1880	0.891594	1743	0	1245.5	0.044628
young	tumor	Myeloid	Lgals1	Ptprc	0.205552	926.7	0.0318511	2231	1.03333	792	0.839717	258	0.967444	107	0	1245.5	0.0308141
young	Smooth_Muscle	CAF	Gnai2	Egfr	0.205671	1495.7	0.0740622	1214	0.508168	1732	0.296989	1305	0.882363	1982	0	1245.5	0.0653497
young	CAF	Endothelial	Gnai2	Cav1	0.205671	1099.1	0.038984	1982	1.56238	396	0.426712	866	0.921882	1006	0	1245.5	0.0359386
young	CAF	Endothelial	Lamb2	Itga6_Itgb1	0.207233	1125.1	0.172642	437	0.960134	873	0.353155	1085	0.882337	1985	0	1245.5	0.152328
young	Myeloid	Endothelial	Nampt	Itga5_Itgb1	0.208279	1220.3	0.113316	754	0.895438	984	0.340189	1131	0.882288	1987	0	1245.5	0.0999774
young	Stromal_Pro-inflammatory	Endothelial	Col6a1	Itga9_Itgb1	0.208803	1691.9	0.051186	1649	0.536169	1659	0.152186	1988	0.885004	1918	0	1245.5	0.0452998
young	CAF	Lymphoid_T	B2m	Cd3d	0.208803	1217.1	0.0387634	1988	0.835434	1089	0.21948	1650	0.966663	113	0	1245.5	0.0374711
young	Lymphoid_T	Endothelial	S100a8	Cd36	0.209856	1376.1	0.0526659	1617	1.81385	296	0.202916	1732	0.882135	1990	0	1245.5	0.0464584
young	Endothelial	CAF	Tgm2	Itgb1	0.209856	1396.7	0.0386952	1990	0.95523	880	0.314397	1225	0.896402	1643	0	1245.5	0.0346865
young	Endothelial	Myeloid	Pglyrp1	Trem1	0.210913	1066.3	0.118025	721	1.24291	588	0.455818	785	0.881968	1992	0	1245.5	0.104095
young	Lymphoid_NK	CAF	Tgfb1	Egfr	0.211443	1021.1	0.17269	436	1.05932	755	0.491713	676	0.881957	1993	0	1245.5	0.152306
young	Lymphoid_T	Lymphoid_T	Selplg	Itgb2	0.211443	1376.9	0.0386365	1993	0.907656	957	0.425408	868	0.888592	1821	0	1245.5	0.0343321
young	CAF	Endothelial	Apoe	Abca1	0.211974	1566.9	0.0435702	1849	0.916063	950	0.151584	1994	0.889507	1796	0	1245.5	0.0387561
young	Lymphoid_T	CAF	Ccl5	Dpp4	0.211974	1472.1	0.0424334	1879	0.432245	1994	0.440184	829	0.905627	1413	0	1245.5	0.0384289
young	tumor	tumor	Fn1	Cd44	0.213039	1316.9	0.0564395	1541	0.431468	1996	0.32337	1193	0.937991	609	0	1245.5	0.0529397
young	Lymphoid_T	Lymphoid_B	Selplg	Sell	0.214108	1226.5	0.0385768	1998	0.953578	883	0.469573	754	0.911889	1252	0	1245.5	0.0351777
young	CAF	tumor	Lamb2	Rpsa	0.215182	1479.7	0.0583422	1502	0.441787	1960	0.150521	2000	0.934526	691	0	1245.5	0.0545223
young	CAF	CAF	Gpc3	Lrp1	0.21626	1095.1	0.279566	187	0.429922	2002	0.477055	718	0.909286	1323	0	1245.5	0.254205
young	Smooth_Muscle	Endothelial	Hras	Cav1	0.216801	978.9	0.141809	566	1.74502	321	0.467045	759	0.8817	2003	0	1245.5	0.125033
young	Lymphoid_B	Lymphoid_T	Cd72	Cd5	0.217342	903.7	0.433239	64	1.52283	410	0.452162	795	0.881692	2004	0	1245.5	0.381984
young	Smooth_Muscle	Lymphoid_NK	Mif	Cd74_Cxcr4	0.217354	1013.1	0.0251528	2485	1.1309	674	0.584409	502	0.961882	159	0	1245.5	0.024194
young	Smooth_Muscle	Endothelial	Col1a2	Itga1_Itgb1	0.21952	1214.5	0.0715886	1258	0.735047	1249	0.149304	2008	0.95268	312	0	1245.5	0.0682011
young	tumor	tumor	Lamb1	Itga3_Itgb1	0.221165	1651.7	0.0464987	1771	0.490761	1781	0.263442	1450	0.881432	2011	0	1245.5	0.0409854
young	tumor	Myeloid	Fn1	Itga4_Itgb7	0.221715	1469.7	0.0379202	2012	0.443607	1957	0.345459	1113	0.920941	1021	0	1245.5	0.0349223
young	Lymphoid_B	Myeloid	Fcer2a	Itgam_Itgb2	0.222267	960.1	0.280106	186	1.62265	366	0.383739	990	0.881297	2013	0	1245.5	0.246856
young	tumor	Endothelial	Lama5	Itga3_Itgb1	0.222819	1255.5	0.170373	445	0.754729	1223	0.284829	1350	0.881274	2014	0	1245.5	0.150145
young	CAF	Endothelial	Mfap2	Notch1	0.222955	1094.9	0.507232	39	1.31477	523	0.313421	1233	0.863629	2434	0	1245.5	0.43806
young	Endothelial	Endothelial	Sema3d	Nrp2_Plxna2	0.222955	933.3	0.498809	42	1.74003	324	0.426326	867	0.874875	2188	0	1245.5	0.436395
young	Endothelial	Endothelial	Sema3d	Nrp1_Plxna2	0.222955	1048.7	0.459414	50	1.56161	398	0.378568	1007	0.859218	2543	0	1245.5	0.394737
young	Lymphoid_B	Lymphoid_B	Ly86	Cd180	0.222955	1042.5	0.417553	67	1.4361	456	0.349422	1099	0.868186	2345	0	1245.5	0.362513
young	CAF	Endothelial	Adm	Calcrl	0.222955	1095.5	0.414032	70	1.20355	612	0.358038	1076	0.861887	2474	0	1245.5	0.356849
young	Lymphoid_B	Lymphoid_T	H2-Ob	Cd4	0.222955	1035.3	0.411235	72	1.44362	448	0.362724	1050	0.867586	2361	0	1245.5	0.356782
young	Endothelial	Endothelial	Tgm2	Itga9	0.222955	1079.9	0.376977	97	1.53534	406	0.359007	1070	0.857363	2581	0	1245.5	0.323206
young	Myeloid	Lymphoid_T	Cxcl16	Cxcr6	0.222955	1192.7	0.35577	113	0.977615	850	0.393837	955	0.845026	2800	0	1245.5	0.300635
young	CAF	Myeloid	Plat	Itgam	0.222955	1193.5	0.350319	120	0.89884	972	0.324093	1186	0.863351	2444	0	1245.5	0.302448
young	CAF	Endothelial	Fst	Bmpr2	0.222955	1165.1	0.337901	126	0.956305	877	0.313632	1231	0.868136	2346	0	1245.5	0.293345
young	CAF	Lymphoid_NK	Spon2	Itgb2	0.222955	1089.5	0.332536	127	1.05071	767	0.345164	1115	0.874771	2193	0	1245.5	0.290893
young	Lymphoid_B	Lymphoid_T	Icosl	Cd28	0.222955	1068.9	0.330353	128	1.24231	589	0.423974	875	0.860582	2507	0	1245.5	0.284296
young	tumor	Endothelial	Alcam	Nrp1	0.222955	1168.9	0.291782	171	1.02521	798	0.351727	1092	0.859364	2538	0	1245.5	0.250746
young	Myeloid	Lymphoid_B	Ly86	Cd180	0.222955	1185.9	0.291667	172	1.16206	642	0.350987	1095	0.846266	2775	0	1245.5	0.246828
young	Myeloid	Myeloid	Il1f9	Ifnar2	0.222955	1205.9	0.286109	174	1.03508	790	0.318744	1212	0.85593	2608	0	1245.5	0.24489
young	Lymphoid_B	Myeloid	Ptpn6	Clec12a	0.222955	1045.5	0.278586	188	1.27232	562	0.397585	942	0.871274	2290	0	1245.5	0.242725
young	Endothelial	tumor	Jam2	Itga3_Itgb1	0.222955	987.3	0.247605	236	1.73955	325	0.349373	1100	0.88078	2030	0	1245.5	0.218086
young	Endothelial	Endothelial	Adam10	Tspan5	0.222955	1034.3	0.231893	271	1.3763	486	0.362462	1051	0.877264	2118	0	1245.5	0.203432
young	tumor	Myeloid	Lama5	Cd44	0.222955	1224.5	0.227445	280	0.839456	1080	0.332092	1157	0.867588	2360	0	1245.5	0.197328
young	Myeloid	Myeloid	Ptpn6	Clec12a	0.222955	1139.7	0.224216	289	1.11445	692	0.40697	919	0.8586	2553	0	1245.5	0.192512
young	CAF	Myeloid	Csf1	Csf2ra	0.222955	1216.3	0.223903	291	0.906383	961	0.324261	1184	0.865066	2400	0	1245.5	0.193691
young	CAF	Lymphoid_NK	Ccl2	Ccr5	0.222955	1152.3	0.212912	320	1.17413	634	0.358636	1073	0.861241	2489	0	1245.5	0.183369
young	CAF	CAF	Cxcl1	Dpp4	0.222955	1047.3	0.212253	322	0.405846	2075	0.561292	539	0.91977	1055	0	1245.5	0.195224
young	Endothelial	Myeloid	Vwf	Itga4	0.222955	1041.1	0.202152	347	2.88995	92	0.447529	812	0.850282	2709	0	1245.5	0.171886
young	Endothelial	Endothelial	Sema3a	Nrp2	0.222955	1078.1	0.196173	364	1.41092	468	0.405098	923	0.865815	2390	0	1245.5	0.16985
young	tumor	Endothelial	Lama5	Itga9_Itgb1	0.222955	1139.3	0.194194	366	0.997557	823	0.313079	1236	0.880859	2026	0	1245.5	0.171058
young	Endothelial	Lymphoid_T	Adam10	Il6ra	0.222955	1212.7	0.193905	368	1.17701	629	0.317988	1215	0.856031	2606	0	1245.5	0.165989
young	Endothelial	Endothelial	Lamc1	Itga1	0.222955	1151.1	0.18799	388	0.973211	859	0.330848	1162	0.877841	2101	0	1245.5	0.165026
young	Endothelial	tumor	Thbs1	Sdc1	0.222955	1127.9	0.186314	394	0.93572	917	0.392641	959	0.877135	2124	0	1245.5	0.163423
young	Myeloid	Lymphoid_T	H2-DMb1	Cd4	0.222955	1268.7	0.178717	411	0.872737	1012	0.359777	1064	0.855758	2611	0	1245.5	0.152938
young	Endothelial	tumor	Lama4	Itga6_Itgb4	0.222955	1193.1	0.177029	418	0.798702	1149	0.379812	1002	0.876193	2151	0	1245.5	0.155111
young	Smooth_Muscle	Endothelial	Sema3a	Nrp2	0.222955	1122.5	0.176622	420	1.36666	493	0.404711	925	0.859598	2529	0	1245.5	0.151824
young	CAF	Endothelial	Lamc1	Itga1	0.222955	1195.7	0.176194	421	0.945841	895	0.318662	1213	0.874324	2204	0	1245.5	0.154051
young	Lymphoid_B	CAF	Ptpn6	Egfr	0.222955	1307.9	0.175849	422	0.80196	1144	0.3292	1167	0.858413	2561	0	1245.5	0.150951
young	Endothelial	Endothelial	Lin7c	Abca1	0.222955	1255.1	0.174024	431	1.14973	655	0.312868	1237	0.850448	2707	0	1245.5	0.147999
young	Endothelial	Lymphoid_T	Pdgfb	S1pr1	0.222955	1092.9	0.172943	434	1.67632	350	0.357631	1077	0.867729	2358	0	1245.5	0.150068
young	Myeloid	Endothelial	Bst1	Cav1	0.222955	961.3	0.171438	442	1.83556	293	0.480437	703	0.87715	2123	0	1245.5	0.150377
young	Lymphoid_NK	Myeloid	Fasl	Tnfrsf1a	0.222955	1088.3	0.170022	446	2.39451	187	0.318149	1214	0.867966	2349	0	1245.5	0.147573
young	Stromal_Pro-inflammatory	Endothelial	Sema3a	Nrp2	0.222955	1149.1	0.167639	456	1.34632	505	0.398505	939	0.856418	2600	0	1245.5	0.143569
young	tumor	tumor	Lama5	Itga3_Itgb1	0.222955	1189.9	0.16395	471	0.841585	1075	0.353108	1086	0.879248	2072	0	1245.5	0.144153
young	Myeloid	Lymphoid_B	Sema4d	Cd72	0.222955	1195.3	0.157255	494	1.2777	556	0.397488	944	0.848089	2737	0	1245.5	0.133366
young	Myeloid	Lymphoid_NK	Ccl2	Ccr5	0.222955	1307.1	0.15435	508	1.09715	712	0.323319	1194	0.840882	2876	0	1245.5	0.12979
young	Lymphoid_NK	CAF	Tgfb1	Vasn	0.222955	1059.7	0.15427	511	1.03994	784	0.482568	698	0.879602	2060	0	1245.5	0.135696
young	Stromal_Pro-inflammatory	Endothelial	Vegfa	Nrp2	0.222955	1187.3	0.148474	535	1.15243	650	0.375416	1016	0.861227	2490	0	1245.5	0.12787
young	Endothelial	Lymphoid_NK	Thbs1	Itga4	0.222955	1138.1	0.147109	540	1.076	738	0.379033	1004	0.87577	2163	0	1245.5	0.128833
young	Endothelial	tumor	Hspg2	Dag1	0.222955	1176.9	0.140261	586	0.915078	952	0.415495	895	0.874169	2206	0	1245.5	0.122612
young	Lymphoid_NK	CAF	Fasl	Tnfrsf1a	0.222955	1167.5	0.13569	613	2.33774	200	0.334959	1148	0.854497	2631	0	1245.5	0.115947
young	Myeloid	Lymphoid_NK	Ccl2	Ccr2	0.222955	1088.9	0.135484	615	1.14688	661	0.440308	828	0.878114	2095	0	1245.5	0.11897
young	tumor	Endothelial	Thbs1	Scarb1	0.222955	1301.1	0.129355	649	1.40764	469	0.316894	1218	0.838303	2924	0	1245.5	0.108439
young	Endothelial	Lymphoid_B	Tgm2	Itga4	0.222955	1132.5	0.119228	711	1.29736	537	0.396369	947	0.873465	2222	0	1245.5	0.104141
young	Endothelial	Lymphoid_B	Thbs1	Itga4	0.222955	1248.7	0.118561	716	0.974906	857	0.383854	989	0.86355	2436	0	1245.5	0.102383
young	tumor	Endothelial	Hras	Cav1	0.222955	1076.9	0.116984	729	1.69673	341	0.458979	780	0.87129	2289	0	1245.5	0.101927
young	Myeloid	Lymphoid_T	H2-DMa	Cd4	0.222955	1236.1	0.113283	755	0.843017	1074	0.424403	872	0.872956	2234	0	1245.5	0.098891
young	Myeloid	Stromal_Pro-inflammatory	C1qb	C1qbp	0.222955	1096.9	0.109511	786	0.903965	964	0.650182	408	0.878673	2081	0	1245.5	0.0962241
young	Lymphoid_NK	Lymphoid_NK	Icam1	Itgal_Itgb2	0.222955	1253.7	0.10925	787	1.21841	604	0.320169	1206	0.863926	2426	0	1245.5	0.0943842
young	Myeloid	Smooth_Muscle	C1qb	C1qbp	0.222955	1099.7	0.109145	789	0.903143	966	0.643602	414	0.878494	2084	0	1245.5	0.0958837
young	Stromal_Pro-inflammatory	Endothelial	Col1a1	Cd93	0.222955	1048.3	0.106434	815	3.13977	57	0.0746296	2443	0.934925	681	0	1245.5	0.099508
young	CAF	Stromal_Pro-inflammatory	Serping1	Lrp1	0.222955	1142.3	0.104894	830	0.298149	2404	0.642852	416	0.929675	816	0	1245.5	0.0975172
young	Myeloid	Lymphoid_NK	C1qb	C1qbp	0.222955	1138.5	0.103718	835	0.890928	990	0.622048	457	0.875746	2165	0	1245.5	0.0908306
young	Lymphoid_B	Myeloid	Pglyrp1	Trem1	0.222955	1173.9	0.100443	861	1.18999	616	0.406118	922	0.873309	2225	0	1245.5	0.0877175
young	Endothelial	Myeloid	Tgm2	Itga4	0.222955	1207.9	0.0972336	893	1.21991	600	0.441565	824	0.86176	2477	0	1245.5	0.083792
young	Endothelial	Myeloid	Thbs1	Itga4	0.222955	1335.1	0.0966894	898	0.897454	977	0.429051	862	0.851085	2693	0	1245.5	0.0822909
young	CAF	Smooth_Muscle	Serping1	Lrp1	0.222955	1190.7	0.0964646	900	0.280303	2466	0.617378	461	0.926886	881	0	1245.5	0.0894117
young	CAF	Stromal_Pro-inflammatory	C3	Lrp1	0.222955	1029.5	0.0953793	913	0.340676	2254	0.910752	224	0.9415	511	0	1245.5	0.0897996
young	Smooth_Muscle	Myeloid	Rps19	C5ar1	0.222955	1024.5	0.0953203	915	1.10126	707	0.136705	2081	0.960902	174	0	1245.5	0.0915935
young	tumor	tumor	Col18a1	Itga3	0.222955	1329.9	0.0934216	937	0.804968	1136	0.349809	1098	0.873009	2233	0	1245.5	0.0815579
young	Stromal_Pro-inflammatory	Myeloid	Rps19	C5ar1	0.222955	1035.3	0.0927816	946	1.07491	743	0.140081	2062	0.960392	180	0	1245.5	0.0891067
young	Smooth_Muscle	Endothelial	Spp1	S1pr1	0.222955	1016.1	0.0911433	968	1.44929	442	0.120427	2171	0.955666	254	0	1245.5	0.0871026
young	CAF	Smooth_Muscle	Col1a1	Ddr2	0.222955	1112.3	0.0904693	976	0.345499	2242	0.974055	195	0.925921	903	0	1245.5	0.0837674
young	Endothelial	Lymphoid_NK	Col15a1	Itga1_Itgb1	0.222955	1216.5	0.0901669	981	1.00572	813	0.37706	1012	0.880778	2031	0	1245.5	0.079417
young	CAF	Smooth_Muscle	C3	Lrp1	0.222955	1075.1	0.0877146	1008	0.322831	2309	0.885278	238	0.93915	575	0	1245.5	0.0823771
young	Stromal_Pro-inflammatory	Lymphoid_NK	Hbegf	Cd82	0.222955	1229.5	0.0874804	1010	1.03708	788	0.359357	1066	0.880602	2038	0	1245.5	0.0770354
young	tumor	Myeloid	Rps19	C5ar1	0.222955	1244.7	0.0868731	1022	1.01359	811	-0.061657	2943	0.959122	202	0	1245.5	0.0833219
young	Lymphoid_T	Myeloid	Ptpn6	Cd300lf	0.222955	1324.5	0.08456	1054	1.1273	681	0.343135	1122	0.859991	2520	0	1245.5	0.0727208
young	Endothelial	Stromal_Pro-inflammatory	Thbs1	Sdc4	0.222955	1385.3	0.0841036	1061	0.740839	1244	0.312801	1238	0.876735	2138	0	1245.5	0.0737366
young	CAF	Smooth_Muscle	Col3a1	Ddr2	0.222955	994.5	0.0824526	1088	0.417422	2042	1.33078	77	0.940994	520	0	1245.5	0.0775874
young	Endothelial	tumor	Thbs1	Itga6	0.222955	1460.5	0.0790195	1144	0.857318	1038	0.348444	1106	0.846507	2769	0	1245.5	0.0668905
young	Lymphoid_T	Lymphoid_NK	B2m	Cd247	0.222955	1103.9	0.0379006	2015	0.857062	1040	0.454208	791	0.946153	428	0	1245.5	0.0358598
young	Lymphoid_NK	Lymphoid_NK	B2m	Cd247	0.222955	1202.5	0.0373623	2034	0.837361	1087	0.319906	1209	0.945787	437	0	1245.5	0.0353367
young	Lymphoid_B	Endothelial	Gnai2	S1pr1	0.222955	1185.3	0.0373222	2035	1.37001	491	0.347417	1109	0.919993	1046	0	1245.5	0.0343361
young	Lymphoid_T	Endothelial	Gnai2	Cav1	0.222955	1166.5	0.0363962	2063	1.54326	403	0.36158	1054	0.919372	1067	0	1245.5	0.0334617
young	tumor	Myeloid	Mif	Cd74_Cxcr2	0.222955	905.7	0.0362135	2069	1.02908	795	0.772751	301	0.966117	118	0	1245.5	0.0349865
young	Lymphoid_B	tumor	Tgfb1	Itgb1	0.222955	1285.3	0.0361315	2072	0.767934	1197	0.411962	904	0.921691	1008	0	1245.5	0.0333021
young	Smooth_Muscle	Lymphoid_T	H2-K1	Cd3g	0.222955	1012.9	0.0360822	2074	0.975562	856	0.490839	680	0.958705	209	0	1245.5	0.0345922
young	Myeloid	Lymphoid_NK	B2m	Cd247	0.222955	1091.5	0.0357133	2083	0.777014	1182	0.588186	499	0.944618	448	0	1245.5	0.0337354
young	tumor	Myeloid	Mif	Cd44_Cd74	0.222955	952.5	0.0356186	2092	0.859561	1035	0.80651	280	0.96698	110	0	1245.5	0.0344425
young	Endothelial	Stromal_Pro-inflammatory	Gnai2	Cav1	0.222955	1103.3	0.0355313	2095	1.21926	601	0.601575	483	0.918476	1092	0	1245.5	0.0326346
young	tumor	Lymphoid_NK	Lgals1	Cd69	0.222955	985.9	0.0354874	2096	0.851102	1053	0.680035	379	0.962277	156	0	1245.5	0.0341488
young	CAF	Endothelial	Gnai2	S1pr1	0.222955	1215.9	0.0353851	2101	1.35424	500	0.342058	1125	0.918009	1108	0	1245.5	0.0324838
young	Smooth_Muscle	Lymphoid_T	H2-K1	Cd3d	0.222955	1102.9	0.0351276	2111	0.961018	870	0.375389	1017	0.954859	271	0	1245.5	0.0335419
young	Stromal_Pro-inflammatory	tumor	Lgals1	Itgb1	0.222955	1015.1	0.0351051	2112	0.783218	1170	0.623097	454	0.968613	94	0	1245.5	0.0340033
young	Smooth_Muscle	Lymphoid_T	Gnai2	S1pr1	0.222955	1316.9	0.0328746	2182	0.851219	1052	0.398939	938	0.915196	1167	0	1245.5	0.0300867
young	Smooth_Muscle	Smooth_Muscle	Lgals1	Itgb1	0.222955	946.7	0.0328457	2184	0.942288	903	0.778338	296	0.967586	105	0	1245.5	0.031781
young	Stromal_Pro-inflammatory	Lymphoid_T	H2-K1	Cd3g	0.222955	1080.5	0.0328077	2187	0.942678	902	0.440957	827	0.95678	241	0	1245.5	0.0313898
young	Stromal_Pro-inflammatory	Lymphoid_T	H2-K1	Cd3d	0.222955	1177.9	0.0319397	2225	0.928135	932	0.325506	1178	0.952764	309	0	1245.5	0.030431
young	Lymphoid_NK	tumor	H2-K1	Aplp2	0.222955	1009.3	0.0316949	2236	1.00141	818	0.632615	437	0.952737	310	0	1245.5	0.0301969
young	Stromal_Pro-inflammatory	Lymphoid_T	Lgals1	Ptprc	0.222955	963.3	0.0316552	2238	0.972382	860	0.700123	365	0.967347	108	0	1245.5	0.0306216
young	Lymphoid_NK	Lymphoid_NK	Tgfb1	Itgb1	0.222955	1316.5	0.0299028	2313	0.943481	901	0.400519	935	0.914584	1188	0	1245.5	0.0273486
young	tumor	Lymphoid_B	Lgals1	Ptprc	0.222955	964.9	0.0297256	2322	0.991769	834	0.765296	307	0.966339	116	0	1245.5	0.028725
young	Smooth_Muscle	Stromal_Pro-inflammatory	Lgals1	Itgb1	0.222955	1001.3	0.0292927	2340	0.897231	978	0.748489	321	0.965742	122	0	1245.5	0.0282892
young	tumor	Smooth_Muscle	Lgals1	Itgb1	0.222955	1070.7	0.0284689	2365	0.756452	1221	0.663033	396	0.965267	126	0	1245.5	0.0274801
young	Stromal_Pro-inflammatory	Myeloid	Lgals1	Ptprc	0.222955	1023.7	0.028299	2373	0.898522	974	0.656921	403	0.96553	123	0	1245.5	0.0273235
young	Stromal_Pro-inflammatory	Lymphoid_B	Lgals1	Ptprc	0.222955	1075.1	0.0264105	2442	0.856964	1044	0.582501	509	0.964362	135	0	1245.5	0.0254693
young	Lymphoid_T	tumor	H2-K1	Aplp2	0.222955	1166.9	0.0259681	2457	0.779781	1176	0.557075	549	0.948042	407	0	1245.5	0.0246189
young	Smooth_Muscle	Myeloid	Lgals1	Cd69	0.222955	1051.7	0.0253301	2478	0.87433	1007	0.816246	273	0.955657	255	0	1245.5	0.0242069
young	Endothelial	Stromal_Pro-inflammatory	Col4a1	Cd47	0.222955	1058.5	0.0240623	2531	1.65324	354	0.970484	196	0.923289	966	0	1245.5	0.0222165
young	Myeloid	Myeloid	Mif	Cd74_Cxcr2	0.222955	1120.9	0.0228328	2587	0.767819	1198	0.710965	351	0.9577	223	0	1245.5	0.021867
young	Endothelial	Smooth_Muscle	Col4a1	Cd47	0.222955	1082.3	0.0226461	2595	1.64684	358	0.976586	194	0.921113	1019	0	1245.5	0.0208596
young	Smooth_Muscle	tumor	Mif	Cd44_Cd74	0.222955	1222.3	0.0225401	2600	0.913689	953	0.347738	1108	0.958841	205	0	1245.5	0.0216124
young	Stromal_Pro-inflammatory	Lymphoid_NK	Mif	Cd74_Cxcr4	0.222955	1139.9	0.021136	2662	0.947308	890	0.486629	690	0.958561	212	0	1245.5	0.0202601
young	Smooth_Muscle	Lymphoid_NK	Lgals1	Itgb1	0.222955	1132.3	0.0206309	2694	0.787382	1163	0.698918	366	0.959445	193	0	1245.5	0.0197942
young	Smooth_Muscle	CAF	Lgals1	Itgb1	0.222955	1154.9	0.0189999	2769	0.766699	1200	0.723375	338	0.957812	222	0	1245.5	0.0181984
young	Lymphoid_T	Lymphoid_B	Mif	Cd74_Cxcr4	0.222955	1106.1	0.0188421	2774	0.890208	991	0.816348	272	0.956218	248	0	1245.5	0.0180171
young	Smooth_Muscle	Lymphoid_T	Mif	Cd74_Cxcr4	0.222955	1265.5	0.0178538	2825	0.94855	889	0.348701	1103	0.955076	265	0	1245.5	0.0170517
young	Lymphoid_NK	Myeloid	H2-K1	Cd3d	0.222955	1339.7	0.016522	2883	0.753184	1228	0.491995	674	0.935513	668	0	1245.5	0.0154565
young	Lymphoid_NK	Myeloid	H2-K1	Cd3g	0.222955	1352.7	0.0154711	2940	0.740926	1243	0.472352	736	0.938279	599	0	1245.5	0.0145162
young	Lymphoid_B	Lymphoid_B	Mif	Cd74_Cxcr4	0.222955	1182.3	0.0146015	2983	0.844779	1070	0.844703	256	0.950559	357	0	1245.5	0.0138796
young	Lymphoid_NK	Stromal_Pro-inflammatory	H2-K1	Aplp2	0.222955	1408.1	0.0134056	3066	0.758606	1217	0.487747	686	0.929128	826	0	1245.5	0.0124555
young	Lymphoid_NK	Smooth_Muscle	H2-K1	Aplp2	0.222955	1430.3	0.0126637	3109	0.748757	1235	0.486908	688	0.92723	874	0	1245.5	0.0117421
young	Lymphoid_T	Lymphoid_T	B2m	Klrd1	0.222955	1322.9	0.012427	3116	0.823243	1109	0.490189	682	0.943663	462	0	1245.5	0.0117269
young	Lymphoid_NK	Lymphoid_T	B2m	Klrd1	0.222955	1413.5	0.0122505	3132	0.803542	1141	0.355886	1081	0.943281	468	0	1245.5	0.0115557
young	Myeloid	Lymphoid_T	B2m	Klrd1	0.222955	1319.9	0.0117098	3165	0.743195	1239	0.624166	452	0.942061	498	0	1245.5	0.0110314
young	Lymphoid_NK	Lymphoid_B	Mif	Cd74_Cxcr4	0.222955	1254.7	0.0117044	3166	0.813742	1126	0.78074	293	0.945096	443	0	1245.5	0.0110618
young	Endothelial	Lymphoid_B	Mif	Cd74_Cxcr4	0.222955	1344.1	0.00863521	3391	0.780862	1173	0.815676	274	0.93665	637	0	1245.5	0.00808817
young	Smooth_Muscle	Endothelial	Col8a1	Itga1_Itgb1	0.223373	1270.7	0.106093	818	0.931163	927	0.285065	1348	0.881252	2015	0	1245.5	0.093495
young	Lymphoid_B	Myeloid	Vasp	Cxcr2	0.223928	1220.5	0.136416	606	1.05685	759	0.258466	1476	0.881231	2016	0	1245.5	0.120214
young	Lymphoid_B	Myeloid	Apoe	Sorl1	0.224484	1566.3	0.0572039	1520	0.576149	1554	0.253836	1495	0.881221	2017	0	1245.5	0.0504092
young	Lymphoid_B	Lymphoid_NK	Cd86	Cd28	0.224915	1154.3	0.215085	313.5	1.11645	689.5	0.30956	1248.5	0.871599	2274.5	0	1245.5	0.187468
young	Lymphoid_NK	Lymphoid_B	Cd28	Cd86	0.224915	1154.3	0.215085	313.5	1.11645	689.5	0.30956	1248.5	0.871599	2274.5	0	1245.5	0.187468
young	CAF	Stromal_Pro-inflammatory	Lum	Itgb1	0.225899	1243.3	0.0719821	1250	0.391954	2105	0.470417	746	0.927435	870	0	1245.5	0.0667587
young	Stromal_Pro-inflammatory	Endothelial	Col1a2	Cd36	0.226137	1203.5	0.122706	684	1.7156	336	0.174794	1881	0.939232	573	0.002	2543.5	0.11525
young	Endothelial	CAF	Calr	Lrp1	0.227843	1241.1	0.0650119	1375	0.422648	2023	0.407189	917	0.936345	645	0	1245.5	0.0608736
young	Myeloid	Lymphoid_NK	Icam1	Itgal_Itgb2	0.227877	1385.7	0.0862507	1029	1.12956	678	0.308437	1253	0.849424	2723	0	1245.5	0.0732635
young	tumor	Myeloid	Mif	Cd74_Cxcr4	0.227877	1037.5	0.0314242	2253	0.731618	1253	0.753073	315	0.965759	121	0	1245.5	0.0303482
young	Endothelial	Endothelial	Edn1	Ednrb	0.22825	1171.7	0.447179	58	1.89909	273	0.292216	1323	0.836155	2959	0	1245.5	0.373911
young	CAF	Endothelial	Thbs2	Cd47	0.228406	1339.9	0.103279	841	0.421577	2024	0.29529	1312	0.911041	1277	0	1245.5	0.0940914
young	CAF	Endothelial	Cxcl12	Itga5	0.229202	1217.5	0.238812	256	0.728653	1255	0.373266	1024	0.870331	2307	0	1245.5	0.207846
young	CAF	Lymphoid_T	Lama2	Rpsa	0.229537	1268.7	0.0753244	1190	0.421072	2026	0.265785	1441	0.945161	441	0	1245.5	0.0711937
young	Endothelial	Endothelial	Adam10	Tspan14	0.229866	1179.7	0.227071	281	1.34179	507	0.307284	1256	0.8559	2609	0	1245.5	0.19435
young	Myeloid	tumor	Tgm2	Sdc4	0.229866	1398.5	0.0722521	1241	0.727846	1256	0.336804	1143	0.877607	2107	0	1245.5	0.063409
young	tumor	tumor	Lamc2	Itga6_Itgb1	0.230104	1264.1	0.160096	489	0.717802	1277	0.301552	1282	0.880828	2027	0	1245.5	0.141017
young	Smooth_Muscle	Lymphoid_T	B2m	Cd247	0.230104	1360.7	0.0425686	1876	0.720178	1270	0.145612	2027	0.949036	385	0	1245.5	0.0403992
young	tumor	Myeloid	Mmp9	Cd44	0.230532	1299.9	0.146675	543	0.727308	1257	0.328787	1168	0.871332	2286	0	1245.5	0.127803
young	Lymphoid_T	Lymphoid_T	Selplg	Sell	0.231242	1227.3	0.03744	2029	0.939685	909	0.50021	661	0.91068	1292	0	1245.5	0.0340958
young	Endothelial	Lymphoid_B	Tgm2	Sdc4	0.232537	1331.9	0.0714969	1260	1.02056	806	0.31532	1222	0.877042	2126	0	1245.5	0.0627058
young	Lymphoid_B	Lymphoid_T	H2-T23	Cd8a	0.232956	1397.1	0.100197	864	0.656112	1387	0.261997	1457	0.880766	2032	0	1245.5	0.0882499
young	Myeloid	Endothelial	Ltb	Tnfrsf1a	0.23353	1666.3	0.0373661	2033	0.507165	1733	0.214728	1672	0.896168	1648	0	1245.5	0.0334863
young	Smooth_Muscle	tumor	Bsg	Slc16a1	0.235836	1647.5	0.0594278	1478	0.490588	1782	0.211123	1695	0.880631	2037	0	1245.5	0.0523339
young	Lymphoid_B	CAF	Tgfb1	Tgfbr3	0.236997	1457.9	0.0660414	1352	0.598412	1498	0.332641	1155	0.880591	2039	0	1245.5	0.0581555
young	Lymphoid_NK	CAF	Tgfb1	Itgb1	0.239308	1345.9	0.027539	2402	0.922798	941	0.424976	871	0.911312	1270	0	1245.5	0.0250966
young	Smooth_Muscle	Endothelial	Col6a2	Itga1_Itgb1	0.23933	1577.1	0.0602325	1454	0.645325	1404	0.201868	1739	0.880515	2043	0	1245.5	0.0530357
young	CAF	CAF	Efemp1	Egfr	0.240504	1190.7	0.320435	135	0.416023	2045	0.53011	604	0.884854	1924	0	1245.5	0.283539
young	tumor	Lymphoid_T	H2-T23	Cd8a	0.240504	1401.7	0.0995765	873	0.65352	1391	0.262299	1454	0.880439	2045	0	1245.5	0.0876711
young	CAF	Endothelial	Angptl4	Itga5_Itgb1	0.241365	1286.3	0.132291	632	0.71936	1273	0.324174	1185	0.87801	2096	0	1245.5	0.116153
young	Endothelial	Endothelial	Adam15	Itga5	0.242054	1187.5	0.297047	165	1.16496	638	0.304263	1274	0.855375	2615	0	1245.5	0.254086
young	Smooth_Muscle	tumor	Col6a1	Itga3_Itgb1	0.242273	1667.9	0.0516563	1636	0.414157	2048	0.212577	1686	0.89232	1724	0	1245.5	0.046094
young	CAF	Myeloid	App	Cd74	0.242273	1027.9	0.0367722	2048	0.661495	1376	1.09928	150	0.952373	320	0	1245.5	0.0350209
young	Lymphoid_NK	Myeloid	Ptpn6	Clec12a	0.242743	1319.3	0.178486	413	0.981662	843	0.304199	1275	0.844179	2820	0	1245.5	0.150674
young	CAF	Stromal_Pro-inflammatory	Timp2	Itgb1	0.242865	1258.1	0.0428668	1870	0.414151	2049	0.567272	531	0.938418	595	0	1245.5	0.040227
young	Endothelial	Myeloid	Icam1	Itgam_Itgb2	0.243434	1318.3	0.115874	736	1.09413	717	0.303124	1276	0.855268	2617	0	1245.5	0.0991036
young	CAF	CAF	Cxcl12	Dpp4	0.244053	1151.9	0.260485	211	0.413691	2051	0.4647	768	0.902847	1484	0	1245.5	0.235178
young	CAF	Stromal_Pro-inflammatory	Lamb2	Rpsa	0.244649	1436.1	0.0570862	1525	0.413006	2052	0.219961	1649	0.933857	709	0	1245.5	0.0533103
young	Endothelial	CAF	Serpine2	Lrp1	0.245245	1324.1	0.172077	441	0.449076	1924	0.393551	957	0.87989	2053	0	1245.5	0.151409
young	CAF	Lymphoid_B	Mmp2	Pecam1	0.245843	1569.5	0.0366281	2054	0.486044	1796	0.469952	751	0.881783	2001	0	1245.5	0.032298
young	Smooth_Muscle	Myeloid	Col6a1	Cd44	0.246442	1670.9	0.0716619	1256	0.412028	2055	0.191562	1796	0.881752	2002	0	1245.5	0.063188
young	Stromal_Pro-inflammatory	Lymphoid_NK	Lgals1	Cd69	0.24761	1124.7	0.0315298	2247	0.716296	1282	0.497239	664	0.960071	185	0	1245.5	0.0302709
young	tumor	Lymphoid_NK	Fn1	Itga4_Itgb1	0.247644	1384.1	0.0365374	2057	0.49976	1755	0.28707	1340	0.940954	523	0	1245.5	0.03438
young	CAF	Stromal_Pro-inflammatory	Nid1	Itgb1	0.248246	1250.7	0.0589897	1485	0.410821	2058	0.49883	663	0.930237	802	0	1245.5	0.0548744
young	Myeloid	tumor	Ccl5	Sdc4	0.24885	1148.7	0.0364423	2059	0.706171	1297	1.34412	74	0.919274	1068	0	1245.5	0.0335004
young	CAF	tumor	Col6a3	Cd44	0.249455	1330.3	0.119891	704	0.410613	2060	0.408271	916	0.892251	1726	0	1245.5	0.106973
young	Lymphoid_NK	Stromal_Pro-inflammatory	Tgfb1	Sdc2	0.250668	1340.3	0.0541373	1583	0.944982	897	0.408407	914	0.879563	2062	0	1245.5	0.0476172
young	Endothelial	tumor	Nid1	Itgb1	0.251277	1428.7	0.0566977	1535	0.409405	2063	0.259623	1469	0.92894	831	0	1245.5	0.0526688
young	tumor	Myeloid	Msmp	Ccr2	0.252542	1382.7	0.298823	161	0.906687	960	0.300815	1289	0.814232	3258	0	1245.5	0.243311
young	tumor	Stromal_Pro-inflammatory	Lgals1	Itgb1	0.253252	1117.7	0.0253894	2475	0.711394	1290	0.633184	433	0.963296	145	0	1245.5	0.0244575
young	CAF	tumor	Ecm1	Itgb4	0.253722	1249.3	0.206386	337	0.599743	1490	0.348215	1107	0.879376	2067	0	1245.5	0.181491
young	Endothelial	Endothelial	Lamb1	Itga1	0.254336	1154.3	0.190052	381	1.0737	744	0.289544	1333	0.879365	2068	0	1245.5	0.167125
young	tumor	Stromal_Pro-inflammatory	Timp1	Cd63	0.254336	1554.7	0.0362595	2068	0.458171	1891	0.313245	1234	0.908907	1335	0	1245.5	0.0329565
young	CAF	tumor	Plau	Itga3	0.254677	1176.1	0.295066	166	0.709334	1292	0.361084	1055	0.877191	2122	0	1245.5	0.258829
young	Endothelial	CAF	Psap	Lrp1	0.255569	1270.1	0.0654122	1367	0.407269	2070	0.399168	937	0.932714	731	0	1245.5	0.0610109
young	CAF	Myeloid	Fn1	Itga4_Itgb7	0.255569	1393.1	0.0362037	2070	0.407876	2066	0.576485	514	0.919239	1070	0	1245.5	0.0332798
young	CAF	Stromal_Pro-inflammatory	Timp1	Cd63	0.256187	1510.3	0.0361392	2071	0.457475	1892	0.378884	1005	0.90877	1338	0	1245.5	0.0328422
young	Stromal_Pro-inflammatory	Myeloid	Timp2	Cd44	0.256806	1580.9	0.0604766	1448	0.407038	2072	0.159439	1959	0.914799	1180	0	1245.5	0.055324
young	tumor	Endothelial	Thbs1	Itga6	0.258983	1307.9	0.0997537	872	1.17796	625	0.298994	1298	0.861041	2499	0	1245.5	0.0858921
young	Myeloid	Lymphoid_B	Icam1	Il2rg	0.259919	1435.7	0.0458309	1788	0.86527	1032	0.368735	1036	0.879032	2077	0	1245.5	0.0402868
young	CAF	CAF	App	Lrp1	0.260429	1352.5	0.0738714	1219	0.370617	2172	0.441478	826	0.910168	1300	0	1245.5	0.0672354
young	Lymphoid_T	Endothelial	Tgfb1	Itgb1	0.261154	1444.7	0.0267729	2428	0.765766	1203	0.365775	1046	0.910165	1301	0	1245.5	0.0243677
young	tumor	Endothelial	Lamb1	Itga3_Itgb1	0.261802	1757.3	0.0483204	1732	0.403905	2080	0.195164	1772	0.883425	1957	0	1245.5	0.0426874
young	Lymphoid_NK	Endothelial	Sema4a	Nrp1_Plxna2	0.263338	1188.5	0.264311	207	1.59107	382	0.29718	1304	0.844762	2804	0	1245.5	0.22328
young	CAF	tumor	Col6a1	Cd44	0.264329	1415.5	0.0871391	1018	0.401942	2084	0.384342	986	0.891572	1744	0	1245.5	0.0776908
young	Endothelial	Myeloid	Icam2	Itgam_Itgb2	0.266269	1160.3	0.192232	377	1.73567	329	0.295994	1308	0.859226	2542	0	1245.5	0.16517
young	Endothelial	Lymphoid_B	Thbs1	Sdc4	0.266269	1493.9	0.0710968	1271	0.698105	1308	0.302806	1279	0.867365	2366	0	1245.5	0.0616669
young	CAF	tumor	Col6a2	Sdc1	0.266875	1283.7	0.19722	359	0.524924	1687	0.367205	1039	0.87831	2088	0	1245.5	0.173221
young	Smooth_Muscle	CAF	Timp1	Cd63	0.266875	1507.5	0.0471248	1756	0.401048	2088	0.280357	1375	0.919192	1073	0	1245.5	0.0433167
young	tumor	Endothelial	Col4a1	Cd93	0.267282	1239.7	0.0405646	1933	3.27008	41	0.417718	889	0.878276	2090	0	1245.5	0.035627
young	Endothelial	Endothelial	Sema7a	Itga1_Itgb1	0.267743	1089.7	0.254552	226	1.5401	405	0.29588	1310	0.872047	2262	0	1245.5	0.221981
young	CAF	Myeloid	Rps19	C5ar1	0.270707	1431.1	0.0680682	1314	0.81842	1120	-0.175672	3189	0.954062	287	0	1245.5	0.0649413
young	CAF	tumor	C3	Cd81	0.270732	1096.3	0.0659431	1355	0.396346	2094	0.93976	211	0.939138	576	0	1245.5	0.0619296
young	CAF	tumor	Fn1	Cd44	0.272677	1224.7	0.0538847	1587	0.395736	2097	0.554395	556	0.93663	638	0	1245.5	0.05047
young	CAF	tumor	Nid1	Ptprf	0.273327	1132.9	0.346977	122	0.560338	1597	0.531032	602	0.877956	2098	0	1245.5	0.304631
young	CAF	Myeloid	Lama2	Cd44	0.273979	1239.9	0.246807	237	0.615402	1464	0.333033	1154	0.877929	2099	0	1245.5	0.216679
young	Stromal_Pro-inflammatory	tumor	Pkm	Cd44	0.273979	1324.9	0.0354132	2099	0.649293	1398	0.430233	860	0.920837	1022	0	1245.5	0.0326098
young	Endothelial	Myeloid	App	Lrp10	0.274633	1422.5	0.0529429	1607	0.778446	1179	0.385239	981	0.877915	2100	0	1245.5	0.0464794
young	Endothelial	CAF	App	Rpsa	0.274633	1406.1	0.0374244	2030	0.583507	1530	0.132973	2100	0.965346	125	0	1245.5	0.0361275
young	Endothelial	Lymphoid_T	H2-T23	Cd8b1	0.275943	1557.1	0.0590601	1483	0.574934	1556	0.273894	1399	0.87783	2102	0	1245.5	0.0518447
young	CAF	Endothelial	Col4a1	Itga1_Itgb1	0.2766	1385.9	0.0353639	2103	0.811479	1130	0.359165	1067	0.906901	1384	0	1245.5	0.0320715
young	Lymphoid_B	Lymphoid_T	H2-M3	Cd8b1	0.276703	1449.9	0.153201	513	0.688599	1322	0.323651	1191	0.835137	2978	0	1245.5	0.127944
young	Myeloid	Lymphoid_T	Icam1	Il2rg	0.277258	1411.5	0.044758	1813	0.846632	1065	0.43928	830	0.877767	2104	0	1245.5	0.0392871
young	tumor	Myeloid	Lgals1	Cd69	0.277459	1174.3	0.0219548	2627	0.688494	1323	0.700941	363	0.952526	313	0	1245.5	0.0209125
young	Smooth_Muscle	CAF	Calr	Lrp1	0.278579	1286.9	0.0611807	1436	0.39166	2106	0.393843	954	0.934511	693	0	1245.5	0.0571741
young	CAF	Endothelial	Lgals1	Itgb1	0.278974	1190.1	0.033673	2153	0.68812	1325	0.341936	1126	0.967974	101	0	1245.5	0.0325946
young	CAF	tumor	Lamb1	Itga6_Itgb1	0.279241	1765.7	0.0429225	1868	0.391591	2107	0.248199	1523	0.878484	2085	0	1245.5	0.0377068
young	tumor	Endothelial	Col8a1	Itga1_Itgb1	0.279734	1348.1	0.0921538	955	0.885588	996	0.291535	1326	0.873681	2218	0	1245.5	0.080513
young	CAF	Endothelial	Col4a1	Itga9_Itgb1	0.281234	1451.1	0.0351335	2110	0.723545	1264	0.331003	1161	0.902996	1475	0	1245.5	0.0317254
young	Endothelial	Lymphoid_NK	Icam1	Spn	0.281259	1246.9	0.150413	526	1.1469	659	0.291212	1328	0.861801	2476	0	1245.5	0.129626
young	Myeloid	Endothelial	Nampt	Insr	0.282023	1222.1	0.24673	238	1.2694	565	0.290351	1329	0.848816	2733	0	1245.5	0.209428
young	Endothelial	tumor	Lamb1	Cd44	0.28257	1577.3	0.0738802	1218	0.481392	1808	0.251255	1503	0.877435	2112	0	1245.5	0.0648251
young	Myeloid	Endothelial	Sema4a	Nrp1_Plxna2	0.283555	1248.3	0.22931	273	1.5065	417	0.290011	1331	0.835218	2975	0	1245.5	0.191524
young	CAF	Lymphoid_T	Lgals1	Cd69	0.28391	1178.7	0.0350196	2114	0.644345	1406	0.38924	970	0.962036	158	0	1245.5	0.0336901
young	Lymphoid_B	Myeloid	Gnai2	Cxcr2	0.284582	1596.3	0.0608486	1443	0.786017	1166	0.148896	2012	0.877411	2115	0	1245.5	0.0533892
young	Myeloid	Myeloid	Grn	Tnfrsf1a	0.28593	1452.9	0.062571	1408	0.544387	1635	0.430863	859	0.877268	2117	0	1245.5	0.0548915
young	Lymphoid_B	CAF	Ltb	Tnfrsf1a	0.28593	1520.7	0.0349585	2117	0.623297	1450	0.35618	1080	0.893028	1711	0	1245.5	0.0312189
young	CAF	tumor	Lpl	Cd44	0.287283	1329.1	0.125517	670	0.387349	2119	0.431297	858	0.891314	1753	0	1245.5	0.111875
young	Endothelial	Endothelial	Arf1	Insr	0.287962	1483.5	0.0659339	1356	0.996987	824	0.177563	1872	0.877223	2120	0	1245.5	0.0578387
young	CAF	Lymphoid_NK	Fn1	Itga4_Itgb1	0.288642	1284.3	0.0348835	2121	0.464029	1870	0.518096	625	0.939653	560	0	1245.5	0.0327784
young	CAF	Myeloid	Ccl2	Ccr2	0.288964	1378.1	0.100311	863	0.682051	1338	0.396136	948	0.861093	2496	0	1245.5	0.0863774
young	CAF	Smooth_Muscle	Fbln1	Itgb1	0.290005	1385.5	0.0936922	933	0.386166	2123	0.305991	1269	0.90821	1357	0	1245.5	0.0850922
young	Lymphoid_B	tumor	Calr	Itga3	0.292748	1922.9	0.0346302	2126	0.410695	2059	0.12907	2127	0.879671	2057	0	1245.5	0.0304632
young	CAF	tumor	Col6a2	Cd44	0.293436	1487.9	0.0978022	888	0.385644	2128	0.339092	1137	0.880558	2041	0	1245.5	0.0861205
young	CAF	Myeloid	Ccl2	Ccr9	0.294443	1294.9	0.309132	147	0.67814	1345	0.417742	888	0.842788	2849	0	1245.5	0.260533
young	Lymphoid_B	Endothelial	S100a8	Cd36	0.294818	1430.5	0.047801	1742	1.80401	302	0.202776	1733	0.877003	2130	0	1245.5	0.0419216
young	CAF	Lymphoid_NK	Col6a2	Itga1_Itgb1	0.2969	1647.1	0.05634	1542	0.433405	1988	0.291271	1327	0.876956	2133	0	1245.5	0.0494077
young	Lymphoid_T	Lymphoid_T	H2-T23	Cd8a	0.298295	1456.5	0.0932265	942	0.626984	1438	0.248282	1522	0.876927	2135	0	1245.5	0.0817528
young	Lymphoid_B	tumor	Apoe	Lsr	0.298994	1387.9	0.143834	556	0.577704	1544	0.261745	1458	0.876861	2136	0	1245.5	0.126123
young	Myeloid	Smooth_Muscle	Tgfb1	Sdc2	0.301099	1584.7	0.0513242	1646	0.550419	1621	0.305061	1272	0.876708	2139	0	1245.5	0.0449963
young	Myeloid	Lymphoid_NK	Tgm2	Itga4	0.302391	1532.3	0.0737986	1222	0.866137	1028	0.283237	1355	0.8445	2811	0	1245.5	0.0623229
young	Myeloid	tumor	Tgfb1	Itgb1	0.302391	1374.1	0.0304892	2290	0.675215	1355	0.44572	815	0.915339	1165	0	1245.5	0.027908
young	Myeloid	Lymphoid_NK	Grn	Tnfrsf1b	0.303998	1403.5	0.0912434	966	0.673767	1357	0.44239	822	0.854704	2627	0	1245.5	0.0779861
young	Stromal_Pro-inflammatory	tumor	Col6a1	Itga3_Itgb1	0.305346	1799.9	0.0432141	1860	0.380198	2145	0.192214	1793	0.883442	1956	0	1245.5	0.0381772
young	tumor	Lymphoid_T	Alcam	Cd6	0.306419	1303.1	0.362043	108	0.925953	937	0.282606	1360	0.841677	2865	0	1245.5	0.304723
young	tumor	CAF	Thbs1	Lrp1	0.306772	1572.5	0.069142	1297	0.382928	2136	0.368305	1037	0.876301	2147	0	1245.5	0.0605892
young	CAF	Lymphoid_T	Lamb2	Rpsa	0.306772	1463.1	0.05564	1556	0.379867	2147	0.221193	1644	0.93306	723	0	1245.5	0.0519154
young	Myeloid	Myeloid	Csf1	Csf3r	0.307229	1314.5	0.14995	528	0.938006	911	0.282603	1361	0.859749	2527	0	1245.5	0.128919
young	tumor	Myeloid	Cirbp	Trem1	0.30804	1350.3	0.0656825	1362	1.02472	799	0.326502	1175	0.87561	2170	0	1245.5	0.0575123
young	CAF	CAF	Plau	Lrp1	0.308922	1269.5	0.193416	369	0.379054	2150	0.410947	908	0.894655	1675	0	1245.5	0.173041
young	Smooth_Muscle	Lymphoid_T	Gnai2	S1pr4	0.308922	1628.7	0.0352029	2107	0.703744	1300	0.286913	1341	0.876198	2150	0	1245.5	0.0308447
young	Stromal_Pro-inflammatory	tumor	Spp1	Cd44	0.309641	1558.9	0.0413218	1905	0.379002	2151	0.200177	1745	0.932114	748	0	1245.5	0.0385166
young	CAF	tumor	Hspg2	Itgb1	0.309641	1619.5	0.0337364	2151	0.457411	1893	0.324987	1182	0.896957	1626	0	1245.5	0.0302601
young	CAF	Endothelial	Timp2	Itga3	0.310361	1377.5	0.0696456	1289	0.378069	2152	0.530268	603	0.898076	1598	0	1245.5	0.062547
young	Endothelial	Endothelial	Tgfb1	Itgb1	0.310483	1486.5	0.0253126	2479	0.750019	1232	0.346664	1111	0.907846	1365	0	1245.5	0.0229799
young	Myeloid	Myeloid	Mif	Cd44_Cd74	0.310777	1175.7	0.0224577	2604	0.598301	1499	0.744724	323	0.958769	207	0	1245.5	0.0215317
young	CAF	Endothelial	Col16a1	Itga1_Itgb1	0.3113	1426.1	0.104955	829	0.785902	1167	0.281203	1366	0.859928	2523	0	1245.5	0.0902537
young	Stromal_Pro-inflammatory	Endothelial	Col6a1	Itga6	0.31253	1395.5	0.0963458	901	0.96188	867	0.189611	1809	0.876097	2155	0	1245.5	0.0844082
young	CAF	Lymphoid_B	Lgals1	Cd69	0.31253	1248.5	0.0336583	2155	0.615094	1465	0.318995	1211	0.961305	166	0	1245.5	0.0323559
young	Endothelial	tumor	Tfpi	Sdc4	0.314584	1253.1	0.224923	287	0.899563	971	0.280996	1370	0.865794	2392	0	1245.5	0.194737
young	Smooth_Muscle	Myeloid	Csf1	Csf3r	0.315408	1324.7	0.147415	538	0.935277	919	0.280896	1371	0.858719	2550	0	1245.5	0.126588
young	CAF	Endothelial	Nid1	Itga3	0.315442	1400.1	0.0958405	908	0.374739	2159	0.461827	772	0.88519	1916	0	1245.5	0.084837
young	tumor	Lymphoid_NK	Gnai2	Ccr5	0.315442	1604.9	0.0437197	1844	1.06786	750	0.14586	2026	0.875934	2159	0	1245.5	0.0382956
young	tumor	Endothelial	Bmp1	Bmpr2	0.316173	1292.3	0.163864	472	0.857041	1041	0.244998	1543	0.875924	2160	0	1245.5	0.143533
young	Endothelial	tumor	Lamc1	Cd44	0.316905	1619.3	0.073079	1230	0.380899	2141	0.292559	1319	0.87589	2161	0	1245.5	0.0640091
young	Myeloid	Smooth_Muscle	Tgm2	Itgb1	0.318375	1633.3	0.0333698	2163	0.598502	1496	0.261049	1462	0.889322	1800	0	1245.5	0.0296766
young	CAF	CAF	Hsp90b1	Lrp1	0.319111	1236.1	0.0639831	1388	0.373898	2164	0.490843	679	0.934015	704	0	1245.5	0.0597611
young	Stromal_Pro-inflammatory	Endothelial	Vegfa	Nrp1	0.319552	1477.1	0.128035	659	0.795582	1153	0.279899	1376	0.836552	2952	0	1245.5	0.107108
young	Smooth_Muscle	Endothelial	Col1a2	Itga9_Itgb1	0.320589	1287.7	0.0711223	1269	0.647113	1402	0.121141	2166	0.950591	356	0	1245.5	0.0676082
young	Stromal_Pro-inflammatory	Endothelial	Arf1	Insr	0.320589	1502.1	0.0641433	1386	0.989019	837	0.176571	1876	0.875732	2166	0	1245.5	0.0561723
young	Stromal_Pro-inflammatory	Endothelial	Col1a2	Flt4	0.320791	1421.3	0.140888	580	2.404	186	0.00624574	2736	0.930719	780	0.15	2824.5	0.131127
young	Endothelial	Lymphoid_T	Icam1	Spn	0.32122	1458.5	0.104429	832	0.935106	920	0.277957	1378	0.838606	2917	0	1245.5	0.0875751
young	Smooth_Muscle	Endothelial	Col6a2	Itga9_Itgb1	0.322815	1673.7	0.0598402	1467	0.557391	1601	0.173706	1886	0.875655	2169	0	1245.5	0.0523993
young	CAF	tumor	Timp3	Cd44	0.322815	1600.3	0.0557266	1552	0.371548	2169	0.360229	1061	0.882663	1974	0	1245.5	0.0491878
young	Lymphoid_T	Endothelial	Gnai2	S1pr1	0.323733	1294.7	0.0330362	2173	1.33512	510	0.276926	1381	0.915387	1164	0	1245.5	0.0302409
young	CAF	CAF	Adm	Ackr3	0.325803	1282.3	0.247799	235	0.369447	2173	0.451276	800	0.883424	1958	0	1245.5	0.218912
young	Endothelial	Myeloid	Hsp90b1	Tlr2	0.326553	1451.1	0.101838	851	0.634567	1426	0.241259	1559	0.875332	2174	0	1245.5	0.0891422
young	CAF	Smooth_Muscle	Cxcl12	Itgb1	0.327104	1486.9	0.0642699	1385	0.365836	2180	0.311046	1244	0.906946	1380	0	1245.5	0.0582894
young	Endothelial	Stromal_Pro-inflammatory	App	Aplp2	0.327305	1576.1	0.0329856	2175	0.688044	1326	0.315007	1223	0.885282	1911	0	1245.5	0.0292015
young	CAF	Endothelial	Edn1	Ednrb	0.328484	1373.1	0.264236	208	1.72188	333	0.224225	1630	0.796868	3449	0	1245.5	0.210561
young	tumor	Myeloid	Vim	Cd44	0.330325	1484.3	0.0411415	1909	0.523462	1691	0.119009	2179	0.948524	397	0	1245.5	0.0390237
young	Smooth_Muscle	Endothelial	Cthrc1	Fzd6	0.330499	1280.1	0.373962	100	1.08244	734	0.275212	1389	0.837625	2932	0	1245.5	0.31324
young	Lymphoid_B	Lymphoid_T	Tgfb1	Cxcr4	0.331084	1486.7	0.0329135	2180	0.754042	1225	0.359826	1063	0.892707	1720	0	1245.5	0.0293821
young	Stromal_Pro-inflammatory	Endothelial	Fn1	Flt4	0.33284	1475.2	0.120643	699	2.34024	197	0.0264594	2667	0.93055	791	0.763	3022	0.112265
young	Myeloid	Myeloid	Grn	Tnfrsf1b	0.333061	1432.5	0.0858231	1035	0.653353	1392	0.453396	793	0.85086	2697	0	1245.5	0.0730234
young	CAF	Lymphoid_NK	S100a4	Ccr5	0.333368	1512.7	0.0436531	1847	1.02333	802	0.256405	1486	0.875042	2183	0	1245.5	0.0381983
young	Myeloid	CAF	Itgb2	Thy1	0.334133	1733.1	0.0452799	1800	0.532043	1668	0.195831	1768	0.874946	2184	0	1245.5	0.0396174
young	Endothelial	Smooth_Muscle	Sema3f	Nrp1	0.335636	1334.5	0.114727	746	1.46694	435	0.274777	1395	0.842773	2851	0	1245.5	0.096689
young	tumor	Myeloid	Fam3c	Lamp1	0.335665	1728.5	0.0498457	1694	0.373896	2165	0.28433	1352	0.874943	2186	0	1245.5	0.0436122
young	Endothelial	Endothelial	Calr	Scarf1	0.338361	1184.4	0.152917	518	1.86061	284	0.212627	1685	0.87483	2189.5	0	1245.5	0.133777
young	CAF	CAF	Hspg2	Lrp1	0.340297	1453.3	0.072342	1240	0.361001	2192	0.40854	913	0.894644	1676	0	1245.5	0.0647204
young	Endothelial	tumor	Vim	Cd44	0.340297	1198.3	0.0326553	2192	0.610332	1471	0.532232	597	0.942584	486	0	1245.5	0.0307804
young	tumor	Myeloid	Gnai2	Cxcr2	0.341853	1597.9	0.0646754	1380	0.805122	1135	0.117497	2194	0.880654	2035	0	1245.5	0.0569567
young	Endothelial	Endothelial	Adam15	Itga9	0.343308	1340.9	0.450514	53	1.20666	610	0.231691	1602	0.819417	3194	0	1245.5	0.369159
young	Myeloid	tumor	Pkm	Cd44	0.343414	1375.9	0.0325421	2196	0.584285	1527	0.451828	796	0.9177	1115	0	1245.5	0.0298639
young	Myeloid	CAF	Ptpn6	Egfr	0.346069	1433.3	0.14153	569	0.644088	1407	0.338585	1139	0.844699	2806	0	1245.5	0.11955
young	Lymphoid_B	Lymphoid_NK	Icosl	Cd28	0.346949	1289.5	0.258444	217	1.04227	780	0.272361	1408	0.845193	2797	0	1245.5	0.218435
young	CAF	Myeloid	Gnai2	Cxcr2	0.347341	1638.9	0.0576903	1513	0.77025	1192	0.143538	2043	0.874516	2201	0	1245.5	0.0504511
young	Endothelial	tumor	Lamb1	Itga6_Itgb4	0.347829	1432.9	0.120632	700	0.643814	1409	0.272333	1409	0.865055	2401	0	1245.5	0.104353
young	tumor	tumor	Cdh1	Ptprf	0.349599	1715.1	0.450208	54	0.573929	1563	0.155459	1973	0.738131	3740	0	1245.5	0.332313
young	Smooth_Muscle	Endothelial	Col12a1	Itga1_Itgb1	0.352255	1404.1	0.0993507	875	0.811089	1131	0.271704	1414	0.867785	2355	0	1245.5	0.086215
young	Smooth_Muscle	tumor	Gnai2	Igf1r	0.353699	1780.5	0.0334867	2160	0.48373	1800	0.255899	1488	0.873999	2209	0	1245.5	0.0292673
young	Smooth_Muscle	tumor	Col6a2	Itga3_Itgb1	0.354501	1778.5	0.0505205	1669	0.401419	2087	0.213734	1681	0.873984	2210	0	1245.5	0.0441541
young	Endothelial	tumor	App	Lrp1	0.355304	1813.5	0.0345609	2130	0.519165	1699	0.194103	1782	0.873899	2211	0	1245.5	0.0302028
young	CAF	Myeloid	Spon2	Itgam	0.355883	1430.7	0.449504	55	0.846833	1063	0.232117	1600	0.82017	3190	0	1245.5	0.36867
young	Myeloid	CAF	Mif	Ackr3	0.356108	1287.5	0.0500656	1682	0.353819	2212	0.490622	681	0.937619	617	0	1245.5	0.0469424
young	tumor	Endothelial	Vcam1	Itga9_Itgb1	0.357616	1364.3	0.111248	773	0.822679	1111	0.27042	1420	0.871661	2272	0	1245.5	0.0969706
young	CAF	Endothelial	Lamb2	Itga9_Itgb1	0.360317	1356.3	0.155657	505	0.732298	1251	0.269428	1423	0.86778	2357	0	1245.5	0.135076
young	tumor	CAF	Fn1	Sdc2	0.360317	1373.9	0.0616321	1423	0.350196	2225	0.319987	1207	0.931071	769	0	1245.5	0.0573839
young	Myeloid	Lymphoid_NK	Itgb2	Thy1	0.362594	1778.5	0.0441713	1829	0.523863	1689	0.169143	1909	0.873583	2220	0	1245.5	0.0385874
young	Lymphoid_NK	Endothelial	Itgb2	Thy1	0.363411	1605.1	0.0440837	1833	0.828021	1101	0.225878	1625	0.873474	2221	0	1245.5	0.038506
young	CAF	Endothelial	Igf1	Insr	0.365759	1290.9	0.385411	88	1.08137	735	0.268202	1429	0.836359	2957	0	1245.5	0.322342
young	CAF	Lymphoid_NK	Cxcl12	Itga4	0.365759	1346.9	0.142135	563	0.633471	1429	0.333234	1153	0.868203	2344	0	1245.5	0.123402
young	tumor	Endothelial	Lgals3bp	Itgb1	0.365873	1668.3	0.0319674	2224	0.58084	1539	0.289295	1334	0.881884	1999	0	1245.5	0.0281915
young	tumor	Lymphoid_NK	F11r	Itgal_Itgb2	0.366672	1544.9	0.0649541	1378	1.12954	679	0.268192	1430	0.834192	2992	0	1245.5	0.0541842
young	CAF	Myeloid	Cxcl12	Cxcr4	0.368347	1643.1	0.0585431	1498	0.386327	2121	0.342862	1124	0.873253	2227	0	1245.5	0.051123
young	CAF	Myeloid	Thbs2	Cd47	0.368501	1380.9	0.0889752	992	0.346494	2237	0.381353	998	0.904812	1432	0	1245.5	0.0805059
young	CAF	Lymphoid_T	Cxcl12	Cd4	0.369418	1306.1	0.211073	323	0.62924	1433	0.359115	1069	0.862758	2460	0	1245.5	0.182105
young	CAF	Smooth_Muscle	Vcan	Itgb1	0.370835	1630.3	0.066629	1340	0.348687	2230	0.239069	1574	0.890947	1762	0	1245.5	0.059363
young	Lymphoid_B	Endothelial	Tgfb1	Tgfbr3	0.371667	1613.3	0.0574825	1514	0.556506	1605	0.259071	1471	0.873098	2231	0	1245.5	0.0501878
young	Endothelial	Myeloid	Cfh	Itgam	0.373101	1424.5	0.208743	331	0.845896	1066	0.266907	1437	0.830651	3043	0	1245.5	0.173393
young	Stromal_Pro-inflammatory	CAF	Hsp90b1	Lrp1	0.373336	1331.7	0.0604027	1452	0.34775	2233	0.385053	982	0.932218	746	0	1245.5	0.0563085
young	tumor	tumor	Fn1	Sdc2	0.374172	1418.7	0.0609345	1441	0.347473	2234	0.27487	1392	0.930705	781	0	1245.5	0.0567121
young	tumor	Endothelial	Mif	Ackr3	0.375011	1611.9	0.0334984	2159	0.347277	2235	0.255341	1489	0.924782	931	0	1245.5	0.0309788
young	CAF	tumor	App	Gpc1	0.377534	1507.5	0.0816661	1096	0.539116	1652	0.296654	1306	0.872871	2238	0	1245.5	0.0712839
young	CAF	Lymphoid_NK	Thbs2	Itga4	0.37774	1419.5	0.203271	346	0.626308	1442	0.274972	1391	0.852279	2673	0	1245.5	0.173244
young	Lymphoid_T	Endothelial	Ybx1	Notch1	0.38092	1465.1	0.0519162	1630	1.13853	666	0.109446	2242	0.900584	1542	0	1245.5	0.046755
young	CAF	Lymphoid_B	Il11ra1	Cd40	0.382417	1404.3	0.327056	132	0.684339	1334	0.264028	1447	0.841744	2863	0	1245.5	0.275298
young	Stromal_Pro-inflammatory	tumor	Bsg	Slc16a1	0.382622	1816.3	0.0512784	1647	0.407696	2067	0.175209	1878	0.872659	2244	0	1245.5	0.0447485
young	Endothelial	Lymphoid_B	Thbs1	Cd47	0.383475	1703.7	0.0315817	2245	0.55821	1600	0.218719	1655	0.890519	1773	0	1245.5	0.0281241
young	Lymphoid_B	Lymphoid_NK	Gnai2	Ccr5	0.385187	1609.3	0.0411328	1910	1.04875	771	0.177259	1873	0.872582	2247	0	1245.5	0.0358917
young	tumor	Endothelial	Ybx1	Notch1	0.386045	1459.3	0.0526793	1614	1.14382	663	0.108879	2248	0.901236	1526	0	1245.5	0.0474765
young	tumor	tumor	Lamc2	Itga6_Itgb4	0.386186	1416.3	0.268995	200	0.763035	1209	0.263084	1451	0.835188	2976	0	1245.5	0.224661
young	Myeloid	Myeloid	Il1f9	Ifnar1	0.387132	1435.7	0.218189	301	0.929508	929	0.262749	1452	0.814778	3251	0	1245.5	0.177776
young	Endothelial	CAF	Icam1	Egfr	0.38808	1526.1	0.174512	427	0.6651	1368	0.262464	1453	0.823369	3137	0	1245.5	0.143687
young	Endothelial	Endothelial	Apoe	Abca1	0.388627	1779.3	0.0314827	2251	0.873815	1010	0.1265	2140	0.872501	2250	0	1245.5	0.0274687
young	Stromal_Pro-inflammatory	Smooth_Muscle	Lgals1	Itgb1	0.389029	1206.1	0.025294	2481	0.621646	1454	0.480237	704	0.963229	146	0	1245.5	0.0243639
young	Endothelial	CAF	Gas6	Axl	0.389491	1350.3	0.259677	212	0.458977	1884	0.331903	1158	0.872463	2252	0	1245.5	0.226559
young	CAF	Stromal_Pro-inflammatory	Fbln1	Itgb1	0.390357	1484.9	0.0835576	1074	0.341109	2253	0.276142	1385	0.903325	1467	0	1245.5	0.0754797
young	CAF	tumor	Lamc1	Cd44	0.392093	1679.1	0.0684933	1306	0.353529	2215	0.280373	1374	0.872324	2255	0	1245.5	0.0597484
young	CAF	Myeloid	Cd47	Sirpa	0.393398	1859.7	0.0521035	1628.5	0.383468	2134.5	0.144782	2033.5	0.872285	2256.5	0	1245.5	0.0454491
young	Myeloid	CAF	Sirpa	Cd47	0.393398	1859.7	0.0521035	1628.5	0.383468	2134.5	0.144782	2033.5	0.872285	2256.5	0	1245.5	0.0454491
young	Endothelial	Lymphoid_NK	Lamc1	Itga1	0.393798	1542.1	0.105913	820	0.619399	1459	0.28402	1353	0.843599	2833	0	1245.5	0.089348
young	CAF	Smooth_Muscle	App	Rpsa	0.394757	1257.9	0.0239127	2539	0.618894	1460	0.448149	810	0.957021	235	0	1245.5	0.022885
young	Stromal_Pro-inflammatory	Myeloid	Col6a1	Cd44	0.395582	1804.3	0.0599502	1464	0.378069	2153	0.171198	1900	0.872128	2259	0	1245.5	0.0522842
young	CAF	Lymphoid_B	Plau	Plaur	0.396459	1487.7	0.11513	743	0.480193	1817	0.280399	1373	0.872102	2260	0	1245.5	0.100405
young	Myeloid	Myeloid	Mif	Cd74_Cxcr4	0.397243	1284.9	0.0198131	2731	0.470359	1847	0.691287	370	0.957258	231	0	1245.5	0.0189663
young	CAF	Lymphoid_T	Mmp2	Pecam1	0.397337	1685.9	0.0312901	2261	0.443909	1954	0.470641	745	0.873323	2224	0	1245.5	0.0273263
young	CAF	Lymphoid_NK	Vcan	Itga4	0.397642	1493.7	0.147352	539	0.616322	1463	0.261257	1460	0.846669	2761	0	1245.5	0.124759
young	Stromal_Pro-inflammatory	tumor	Timp1	Cd63	0.398216	1760.5	0.033295	2166	0.338074	2262	0.208178	1710	0.905314	1419	0	1245.5	0.0301424
young	Lymphoid_B	Lymphoid_T	Icosl	Icos	0.399684	1630.5	0.438371	62	0.838054	1083	0.143415	2044	0.751465	3718	0	1245.5	0.329421
young	Endothelial	Lymphoid_NK	Adam15	Itgb1	0.39998	1706.1	0.0502129	1678	0.647237	1401	0.162623	1942	0.871903	2264	0	1245.5	0.0437808
young	Stromal_Pro-inflammatory	Myeloid	Hbegf	Cd9	0.39998	1870.7	0.0388199	1986	0.337183	2264	0.194331	1778	0.878686	2080	0	1245.5	0.0341105
young	tumor	tumor	Lama5	Itga6_Itgb1	0.400541	1465.5	0.114908	744	0.66834	1364	0.260631	1466	0.860534	2508	0	1245.5	0.0988825
young	Stromal_Pro-inflammatory	tumor	Vim	Cd44	0.400864	1291.7	0.0312256	2265	0.56272	1592	0.436008	843	0.94136	513	0	1245.5	0.0293945
young	CAF	Lymphoid_NK	Fbn1	Itgb1	0.40175	1298.1	0.0502642	1676	0.336775	2266	0.610847	469	0.928828	834	0	1245.5	0.0466868
young	Endothelial	Endothelial	Timp2	Itgb1	0.40175	1584.9	0.0311852	2266	0.493152	1773	0.191144	1800	0.928558	840	0	1245.5	0.0289572
young	Stromal_Pro-inflammatory	Endothelial	Col12a1	Itga1_Itgb1	0.402481	1435.1	0.0951282	918	0.801437	1146	0.260193	1468	0.865273	2398	0	1245.5	0.0823119
young	Endothelial	tumor	Hspg2	Lrp1	0.403526	1627.3	0.0463277	1777	0.689836	1321	0.247927	1525	0.87172	2268	0	1245.5	0.0403848
young	Endothelial	Smooth_Muscle	App	Aplp2	0.404416	1613.5	0.0311601	2269	0.678195	1344	0.314168	1226	0.882359	1983	0	1245.5	0.0274944
young	Myeloid	Lymphoid_B	Tgm2	Itga4	0.409322	1663.1	0.0594771	1475	0.76504	1205	0.288058	1337	0.829802	3053	0	1245.5	0.0493542
young	Lymphoid_B	Smooth_Muscle	Tgfb1	Itgb1	0.410305	1586.3	0.0260335	2453	0.606362	1476	0.269101	1425	0.909014	1332	0	1245.5	0.0236648
young	CAF	Myeloid	App	Fpr2	0.41129	1364.7	0.153147	514	0.857218	1039	0.258357	1477	0.858881	2548	0	1245.5	0.131535
young	Lymphoid_T	Endothelial	Apoe	Scarb1	0.4125	1524.3	0.058458	1500	1.24783	583	0.147638	2015	0.87153	2278	0	1245.5	0.0509479
young	Endothelial	Endothelial	Sema3a	Nrp1_Plxna2	0.413265	1342.7	0.19847	353	1.399	474	0.25806	1479	0.821943	3162	0	1245.5	0.163131
young	Myeloid	Myeloid	Ccl2	Ccr2	0.413265	1578.9	0.0727203	1234	0.605073	1479	0.360818	1057	0.840717	2879	0	1245.5	0.0611372
young	Smooth_Muscle	Endothelial	Sema3a	Nrp1_Plxna2	0.414255	1378.9	0.17869	412	1.35473	497	0.257673	1480	0.81413	3260	0	1245.5	0.145477
young	Smooth_Muscle	Endothelial	Calr	Scarf1	0.414769	1224.8	0.143906	555	1.82962	294	0.19928	1749	0.871466	2280.5	0	1245.5	0.125409
young	CAF	Smooth_Muscle	Spon2	Itgb1	0.416135	1682.7	0.101768	853	0.332131	2282	0.186345	1826	0.874017	2207	0	1245.5	0.0889468
young	Myeloid	CAF	Tgfb1	Tgfbr3	0.416135	1572.1	0.0557284	1551	0.505693	1737	0.3664	1045	0.871371	2282	0	1245.5	0.0485601
young	Endothelial	Smooth_Muscle	Tgm2	Sdc4	0.416239	1463.5	0.0591473	1482	0.980208	845	0.282244	1363	0.866447	2382	0	1245.5	0.0512479
young	CAF	Endothelial	Col4a1	Itga3_Itgb1	0.417047	1617.1	0.0308238	2283	0.480717	1812	0.302753	1280	0.903342	1465	0	1245.5	0.0278444
young	CAF	CAF	Serpine1	Lrp1	0.417962	1546.3	0.0745284	1206	0.331208	2284	0.404129	927	0.879348	2069	0	1245.5	0.0655364
young	Lymphoid_B	Lymphoid_NK	B2m	Cd247	0.417962	1518.9	0.0308049	2284	0.597386	1501	0.144895	2032	0.940621	532	0	1245.5	0.0289757
young	Myeloid	tumor	C1qb	Lrp1	0.41823	1486.5	0.0589935	1484	0.647828	1400	0.485118	693	0.855765	2610	0	1245.5	0.0504846
young	tumor	Lymphoid_NK	Lgals1	Itgb1	0.41823	1260.5	0.0178817	2824	0.601546	1484	0.583613	503	0.95657	246	0	1245.5	0.0171051
young	Lymphoid_B	Endothelial	Selplg	Esam	0.418354	1359.3	0.0382842	2005	3.07722	65	0.350121	1096	0.866416	2385	0	1245.5	0.03317
young	CAF	tumor	Lama2	Itga6_Itgb1	0.418877	1523.5	0.124691	677	0.444286	1951	0.261573	1459	0.871344	2285	0	1245.5	0.108648
young	tumor	Lymphoid_NK	Thbs1	Cd47	0.418877	1719.3	0.0307195	2285	0.476499	1828	0.267791	1431	0.889162	1807	0	1245.5	0.0273146
young	Myeloid	Myeloid	Ccl2	Ccr9	0.420227	1440.3	0.224104	290	0.601161	1486	0.382424	993	0.820287	3187	0	1245.5	0.18383
young	tumor	Endothelial	Thbs1	Itga3_Itgb1	0.420714	1726.1	0.0464956	1772	0.509417	1729	0.233319	1597	0.871315	2287	0	1245.5	0.0405123
young	CAF	tumor	App	Aplp2	0.420714	1818.3	0.0306421	2287	0.386159	2124	0.268936	1426	0.881486	2009	0	1245.5	0.0270106
young	Endothelial	CAF	Psap	Ar	0.421634	1581.1	0.0937472	932	0.330701	2288	0.216418	1666	0.890486	1774	0	1245.5	0.0834806
young	Endothelial	Lymphoid_B	Gnai2	S1pr1	0.42223	1305.7	0.0243139	2517	1.09227	718	0.552194	560	0.902734	1488	0	1245.5	0.0219489
young	Lymphoid_B	Smooth_Muscle	Tgfb1	Cav1	0.425333	1661.3	0.0303846	2292	0.774189	1187	0.293941	1315	0.871735	2267	0	1245.5	0.0264873
young	Smooth_Muscle	Endothelial	Col1a1	Cd36	0.425389	1341.4	0.117296	727	1.67915	349	0.166219	1925	0.927473	869	0.174	2837	0.108789
young	CAF	CAF	Fn1	Sdc2	0.426255	1290.3	0.0588423	1492	0.314465	2336	0.551013	561	0.92957	817	0	1245.5	0.054698
young	tumor	tumor	Col18a1	Gpc1	0.427265	1645.5	0.0676996	1321	0.643188	1412	0.254848	1493	0.847073	2756	0	1245.5	0.0573465
young	Endothelial	Smooth_Muscle	Thbs1	Sdc4	0.427265	1630.1	0.0588162	1493	0.657757	1385	0.269729	1422	0.856073	2605	0	1245.5	0.050351
young	Smooth_Muscle	tumor	Gnai2	Unc5b	0.428124	1598.1	0.0494856	1702	0.654588	1390	0.283034	1358	0.870856	2295	0	1245.5	0.0430948
young	Endothelial	Myeloid	Anxa2	Tlr2	0.429057	1662.3	0.0669175	1335	0.573907	1564	0.177614	1871	0.870774	2296	0	1245.5	0.05827
young	Smooth_Muscle	Endothelial	Col6a1	Itga3_Itgb1	0.429992	1770.3	0.0536801	1589	0.327301	2297	0.144299	2035	0.894152	1685	0	1245.5	0.0479982
young	Myeloid	tumor	Apoe	Lrp1	0.432808	1352.3	0.0302318	2300	0.583116	1532	1.09772	153	0.901167	1531	0	1245.5	0.0272439
young	tumor	Lymphoid_T	Hbegf	Cd82	0.43336	1643.1	0.0594506	1477	0.625234	1445	0.25247	1499	0.858758	2549	0	1245.5	0.0510537
young	CAF	CAF	Calr	Lrp1	0.433749	1366.3	0.0530251	1604	0.325694	2301	0.424042	874	0.929995	807	0	1245.5	0.049313
young	Myeloid	Lymphoid_T	Cd48	Cd2	0.433749	1490.5	0.0365265	2058	0.907342	958	0.417286	890	0.870629	2301	0	1245.5	0.031801
young	CAF	Myeloid	Cfh	Itgam	0.434382	1448.7	0.203426	344	0.838002	1084	0.252151	1500	0.828828	3070	0	1245.5	0.168605
young	Stromal_Pro-inflammatory	Endothelial	Gnai2	F2r	0.434693	1701.3	0.0301859	2302	0.644708	1405	0.205458	1722	0.888102	1832	0	1245.5	0.0268082
young	Stromal_Pro-inflammatory	Endothelial	Sema3a	Nrp1_Plxna2	0.435405	1402.7	0.169601	448	1.33439	511	0.251467	1501	0.810148	3308	0	1245.5	0.137402
young	Smooth_Muscle	Smooth_Muscle	Gnai2	Cav1	0.435405	1564.3	0.0238299	2544	0.715066	1285	0.310054	1246	0.902215	1501	0	1245.5	0.0214997
young	tumor	tumor	Lamc2	Cd151	0.436429	1492.9	0.165529	462	0.682747	1337	0.251403	1502	0.838535	2918	0	1245.5	0.138802
young	CAF	Lymphoid_B	Vcan	Sell	0.437533	1519.5	0.0861554	1031	0.513972	1709	0.29625	1307	0.870462	2305	0	1245.5	0.0749951
young	CAF	tumor	Fn1	Sdc2	0.439513	1316.3	0.0581763	1505	0.311742	2354	0.505895	652	0.929196	825	0	1245.5	0.0540572
young	Stromal_Pro-inflammatory	Lymphoid_T	Mif	Cd74_Cxcr4	0.439513	1453.1	0.0150026	2960	0.764956	1206	0.250921	1505	0.951192	349	0	1245.5	0.0142704
young	Endothelial	Myeloid	Pkm	Cd44	0.440387	1696.1	0.0299419	2308	0.488222	1791	0.161823	1946	0.9145	1190	0	1245.5	0.0273818
young	Myeloid	Endothelial	Tgm2	Itga9	0.441576	1454.5	0.188056	386	1.00302	816	0.250696	1507	0.809356	3318	0	1245.5	0.152204
young	tumor	Myeloid	Copa	Cd74	0.442299	1263.9	0.0299377	2310	0.574538	1557	0.97029	197	0.921626	1010	0	1245.5	0.0275913
young	tumor	Lymphoid_NK	Gnai2	S1pr4	0.443257	1880.9	0.0315289	2248	0.697376	1310	0.102154	2290	0.870095	2311	0	1245.5	0.0274331
young	Lymphoid_NK	Smooth_Muscle	Tgfb1	Lpp	0.445178	1376.3	0.0547494	1571	0.961628	869	0.419588	883	0.869975	2313	0	1245.5	0.0476306
young	CAF	Lymphoid_NK	Lamc1	Itga1	0.445722	1590.7	0.099267	879	0.592029	1511	0.271833	1412	0.839277	2906	0	1245.5	0.0833124
young	Stromal_Pro-inflammatory	tumor	Mif	Cd44_Cd74	0.445722	1409.1	0.0189406	2773	0.730096	1254	0.249958	1511	0.955268	262	0	1245.5	0.0180933
young	tumor	Myeloid	Lamb1	Cd44	0.446142	1656.5	0.0645068	1381	0.488632	1789	0.242426	1553	0.869951	2314	0	1245.5	0.0561177
young	CAF	CAF	Anxa1	Egfr	0.447106	1406.1	0.131978	634	0.322227	2315	0.398002	940	0.885682	1896	0	1245.5	0.11689
young	CAF	Lymphoid_NK	Gnai2	Ccr5	0.450011	1646.7	0.0389978	1981	1.03298	793	0.1719	1896	0.86959	2318	0	1245.5	0.0339121
young	CAF	Stromal_Pro-inflammatory	Cxcl12	Itgb1	0.450982	1591.5	0.0573179	1517	0.320778	2319	0.281197	1367	0.902002	1509	0	1245.5	0.0517008
young	Myeloid	Stromal_Pro-inflammatory	Tgm2	Itgb1	0.450982	1747.3	0.0297602	2319	0.553444	1615	0.2312	1606	0.883562	1951	0	1245.5	0.026295
young	CAF	Lymphoid_NK	App	Lrp10	0.45293	1734.3	0.0454379	1799	0.494605	1768	0.245782	1538	0.869484	2321	0	1245.5	0.0395075
young	CAF	Endothelial	Spon2	Itga5	0.455145	1453.9	0.378145	95	0.694948	1311	0.248565	1520	0.826918	3098	0	1245.5	0.312695
young	Endothelial	Endothelial	Col1a1	Cd93	0.455512	1862	0.040429	1940	3.02856	71	-0.0105157	2774	0.898525	1591	0.465	2934	0.0363264
young	Lymphoid_T	Lymphoid_B	Tgfb1	Cxcr4	0.455865	1539.3	0.0296766	2324	0.837755	1085	0.32217	1196	0.887647	1846	0	1245.5	0.0263424
young	Stromal_Pro-inflammatory	Myeloid	Hbegf	Cd44	0.4562	1548.1	0.084548	1055	0.586006	1521	0.262162	1455	0.862518	2464	0	1245.5	0.0729242
young	CAF	tumor	Col4a1	Itga3_Itgb1	0.45783	1539.5	0.0296617	2326	0.567573	1579	0.371031	1029	0.901651	1518	0	1245.5	0.0267445
young	Lymphoid_B	Endothelial	Arf1	Insr	0.458815	1579.3	0.0570824	1526	0.9576	875	0.166444	1923	0.869246	2327	0	1245.5	0.0496186
young	CAF	CAF	Fbn1	Itgb1	0.459802	1335.3	0.0462907	1779	0.316092	2328	0.635304	427	0.926057	897	0	1245.5	0.0428679
young	Lymphoid_B	Myeloid	Ccl5	Ccrl2	0.460436	1323.3	0.0231114	2579	1.04475	776	0.594849	491	0.901248	1525	0	1245.5	0.0208291
young	tumor	CAF	S100a4	Egfr	0.462772	1852.1	0.0671001	1330	0.315776	2331	0.115182	2208	0.876339	2146	0	1245.5	0.0588024
young	tumor	tumor	Thbs1	Itga3_Itgb1	0.462772	1635.3	0.0447427	1815	0.596273	1504	0.301598	1281	0.869145	2331	0	1245.5	0.0388879
young	Stromal_Pro-inflammatory	Endothelial	Gnai2	Unc5b	0.465758	1747.3	0.0478619	1740	0.585335	1523	0.172437	1894	0.868969	2334	0	1245.5	0.0415905
young	CAF	Stromal_Pro-inflammatory	Lpl	Lrp1	0.465767	1460.9	0.123048	681	0.201147	2720	0.341314	1128	0.901173	1530	0	1245.5	0.110887
young	Smooth_Muscle	Endothelial	Col6a2	Itga3_Itgb1	0.466756	1876.9	0.0524997	1620	0.314563	2335	0.145456	2028	0.876085	2156	0	1245.5	0.0459942
young	Lymphoid_B	Lymphoid_T	Cd48	Cd2	0.466756	1539.9	0.0354036	2100	0.897513	976	0.366765	1043	0.86886	2335	0	1245.5	0.0307608
young	CAF	Lymphoid_T	Vcan	Sell	0.467757	1515.7	0.0836165	1072	0.50008	1752	0.326887	1173	0.868766	2336	0	1245.5	0.0726432
young	CAF	Endothelial	Plau	Itga5	0.467911	1467.7	0.241488	248	0.676711	1349	0.246753	1532	0.835767	2964	0	1245.5	0.201828
young	Lymphoid_B	Lymphoid_T	H2-DMb1	Cd4	0.470061	1436.9	0.155846	503	0.799769	1148	0.24665	1534	0.8471	2754	0	1245.5	0.132017
young	CAF	Myeloid	Thy1	Itgam_Itgb2	0.470768	1642.9	0.0614352	1432	0.656784	1386	0.189169	1812	0.868579	2339	0	1245.5	0.0533614
young	Lymphoid_T	tumor	Ccl5	Sdc1	0.470768	1745.1	0.0293247	2339	0.511742	1718	0.322325	1195	0.873237	2228	0	1245.5	0.0256074
young	Lymphoid_NK	Myeloid	Icam1	Itgam_Itgb2	0.471139	1603.3	0.0773828	1163	0.884194	999	0.24627	1535	0.828447	3074	0	1245.5	0.0641076
young	CAF	Endothelial	App	Tspan15	0.472218	1309.1	0.166129	461	1.77373	309	0.246092	1536	0.834084	2994	0	1245.5	0.138565
young	CAF	Smooth_Muscle	Plau	Itgb1	0.472784	1765.9	0.0649901	1377	0.313893	2341	0.184533	1838	0.880806	2028	0	1245.5	0.0572437
young	Lymphoid_NK	Lymphoid_NK	Il16	Ccr5	0.473299	1376.1	0.192857	374	1.38916	480	0.24601	1537	0.815407	3244	0	1245.5	0.157257
young	Endothelial	CAF	Serpine1	Itgb5	0.473299	1360.5	0.158984	491	0.580889	1537	0.378115	1008	0.859962	2521	0	1245.5	0.136721
young	Lymphoid_T	tumor	Calr	Itga3	0.473795	1885.5	0.0392001	1972	0.434924	1983	0.0953556	2342	0.886078	1885	0	1245.5	0.0347343
young	tumor	CAF	Lgals1	Itgb1	0.474381	1282.9	0.0164681	2886	0.580863	1538	0.60807	473	0.954827	272	0	1245.5	0.0157242
young	CAF	Endothelial	Lamb2	Itga3_Itgb1	0.474807	1507.7	0.136563	605	0.48947	1785	0.241178	1560	0.868233	2343	0	1245.5	0.118569
young	CAF	Myeloid	Spon2	Itgb2	0.476551	1526.7	0.180658	406	0.59735	1502	0.245442	1540	0.837365	2940	0	1245.5	0.151276
young	Stromal_Pro-inflammatory	Endothelial	Fn1	Robo4	0.477661	1577.8	0.12088	695	2.46055	172	-0.0925629	3012	0.925772	909	0.946	3101	0.111907
young	Endothelial	Endothelial	Col1a2	Cd93	0.48015	2024	0.0305236	2289	2.98608	75	-0.168924	3170	0.900909	1536	0.848	3050	0.027499
young	Endothelial	Smooth_Muscle	Icam1	Cav1	0.482004	1576.7	0.05615	1545	0.871998	1016	0.275529	1387	0.851502	2690	0	1245.5	0.0478118
young	Smooth_Muscle	Endothelial	Col1a2	Itga3_Itgb1	0.486058	1488.9	0.0623979	1413	0.404286	2078	0.0928915	2354	0.950776	354	0	1245.5	0.0593264
young	Endothelial	tumor	Thbs1	Cd47	0.486058	1820.3	0.0290088	2354	0.539548	1651	0.156595	1969	0.886307	1882	0	1245.5	0.0257107
young	Endothelial	Endothelial	Kitl	Kit	0.486293	1474.9	0.406525	76	1.28397	552	0.166015	1926	0.782703	3575	0	1245.5	0.318188
young	CAF	tumor	Thbs3	Itga3_Itgb1	0.486395	1412.1	0.155911	502	0.57678	1549	0.306704	1262	0.860824	2502	0	1245.5	0.134212
young	Endothelial	Lymphoid_NK	Lamb1	Itga1	0.487497	1533.1	0.107074	808	0.719893	1271	0.242716	1550	0.845476	2791	0	1245.5	0.0905286
young	Stromal_Pro-inflammatory	Stromal_Pro-inflammatory	Lgals1	Itgb1	0.487497	1273.1	0.0225579	2598	0.576589	1550	0.450388	803	0.961147	169	0	1245.5	0.0216815
young	CAF	CAF	Pam	Dpp4	0.488126	1524.1	0.1692	450	0.320894	2318	0.309281	1251	0.867782	2356	0	1245.5	0.146829
young	Stromal_Pro-inflammatory	Lymphoid_NK	Gnai2	F2r	0.488126	1744.1	0.0288852	2356	0.619685	1457	0.195545	1770	0.885895	1892	0	1245.5	0.0255893
young	CAF	tumor	Lamb2	Itga3_Itgb1	0.489706	1415.1	0.131415	639	0.576327	1552	0.309456	1250	0.866019	2389	0	1245.5	0.113808
young	Lymphoid_B	CAF	Apoe	Sdc2	0.490202	1807.3	0.0379088	2014	0.309593	2358	0.24713	1529	0.885965	1890	0	1245.5	0.0335858
young	Myeloid	Endothelial	Anxa1	Dysf	0.492284	1357.1	0.0767926	1171	2.48008	167	0.0920866	2360	0.887842	1842	0	1245.5	0.0681797
young	CAF	Lymphoid_B	C3	Cd81	0.492284	1314.1	0.0439014	1839	0.309574	2360	0.889498	234	0.926418	892	0	1245.5	0.040671
young	tumor	tumor	Lamc2	Cd44	0.493032	1493.9	0.164744	464	0.600613	1488	0.242006	1555	0.849833	2717	0	1245.5	0.140005
young	Stromal_Pro-inflammatory	tumor	Vegfa	Itgb1	0.495421	1751.9	0.0484518	1728	0.448947	1926	0.253565	1497	0.867516	2363	0	1245.5	0.0420328
young	CAF	Lymphoid_T	Lgals1	Ptprc	0.496372	1394.1	0.0199252	2726	0.574416	1558	0.312116	1241	0.95919	200	0	1245.5	0.0191121
young	Lymphoid_NK	Myeloid	Il16	Cd9	0.49647	1709.3	0.0524297	1622	0.538572	1653	0.217335	1662	0.867442	2364	0	1245.5	0.0454797
young	CAF	Myeloid	Lamb2	Cd44	0.498607	1438.9	0.182309	403	0.574197	1560	0.28844	1336	0.853294	2650	0	1245.5	0.155563
young	Endothelial	CAF	Adam15	Itgb1	0.499628	1731.3	0.0462435	1781	0.626554	1440	0.18708	1823	0.867234	2367	0	1245.5	0.0401039
young	tumor	tumor	Timp1	Cd63	0.499628	1876.5	0.0290155	2353	0.307124	2367	0.182551	1846	0.899251	1571	0	1245.5	0.0260922
young	Lymphoid_T	Lymphoid_NK	Il16	Ccr5	0.499727	1440.7	0.162761	476	1.32353	517	0.240992	1561	0.802295	3404	0	1245.5	0.130583
young	Lymphoid_B	tumor	Apoe	Sdc2	0.500685	1857.3	0.0374797	2028	0.30687	2368	0.202012	1738	0.885389	1907	0	1245.5	0.0331841
young	Lymphoid_NK	Myeloid	Thy1	Itgam_Itgb2	0.502803	1684.7	0.0599312	1466	0.648605	1399	0.16248	1943	0.867158	2370	0	1245.5	0.0519698
young	CAF	tumor	Timp1	Cd63	0.502803	1814.3	0.0289193	2355	0.306428	2370	0.24819	1524	0.8991	1577	0	1245.5	0.0260013
young	tumor	tumor	H2-K1	Aplp2	0.504224	1493.1	0.0206429	2692	0.573692	1565	0.260597	1467	0.94209	496	0	1245.5	0.0194475
young	CAF	Endothelial	Lama2	Itga1	0.506482	1352.7	0.330071	129	0.919409	945	0.240316	1567	0.840769	2877	0	1245.5	0.277514
young	Stromal_Pro-inflammatory	CAF	Calr	Lrp1	0.50706	1447.3	0.0505828	1668	0.30594	2374	0.348537	1104	0.928444	845	0	1245.5	0.0469633
young	Lymphoid_B	Lymphoid_NK	Gnai2	S1pr4	0.5135	1877.7	0.0296633	2325	0.678271	1343	0.133553	2095	0.866609	2380	0	1245.5	0.0257065
young	CAF	Smooth_Muscle	C4b	Nrp1	0.51458	1511.3	0.0929349	943	0.396891	2093	0.41629	894	0.866537	2381	0	1245.5	0.0805315
young	tumor	Lymphoid_NK	Vcam1	Itga4_Itgb7	0.51558	1510.1	0.119176	712	0.769024	1195	0.23857	1575	0.843951	2823	0	1245.5	0.100579
young	CAF	Lymphoid_NK	Timp2	Itgb1	0.515661	1484.7	0.0301911	2301	0.304302	2382	0.5177	627	0.927476	868	0	1245.5	0.0280015
young	CAF	Stromal_Pro-inflammatory	Vcan	Itgb1	0.51783	1745.3	0.0594218	1479	0.30363	2384	0.20922	1705	0.88526	1913	0	1245.5	0.0526037
young	Endothelial	Lymphoid_B	Tgfb1	Cxcr4	0.51783	1588.9	0.028058	2384	0.822008	1112	0.303059	1277	0.88482	1926	0	1245.5	0.0248262
young	Stromal_Pro-inflammatory	CAF	Serpine1	Lrp1	0.521096	1685.1	0.0647571	1379	0.302605	2387	0.336733	1144	0.871692	2270	0	1245.5	0.0564483
young	Lymphoid_B	CAF	Tgfb1	Egfr	0.52132	1576.1	0.0944339	924	0.56729	1580	0.280875	1372	0.846745	2759	0	1245.5	0.0799614
young	CAF	Lymphoid_NK	Nid1	Itgb1	0.524379	1489.3	0.0415464	1896	0.300972	2390	0.449259	806	0.917968	1109	0	1245.5	0.0381383
young	Lymphoid_B	Lymphoid_NK	Il16	Ccr5	0.524784	1479.7	0.14598	546	1.28693	550	0.23699	1583	0.793523	3474	0	1245.5	0.115838
young	Smooth_Muscle	tumor	Timp2	Itgb1	0.525477	1730.9	0.03235	2205	0.300927	2391	0.150677	1998	0.929765	815	0	1245.5	0.0300779
young	tumor	Myeloid	Mmp9	Itgam	0.527102	1423.3	0.242487	244	0.965634	864	0.235868	1585	0.821155	3178	0	1245.5	0.199119
young	Lymphoid_T	Lymphoid_NK	Gnai2	Ccr5	0.529887	1754.9	0.0364092	2062	1.01387	810	0.106768	2262	0.865645	2395	0	1245.5	0.0315175
young	Stromal_Pro-inflammatory	Myeloid	Vegfa	Cd44	0.530591	1624.9	0.0932711	941	0.563752	1588	0.249395	1515	0.84349	2835	0	1245.5	0.0786732
young	tumor	Endothelial	Col18a1	Itga5	0.530591	1648.1	0.0764581	1173	0.772345	1189	0.235477	1588	0.830447	3045	0	1245.5	0.0634944
young	Myeloid	Lymphoid_T	Tgfb1	Cxcr4	0.530994	1582.5	0.0277737	2396	0.661323	1377	0.393584	956	0.8843	1938	0	1245.5	0.0245603
young	tumor	tumor	Agrn	Itgb1	0.532925	1539.5	0.0826584	1087	0.563382	1590	0.28354	1354	0.864124	2421	0	1245.5	0.0714271
young	Myeloid	Endothelial	Gnai2	Ednrb	0.534095	1375.5	0.0840637	1062	1.6951	342	0.234672	1591	0.854072	2637	0	1245.5	0.0717964
young	Myeloid	Myeloid	Icam1	Itgam_Itgb2	0.535266	1744.9	0.061092	1437	0.795341	1154	0.234537	1592	0.810992	3296	0	1245.5	0.0495452
young	Lymphoid_NK	Lymphoid_NK	Icam1	Spn	0.536439	1515.1	0.100448	860	0.93696	915	0.234358	1593	0.835959	2962	0	1245.5	0.0839708
young	Endothelial	Stromal_Pro-inflammatory	Pdgfb	Lrp1	0.537676	1354.3	0.146255	545	1.17421	632	0.161606	1947	0.865033	2402	0	1245.5	0.126516
young	CAF	Stromal_Pro-inflammatory	Cxcl12	Sdc4	0.537676	1702.9	0.0812602	1104	0.298306	2402	0.267002	1435	0.869218	2328	0	1245.5	0.0706328
young	Lymphoid_B	Stromal_Pro-inflammatory	Tgfb1	Itgb1	0.539968	1687.9	0.0232175	2575	0.561305	1596	0.239252	1572	0.904167	1451	0	1245.5	0.0209925
young	tumor	tumor	Fam3c	Lamp1	0.541042	2005.1	0.0417034	1892	0.307432	2365	0.130325	2118	0.864855	2405	0	1245.5	0.0360674
young	CAF	Endothelial	Col4a2	Itga1_Itgb1	0.541042	1658.7	0.0274748	2405	0.774391	1186	0.285548	1346	0.877442	2111	0	1245.5	0.0241075
young	Stromal_Pro-inflammatory	Lymphoid_T	Gnai2	S1pr1	0.541147	1675.9	0.0219741	2624	0.625607	1443	0.259174	1470	0.8982	1597	0	1245.5	0.0197371
young	CAF	Myeloid	Hsp90b1	Tlr2	0.545557	1571.5	0.0843177	1058	0.537473	1655	0.255336	1490	0.86466	2409	0	1245.5	0.0729062
young	Myeloid	Myeloid	Mmp9	Itgam	0.545882	1328.5	0.31167	143	1.07587	740	0.231836	1601	0.838849	2913	0	1245.5	0.261444
young	Lymphoid_T	CAF	Gstp1	Egfr	0.54707	1551.1	0.164686	466	0.557224	1602	0.258991	1472	0.83564	2970	0	1245.5	0.137619
young	Myeloid	CAF	Grn	Tnfrsf1a	0.547825	1590.3	0.0499362	1689	0.487619	1795	0.447672	811	0.8646	2411	0	1245.5	0.0431748
young	CAF	Endothelial	Col4a2	Itga9_Itgb1	0.547825	1743.9	0.0272958	2411	0.686458	1330	0.257386	1482	0.872474	2251	0	1245.5	0.0238149
young	Lymphoid_NK	Endothelial	Gnai2	F2r	0.548962	1795.9	0.0272923	2412	0.60111	1487	0.178882	1867	0.882996	1968	0	1245.5	0.024099
young	tumor	CAF	Ltbp3	Itgb5	0.549451	1415.3	0.191571	379	0.557017	1604	0.307684	1254	0.856689	2594	0	1245.5	0.164117
young	CAF	Myeloid	Bgn	Tlr2	0.551839	1575.1	0.149526	533	0.556205	1606	0.287204	1339	0.822738	3152	0	1245.5	0.123021
young	Lymphoid_NK	tumor	Lgals3bp	Itgb1	0.553529	1970.7	0.0271972	2416	0.317386	2324	0.222374	1639	0.873205	2229	0	1245.5	0.0237487
young	Lymphoid_B	Endothelial	Fam3c	Lamp1	0.554676	1871.3	0.0413279	1903	0.345468	2243	0.243476	1548	0.864326	2417	0	1245.5	0.0357208
young	Lymphoid_T	Lymphoid_NK	Tgfb1	Cxcr4	0.555824	1636.5	0.0271233	2418	0.765158	1204	0.284947	1349	0.883082	1966	0	1245.5	0.0239521
young	Endothelial	Endothelial	Efnb2	Ephb4	0.556634	1374.5	0.364614	105	1.18288	620	0.230671	1610	0.811507	3292	0	1245.5	0.295887
young	CAF	Myeloid	Plau	Itgam	0.557837	1438.3	0.287058	173	0.828595	1100	0.230305	1611	0.829293	3062	0	1245.5	0.238056
young	Stromal_Pro-inflammatory	Endothelial	Col6a1	Itga3_Itgb1	0.558127	1906.1	0.0449071	1808	0.293342	2420	0.123936	2152	0.885406	1905	0	1245.5	0.039761
young	CAF	Myeloid	Vcan	Tlr2	0.559042	1586.7	0.261314	210	0.577423	1545	0.229975	1612	0.809081	3321	0	1245.5	0.211424
young	Smooth_Muscle	CAF	Hsp90b1	Lrp1	0.559042	1478.1	0.0527257	1612	0.291686	2424	0.309782	1247	0.927795	862	0	1245.5	0.0489186
young	CAF	Smooth_Muscle	Lpl	Lrp1	0.560249	1522.5	0.113159	756	0.183301	2778	0.31584	1220	0.89738	1613	0	1245.5	0.101547
young	Stromal_Pro-inflammatory	tumor	Timp2	Itgb1	0.560437	1739.3	0.031416	2255	0.292233	2422	0.163609	1939	0.928802	835	0	1245.5	0.0291793
young	Myeloid	Endothelial	Gnai2	F2r	0.560437	1710.5	0.0269811	2422	0.596422	1503	0.27357	1403	0.882402	1979	0	1245.5	0.0238082
young	Stromal_Pro-inflammatory	Myeloid	Lgals1	Cd69	0.561457	1320.5	0.0195063	2741	0.553688	1614	0.518145	624	0.94978	378	0	1245.5	0.0185267
young	CAF	Endothelial	Calr	Scarf1	0.562667	1259	0.124723	675	1.76366	311	0.22948	1615	0.863238	2448.5	0	1245.5	0.107665
young	Endothelial	tumor	Adam10	Axl	0.562754	1533.3	0.0735802	1227	0.904116	963	0.189809	1807	0.863982	2424	0	1245.5	0.063572
young	Lymphoid_T	Myeloid	Gnai2	Cxcr2	0.562754	1757.5	0.0538609	1588	0.751132	1231	0.078406	2424	0.870698	2299	0	1245.5	0.0468966
young	CAF	Stromal_Pro-inflammatory	C3	Cd81	0.563916	1374.1	0.0392812	1970	0.291386	2425	0.873691	244	0.922537	986	0	1245.5	0.0362384
young	tumor	tumor	Lama5	Sdc1	0.565091	1519.7	0.238444	257	0.690432	1318	0.229198	1617	0.822229	3161	0	1245.5	0.196055
young	Stromal_Pro-inflammatory	Endothelial	Hbegf	Cd9	0.566245	2000.9	0.0348917	2120	0.291214	2427	0.155023	1975	0.872884	2237	0	1245.5	0.0304564
young	CAF	CAF	Gpc3	Cd81	0.568582	1581.5	0.111597	769	0.290293	2429	0.273673	1400	0.879554	2064	0	1245.5	0.0981558
young	Stromal_Pro-inflammatory	Lymphoid_NK	Spp1	Itga4_Itgb1	0.568582	1643.7	0.0267506	2429	0.447295	1933	0.163877	1938	0.935338	673	0	1245.5	0.0250209
young	CAF	Smooth_Muscle	Lgals3bp	Itgb1	0.569754	1904.3	0.0348585	2122	0.290045	2430	0.183717	1844	0.88632	1880	0	1245.5	0.0308957
young	CAF	Endothelial	Lamb1	Itga1	0.571182	1474.1	0.113621	752	0.866714	1025	0.226941	1622	0.849313	2726	0	1245.5	0.0965
young	tumor	Stromal_Pro-inflammatory	Fn1	Sdc2	0.572102	1604.5	0.0462071	1782	0.28999	2432	0.244154	1546	0.921234	1017	0	1245.5	0.0425676
young	CAF	CAF	Psap	Lrp1	0.573279	1479.3	0.0486659	1716	0.289918	2433	0.372918	1026	0.922819	976	0	1245.5	0.0449098
young	Endothelial	Endothelial	Sptan1	Ptpra	0.57363	1664.7	0.083905	1066	0.612291	1469	0.225901	1624	0.838529	2919	0	1245.5	0.0703568
young	Myeloid	tumor	H2-K1	Aplp2	0.576085	1374.5	0.0199895	2722	0.548406	1626	0.466614	763	0.941207	516	0	1245.5	0.0188143
young	CAF	Smooth_Muscle	C3	Cd81	0.576823	1385.5	0.0386034	1995	0.288718	2436	0.871629	246	0.921913	1005	0	1245.5	0.0355889
young	CAF	Lymphoid_NK	Gnai2	S1pr4	0.578008	1913.7	0.0281237	2381	0.662504	1373	0.128194	2132	0.863498	2437	0	1245.5	0.0242847
young	Lymphoid_B	CAF	Tgfb1	Vasn	0.578547	1633.7	0.0843608	1057	0.547918	1628	0.27173	1413	0.843811	2825	0	1245.5	0.0711846
young	Lymphoid_T	Endothelial	Arf1	Insr	0.580383	1676.3	0.0516481	1637	0.933418	921	0.126597	2139	0.863455	2439	0	1245.5	0.0445958
young	Myeloid	Endothelial	Tgfb1	Tgfbr3	0.583961	1720.1	0.048506	1724	0.463787	1871	0.292829	1318	0.86339	2442	0	1245.5	0.0418796
young	Endothelial	tumor	Lamc1	Itga6_Itgb4	0.585158	1453.9	0.119324	710	0.543321	1641	0.313637	1230	0.863378	2443	0	1245.5	0.103021
young	tumor	CAF	Hsp90aa1	Egfr	0.585158	1889.5	0.063597	1392	0.287428	2443	0.118052	2189	0.875241	2178	0	1245.5	0.0556627
young	Stromal_Pro-inflammatory	tumor	Lgals3bp	Itgb1	0.586357	2013.3	0.0263107	2444	0.311769	2353	0.201717	1740	0.871359	2284	0	1245.5	0.0229261
young	tumor	CAF	Fam3c	Lamp1	0.587557	1988.7	0.0406469	1931	0.298809	2400	0.166489	1922	0.863349	2445	0	1245.5	0.0350925
young	Myeloid	Lymphoid_T	Slpi	Cd4	0.588462	1614.7	0.0793207	1140	0.543987	1636	0.257278	1483	0.857976	2569	0	1245.5	0.0680552
young	CAF	Stromal_Pro-inflammatory	Spon2	Itgb1	0.58876	1798.7	0.0907597	970	0.287073	2446	0.156497	1970	0.867578	2362	0	1245.5	0.0787411
young	Lymphoid_B	Lymphoid_T	Cd86	Ctla4	0.589708	1417.9	0.304892	153	0.945791	896	0.223082	1637	0.822349	3158	0	1245.5	0.250727
young	Myeloid	Lymphoid_NK	Icam1	Spn	0.590957	1656.7	0.0793018	1141	0.848107	1061	0.222625	1638	0.819101	3198	0	1245.5	0.0649562
young	Myeloid	CAF	Grn	Egfr	0.592207	1336.3	0.161612	480	0.543553	1639	0.463819	770	0.858923	2547	0	1245.5	0.138813
young	tumor	Endothelial	Thbs1	Cd47	0.592379	1940.5	0.0261051	2449	0.380671	2143	0.184398	1840	0.880884	2025	0	1245.5	0.0229956
young	tumor	tumor	Lama5	Itga6_Itgb4	0.593459	1573.9	0.193071	372	0.713573	1287	0.222163	1640	0.808808	3325	0	1245.5	0.156157
young	CAF	Endothelial	Thbs3	Itga3_Itgb1	0.597233	1507.3	0.162019	478	0.489924	1783	0.238426	1577	0.86311	2453	0	1245.5	0.139841
young	CAF	CAF	Timp2	Itgb1	0.598451	1521.1	0.0278044	2393	0.283619	2454	0.542157	578	0.924657	935	0	1245.5	0.0257095
young	Smooth_Muscle	Endothelial	H2-K1	Aplp2	0.599671	1440.3	0.0260198	2455	0.885713	995	0.132863	2101	0.948091	405	0	1245.5	0.0246692
young	Endothelial	tumor	Lama4	Dag1	0.599745	1501.1	0.129287	650	0.542473	1645	0.306718	1261	0.850628	2704	0	1245.5	0.109975
young	tumor	tumor	Lamb1	Itga6_Itgb1	0.600894	2023.9	0.0325898	2194	0.317516	2322	0.170966	1902	0.863003	2456	0	1245.5	0.0281251
young	Lymphoid_NK	Lymphoid_T	Icam1	Spn	0.602271	1751.5	0.0697397	1288	0.725167	1260	0.221103	1647	0.809386	3317	0	1245.5	0.0564463
young	CAF	tumor	Vim	Cd44	0.603344	1428.9	0.0259592	2458	0.387351	2118	0.495397	668	0.936049	655	0	1245.5	0.0242991
young	Endothelial	Myeloid	Grn	Tnfrsf1a	0.604573	1859.5	0.0483984	1730	0.410563	2061	0.190526	1802	0.862758	2459	0	1245.5	0.0417561
young	Lymphoid_NK	Lymphoid_NK	Lgals1	Ptprc	0.604573	1357.1	0.029254	2344	1.18896	618	0.0722109	2459	0.966078	119	0	1245.5	0.0282617
young	CAF	Lymphoid_NK	Lum	Itgb1	0.605803	1487.5	0.0506969	1667	0.282105	2460	0.420846	882	0.914719	1183	0	1245.5	0.0463734
young	Myeloid	Lymphoid_NK	Gnai2	F2r	0.605803	1755.1	0.0258186	2460	0.571399	1570	0.263656	1449	0.880098	2051	0	1245.5	0.0227229
young	CAF	Endothelial	Apoe	Scarb1	0.607035	1625.3	0.0501938	1680	1.22275	597	0.125601	2143	0.862753	2461	0	1245.5	0.0433049
young	Smooth_Muscle	Endothelial	Spp1	Itga5_Itgb1	0.608617	1471.1	0.0511151	1652	0.66352	1372	0.00669827	2734	0.950812	352	0	1245.5	0.0486008
young	CAF	Lymphoid_B	Lama2	Rpsa	0.610744	1563.1	0.0670493	1332	0.281003	2464	0.103943	2277	0.942066	497	0	1245.5	0.0631649
young	Smooth_Muscle	Endothelial	Hras	Insr	0.611167	1437.1	0.157179	496	1.12506	683	0.218823	1654	0.826083	3107	0	1245.5	0.129843
young	Myeloid	Endothelial	Gnai2	Unc5b	0.613227	1761.1	0.0427805	1873	0.537049	1657	0.240548	1564	0.862446	2466	0	1245.5	0.0368959
young	Myeloid	Lymphoid_B	Ltb	Cd40	0.614471	1693.7	0.05648	1540	0.658601	1383	0.185498	1833	0.862192	2467	0	1245.5	0.0486966
young	CAF	CAF	Nid1	Itgb1	0.614471	1525.5	0.0382621	2006	0.280289	2467	0.473716	731	0.914813	1178	0	1245.5	0.0350027
young	Lymphoid_T	Stromal_Pro-inflammatory	H2-K1	Aplp2	0.616287	1603.7	0.0109834	3219	0.536979	1658	0.412207	902	0.922279	994	0	1245.5	0.0101298
young	Endothelial	Lymphoid_NK	Tgfb1	Cxcr4	0.616966	1687.7	0.0256439	2469	0.749411	1234	0.265835	1440	0.880155	2050	0	1245.5	0.0225706
young	Myeloid	Smooth_Muscle	Tgfb1	Cav1	0.620724	1739.1	0.0256397	2470	0.68147	1339	0.327699	1169	0.861939	2472	0	1245.5	0.0220998
young	Smooth_Muscle	Myeloid	Col6a2	Cd44	0.62198	1775.9	0.0700861	1281	0.39929	2090	0.192718	1790	0.861895	2473	0	1245.5	0.0604069
young	Smooth_Muscle	Endothelial	Spp1	Itga9_Itgb1	0.624019	1493.7	0.0507805	1664	0.684369	1333	-0.0295877	2838	0.948948	388	0	1245.5	0.048188
young	Lymphoid_B	CAF	Tgfb1	Sdc2	0.624499	1760.3	0.039487	1964	0.513162	1713	0.273402	1404	0.861824	2475	0	1245.5	0.0340309
young	CAF	Lymphoid_B	Cxcl12	Itga4	0.62661	1483.1	0.114552	748	0.532374	1666	0.338055	1140	0.855362	2616	0	1245.5	0.0979836
young	tumor	tumor	Hbegf	Cd44	0.627909	1611.3	0.0809722	1112	0.532198	1667	0.250515	1510	0.859936	2522	0	1245.5	0.0696309
young	Lymphoid_T	Myeloid	H2-K1	Cd3d	0.63051	1537.7	0.0135368	3059	0.531557	1669	0.416456	892	0.929234	823	0	1245.5	0.0125788
young	tumor	Endothelial	Adam10	Notch1	0.633118	1557.3	0.0803293	1119	1.26374	574	0.215184	1671	0.821206	3177	0	1245.5	0.0659669
young	Stromal_Pro-inflammatory	Smooth_Muscle	Ptgs2	Cav1	0.633381	1747.7	0.0449462	1807	0.541943	1646	0.241362	1558	0.861503	2482	0	1245.5	0.0387213
young	CAF	Endothelial	Arf1	Insr	0.634658	1651.7	0.0499754	1686	0.925975	936	0.169373	1908	0.861503	2483	0	1245.5	0.043054
young	CAF	Myeloid	Mif	Cd74_Cxcr2	0.635733	1510.7	0.0106439	3238	0.52983	1673	0.441487	825	0.939241	572	0	1245.5	0.00999722
young	CAF	tumor	Col6a1	Itga6	0.637218	1570.1	0.0745255	1207	0.46282	1875	0.368257	1038	0.861473	2485	0	1245.5	0.0642017
young	Lymphoid_B	tumor	H2-K1	Aplp2	0.639669	1535.3	0.0194854	2745	0.528897	1676	0.258677	1474	0.940496	536	0	1245.5	0.018326
young	tumor	Myeloid	Hbegf	Cd82	0.640984	1755.5	0.0502569	1677	0.566806	1581	0.245735	1539	0.848259	2735	0	1245.5	0.0426309
young	Stromal_Pro-inflammatory	Myeloid	Hsp90b1	Tlr2	0.641073	1718.5	0.0795995	1133	0.511325	1719	0.149545	2007	0.861255	2488	0	1245.5	0.0685555
young	Stromal_Pro-inflammatory	Endothelial	Col1a1	Cd36	0.644181	1539.8	0.0969847	896	1.64159	363	0.0607536	2511	0.920812	1023	0.379	2906	0.0893046
young	Lymphoid_NK	Endothelial	Apoe	Scarb1	0.64494	1473.9	0.0911802	967	1.3471	504	0.214264	1675	0.894431	1680	0.002	2543.5	0.0815544
young	Lymphoid_T	Smooth_Muscle	H2-K1	Aplp2	0.64494	1627.3	0.0103756	3264	0.52713	1680	0.411368	907	0.920214	1040	0	1245.5	0.00954774
young	tumor	CAF	Agrn	Lrp1	0.644948	1411.1	0.177247	417	0.466971	1860	0.367093	1042	0.861189	2491	0	1245.5	0.152643
young	Lymphoid_NK	Endothelial	Il16	Cd9	0.646243	1827.5	0.0471243	1757	0.492602	1774	0.178026	1869	0.861187	2492	0	1245.5	0.0405828
young	Smooth_Muscle	Myeloid	Spp1	Cd44	0.647586	1531.5	0.0594752	1476	0.526269	1682	-0.0105751	2775	0.942768	479	0	1245.5	0.0560714
young	Lymphoid_B	tumor	Tgfb1	Sdc2	0.648841	1812.3	0.0390401	1978	0.510439	1723	0.228285	1621	0.861145	2494	0	1245.5	0.0336192
young	Endothelial	Lymphoid_NK	Cd38	Pecam1	0.650239	1651.3	0.0531094	1602	1.09122	720	0.21264	1684	0.833439	3005	0	1245.5	0.0442635
young	Lymphoid_B	Myeloid	S100a9	Cd68	0.651447	1746.1	0.0478243	1741	0.876862	1003	0.06333	2496	0.872606	2245	0	1245.5	0.0417318
young	Lymphoid_B	CAF	Tgfb1	Itgb5	0.651568	1709.5	0.0587456	1495	0.525582	1685	0.263989	1448	0.852238	2674	0	1245.5	0.0500652
young	CAF	Lymphoid_B	Thbs2	Itga4	0.652899	1541.3	0.163824	473	0.525211	1686	0.279793	1377	0.838175	2925	0	1245.5	0.137313
young	Lymphoid_B	Lymphoid_T	Icosl	Ctla4	0.655598	1544.5	0.366355	104	0.871613	1017	0.185883	1831	0.788276	3525	0	1245.5	0.288789
young	Stromal_Pro-inflammatory	Endothelial	Gnai2	Ednrb	0.657998	1383.9	0.0940486	929	1.74338	323	0.16656	1921	0.860928	2501	0	1245.5	0.0809691
young	Lymphoid_T	Myeloid	Mif	Cd74_Cxcr2	0.658239	1662.5	0.0103382	3266	0.523861	1690	0.249447	1514	0.938404	597	0	1245.5	0.00970141
young	Lymphoid_B	Lymphoid_T	H2-M3	Cd8a	0.659579	1657.9	0.160198	488	0.609144	1474	0.211816	1691	0.80348	3391	0	1245.5	0.128716
young	CAF	Stromal_Pro-inflammatory	Plau	Itgb1	0.664601	1886.9	0.0579601	1509	0.268836	2506	0.154684	1978	0.874664	2196	0	1245.5	0.0506957
young	Endothelial	tumor	H2-K1	Aplp2	0.664954	1547.3	0.0192461	2760	0.519634	1695	0.254396	1494	0.940149	542	0	1245.5	0.0180942
young	tumor	Lymphoid_NK	Mif	Cd74_Cxcr4	0.666302	1507.9	0.0154698	2941	0.688326	1324	0.210904	1696	0.951899	333	0	1245.5	0.0147257
young	Smooth_Muscle	Myeloid	Col1a2	Cd44	0.667258	1577	0.0833	1079	0.489013	1788	0.140154	2061	0.944598	449	0.001	2508	0.0786851
young	Smooth_Muscle	Myeloid	Timp2	Cd44	0.667258	1829.2	0.0622747	1417	0.415732	2046	0.146507	2023	0.915934	1152	0.001	2508	0.0570395
young	Stromal_Pro-inflammatory	Myeloid	Fn1	Plaur	0.667258	1595.6	0.0585745	1497	0.581232	1535	0.14637	2024	0.947396	414	0.001	2508	0.0554933
young	Endothelial	Endothelial	Tnxb	Itga9_Itgb1	0.667258	2207.8	0.0372459	2039	0.460081	1878	0.0942677	2348	0.871746	2266	0.001	2508	0.0324689
young	Endothelial	Endothelial	Calr	Itga3	0.667258	2326.9	0.0316521	2240	0.276348	2481	0.113924	2216	0.87483	2189.5	0.001	2508	0.0276902
young	Lymphoid_NK	Lymphoid_NK	Gnai2	F2r	0.667258	2091.4	0.0261163	2448	0.576087	1555	0.168968	1912	0.880702	2034	0.001	2508	0.0230007
young	CAF	Myeloid	Angptl2	Pirb	0.667494	1566.3	0.36423	106	0.740677	1246	0.196221	1765	0.794091	3469	0	1245.5	0.289232
young	Endothelial	Myeloid	Grn	Tnfrsf1b	0.667652	1793.5	0.0663837	1346	0.519529	1697	0.213059	1683	0.83382	2996	0	1245.5	0.0553521
young	CAF	Lymphoid_T	H2-K1	Cd3g	0.667652	1482.5	0.0179063	2823	0.793033	1158	0.210794	1697	0.942379	489	0	1245.5	0.0168745
young	tumor	Endothelial	Hras	Insr	0.669003	1523.1	0.129663	647	1.07678	737	0.210758	1698	0.811823	3288	0	1245.5	0.105263
young	Lymphoid_T	Myeloid	H2-K1	Cd3g	0.669003	1548.1	0.0126758	3108	0.519299	1698	0.396813	945	0.932251	744	0	1245.5	0.011817
young	Stromal_Pro-inflammatory	Endothelial	Calr	Scarf1	0.67059	1354.2	0.118978	713	1.7439	322	0.153975	1980	0.860431	2510.5	0	1245.5	0.102372
young	tumor	Lymphoid_NK	Wnt7b	Tmed5	0.671711	1574.9	0.168484	454	0.663721	1369	0.21036	1700	0.826118	3106	0	1245.5	0.139187
young	Lymphoid_NK	tumor	Clcf1	Crlf1	0.673432	1515.3	0.363951	107	1.00137	819	0.184896	1835	0.783253	3570	0	1245.5	0.285066
young	Myeloid	Stromal_Pro-inflammatory	Mmp9	Lrp1	0.673935	1825.3	0.0960814	905	0.36304	2184	0.103764	2279	0.860242	2513	0	1245.5	0.0826533
young	Lymphoid_NK	Lymphoid_T	Gnai2	S1pr1	0.674427	1761.5	0.0198676	2728	0.582009	1534	0.232597	1598	0.8935	1702	0	1245.5	0.0177517
young	Myeloid	Lymphoid_T	Icam1	Spn	0.675787	1887.3	0.055058	1566	0.636314	1421	0.209371	1703	0.790482	3501	0	1245.5	0.0435223
young	Endothelial	Lymphoid_NK	Efnb2	Pecam1	0.677149	1639.1	0.0727619	1233	0.959113	874	0.209339	1704	0.823267	3139	0	1245.5	0.0599025
young	Myeloid	Lymphoid_B	Il1f9	Ifnar1	0.679878	1556.1	0.180262	407	0.877693	1002	0.209088	1706	0.799934	3420	0	1245.5	0.144197
young	CAF	tumor	Lamc1	Itga6_Itgb4	0.679878	1506.9	0.111836	766	0.51595	1706	0.301451	1284	0.85951	2533	0	1245.5	0.0961244
young	Myeloid	Lymphoid_T	Sirpa	Cd47	0.679991	2081.7	0.0422729	1883.5	0.313684	2343.5	0.0790912	2418.5	0.860179	2517.5	0	1245.5	0.0363622
young	Lymphoid_T	Myeloid	Cd47	Sirpa	0.679991	2081.7	0.0422729	1883.5	0.313684	2343.5	0.0790912	2418.5	0.860179	2517.5	0	1245.5	0.0363622
young	CAF	Smooth_Muscle	Hspg2	Itgb1	0.680667	2010.9	0.0243078	2518	0.295839	2413	0.182126	1849	0.880794	2029	0	1245.5	0.0214101
young	Endothelial	Smooth_Muscle	Pdgfb	Lrp1	0.682019	1424.5	0.134502	625	1.15637	647	0.136132	2086	0.860067	2519	0	1245.5	0.115681
young	CAF	Lymphoid_NK	Spon2	Itga4	0.682614	1570.3	0.225063	286	0.599766	1489	0.208534	1708	0.824221	3123	0	1245.5	0.185502
young	CAF	Lymphoid_B	Vcan	Itga4	0.682614	1625.5	0.118757	715	0.515225	1708	0.266078	1438	0.832135	3021	0	1245.5	0.0988219
young	Myeloid	Stromal_Pro-inflammatory	Ccl5	Sdc4	0.685289	1473.3	0.0212804	2655	0.509297	1730	1.22432	109	0.896928	1627	0	1245.5	0.019087
young	Lymphoid_T	tumor	Ccl5	Sdc4	0.685357	1631.7	0.0226688	2592	0.513734	1710	0.362285	1052	0.899813	1559	0	1245.5	0.0203977
young	CAF	Myeloid	C3	Cd81	0.68609	1478.7	0.0319678	2223	0.262595	2522	0.909272	226	0.914848	1177	0	1245.5	0.0292457
young	Myeloid	Smooth_Muscle	Tgfb1	Itgb1	0.686731	1675.3	0.0219681	2626	0.513644	1711	0.30286	1278	0.901744	1516	0	1245.5	0.0198096
young	Myeloid	Lymphoid_T	Gnai2	S1pr1	0.689484	1682.1	0.0196411	2734	0.577321	1546	0.327285	1172	0.892953	1713	0	1245.5	0.0175386
young	Stromal_Pro-inflammatory	CAF	Gnai2	Egfr	0.690181	1978.9	0.0495047	1701	0.282556	2458	0.157223	1965	0.859794	2525	0	1245.5	0.0425639
young	Lymphoid_B	Myeloid	Ccl5	Ccr1	0.690181	1656.9	0.024203	2525	1.10382	704	0.195108	1774	0.880647	2036	0	1245.5	0.0213143
young	tumor	tumor	Col18a1	Ptprs	0.690863	1792.3	0.0762047	1177	0.522814	1693	0.207298	1714	0.823648	3132	0	1245.5	0.0627659
young	CAF	CAF	Lum	Itgb1	0.69429	1523.7	0.0466892	1765	0.261422	2528	0.445303	816	0.911451	1264	0	1245.5	0.042555
young	Myeloid	Myeloid	Mmp9	Ifnar1	0.696398	1710.7	0.110623	780	0.589802	1515	0.206569	1718	0.811133	3295	0	1245.5	0.0897304
young	Lymphoid_NK	CAF	Ptpn6	Egfr	0.699175	1675.3	0.112664	760	0.511302	1720	0.235814	1586	0.829142	3065	0	1245.5	0.0934142
young	CAF	tumor	Lama4	Itga6_Itgb4	0.70196	1637.1	0.0989239	883	0.51045	1722	0.261247	1461	0.841026	2874	0	1245.5	0.0831976
young	Lymphoid_T	Lymphoid_NK	Gnai2	S1pr4	0.702569	2026.7	0.0262569	2445	0.643386	1410	0.0630628	2499	0.8594	2534	0	1245.5	0.0225651
young	tumor	CAF	Alcam	Chl1	0.703026	1694.1	0.357425	112	0.476331	1829	0.195728	1769	0.789618	3515	0	1245.5	0.282229
young	Myeloid	Lymphoid_B	Ccl5	Sdc4	0.703026	1569.1	0.0179893	2813	0.466563	1862	1.21433	112	0.888899	1813	0	1245.5	0.0159907
young	tumor	Lymphoid_NK	B2m	Cd247	0.705346	1630.3	0.0303634	2294	0.581229	1536	0.0565447	2536	0.940217	540	0	1245.5	0.0285482
young	Myeloid	Myeloid	Tgm2	Itga4	0.70615	1739.7	0.0485052	1725	0.687588	1327	0.333254	1152	0.814914	3249	0	1245.5	0.0395275
young	CAF	Endothelial	Col4a2	Itga3_Itgb1	0.706738	1918.5	0.0239475	2537	0.44363	1956	0.229136	1618	0.872914	2236	0	1245.5	0.0209041
young	CAF	Lymphoid_B	Cxcl12	Sdc4	0.712327	1822.5	0.068693	1305	0.255572	2541	0.257007	1484	0.859369	2537	0	1245.5	0.0590326
young	tumor	CAF	Hsp90b1	Lrp1	0.715134	1560.7	0.0477166	1743	0.255104	2543	0.290074	1330	0.92438	942	0	1245.5	0.0441082
young	Lymphoid_NK	CAF	Apoe	Lrp1	0.715838	1809.1	0.0487368	1715	0.322394	2313	0.265675	1442	0.92049	1032	0.002	2543.5	0.0448618
young	Lymphoid_NK	Myeloid	Rps19	C5ar1	0.716863	1444	0.0837496	1068	0.981172	844	0.0631757	2497	0.958398	215	0.006	2596	0.0802654
young	CAF	CAF	Thbs2	Cd47	0.718814	1701.1	0.0704616	1279	0.249312	2563	0.202444	1734	0.89428	1684	0	1245.5	0.0630124
young	CAF	Myeloid	Anxa2	Tlr2	0.719363	1748.9	0.0547268	1572	0.482007	1805	0.238543	1576	0.859031	2546	0	1245.5	0.047012
young	Endothelial	Lymphoid_NK	Grn	Tnfrsf1b	0.72023	1767.3	0.0705763	1278	0.539943	1650	0.202053	1735	0.838019	2928	0	1245.5	0.0591443
young	CAF	Stromal_Pro-inflammatory	Fn1	Sdc2	0.720776	1482.7	0.0441155	1832	0.254259	2547	0.47518	728	0.919537	1061	0	1245.5	0.0405659
young	Lymphoid_B	Myeloid	Tgfb1	Cxcr4	0.722193	1735.5	0.0237138	2548	0.626853	1439	0.300917	1287	0.875967	2158	0	1245.5	0.0207725
young	Smooth_Muscle	CAF	Sparc	Fgfr1	0.723611	1823.9	0.0811147	1108	0.253839	2549	0.120567	2169	0.931905	750	0.002	2543.5	0.0755912
young	Lymphoid_T	Myeloid	S100a8	Cd68	0.723611	1776.9	0.0489591	1713	0.878457	1001	0.0537165	2549	0.866743	2376	0	1245.5	0.042435
young	Stromal_Pro-inflammatory	Endothelial	H2-K1	Aplp2	0.723611	1536.3	0.0236585	2549	0.852829	1050	0.08298	2399	0.9457	438	0	1245.5	0.0223738
young	Smooth_Muscle	Stromal_Pro-inflammatory	Gnai2	Cav1	0.725911	1709.3	0.0190022	2768	0.627398	1437	0.283035	1357	0.891765	1739	0	1245.5	0.0169455
young	Lymphoid_B	Myeloid	S100a8	Cd68	0.726454	1827.3	0.0444366	1820	0.868613	1022	0.0535766	2551	0.861046	2498	0	1245.5	0.0382619
young	Stromal_Pro-inflammatory	Endothelial	Col6a2	Itga1_Itgb1	0.726454	1830.9	0.0409353	1918	0.593076	1509	0.164939	1931	0.858661	2551	0	1245.5	0.0351495
young	tumor	tumor	Lama5	Cd44	0.73019	1688.9	0.118245	720	0.551151	1620	0.201085	1742	0.825306	3117	0	1245.5	0.0975883
young	Lymphoid_B	Stromal_Pro-inflammatory	Tgfb1	Cav1	0.732167	1817.7	0.024229	2523	0.68652	1329	0.266921	1436	0.858537	2555	0	1245.5	0.0208015
young	Myeloid	Endothelial	Il1f9	Ifnar2	0.73592	1565.1	0.156025	501	0.839942	1077	0.200019	1746	0.814378	3256	0	1245.5	0.127063
young	Endothelial	Smooth_Muscle	Adam10	Axl	0.736476	1581.3	0.0671117	1329	0.892879	986	0.193193	1788	0.858485	2558	0	1245.5	0.0576144
young	CAF	Myeloid	Col4a2	Cd44	0.73936	1817.7	0.0319694	2221	0.528357	1678	0.276399	1384	0.858419	2560	0	1245.5	0.0274432
young	CAF	Myeloid	Lgals1	Ptprc	0.741678	1497.5	0.0178127	2828	0.500557	1750	0.268913	1427	0.956939	237	0	1245.5	0.0170456
young	Lymphoid_B	Stromal_Pro-inflammatory	Apoe	Sdc2	0.742252	2075.5	0.0284211	2368	0.249387	2562	0.171297	1899	0.870586	2303	0	1245.5	0.024743
young	CAF	CAF	Pros1	Axl	0.745154	1604.3	0.129923	646	0.335439	2272	0.299557	1294	0.858332	2564	0	1245.5	0.111517
young	Lymphoid_T	Myeloid	B2m	Cd3d	0.746015	1548.3	0.0114862	3178	0.499986	1753	0.37203	1027	0.940421	538	0	1245.5	0.0108019
young	Endothelial	CAF	Pam	Dpp4	0.746608	1651.9	0.144136	552	0.28102	2463	0.267004	1434	0.85831	2565	0	1245.5	0.123714
young	Lymphoid_NK	Endothelial	Ybx1	Notch1	0.750254	1728.7	0.052258	1626	1.1409	665	0.108986	2247	0.900878	1538	0.003	2567.5	0.0470781
young	Stromal_Pro-inflammatory	Lymphoid_T	Slpi	Cd4	0.750367	1739.9	0.0707834	1275	0.509711	1727	0.198175	1756	0.850895	2696	0	1245.5	0.0602293
young	Endothelial	Smooth_Muscle	Nid1	Itgb1	0.750984	2075.3	0.0408519	1923	0.247833	2568	0.116762	2197	0.917331	1121	0.003	2567.5	0.0374747
young	CAF	Lymphoid_B	Spon2	Itga4	0.753278	1685.5	0.181387	404	0.498669	1758	0.213355	1682	0.808042	3338	0	1245.5	0.146568
young	Stromal_Pro-inflammatory	Endothelial	Col1a2	Itga1_Itgb1	0.75912	1601.7	0.0468694	1762	0.579755	1542	-0.0703278	2964	0.942164	495	0	1245.5	0.0441587
young	Smooth_Muscle	Endothelial	Fn1	Flt4	0.760589	1749.7	0.0851778	1043	2.24042	216	-0.190903	3216	0.918424	1094	0.992	3179.5	0.0782293
young	Smooth_Muscle	Endothelial	Calr	Itga3	0.761276	2143.2	0.0297868	2317	0.24536	2575	0.100577	2298	0.871466	2280.5	0	1245.5	0.0259582
young	tumor	Lymphoid_T	H2-DMb1	Cd4	0.76499	1752.3	0.0927565	947	0.59848	1497	0.196025	1766	0.810396	3306	0	1245.5	0.0751695
young	tumor	Myeloid	Anxa2	Tlr2	0.765721	1933.3	0.0533342	1597	0.471509	1843	0.0818178	2403	0.857463	2578	0	1245.5	0.0457321
young	CAF	Stromal_Pro-inflammatory	Lgals3bp	Itgb1	0.765721	2024.5	0.0310878	2272	0.244988	2578	0.153868	1981	0.880423	2046	0	1245.5	0.0273705
young	Stromal_Pro-inflammatory	Endothelial	Serping1	Selp	0.766464	1588.3	0.0800868	1120	2.27342	208	0.147872	2014	0.881024	2021	0.004	2578.5	0.0705584
young	Lymphoid_NK	Endothelial	Gnai2	Unc5b	0.766464	2111.9	0.0432738	1857	0.541737	1647	0.14586	2025	0.863124	2452	0.004	2578.5	0.0373507
young	Lymphoid_T	Myeloid	Il16	Cd9	0.768696	1835.7	0.044248	1826	0.472936	1839	0.212316	1688	0.85738	2580	0	1245.5	0.0379373
young	CAF	tumor	Col4a2	Itga3_Itgb1	0.770186	1819.7	0.0230447	2581	0.530486	1672	0.297414	1303	0.870767	2297	0	1245.5	0.0200665
young	Lymphoid_B	Endothelial	Selplg	Selp	0.77168	1409.9	0.0373016	2036	2.4531	175	0.377171	1011	0.857321	2582	0	1245.5	0.0319795
young	Lymphoid_NK	Lymphoid_T	Il16	Cd4	0.779789	1658.5	0.140365	584	0.774422	1185	0.194545	1776	0.790375	3502	0	1245.5	0.110941
young	Lymphoid_NK	Myeloid	S100a9	Cd68	0.780687	1628.2	0.081071	1110	0.955941	879	0.152111	1989	0.899175	1575	0.005	2588	0.072897
young	Lymphoid_NK	Lymphoid_NK	S100a9	Itgb2	0.780687	1826.4	0.0474048	1749	0.951665	884	0.0671681	2480	0.904868	1431	0.005	2588	0.0428951
young	tumor	CAF	Calr	Lrp1	0.780687	1619.7	0.0428461	1871	0.243363	2588	0.271009	1417	0.92273	977	0	1245.5	0.0395354
young	Lymphoid_T	Myeloid	Pkm	Cd44	0.780687	1968.9	0.0227973	2588	0.404122	2079	0.070814	2463	0.903222	1469	0	1245.5	0.0205911
young	Myeloid	CAF	Mif	Egfr	0.788258	1813.5	0.0512033	1648	0.243022	2593	0.245046	1541	0.880564	2040	0	1245.5	0.0450878
young	Myeloid	Smooth_Muscle	Ccl5	Sdc4	0.790835	1686.3	0.014882	2970	0.426215	2016	1.18125	127	0.879184	2073	0	1245.5	0.013084
young	Lymphoid_T	CAF	Itgb2	Thy1	0.791303	2028.1	0.0330331	2174	0.386187	2122	0.149751	2004	0.85665	2595	0	1245.5	0.0282978
young	CAF	tumor	Lama2	Itga6_Itgb4	0.791755	1628.5	0.209507	328	0.489519	1784	0.223104	1636	0.822802	3149	0	1245.5	0.172383
young	Lymphoid_NK	Myeloid	Cxcl2	Cxcr2	0.792829	1773.2	0.102675	844	0.876616	1004	0.0612158	2508	0.885218	1914	0.006	2596	0.0908894
young	Lymphoid_B	Endothelial	Tgfb1	Lpp	0.792829	1779.3	0.0436612	1846	0.549166	1625	0.236087	1584	0.856631	2596	0	1245.5	0.0374016
young	Endothelial	Lymphoid_T	B2m	Cd247	0.792829	1729.6	0.0388278	1985	0.634347	1427	0.113919	2217	0.946765	423	0.006	2596	0.0367607
young	Myeloid	tumor	Mmp9	Cd44	0.793259	1659.7	0.0980098	887	0.549243	1624	0.193748	1785	0.846993	2757	0	1245.5	0.0830136
young	CAF	Lymphoid_NK	Lama2	Itga1	0.796271	1689.7	0.18596	395	0.565598	1585	0.193487	1787	0.79852	3436	0	1245.5	0.148493
young	Smooth_Muscle	Endothelial	Col1a1	Flt4	0.802053	1525.8	0.134676	621	2.36754	190	-0.00232902	2757	0.917457	1118	0.482	2943	0.12356
young	Endothelial	Lymphoid_B	Pdgfb	S1pr1	0.802318	1646.7	0.0684054	1308	1.32551	516	0.192346	1791	0.80491	3373	0	1245.5	0.0550602
young	tumor	Myeloid	Thbs1	Cd47	0.803576	1976.3	0.0224896	2603	0.305588	2376	0.270461	1418	0.872838	2239	0	1245.5	0.0196298
young	Stromal_Pro-inflammatory	Myeloid	Fn1	C5ar1	0.803803	1582.1	0.121522	692	0.818845	1119	0.0305612	2650	0.938481	593	0.221	2856.5	0.114046
young	Stromal_Pro-inflammatory	tumor	Vegfa	Gpc1	0.803834	1751.1	0.11486	745	0.521036	1694	0.192295	1792	0.812341	3279	0	1245.5	0.0933052
young	Lymphoid_T	Myeloid	B2m	Cd3g	0.805352	1566.9	0.0107557	3232	0.487728	1793	0.352387	1088	0.942989	476	0	1245.5	0.0101425
young	Lymphoid_NK	tumor	Calr	Itga3	0.806667	1909.6	0.0509503	1659	0.497223	1762	0.164291	1935	0.898656	1587	0.007	2605	0.0457868
young	Endothelial	Lymphoid_NK	App	Cd74	0.806667	1839.4	0.0291654	2346	0.676258	1351	0.0688167	2473	0.946832	422	0.007	2605	0.0276147
young	Lymphoid_NK	Lymphoid_B	Clcf1	Sorl1	0.806871	1487.9	0.217697	305	1.09692	713	0.191936	1794	0.804227	3382	0	1245.5	0.175078
young	CAF	Lymphoid_B	Lamb2	Rpsa	0.811323	1778.7	0.0495274	1700	0.239798	2608	0.05935	2520	0.929333	820	0	1245.5	0.0460274
young	CAF	tumor	Thbs2	Sdc1	0.81144	1447.3	0.257445	219	0.486025	1797	0.28858	1335	0.853859	2640	0	1245.5	0.219821
young	tumor	Smooth_Muscle	Lamc2	Cd151	0.812967	1718.9	0.116569	731	0.576573	1551	0.191243	1798	0.813367	3269	0	1245.5	0.0948138
young	Myeloid	Myeloid	App	Cd74	0.817557	1354.1	0.0182127	2803	0.483572	1801	0.95265	207	0.933655	714	0	1245.5	0.0170044
young	tumor	tumor	Fn1	Plaur	0.81913	1789.1	0.0222934	2613	0.283497	2455	0.249619	1513	0.917429	1119	0	1245.5	0.0204526
young	CAF	Endothelial	Spp1	S1pr1	0.822164	1460.7	0.0450175	1804	1.23712	590	-0.117216	3057	0.938079	607	0	1245.5	0.04223
young	tumor	tumor	Lamc2	Dag1	0.823703	1708.5	0.196451	362	0.506805	1734	0.18999	1805	0.80306	3396	0	1245.5	0.157762
young	CAF	tumor	Lama4	Cd44	0.826997	1822.1	0.0605853	1446	0.348029	2232	0.240169	1569	0.855242	2618	0	1245.5	0.0518151
young	Lymphoid_T	Lymphoid_T	Il16	Cd4	0.831424	1734.9	0.118461	718	0.708786	1293	0.189526	1810	0.775974	3608	0	1245.5	0.0919226
young	Myeloid	Smooth_Muscle	Mmp9	Lrp1	0.831746	2181.6	0.0883603	1002	0.345195	2244	0.0782906	2425	0.85513	2621	0.008	2616	0.0755595
young	CAF	tumor	Lgals1	Itgb1	0.831746	1552.5	0.0220968	2621	0.385253	2130	0.23509	1589	0.96076	177	0	1245.5	0.0212297
young	Endothelial	Stromal_Pro-inflammatory	Icam1	Cav1	0.832974	1739.3	0.0447747	1811	0.78433	1169	0.24851	1521	0.836613	2950	0	1245.5	0.0374591
young	Stromal_Pro-inflammatory	Myeloid	App	Cd74	0.832974	1362.1	0.0179154	2821	0.480722	1811	0.932236	213	0.933143	720	0	1245.5	0.0167176
young	Lymphoid_T	Lymphoid_NK	Itgb2	Thy1	0.833334	2352.2	0.0322244	2213	0.378007	2154	0.123062	2156	0.855121	2622	0.008	2616	0.0275558
young	Lymphoid_NK	Endothelial	Gnai2	Ednrb	0.838113	1463.7	0.085033	1045	1.69979	339	0.139984	2064	0.854785	2625	0	1245.5	0.072685
young	Myeloid	tumor	Psap	Lrp1	0.838113	1673.5	0.021972	2625	0.390352	2112	0.538643	584	0.889306	1801	0	1245.5	0.0195399
young	Lymphoid_NK	Myeloid	B2m	Cd3d	0.83919	1674.9	0.0113231	3190	0.480286	1815	0.237727	1579	0.940019	545	0	1245.5	0.0106439
young	tumor	Myeloid	Adam10	Cd44	0.840748	1817.5	0.0446777	1816	0.570881	1572	0.243279	1549	0.839364	2905	0	1245.5	0.0375009
young	tumor	Endothelial	Wnt7b	Tmed5	0.842308	1628.1	0.158357	492	0.640274	1416	0.188313	1817	0.821621	3170	0	1245.5	0.13011
young	Lymphoid_NK	Lymphoid_T	Cd72	Cd5	0.84387	1686.3	0.125886	668	0.715089	1284	0.188194	1818	0.800688	3416	0	1245.5	0.100796
young	tumor	Myeloid	Mmp9	Ifnar1	0.845434	1858.7	0.0860679	1032	0.479562	1819	0.210601	1699	0.791154	3498	0	1245.5	0.0680929
young	tumor	CAF	Pdgfa	Pdgfra	0.847	1581.5	0.204418	343	0.478933	1820	0.248972	1518	0.834985	2981	0	1245.5	0.170686
young	tumor	tumor	Pkm	Cd44	0.847735	1923.1	0.0218832	2631	0.342944	2249	0.156656	1967	0.901419	1523	0	1245.5	0.0197259
young	CAF	Myeloid	Csf1	Sirpa	0.848567	1526.7	0.161276	482	0.478873	1821	0.281244	1365	0.849587	2720	0	1245.5	0.137018
young	CAF	CAF	Hspg2	Fgfr1	0.849347	1757.9	0.0798465	1128	0.3133	2345	0.266072	1439	0.85434	2632	0	1245.5	0.068216
young	Lymphoid_NK	Endothelial	S100a8	Cd36	0.849347	1826.4	0.0379138	2013	1.784	304	0.197664	1758	0.863949	2425	0.01	2632	0.0327556
young	Lymphoid_B	Myeloid	Mif	Cd74_Cxcr2	0.850136	1732.1	0.00801149	3428	0.478432	1822	0.277802	1380	0.93061	785	0	1245.5	0.00745557
young	Myeloid	Lymphoid_NK	Nampt	Adora2a	0.854854	1535.1	0.218099	302	1.09915	709	0.186629	1825	0.778755	3594	0	1245.5	0.169846
young	CAF	Lymphoid_NK	Fbln1	Itgb1	0.857445	2041	0.0588495	1491	0.23126	2637	0.226571	1623	0.886899	1866	0.005	2588	0.0521936
young	CAF	Lymphoid_B	Serpine1	Plaur	0.859072	1820.1	0.0443627	1822	0.432346	1993	0.273582	1402	0.854053	2638	0	1245.5	0.0378881
young	CAF	Stromal_Pro-inflammatory	Hspg2	Itgb1	0.862334	2125.1	0.0216784	2640	0.250782	2556	0.152278	1987	0.874652	2197	0	1245.5	0.018961
young	Lymphoid_T	Myeloid	S100a9	Cd68	0.865605	1806.5	0.0451937	1801	0.870605	1020	0.0318536	2642	0.869428	2324	0	1245.5	0.0392926
young	Lymphoid_B	Lymphoid_T	Il16	Cd4	0.865924	1783.1	0.106247	817	0.672187	1360	0.185525	1832	0.766374	3661	0	1245.5	0.0814248
young	Stromal_Pro-inflammatory	Endothelial	Col6a2	Itga3_Itgb1	0.867245	2150.1	0.0356799	2086	0.262315	2523	0.108527	2253	0.853555	2643	0	1245.5	0.0304548
young	CAF	tumor	Col4a1	Sdc1	0.870531	1865.3	0.0431391	1863	0.41642	2043	0.247121	1530	0.853446	2645	0	1245.5	0.0368169
young	tumor	Endothelial	Gnai2	F2r	0.870531	2037.1	0.0214304	2645	0.51279	1716	0.106335	2264	0.869916	2315	0	1245.5	0.0186426
young	Lymphoid_NK	Myeloid	Clcf1	Sorl1	0.872289	1534.5	0.196365	363	1.05033	769	0.184893	1836	0.795981	3459	0	1245.5	0.156303
young	Myeloid	CAF	Tgfb1	Egfr	0.872289	1682.1	0.079687	1131	0.474572	1836	0.314634	1224	0.835401	2974	0	1245.5	0.0665706
young	Smooth_Muscle	Endothelial	Col14a1	Itga1_Itgb1	0.873827	2000.9	0.0315915	2244	0.519549	1696	0.0309998	2647	0.87538	2172	0	1245.5	0.0276545
young	Endothelial	Endothelial	Ybx1	Notch1	0.875479	1971.4	0.0387006	1989	1.04696	775	0.0491142	2572	0.886638	1873	0.014	2648	0.0343134
young	CAF	tumor	Col4a1	Cd44	0.875479	2124.9	0.0213928	2648	0.277139	2475	0.219009	1652	0.856078	2604	0	1245.5	0.0183139
young	tumor	Myeloid	App	Cd74	0.88189	1385.9	0.0169566	2864	0.47153	1842	0.923168	219	0.931407	759	0	1245.5	0.0157935
young	Stromal_Pro-inflammatory	Endothelial	Col6a2	Itga9_Itgb1	0.882111	1929.1	0.0406686	1930	0.505142	1740	0.136777	2078	0.853059	2652	0	1245.5	0.0346928
young	Myeloid	Myeloid	Ltb	Tnfrsf1a	0.882111	2149.1	0.0212886	2652	0.294848	2416	0.140808	2058	0.866926	2374	0	1245.5	0.0184557
young	CAF	tumor	Fn1	Plaur	0.883776	1665.5	0.0212843	2653	0.247766	2569	0.480645	702	0.915657	1158	0	1245.5	0.0194891
young	tumor	Myeloid	Wnt7b	Tmed5	0.886714	1871.3	0.095441	912	0.494595	1769	0.183702	1845	0.781461	3585	0	1245.5	0.0745834
young	tumor	CAF	Cdh1	Egfr	0.888612	1806.1	0.311316	144	0.430397	2001	0.16488	1932	0.753669	3708	0	1245.5	0.234629
young	CAF	tumor	App	Rpsa	0.892135	1554.9	0.0212225	2658	0.449423	1922	0.215836	1668	0.954498	281	0	1245.5	0.0202568
young	Endothelial	Endothelial	Fbn1	Itgb1	0.892975	2159.7	0.0233895	2563	0.426157	2017	0.154989	1977	0.899014	1583	0.017	2658.5	0.0210275
young	Smooth_Muscle	Myeloid	Hsp90b1	Tlr2	0.893815	2168.1	0.0694826	1292	0.455261	1901	0.0742745	2445	0.852933	2659	0.002	2543.5	0.059264
young	Endothelial	Lymphoid_T	H2-T23	Cd8a	0.895497	1807.3	0.0617575	1422	0.495479	1765	0.162059	1944	0.852927	2660	0	1245.5	0.0526746
young	Smooth_Muscle	tumor	Col1a2	Sdc1	0.898025	1904.1	0.0873284	1014	0.339988	2257	0.03726	2621	0.923287	967	0.018	2661.5	0.0806292
young	Myeloid	CAF	Gnai2	Egfr	0.898868	1997.1	0.0442489	1825	0.23427	2626	0.225334	1627	0.852891	2662	0	1245.5	0.0377395
young	Myeloid	Stromal_Pro-inflammatory	Tgfb1	Itgb1	0.899657	1775.3	0.0195918	2737	0.468586	1853	0.273011	1405	0.896554	1636	0	1245.5	0.0175651
young	Lymphoid_B	Lymphoid_T	B2m	Klrd1	0.901283	1716.9	0.0101004	3285	0.563567	1589	0.180875	1854	0.937892	611	0	1245.5	0.00947313
young	Lymphoid_T	CAF	Apoe	Lrp1	0.90225	1882.9	0.0312464	2262	0.223117	2664	0.199049	1751	0.902627	1492	0	1245.5	0.0282039
young	tumor	Myeloid	Cxcl1	Cxcr2	0.903945	1688.3	0.135208	618	0.708232	1294	0.0275538	2665	0.855191	2619	0	1245.5	0.115629
young	CAF	tumor	Gpc3	Cd81	0.903945	1809.5	0.0884344	998	0.222299	2665	0.19735	1761	0.866678	2378	0	1245.5	0.0766442
young	Lymphoid_T	Myeloid	Ptpn6	Clec12a	0.90454	1855.5	0.0737252	1223	0.677472	1348	0.180661	1856	0.77688	3605	0	1245.5	0.0572756
young	Lymphoid_NK	Myeloid	B2m	Cd3g	0.90454	1697.1	0.0106029	3243	0.468027	1856	0.218084	1658	0.942604	483	0	1245.5	0.00999432
young	Stromal_Pro-inflammatory	Lymphoid_T	Gnai2	S1pr4	0.905642	2061.5	0.0235303	2556	0.478132	1823	0.147148	2017	0.852644	2666	0	1245.5	0.020063
young	Lymphoid_NK	CAF	Gnai2	Egfr	0.909044	2369.4	0.0447592	1812	0.238958	2609	0.130647	2116	0.853609	2642	0.02	2668	0.0382069
young	Lymphoid_NK	Lymphoid_B	Apoe	Sorl1	0.909044	2272.4	0.0415534	1895	0.47718	1827	0.0573112	2532	0.863447	2440	0.02	2668	0.0358792
young	Lymphoid_NK	Smooth_Muscle	Apoe	Sdc2	0.909044	2315.8	0.0382597	2007	0.294008	2418	0.0414628	2608	0.88643	1878	0.02	2668	0.0339145
young	CAF	Lymphoid_NK	Lamb1	Itga1	0.909438	1906.1	0.0640136	1387	0.512902	1715	0.180113	1859	0.808816	3324	0	1245.5	0.0517752
young	Stromal_Pro-inflammatory	Lymphoid_NK	Lgals1	Itgb1	0.912713	1448.7	0.0158875	2916	0.46674	1861	0.400817	933	0.954046	288	0	1245.5	0.0151574
young	Lymphoid_B	CAF	Tgfb1	Lpp	0.915879	1790.7	0.0407771	1928	0.532443	1665	0.265431	1443	0.852383	2672	0	1245.5	0.0347577
young	tumor	tumor	Lgals3bp	Itgb1	0.915879	2160.3	0.0209775	2672	0.277973	2470	0.182449	1847	0.85812	2567	0	1245.5	0.0180012
young	Myeloid	Lymphoid_NK	Tgm2	Itgb1	0.917594	2288.9	0.0209601	2673	0.443596	1958	0.181628	1850	0.864282	2420	0.002	2543.5	0.0181155
young	Lymphoid_NK	Lymphoid_T	H2-Ab1	Cd4	0.921893	2135.1	0.0405133	1937	0.50986	1725	0.107663	2256	0.87862	2082	0.025	2675.5	0.0355958
young	tumor	Endothelial	Timp2	Itgb1	0.922755	1951.7	0.020944	2676	0.430593	1999	0.0318425	2643	0.914174	1195	0	1245.5	0.0191464
young	Lymphoid_T	Lymphoid_B	Cd48	Cd2	0.92448	1917.7	0.026782	2427	0.637213	1418	0.187505	1821	0.852126	2677	0	1245.5	0.0228216
young	Lymphoid_B	Myeloid	Fam3c	Lamp1	0.927939	2046.9	0.0337786	2148	0.254533	2546	0.229419	1616	0.852058	2679	0	1245.5	0.0287813
young	Lymphoid_NK	tumor	Apoe	Lsr	0.929672	2160.2	0.0942445	926	0.432144	1995	0.0581778	2525	0.852161	2675	0.027	2680	0.0803116
young	Lymphoid_NK	Myeloid	Apoe	Sorl1	0.929672	2371.2	0.0374817	2027	0.430589	2000	0.0502683	2566	0.857253	2583	0.027	2680	0.0321313
young	Lymphoid_T	tumor	Tgfb1	Itgb1	0.934172	1836.3	0.0175688	2838	0.462898	1874	0.258929	1473	0.89139	1751	0	1245.5	0.0156607
young	Myeloid	Myeloid	Anxa2	Tlr2	0.936631	1978.5	0.0486443	1718	0.436154	1980	0.106054	2265	0.851746	2684	0	1245.5	0.0414325
young	CAF	CAF	Psap	Ar	0.938377	1839.7	0.0697468	1286	0.21335	2685	0.190168	1803	0.875213	2179	0	1245.5	0.0610433
young	Endothelial	CAF	Tln1	Itgb5	0.939167	1813.9	0.0742598	1211	0.461315	1877	0.179564	1863	0.841214	2873	0	1245.5	0.0624684
young	Smooth_Muscle	Lymphoid_NK	Mmp2	Ccr2	0.941877	1974.9	0.0508764	1662	0.929134	930	0.141721	2052	0.851657	2687	0.002	2543.5	0.0433292
young	Stromal_Pro-inflammatory	Endothelial	Fn1	Itga6	0.941981	1760.4	0.0750519	1195	0.853776	1048	-0.0408509	2876	0.934492	695	0.621	2988	0.0701354
young	CAF	Stromal_Pro-inflammatory	App	Rpsa	0.943631	1519.7	0.0207656	2688	0.420642	2028	0.285276	1347	0.954023	290	0	1245.5	0.0198108
young	Myeloid	CAF	Tgfb1	Sdc2	0.948909	1877.5	0.0333207	2165	0.420443	2029	0.30716	1257	0.851401	2691	0	1245.5	0.0283693
young	CAF	Lymphoid_B	Lgals1	Ptprc	0.949204	1608.1	0.016624	2877	0.458998	1883	0.194493	1777	0.955494	258	0	1245.5	0.0158841
young	CAF	Lymphoid_NK	Cxcl12	Itgb1	0.950673	2155.6	0.0403689	1943	0.210929	2692	0.231626	1603	0.88538	1908	0.01	2632	0.0357418
young	Stromal_Pro-inflammatory	tumor	Col6a2	Itga3_Itgb1	0.950673	2035.1	0.0343348	2136	0.349171	2227	0.176805	1875	0.851136	2692	0	1245.5	0.0292236
young	CAF	tumor	Vcan	Cd44	0.95421	1737.7	0.0925467	949	0.336759	2267	0.246752	1533	0.851007	2694	0	1245.5	0.0787579
young	CAF	CAF	Fbln1	Itgb1	0.95421	1799.3	0.0541974	1580	0.210577	2694	0.251028	1504	0.882703	1973	0	1245.5	0.0478402
young	Myeloid	Stromal_Pro-inflammatory	Tgm2	Sdc4	0.954247	1850.3	0.0421914	1886	0.530972	1670	0.217005	1663	0.845664	2787	0	1245.5	0.0356798
young	CAF	tumor	Serping1	Lrp1	0.957617	1660.7	0.0421433	1888	0.165301	2825	0.513252	639	0.893382	1706	0	1245.5	0.0376501
young	tumor	CAF	Pam	Dpp4	0.961315	1731.7	0.127801	662	0.255032	2544	0.250607	1509	0.850837	2698	0	1245.5	0.108738
young	tumor	Endothelial	Grn	Tnfrsf1a	0.963098	2023.9	0.0398388	1955	0.380199	2144	0.137029	2076	0.850824	2699	0	1245.5	0.0338958
young	tumor	Lymphoid_NK	Gnai2	F2r	0.963098	2086.9	0.020507	2699	0.487767	1792	0.0964209	2333	0.867404	2365	0	1245.5	0.0177878
young	Lymphoid_T	Endothelial	Il16	Cd9	0.964883	1961.3	0.0397704	1958	0.426966	2013	0.173007	1890	0.850732	2700	0	1245.5	0.033834
young	Myeloid	tumor	Tgfb1	Sdc2	0.966671	1924.3	0.0329436	2179	0.417721	2040	0.262043	1456	0.850679	2701	0	1245.5	0.0280244
young	Smooth_Muscle	Smooth_Muscle	Ptgs2	Cav1	0.970255	1941.3	0.0376812	2021	0.481334	1809	0.165353	1928	0.850646	2703	0	1245.5	0.0320533
young	Lymphoid_B	Myeloid	Il16	Cd9	0.97385	1919.7	0.0396857	1960	0.436336	1979	0.208315	1709	0.850596	2705	0	1245.5	0.0337565
young	CAF	tumor	C3	Lrp1	0.97385	1507.3	0.0383206	2004	0.207829	2705	0.781152	292	0.910724	1290	0	1245.5	0.0348995
young	Endothelial	Stromal_Pro-inflammatory	Hsp90b1	Lrp1	0.975652	1838.7	0.0353573	2104	0.2077	2706	0.168053	1918	0.913213	1220	0	1245.5	0.0322887
young	CAF	Lymphoid_NK	Col4a1	Cd47	0.975652	1629.9	0.0203652	2706	0.447799	1930	0.337225	1142	0.917169	1126	0	1245.5	0.0186783
young	Myeloid	CAF	Tgfb1	Vasn	0.98141	1740.7	0.0711869	1268	0.455199	1902	0.305489	1270	0.832293	3018	0	1245.5	0.0592484
young	CAF	Lymphoid_T	App	Rpsa	0.982884	1543.3	0.0202395	2710	0.387502	2117	0.286507	1342	0.953457	302	0	1245.5	0.0192975
young	Lymphoid_NK	CAF	Icam1	Egfr	0.983123	1817.7	0.116542	732	0.455161	1903	0.20561	1721	0.792074	3487	0	1245.5	0.0923097
young	CAF	Myeloid	Cxcl12	Itga4	0.984838	1587.5	0.0934204	938	0.454922	1904	0.383252	991	0.842285	2859	0	1245.5	0.0786866
young	tumor	Endothelial	Calr	Scarf1	0.985607	1518.6	0.10078	858	1.68132	346	0.0764471	2432	0.850162	2711.5	0	1245.5	0.0856795
young	Stromal_Pro-inflammatory	tumor	Gnai2	Igf1r	0.988336	2261.3	0.0223832	2609	0.258118	2537	0.116134	2202	0.850099	2713	0	1245.5	0.0190279
young	Lymphoid_B	Stromal_Pro-inflammatory	Apoe	Lrp1	0.990159	1892.1	0.0340319	2145	0.204662	2714	0.160529	1953	0.906316	1403	0	1245.5	0.0308436
young	Smooth_Muscle	Lymphoid_NK	B2m	Cd247	0.990159	2046.6	0.0266883	2430	0.446736	1939	0.0138062	2714	0.936486	642	0.001	2508	0.0249933
young	Endothelial	tumor	Bsg	Slc16a1	0.991985	2531.7	0.0350079	2115	0.242199	2600	0.0428425	2603	0.849901	2715	0.009	2625.5	0.0297533
young	Lymphoid_B	Endothelial	Gnai2	F2r	0.991985	2037.7	0.0201623	2715	0.493685	1772	0.137733	2072	0.866426	2384	0	1245.5	0.0174692
young	Endothelial	tumor	Nid1	Ptprf	0.997478	2017	0.214298	317	0.352293	2219	0.119115	2178	0.849703	2718	0.015	2653	0.18209
young	Endothelial	Stromal_Pro-inflammatory	Nid1	Itgb1	0.999314	2200.8	0.0364329	2061	0.202775	2719	0.0869136	2380	0.912885	1228	0.008	2616	0.0332591
young	CAF	tumor	Igf1	Igf2r	1	1804.1	0.276962	190	0.34635	2238	0.18087	1855	0.791518	3492	0	1245.5	0.219221
young	tumor	CAF	Pdgfc	Pdgfra	1	1668.3	0.271239	195	0.418484	2036	0.225177	1628	0.816204	3237	0	1245.5	0.221387
young	CAF	CAF	Vcan	Egfr	1	1711.7	0.24169	247	0.309615	2357	0.250843	1506	0.818779	3203	0	1245.5	0.197891
young	CAF	CAF	Pam	Fap	1	1875.3	0.237262	259	0.247074	2571	0.174046	1884	0.800583	3417	0	1245.5	0.189948
young	CAF	tumor	Plau	Igf2r	1	1709.3	0.233495	266	0.366469	2177	0.203326	1730	0.823896	3128	0	1245.5	0.192376
young	Endothelial	CAF	Pam	Fap	1	2248.7	0.202116	348	0.2072	2708	0.131769	2107	0.787477	3537	0.002	2543.5	0.159162
young	Stromal_Pro-inflammatory	Endothelial	Vegfa	Itga9	1	1789.7	0.196738	361	0.691892	1316	0.100352	2300	0.745979	3726	0	1245.5	0.146762
young	tumor	CAF	Pam	Fap	1	2048.9	0.17921	409	0.181212	2783	0.115371	2206	0.777238	3601	0	1245.5	0.139289
young	CAF	tumor	Igf1	Itga6_Itgb4	1	1787.7	0.174832	426	0.444268	1952	0.190838	1801	0.789654	3514	0	1245.5	0.138057
young	CAF	tumor	Angptl4	Sdc1	1	1743.9	0.161372	481	0.433084	1990	0.204006	1725	0.81237	3278	0	1245.5	0.131094
young	CAF	tumor	Lamb2	Itga6_Itgb4	1	1812.1	0.154757	507	0.448314	1927	0.178511	1868	0.789707	3513	0	1245.5	0.122212
young	Smooth_Muscle	Myeloid	Bgn	Tlr2	1	1705.3	0.154318	509	0.566462	1582	0.138189	2070	0.825026	3120	0	1245.5	0.127316
young	CAF	tumor	Gpc3	Igf1r	1	1803.3	0.154067	512	0.301251	2389	0.221326	1643	0.816869	3227	0	1245.5	0.125853
young	CAF	tumor	Lama2	Dag1	1	1983.3	0.153006	517	0.23329	2629	0.150011	2003	0.788869	3522	0	1245.5	0.120702
young	CAF	Myeloid	Spon2	Itga4	1	1754.5	0.147926	537	0.421217	2025	0.258551	1475	0.791729	3490	0	1245.5	0.117117
young	CAF	CAF	Plau	Itgb5	1	1918.9	0.146653	544	0.233113	2630	0.17942	1865	0.810106	3310	0	1245.5	0.118804
young	Endothelial	Stromal_Pro-inflammatory	Tfpi	Lrp1	1	1654.3	0.141451	571	0.572087	1568	0.122941	2157	0.848939	2730	0	1245.5	0.120083
young	Smooth_Muscle	CAF	Serpinf1	Plxdc2	1	2255.1	0.141245	573	0.132001	2927	0.0912202	2366	0.857614	2576	0.171	2833.5	0.121134
young	tumor	tumor	Lama5	Dag1	1	1871.5	0.141002	576	0.457343	1894	0.14907	2010	0.772935	3632	0	1245.5	0.108986
young	tumor	tumor	Cdh1	Igf1r	1	1958.5	0.140759	581	0.405959	2074	0.12379	2154	0.738864	3738	0	1245.5	0.104002
young	CAF	Lymphoid_T	Adm	Ramp1	1	1625.9	0.138616	595	0.437741	1973	0.246957	1531	0.845808	2785	0	1245.5	0.117243
young	CAF	Smooth_Muscle	Angptl4	Sdc2	1	1813.5	0.134604	623	0.342507	2250	0.170412	1905	0.830543	3044	0	1245.5	0.111794
young	CAF	Myeloid	Thbs2	Itga4	1	1623.1	0.133603	629	0.447759	1931	0.324989	1181	0.823865	3129	0	1245.5	0.110071
young	CAF	Lymphoid_T	Spon2	Itgb2	1	1759.5	0.131796	635	0.451494	1917	0.199361	1748	0.814735	3252	0	1245.5	0.107379
young	Endothelial	Stromal_Pro-inflammatory	Tfpi	Sdc4	1	1632.7	0.131343	640	0.702689	1302	0.161197	1948	0.83136	3028	0	1245.5	0.109193
young	Endothelial	Smooth_Muscle	Tfpi	Lrp1	1	2014.7	0.130084	643	0.554242	1611	0.0974668	2322	0.843488	2836	0.018	2661.5	0.109724
young	CAF	tumor	Lama2	Cd44	1	1771.9	0.128311	655	0.327097	2299	0.202026	1737	0.838334	2923	0	1245.5	0.107568
young	CAF	Stromal_Pro-inflammatory	Gpc3	Lrp1	1	1784.9	0.12791	661	0.16663	2823	0.168342	1916	0.871468	2279	0	1245.5	0.11147
young	Stromal_Pro-inflammatory	CAF	Vegfa	Egfr	1	2067.5	0.126634	664	0.248303	2567	0.122479	2159	0.754532	3702	0	1245.5	0.0955496
young	CAF	tumor	Igf1	Igf1r	1	2072.1	0.126433	666	0.230264	2641	0.132762	2103	0.754109	3705	0	1245.5	0.0953445
young	Endothelial	CAF	Grn	Egfr	1	1693.1	0.125006	671	0.409729	2062	0.223483	1633	0.842633	2854	0	1245.5	0.105335
young	CAF	tumor	Angptl4	Sdc4	1	1633.9	0.124745	674	0.435077	1982	0.243966	1547	0.849507	2721	0	1245.5	0.105972
young	Stromal_Pro-inflammatory	Myeloid	Cxcl1	Cxcr2	1	1707.9	0.123317	680	0.693522	1314	0.0487558	2576	0.849397	2724	0	1245.5	0.104745
young	Stromal_Pro-inflammatory	Myeloid	Vegfa	Sirpa	1	1878.1	0.11976	706	0.442068	1959	0.163055	1941	0.787275	3539	0	1245.5	0.094284
young	CAF	Smooth_Muscle	Gpc3	Lrp1	1	2142	0.117632	724	0.148784	2871	0.142868	2048	0.866702	2377	0.031	2690	0.101952
young	tumor	CAF	Inhba	Tgfbr3	1	1775.7	0.11705	728	0.382119	2137	0.2177	1660	0.825911	3108	0	1245.5	0.0966732
young	Endothelial	Lymphoid_NK	Jam2	Itga4_Itgb1	1	1466.7	0.115608	738	1.51741	414	0.161051	1950	0.834704	2986	0	1245.5	0.0964981
young	CAF	tumor	Adm	Ramp1	1	1783.5	0.115141	742	0.359948	2196	0.203487	1727	0.833317	3007	0	1245.5	0.0959489
young	CAF	tumor	Lamb2	Dag1	1	2147.1	0.113021	758	0.192085	2744	0.105418	2269	0.751352	3719	0	1245.5	0.0849186
young	tumor	Endothelial	Adam10	Tspan15	1	1622.5	0.111922	765	1.76277	312	0.135617	2087	0.754479	3703	0	1245.5	0.0844426
young	Stromal_Pro-inflammatory	Endothelial	Col1a1	Flt4	1	1684.8	0.111355	770	2.32998	201	-0.107794	3041	0.909965	1309	0.947	3103	0.101329
young	Stromal_Pro-inflammatory	tumor	Ecm1	Itgb4	1	1811.1	0.111285	772	0.409376	2064	0.130166	2119	0.8426	2855	0	1245.5	0.0937684
young	Endothelial	Lymphoid_B	Tfpi	Sdc4	1	1718.9	0.111031	776	0.659955	1380	0.151202	1996	0.819253	3197	0	1245.5	0.0909621
young	Endothelial	CAF	Vcl	Itgb5	1	1789.3	0.11065	779	0.517465	1702	0.16517	1929	0.81169	3291	0	1245.5	0.0898133
young	Lymphoid_B	Lymphoid_T	H2-M3	Cd4	1	1830.1	0.110568	781	0.579369	1543	0.160209	1955	0.773403	3626	0	1245.5	0.0855138
young	CAF	tumor	Thbs2	Itga6	1	1770.5	0.109187	788	0.407622	2069	0.244382	1545	0.818628	3205	0	1245.5	0.0893838
young	CAF	Stromal_Pro-inflammatory	Plat	Lrp1	1	1714.1	0.107996	800	0.186007	2764	0.196021	1767	0.881949	1994	0	1245.5	0.0952471
young	Stromal_Pro-inflammatory	Myeloid	Bgn	Tlr2	1	1933.5	0.107017	809	0.465217	1864	0.0998452	2303	0.797018	3446	0	1245.5	0.0852944
young	Lymphoid_B	CAF	Gstp1	Egfr	1	1946.3	0.106644	811	0.353904	2211	0.137082	2075	0.803587	3389	0	1245.5	0.0856974
young	CAF	CAF	Ltbp1	Itgb5	1	2060.9	0.105751	822	0.188236	2759	0.143898	2038	0.79759	3440	0	1245.5	0.0843458
young	CAF	Endothelial	Adm	Ackr3	1	2341.4	0.104538	831	0.101645	3022	0.15421	1979	0.83114	3034	0.18	2841	0.0868858
young	Myeloid	Myeloid	Csf1	Csf2ra	1	1718.9	0.104005	834	0.720258	1269	0.153731	1982	0.81376	3264	0	1245.5	0.0846349
young	Smooth_Muscle	Myeloid	Csf1	Csf2ra	1	1727.3	0.102247	847	0.71753	1279	0.152024	1990	0.812465	3275	0	1245.5	0.0830722
young	tumor	Endothelial	Inhba	Tgfbr3	1	1926.1	0.101881	850	0.340213	2256	0.14413	2037	0.815706	3242	0	1245.5	0.0831046
young	CAF	Smooth_Muscle	Plat	Lrp1	1	2065.7	0.0993175	876	0.168161	2813	0.170547	1904	0.877518	2110	0.009	2625.5	0.0871529
young	tumor	tumor	Agrn	Dag1	1	2125.1	0.0986448	885	0.296074	2412	0.0963467	2335	0.731135	3748	0	1245.5	0.0721227
young	Stromal_Pro-inflammatory	Endothelial	Fn1	Itga9	1	2341.3	0.0985055	886	0.398104	2092	-0.208306	3242	0.882321	1986	1	3500.5	0.0869135
young	CAF	Myeloid	Vcan	Itga4	1	1715.3	0.0968495	897	0.437773	1972	0.311274	1243	0.817407	3219	0	1245.5	0.0791654
young	CAF	Endothelial	Cxcl12	Ackr3	1	1971.4	0.0961653	904	0.16976	2808	0.271329	1415	0.877109	2125	0.007	2605	0.0843474
young	Endothelial	Myeloid	Bgn	Tlr2	1	2286.4	0.0960113	906	0.44166	1961	0.0846989	2393	0.788099	3528	0.013	2644	0.0756663
young	Lymphoid_NK	CAF	Gstp1	Egfr	1	2280	0.0953753	914	0.314432	2337	0.119796	2174	0.794625	3467	0.001	2508	0.0757875
young	CAF	tumor	Lamb2	Cd44	1	1985.5	0.0947797	923	0.285892	2449	0.157433	1963	0.807462	3347	0	1245.5	0.076531
young	CAF	Endothelial	Plau	Itga3	1	2081.1	0.0941677	928	0.232754	2631	0.117681	2192	0.801395	3409	0	1245.5	0.0754655
young	Smooth_Muscle	tumor	Ecm1	Itgb4	1	2234.5	0.0924179	952	0.37161	2167	0.0893628	2376	0.829886	3052	0.009	2625.5	0.0766963
young	Smooth_Muscle	Lymphoid_B	C3	Cr2	1	2224.1	0.0922451	953	0.584764	1525	-0.234627	3280	0.873854	2213	0.982	3149.5	0.0806087
young	tumor	CAF	Anxa1	Egfr	1	1946.1	0.0921872	954	0.162668	2831	0.0988284	2313	0.866223	2387	0	1245.5	0.0798547
young	CAF	tumor	Lamb2	Itga6_Itgb1	1	1747.3	0.0921053	957	0.403081	2082	0.21698	1664	0.845614	2788	0	1245.5	0.0778855
young	Myeloid	CAF	Icam1	Egfr	1	1960.3	0.0920072	959	0.366308	2178	0.193877	1784	0.771937	3635	0	1245.5	0.0710237
young	Smooth_Muscle	CAF	Inhba	Tgfbr3	1	1958.5	0.0919681	960	0.312019	2351	0.172173	1895	0.807887	3341	0	1245.5	0.0742998
young	Endothelial	Smooth_Muscle	Tfpi	Sdc4	1	1845.7	0.0918522	962	0.619607	1458	0.118125	2187	0.804786	3376	0	1245.5	0.0739214
young	Myeloid	Lymphoid_B	Mmp9	Ifnar1	1	1861.5	0.0913939	965	0.537987	1654	0.152908	1986	0.796071	3457	0	1245.5	0.072756
young	CAF	tumor	Hspg2	Ptprs	1	1805.1	0.0900227	982	0.409126	2065	0.216167	1667	0.829122	3066	0	1245.5	0.0746397
young	tumor	Smooth_Muscle	Alcam	Nrp1	1	1935.3	0.0888876	993	0.481533	1806	0.15181	1993	0.771306	3639	0	1245.5	0.0685595
young	Endothelial	Lymphoid_NK	Sema7a	Itga1_Itgb1	1	1733.9	0.0887058	995	1.05352	762	0.107902	2254	0.800926	3413	0	1245.5	0.0710468
young	CAF	Stromal_Pro-inflammatory	Plau	Lrp1	1	2310	0.0884942	997	0.115762	2974	0.102233	2289	0.851731	2685	0.007	2605	0.0753733
young	Endothelial	tumor	Lamb1	Dag1	1	1809.7	0.0880992	1004	0.387585	2116	0.19924	1750	0.837616	2933	0	1245.5	0.0737934
young	tumor	CAF	Ltbp1	Itgb5	1	2207.7	0.0879966	1006	0.143841	2892	0.097918	2318	0.782349	3577	0	1245.5	0.0688441
young	CAF	CAF	Angptl4	Sdc2	1	2055.3	0.0873874	1012	0.212532	2688	0.172511	1893	0.797943	3438	0	1245.5	0.0697301
young	Endothelial	tumor	Lamc1	Dag1	1	1848.3	0.0871438	1017	0.287091	2445	0.240544	1565	0.835663	2969	0	1245.5	0.0728228
young	CAF	tumor	Angptl4	Sdc2	1	2109.9	0.0863983	1025	0.209809	2698	0.127394	2136	0.797024	3445	0	1245.5	0.0688615
young	tumor	Endothelial	Lamb1	Itga1	1	1695.1	0.0862692	1028	0.792639	1159	0.149708	2005	0.83083	3038	0	1245.5	0.0716751
young	Smooth_Muscle	Myeloid	Fn1	C5ar1	1	1895.3	0.0857981	1036	0.719022	1275	-0.186801	3208	0.927632	864	0.941	3093.5	0.079589
young	Smooth_Muscle	Endothelial	Fn1	Robo4	1	1819.4	0.0853449	1041	2.36073	193	-0.309925	3402	0.91289	1227	0.999	3234	0.0779105
young	Smooth_Muscle	Lymphoid_B	C3	Cd19	1	2003.2	0.0853002	1042	0.782112	1171	-0.133392	3091	0.896247	1647	0.889	3065	0.0764501
young	tumor	Lymphoid_B	Wnt7b	Tmed5	1	1974.5	0.0835378	1075	0.467033	1859	0.143272	2045	0.769873	3648	0	1245.5	0.0643135
young	Stromal_Pro-inflammatory	CAF	Inhba	Tgfbr3	1	2027.5	0.0824373	1089	0.285383	2452	0.166425	1924	0.799254	3427	0	1245.5	0.0658883
young	Myeloid	Endothelial	App	Tspan15	1	1721.7	0.082281	1091	1.5958	375	0.0994639	2306	0.779635	3591	0	1245.5	0.0641492
young	tumor	CAF	Cxcl1	Dpp4	1	1921.7	0.0820948	1093	0.140675	2899	0.110036	2240	0.876995	2131	0	1245.5	0.0719968
young	CAF	tumor	Lamc1	Dag1	1	1904.7	0.0816756	1095	0.259721	2531	0.228357	1620	0.831165	3032	0	1245.5	0.0678859
young	CAF	Smooth_Muscle	Plau	Lrp1	1	2432.1	0.0813828	1100	0.0979168	3028	0.0767588	2431	0.846363	2772	0.165	2829.5	0.0688794
young	tumor	Stromal_Pro-inflammatory	Agrn	Lrp1	1	2480.6	0.0810962	1109	0.203679	2715	0.058379	2524	0.807562	3345	0.037	2710	0.0654902
young	tumor	tumor	Ecm1	Itgb4	1	2040.3	0.0810289	1111	0.348812	2229	0.0767881	2430	0.8204	3186	0	1245.5	0.0664761
young	Stromal_Pro-inflammatory	Endothelial	App	Tspan15	1	1751.3	0.0809378	1113	1.59295	379	0.0790497	2420	0.778218	3599	0	1245.5	0.0629872
young	CAF	Myeloid	Adm	Ramp1	1	1982.7	0.080072	1121	0.243736	2585	0.231193	1607	0.806543	3355	0	1245.5	0.0645815
young	Smooth_Muscle	Endothelial	Inhba	Tgfbr3	1	2126.3	0.080049	1122	0.270113	2502	0.0986022	2314	0.796885	3448	0	1245.5	0.0637898
young	Endothelial	Stromal_Pro-inflammatory	Serpine2	Lrp1	1	2402.4	0.078731	1148	0.185784	2767	0.0848375	2390	0.832079	3023	0.029	2684	0.0655104
young	Smooth_Muscle	CAF	Vcl	Itgb5	1	2043.1	0.0786481	1149	0.365082	2183	0.137262	2074	0.784204	3564	0	1245.5	0.0616762
young	Lymphoid_NK	Endothelial	Calr	Scarf1	1	2019.5	0.0785568	1151	1.6049	372	0.0195915	2689	0.833594	3002.5	0.304	2883	0.0654845
young	Endothelial	tumor	Gas6	Axl	1	2569.2	0.0781385	1155	0.162027	2833	0.0498437	2568	0.789586	3516	0.085	2774	0.0616971
young	CAF	CAF	Adm	Ramp2	1	1938.1	0.0780524	1157	0.277189	2474	0.231445	1604	0.8184	3210	0	1245.5	0.0638781
young	tumor	Endothelial	App	Tspan15	1	1778.9	0.0766061	1172	1.58376	385	0.0699816	2467	0.773435	3625	0	1245.5	0.0592498
young	tumor	tumor	Mmp9	Cd44	1	1838.7	0.0762541	1176	0.439003	1968	0.19778	1757	0.830012	3047	0	1245.5	0.0632918
young	Endothelial	tumor	Vwf	Lrp1	1	1498.5	0.0760834	1180	2.46988	169	0.163423	1940	0.836254	2958	0	1245.5	0.063625
young	Smooth_Muscle	Endothelial	Serping1	Selp	1	1660.8	0.0760179	1181	2.26852	210	0.136767	2079	0.878264	2091	0.053	2743	0.0667638
young	Stromal_Pro-inflammatory	CAF	Anxa1	Egfr	1	2453.4	0.0759178	1183	0.0974281	3030	0.0536976	2550	0.854567	2630	0.262	2874	0.0648768
young	Myeloid	Myeloid	App	Fpr2	1	1859.5	0.0758513	1184	0.679296	1341	0.111729	2227	0.810724	3300	0	1245.5	0.0614944
young	Smooth_Muscle	tumor	Col6a1	Sdc1	1	2331.6	0.0751274	1192	0.263003	2521	0.0886676	2377	0.840352	2888	0.027	2680	0.0631335
young	Myeloid	Myeloid	Csf1	Sirpa	1	2113.9	0.0749139	1197	0.292748	2421	0.110713	2235	0.793799	3471	0	1245.5	0.0594666
young	Stromal_Pro-inflammatory	CAF	Cxcl1	Dpp4	1	2220	0.0748747	1198	0.125966	2940	0.131238	2111	0.871943	2263	0.005	2588	0.0652865
young	tumor	Stromal_Pro-inflammatory	Mmp9	Lrp1	1	2013.1	0.0747538	1199	0.252801	2551	0.107797	2255	0.844461	2815	0	1245.5	0.0631267
young	Stromal_Pro-inflammatory	Myeloid	App	Fpr2	1	1895.9	0.074613	1203	0.676445	1350	0.0913145	2365	0.809458	3316	0	1245.5	0.060396
young	tumor	Smooth_Muscle	Agrn	Lrp1	1	2577.9	0.0745793	1204	0.185834	2766	0.0329052	2635	0.800968	3412	0.258	2872.5	0.0597356
young	Stromal_Pro-inflammatory	tumor	Fn1	Nt5e	1	2148.2	0.0744214	1208	0.309589	2359	-0.0761939	2977	0.923433	963	0.999	3234	0.0687232
young	Smooth_Muscle	Myeloid	Csf1	Sirpa	1	2386.1	0.0736479	1226	0.290019	2431	0.109006	2246	0.792401	3484	0.002	2543.5	0.0583586
young	Smooth_Muscle	tumor	Col6a2	Sdc1	1	2418.1	0.0734755	1228	0.250265	2558	0.0898245	2371	0.815001	3247	0.03	2686.5	0.0598826
young	CAF	Stromal_Pro-inflammatory	Angptl4	Sdc4	1	2105.3	0.0728445	1232	0.238203	2611	0.124167	2149	0.811803	3289	0	1245.5	0.0591354
young	Smooth_Muscle	Myeloid	Cxcl1	Cxcr2	1	2321.3	0.0727052	1235	0.630916	1431	-0.0182123	2798	0.812404	3276.5	0.23	2866	0.059066
young	Smooth_Muscle	Endothelial	Col1a1	Itga5	1	2281.4	0.0725045	1237	0.383708	2132	-0.164522	3158	0.890192	1782	0.945	3098	0.0645429
young	Endothelial	Smooth_Muscle	Serpine2	Lrp1	1	2501.8	0.0724041	1239	0.167939	2814	0.0593636	2519	0.826145	3105	0.168	2832	0.0598163
young	CAF	tumor	Lama4	Dag1	1	2033.9	0.0722456	1243	0.254221	2548	0.188154	1819	0.809776	3314	0	1245.5	0.0585027
young	CAF	tumor	Lamb1	Itga6_Itgb4	1	1838.9	0.0721191	1247	0.436824	1978	0.20973	1702	0.832118	3022	0	1245.5	0.0600116
young	Stromal_Pro-inflammatory	Endothelial	Inhba	Tgfbr3	1	2454.1	0.0717534	1255	0.243476	2587	0.0928547	2355	0.787887	3530	0.002	2543.5	0.0565336
young	CAF	Lymphoid_NK	Adm	Ramp1	1	2393.2	0.0713048	1263	0.214683	2680	0.155001	1976	0.797335	3442	0.007	2605	0.0568539
young	Endothelial	Smooth_Muscle	Gas6	Axl	1	2626.6	0.0712693	1266	0.150791	2861	0.0532282	2555	0.781841	3583	0.241	2868	0.0557212
young	tumor	Lymphoid_B	Mmp9	Ifnar1	1	2021.3	0.0711068	1270	0.427748	2009	0.15694	1966	0.77494	3616	0	1245.5	0.0551035
young	Stromal_Pro-inflammatory	CAF	Fn1	Dpp4	1	2320.9	0.0708441	1274	0.0414438	3172	-0.0442995	2892	0.93118	766	1	3500.5	0.0659686
young	tumor	Myeloid	App	Fpr2	1	1931.9	0.0706198	1276	0.667254	1367	0.0822464	2401	0.80518	3370	0	1245.5	0.0568616
young	Endothelial	Endothelial	Serping1	Selp	1	1703	0.0697437	1287	2.26098	212	0.153022	1984	0.873584	2219	0.127	2813	0.060927
young	Smooth_Muscle	Endothelial	Fn1	Itga9	1	2635.9	0.0695479	1290	0.298282	2403	-0.425668	3531	0.863014	2455	1	3500.5	0.0600208
young	Stromal_Pro-inflammatory	Smooth_Muscle	Vegfa	Gpc1	1	2182.1	0.0689157	1300	0.311976	2352	0.0904601	2367	0.770278	3646	0	1245.5	0.0530843
young	Endothelial	Lymphoid_B	C3	Cr2	1	2402.9	0.0688178	1302	0.547423	1631	-0.238767	3285	0.856802	2591	0.997	3205.5	0.0589633
young	tumor	Smooth_Muscle	Mmp9	Lrp1	1	2397.1	0.0687466	1303	0.234955	2622	0.0823226	2400	0.83888	2912	0.059	2748.5	0.0576701
young	CAF	tumor	Hspg2	Sdc1	1	1844.1	0.0680842	1313	0.423192	2020	0.217922	1659	0.83491	2983	0	1245.5	0.0568442
young	Smooth_Muscle	CAF	Anxa1	Egfr	1	2576.4	0.0679026	1316	0.0652874	3119	0.0118188	2719	0.847495	2748	0.609	2980	0.0575471
young	Myeloid	Endothelial	Calr	Scarf1	1	1991.4	0.0674748	1324	1.5668	390	0.128913	2129	0.822778	3150.5	0.561	2963.5	0.0555168
young	Smooth_Muscle	CAF	Col1a1	Ddr2	1	2348.6	0.0672358	1326	0.0536233	3145	-0.0897144	3006	0.915077	1168	0.945	3098	0.0615259
young	Endothelial	tumor	Timp2	Itga3	1	2006.7	0.0669443	1334	0.424154	2019	0.117988	2190	0.896251	1646	0.198	2844.5	0.0599989
young	tumor	Endothelial	Gnai2	Ednrb	1	1667.3	0.0667694	1337	1.61147	370	0.0674366	2477	0.839126	2907	0	1245.5	0.056028
young	Endothelial	tumor	Pros1	Axl	1	2502.2	0.0660361	1353	0.221106	2666	0.0554497	2543	0.812012	3284	0.019	2665	0.0536221
young	CAF	Stromal_Pro-inflammatory	Angptl4	Sdc2	1	2284.1	0.0655165	1365	0.152326	2856	0.0966783	2330	0.773725	3624	0	1245.5	0.0506917
young	tumor	tumor	Thbs1	Sdc1	1	1953.9	0.0650724	1373	0.445119	1947	0.177688	1870	0.808395	3334	0	1245.5	0.0526042
young	tumor	CAF	Mfge8	Itgb5	1	2163.7	0.0650265	1374	0.236214	2618	0.129127	2126	0.796232	3455	0	1245.5	0.0517762
young	CAF	Lymphoid_NK	Spon2	Itgb1	1	2399	0.0639219	1389	0.177224	2795	0.106925	2260	0.846113	2781	0.08	2770	0.0540852
young	Endothelial	Lymphoid_B	C3	Cd19	1	2171.2	0.0636367	1391	0.744771	1238	-0.137532	3101	0.881813	2000	0.966	3126	0.0561157
young	Smooth_Muscle	Myeloid	C3	Itgam	1	2453.4	0.0632263	1395	0.481055	1810	-0.267349	3332	0.860192	2515	0.998	3215	0.0543867
young	Endothelial	Myeloid	Fn1	C5ar1	1	2045.6	0.06301	1397	0.655345	1389	-0.142071	3111	0.916561	1140	0.995	3191	0.0577525
young	tumor	Myeloid	Hsp90b1	Tlr2	1	1998.7	0.0628816	1398	0.418679	2034	0.0545664	2548	0.846561	2768	0	1245.5	0.0532331
young	Stromal_Pro-inflammatory	tumor	Col6a1	Sdc1	1	2442.4	0.0628493	1399	0.229044	2645	0.0683043	2474	0.828015	3078	0.008	2616	0.0520402
young	Lymphoid_B	Endothelial	Gnai2	Ednrb	1	1664.1	0.0628187	1401	1.59236	380	0.0988355	2312	0.834966	2982	0	1245.5	0.0524515
young	Endothelial	Endothelial	Fn1	Robo4	1	1999.5	0.0626772	1404	2.29705	207	-0.265195	3326	0.899807	1560	1	3500.5	0.0563974
young	Endothelial	Endothelial	Fn1	Flt4	1	1879.2	0.0625544	1409	2.17674	227	-0.146173	3120	0.906087	1406	0.999	3234	0.0566798
young	Smooth_Muscle	Lymphoid_NK	Spp1	Ptger4	1	2001.2	0.0620183	1418	0.583415	1531	-0.145332	3117	0.908627	1344	0.006	2596	0.0563515
young	Smooth_Muscle	CAF	Mfge8	Itgb5	1	2232.9	0.0616157	1424	0.221061	2667	0.0958457	2339	0.791827	3489	0	1245.5	0.048789
young	CAF	Lymphoid_B	Angptl4	Sdc4	1	2210.7	0.0615789	1427	0.195469	2734	0.114171	2213	0.798632	3434	0	1245.5	0.0491788
young	Smooth_Muscle	CAF	Col3a1	Ddr2	1	2438.9	0.060585	1447	0.0135359	3238	-0.44304	3552	0.931834	752	0.997	3205.5	0.0564552
young	Lymphoid_T	Endothelial	Calr	Scarf1	1	2233.6	0.06044	1450	1.54261	404	-0.0493441	2912	0.814607	3254.5	0.98	3147.5	0.0492348
young	Lymphoid_T	tumor	Apoe	Lsr	1	2181.5	0.0604226	1451	0.332867	2278	-0.00844818	2770	0.821917	3163	0	1245.5	0.0496623
young	Endothelial	Smooth_Muscle	Pros1	Axl	1	2569.1	0.0602309	1455	0.20987	2695	0.0588342	2523	0.804888	3375	0.104	2797.5	0.0484791
young	Stromal_Pro-inflammatory	Myeloid	Dcn	Tlr2	1	2767.3	0.0601663	1459	0.181354	2782	-0.456359	3564	0.859527	2531	1	3500.5	0.0517146
young	Stromal_Pro-inflammatory	Endothelial	Col1a1	Itga5	1	2517.5	0.0599494	1465	0.34615	2240	-0.269988	3340	0.880548	2042	1	3500.5	0.0527883
young	CAF	Endothelial	Gnai2	Ednrb	1	1697.3	0.0595582	1473	1.57659	387	0.0934767	2351	0.831261	3030	0	1245.5	0.0495084
young	tumor	Smooth_Muscle	Agrn	Itgb1	1	1938.3	0.059557	1474	0.40181	2085	0.140679	2059	0.843708	2828	0	1245.5	0.0502487
young	Endothelial	Endothelial	Nid1	Itga3	1	2426.2	0.0591925	1481	0.166694	2822	0.0499104	2567	0.858341	2563	0.034	2698	0.0508073
young	CAF	Lymphoid_NK	Col5a3	Itga1_Itgb1	1	1985.5	0.0588796	1487	0.359045	2201	0.160898	1952	0.830702	3042	0	1245.5	0.0489114
young	CAF	Lymphoid_B	Gpc3	Cd81	1	2107.5	0.0588749	1489	0.135528	2915	0.147088	2018	0.841373	2870	0	1245.5	0.0495358
young	CAF	CAF	Spon2	Itgb1	1	2114.3	0.0588688	1490	0.156541	2846	0.131383	2108	0.840675	2882	0	1245.5	0.0494895
young	Endothelial	tumor	Pdgfb	Lrp1	1	2172.1	0.0587612	1494	1.04137	781	0.0320061	2640	0.802469	3402	0.002	2543.5	0.047154
young	tumor	CAF	Grn	Egfr	1	2289.5	0.0586242	1496	0.167049	2819	0.0960647	2337	0.785725	3550	0	1245.5	0.0460625
young	Stromal_Pro-inflammatory	Lymphoid_B	C3	Cr2	1	2574.5	0.0577195	1512	0.529733	1674	-0.305943	3400	0.845671	2786	1	3500.5	0.0488117
young	Stromal_Pro-inflammatory	tumor	Col1a2	Sdc1	1	2420	0.0571743	1521	0.184696	2775	-0.182371	3203	0.906877	1386	0.998	3215	0.0518501
young	CAF	Lymphoid_T	Thbs2	Cd47	1	1916.3	0.0571673	1522	0.179528	2791	0.136753	2080	0.883982	1943	0	1245.5	0.0505348
young	Lymphoid_NK	CAF	Tln1	Itgb5	1	2025.9	0.0571106	1523	0.339724	2258	0.159997	1957	0.822882	3146	0	1245.5	0.0469953
young	Smooth_Muscle	Myeloid	Dcn	Tlr2	1	2808.3	0.0569415	1529	0.171461	2803	-0.51529	3607	0.856168	2602	1	3500.5	0.0487515
young	Endothelial	tumor	Tfpi	Lrp1	1	2561.6	0.0568308	1532	0.43924	1967	-0.00665927	2767	0.780806	3588	0.502	2954	0.0443738
young	CAF	Smooth_Muscle	Cxcl12	Sdc4	1	1967.1	0.0568277	1533	0.215225	2678	0.22393	1632	0.847515	2747	0	1245.5	0.0481623
young	CAF	CAF	Serpine1	Itgb5	1	2199.7	0.0565091	1539	0.185267	2769	0.172603	1891	0.78546	3554	0	1245.5	0.0443857
young	Stromal_Pro-inflammatory	CAF	Mfge8	Itgb5	1	2234.9	0.0562848	1543	0.197378	2731	0.1341	2093	0.78427	3562	0	1245.5	0.0441425
young	Stromal_Pro-inflammatory	CAF	Ltbp3	Itgb5	1	2396.5	0.0562088	1544	0.11323	2982	0.0564086	2537	0.764041	3674	0	1245.5	0.0429459
young	Stromal_Pro-inflammatory	CAF	Dcn	Egfr	1	2876.1	0.055648	1555	-0.086454	3412	-0.435491	3542	0.867083	2371	1	3500.5	0.0482514
[truncated: 3,409 more rows]
