# Supplementary material for: Age-dependent differences in breast tumor microenvironment: challenges and opportunities for efficacy studies in preclinical models
Source: Cell Death Differ. 2025 Jan 27;32(6):1000–13. doi: 10.1038/s41418-025-01447-1 (PMC12162869; doi:10.1038/s41418-025-01447-1)
Supplement: Supplementary file 11 — Suppl. Tab 10 [file 41418_2025_1447_MOESM11_ESM.xlsx]

## Sheet: S10A_Sorting
Cell_compartment	Immune_phenotype	Fluorophores	Clones	Catalogue number	RRID	Producer
Immune cells	DAPI-CD45+EpCAM-	PE CD45	30-F11	553081	AB_394611	BD Bioscience
		PECy7 EpCAM	G8.8	118216	AB_1236471	Biolgend
Tumor cells	DAPI-CD45-EpCAM+	PE CD45	30-F11	553081	AB_394611	BD Bioscience
		PECy7 EpCAM	G8.8	118216	AB_1236471	Biolgend
Stromal cells	DAPI-CD45-EpCAM-	PE CD45	30-F11	553081	AB_394611	BD Bioscience
		PECy7 EpCAM	G8.8	118216	AB_1236471	Biolgend

## Sheet: S10B_FACS
Population	Immune_phenotype	Fluorophores	Clones	Catalogue_number	RRID	Producer
T helper	CD45+CD3e+CD4+	CD45 PerCP	30-F11	557235	AB_396609	BD Bioscience
		CD3e BV786	145-2C11	564379	AB_2738780	BD Bioscience
		CD4 FITC	GK1.5	553729	AB_395013	BD Bioscience
T cytotoxic	CD45+CD3e+CD8a+	CD45 PerCP	30-F11	557235	AB_396609	BD Bioscience
		CD3e BV786	145-2C11	564379	AB_2738780	BD Bioscience
		CD8a APC/Cyanine7	56-6.7	100714	AB_312753	Biolegend
B cells	CD45+CD3-CD19+	CD45 PerCP	30-F11	557235	AB_396609	BD Bioscience
		CD3e BV786	145-2C11	564379	AB_2738780	BD Bioscience
		CD19 APC	eBio1D3	17-0193-82	AB_1659676	ThermoFisher
Progenitors T cells	CD45+CD3e+CD8a+PD-1+TIM3-	CD45 PerCP	30-F11	557235	AB_396609	BD Bioscience
		CD3e BV786	145-2C11	564379	AB_2738780	BD Bioscience
		CD8a APC/Cyanine7	56-6.7	100714	AB_312753	Biolegend
		PD-1 PE	RMP1-30	566831	AB_2869890	BD Bioscience
		TIM-3 BV421	5D12/TIM-3	747626	AB_2744192	BD Bioscience
B cells CD74+	CD45+CD3e-CD19+CD74+	CD45 PerCP	30-F11	557235	AB_396609	BD Bioscience
		CD3e BV786	145-2C11	564379	AB_2738780	BD Bioscience
		CD19 APC	eBio1D3	17-0193-82	AB_1659676	ThermoFisher
		CD74	LN2	740385	AB_2740115	BD Bioscience
