# Supplementary material for: Age-dependent differences in breast tumor microenvironment: challenges and opportunities for efficacy studies in preclinical models
Source: Cell Death Differ. 2025 Jan 27;32(6):1000–13. doi: 10.1038/s41418-025-01447-1 (PMC12162869; doi:10.1038/s41418-025-01447-1)
Supplement: Supplementary file 12 — Suppl. Tab 11 [file 41418_2025_1447_MOESM12_ESM.xlsx]

## Sheet: S11A
Marker	Dilution	Clone	Catalogue_number	RRID	Producer	IHC	IF
CD4+	1 : 400	EPR19514	ab183685	AB_2686917	Abcam	yes
CD8+	1 : 2000	EPR21769	ab 217344		Abcam	yes
CD19+	1 : 1000	EPR23174-145	ab 245235		Abcam	yes
Foxp3	1 : 100	D6O8R	12653		Cell Signaling	yes
Collagen I	1 : 100	COL-1	#MA1-26771	AB_2081889	Invitrogen		yes
Gelsolin	1 : 1500		#PA5-29910	AB_2547384	Invitrogen		yes
