# Supplementary material for: Age-dependent differences in breast tumor microenvironment: challenges and opportunities for efficacy studies in preclinical models
Source: Cell Death Differ. 2025 Jan 27;32(6):1000–13. doi: 10.1038/s41418-025-01447-1 (PMC12162869; doi:10.1038/s41418-025-01447-1)
Supplement: Supplementary file 13 — Suppl. Tab 12 [file 41418_2025_1447_MOESM13_ESM.xlsx]

## Sheet: S12A
Dataset	Metric	Estimate
Pal et al.	Accuracy	0.915
Pal et al.	Sensitivity	0.907
Pal et al.	Specificity	0.922
Wu et al.	Accuracy	0.94
Wu et al.	Sensitivity	0.909
Wu et al.	Specificity	0.972

## Sheet: S12B
Variable	Importance_Wu	Importance_Pal	Top_in_both	Signature_up	Signature_down
APOD	0.0378027	0.00126957	yes	FALSE	TRUE
ITM2A	0.0285619	0.00428178	yes	FALSE	TRUE
TXNIP	0.0132975	0.00500865	yes	FALSE	TRUE
CTSB	0.0132434	2.81546e-05		FALSE	TRUE
CXCL12	0.0123609	0.00021042		FALSE	TRUE
ISLR	0.0113587	-0.00026962		FALSE	TRUE
FXYD1	0.0110854	0.000477875		FALSE	TRUE
DCN	0.0100495	0.00177558	yes	FALSE	TRUE
FN1	0.00868987	0.000779416		FALSE	TRUE
RPL10	0.00837995	0.0048121	yes	FALSE	TRUE
PLPP3	0.007792	0.000329386		FALSE	TRUE
RPLP1	0.00778435	0.00727955	yes	FALSE	TRUE
GAPDH	0.00728453	0.000606018		TRUE	FALSE
C1S	0.00613084	0.00061055		FALSE	TRUE
IFITM1	0.00610231	0.0015794	yes	FALSE	TRUE
TUBA1A	0.00508259	2.41607e-05		FALSE	TRUE
GSN	0.0048021	0.000146485		FALSE	TRUE
FOS	0.00477763	0.00443368	yes	FALSE	TRUE
LRP1	0.00439315	0.000308399		FALSE	TRUE
LAMA2	0.00437957	4.40367e-05		FALSE	TRUE
MIF	0.00423342	0.000333529		TRUE	FALSE
FCGRT	0.00397218	0.000113919		FALSE	TRUE
LSP1	0.00372707	0.000344981		FALSE	TRUE
SERF2	0.00350477	0.00386176	yes	FALSE	TRUE
C3	0.00335651	0.00207551	yes	FALSE	TRUE
C1R	0.00302546	0.00433199	yes	FALSE	TRUE
PMP22	0.00296135	0.000605253		FALSE	TRUE
ZFP36	0.00263234	0.00332283	yes	FALSE	TRUE
CCDC80	0.00256808	0.00039906		FALSE	TRUE
PPIA	0.00238907	0.00195354	yes	TRUE	FALSE
ZBTB20	0.00235442	0.000121724		FALSE	TRUE
IFITM3	0.00233188	0.0012226	yes	FALSE	TRUE
PKM	0.00209892	0.00320803	yes	TRUE	FALSE
PDIA3	0.00209294	-8.38008e-05		FALSE	TRUE
HTRA1	0.00204496	0.000230597		FALSE	TRUE
SPON2	0.00191874	0.000168343		FALSE	TRUE
GPX3	0.00181784	-9.40563e-06		FALSE	TRUE
IGSF10	0.00181509	1.1199e-07		FALSE	TRUE
NFIA	0.00174791	0.000580565		FALSE	TRUE
LY6E	0.00169563	0.000207481		FALSE	TRUE
RHOJ	0.00167892	4.5045e-05		FALSE	TRUE
S100A4	0.00160369	-0.000137819		TRUE	FALSE
MFAP2	0.00158259	0.000504015		FALSE	TRUE
THY1	0.00158045	0.000210021		FALSE	TRUE
UBB	0.0015682	-5.5795e-05		FALSE	TRUE
AEBP1	0.0015189	0.000711652		FALSE	TRUE
HSP90AB1	0.00142292	0.00713231	yes	TRUE	FALSE
COL6A3	0.00138309	-0.000232797		FALSE	TRUE
COL6A2	0.00137765	0.00239273	yes	FALSE	TRUE
RPL27	0.0013674	0.0178508	yes	TRUE	FALSE
MGST1	0.00133825	0.000113672		FALSE	TRUE
SPARC	0.00132712	0.00246581	yes	FALSE	TRUE
ITM2B	0.00128594	0.000626586		FALSE	TRUE
SFRP2	0.00127597	0.00190299	yes	FALSE	TRUE
LRRC17	0.00126891	1.1199e-07		FALSE	TRUE
SLFN5	0.00125812	-1.18012e-06		FALSE	TRUE
OGN	0.00124858	0.000282532		FALSE	TRUE
POSTN	0.00124564	0.000304728		FALSE	TRUE
GPC3	0.00116568	0.00104887	yes	FALSE	TRUE
S100A13	0.00114823	-0.000137685		FALSE	TRUE
NBL1	0.00113727	0.00330277	yes	FALSE	TRUE
LAPTM4A	0.00112608	0.000729354		FALSE	TRUE
COL1A1	0.00112171	0.000753389		FALSE	TRUE
LUM	0.00110813	0.000543162		FALSE	TRUE
COL6A1	0.00110033	0.00250307	yes	FALSE	TRUE
ALDOA	0.00108025	0.000384496		TRUE	FALSE
PSAP	0.00106804	0.00211405	yes	FALSE	TRUE
IGFBP5	0.00106754	-1.55568e-05		FALSE	TRUE
MXRA8	0.00106333	0.000301047		FALSE	TRUE
PLA1A	0.00104424	-2.04439e-05		FALSE	TRUE
SCARA5	0.00103469	0.000168919		FALSE	TRUE
EGR1	0.00101539	0.00140038	yes	FALSE	TRUE
IGFBP6	0.00101257	0.000300862		FALSE	TRUE
NID1	0.000985478	-8.41771e-05		FALSE	TRUE
SFRP4	0.000966947	0.000647885		FALSE	TRUE
MMP2	0.000952049	0.000676692		FALSE	TRUE
TIMP2	0.00094584	0.00134263		FALSE	TRUE
MEDAG	0.000938877	0.000220838		FALSE	TRUE
CCL2	0.000932788	0.000915465		FALSE	TRUE
PLAU	0.000890773	-0.000115813		FALSE	TRUE
OLFML2B	0.000866633	0.000268531		FALSE	TRUE
DUSP1	0.00084076	0.000635404		FALSE	TRUE
TNXB	0.000838621	2.35849e-05		FALSE	TRUE
SERPINH1	0.000809977	0.000848497		FALSE	TRUE
ANXA1	0.00080734	0.000307358		FALSE	TRUE
RNASE4	0.000789796	0.000884676		FALSE	TRUE
GPC6	0.000781555	-0.000219663		FALSE	TRUE
PDGFRA	0.00075964	0.000350248		FALSE	TRUE
JUNB	0.000754613	0.000752119		FALSE	TRUE
THBS2	0.000744812	0.00318055		FALSE	TRUE
COL14A1	0.000734512	0.000460274		FALSE	TRUE
PPIB	0.000723194	0.000338318		FALSE	TRUE
ANTXR1	0.000721739	0.00342479		FALSE	TRUE
COL5A2	0.000718422	0.000428035		FALSE	TRUE
MMP23B	0.000717442	0.000164709		FALSE	TRUE
COL5A1	0.000699696	2.04882e-05		FALSE	TRUE
SERPINF1	0.000697356	-0.000449727		FALSE	TRUE
ZFP36L1	0.00066944	-1.14325e-06		FALSE	TRUE
NFIX	0.000663798	0.000597577		FALSE	TRUE
RARRES2	0.000621777	0.00102505		FALSE	TRUE
SERBP1	0.000595848	-0.000202714		TRUE	FALSE
IFITM2	0.000587515	0.00136842		FALSE	TRUE
HAS1	0.000567959	0.000402483		FALSE	TRUE
TGFBR2	0.000558527	0.000147503		FALSE	TRUE
SEMA3C	0.000545012	1.1199e-07		FALSE	TRUE
SERPING1	0.00053714	0.000134926		FALSE	TRUE
RRBP1	0.000535873	0.00532241		FALSE	TRUE
FSTL1	0.000524799	-1.08492e-05		FALSE	TRUE
ABI3BP	0.000523944	-4.42929e-05		FALSE	TRUE
BASP1	0.000522385	0.00035417		FALSE	TRUE
CSRP2	0.000521954	0.000386365		FALSE	TRUE
MFAP5	0.000515614	0.00264692		FALSE	TRUE
CD47	0.000508475	-0.00019813		FALSE	TRUE
LGALS3BP	0.000501064	-1.74574e-06		FALSE	TRUE
COL1A2	0.000492536	0.000925582		FALSE	TRUE
PTMA	0.000472037	0.0012431		TRUE	FALSE
EFEMP1	0.000471824	0.000323556		FALSE	TRUE
DPT	0.000470969	4.6102e-05		FALSE	TRUE
CDKN1C	0.000463006	4.52928e-05		FALSE	TRUE
CD248	0.000462932	0.000800426		FALSE	TRUE
PRSS23	0.00045149	8.2444e-05		FALSE	TRUE
UGDH	0.000442181	0.000272029		FALSE	TRUE
NFKBIA	0.000434303	0.000108006		FALSE	TRUE
LAMB2	0.000426737	0.000157941		FALSE	TRUE
JUND	0.000415347	0.0217034		FALSE	TRUE
FBLN1	0.000409447	5.79026e-05		FALSE	TRUE
PLXDC2	0.000409289	-0.000235611		FALSE	TRUE
CD34	0.000404217	-8.26644e-05		FALSE	TRUE
LIMA1	0.000396296	-0.000188049		FALSE	TRUE
PRRX1	0.000394607	0.00120813		FALSE	TRUE
PCOLCE2	0.000392641	4.40511e-05		FALSE	TRUE
SOD3	0.000383934	-0.000260463		FALSE	TRUE
FBN1	0.000378419	-8.90591e-05		FALSE	TRUE
IER2	0.000377708	0.00296585		FALSE	TRUE
DLC1	0.000365901	0.000122446		FALSE	TRUE
IGFBP4	0.000365875	0.000935677		FALSE	TRUE
FGFR1	0.000361138	-0.000321577		FALSE	TRUE
PMEPA1	0.000355542	0.000604052		FALSE	TRUE
CD81	0.000344447	0.00239831		FALSE	TRUE
JUN	0.000337886	0.015838		FALSE	TRUE
KLF6	0.000337652	0.000942773		FALSE	TRUE
IFI27L2	0.000335358	-2.8803e-05		FALSE	TRUE
PPIC	0.000331454	0.000653206		FALSE	TRUE
PCOLCE	0.000330195	0.000703196		FALSE	TRUE
MAN1A1	0.0003273	0.000234867		FALSE	TRUE
DPYSL3	0.000322727	0.000159968		FALSE	TRUE
NENF	0.000319779	0.000475343		FALSE	TRUE
TIMP3	0.00031035	-9.09593e-05		FALSE	TRUE
COL3A1	0.000297896	0.00200295		FALSE	TRUE
HTRA3	0.000295835	-0.00013236		FALSE	TRUE
ASPN	0.000295119	0.000865395		FALSE	TRUE
VGLL3	0.000285886	8.20504e-05		FALSE	TRUE
CREB5	0.000284784	5.32716e-05		FALSE	TRUE
FKBP9	0.000281653	-9.35781e-05		FALSE	TRUE
TSHZ2	0.000274098	-0.000114547		FALSE	TRUE
FOSB	0.000272752	0.0195849		FALSE	TRUE
CTSH	0.000264298	0.000147023		FALSE	TRUE
CSF1	0.000262901	0.000227694		FALSE	TRUE
S100A16	0.000262597	0.000966638		FALSE	TRUE
HSP90B1	0.00025632	0.00415313		FALSE	TRUE
ERRFI1	0.000252875	0.00120481		FALSE	TRUE
LAMP1	0.000247477	0.000961093		FALSE	TRUE
SLIT3	0.000229325	0.000170121		FALSE	TRUE
ROCK2	0.000228954	0.000284777		FALSE	TRUE
LOXL1	0.000226966	0.000563029		FALSE	TRUE
AR	0.000215099	-7.00673e-05		FALSE	TRUE
PDPN	0.000214414	-6.6468e-07		FALSE	TRUE
LRRN4CL	0.00020905	8.5782e-05		FALSE	TRUE
QPCT	0.000208561	0.000180882		FALSE	TRUE
ACKR3	0.000207524	0.000118829		FALSE	TRUE
PRELP	0.000206172	0.00165935		FALSE	TRUE
FLRT2	0.000194126	0.000128481		FALSE	TRUE
NTRK2	0.000191058	1.39646e-05		FALSE	TRUE
DDR2	0.000188756	-4.73753e-05		FALSE	TRUE
ATF5	0.000187749	-1.70296e-06		FALSE	TRUE
ADM	0.000185253	0.000452038		FALSE	TRUE
NOVA1	0.000182886	-4.59786e-05		FALSE	TRUE
PLAT	0.000182462	5.25494e-05		FALSE	TRUE
BMP1	0.000173055	-3.97944e-05		FALSE	TRUE
SPTBN1	0.000172197	0.000528407		FALSE	TRUE
FST	0.000167461	-0.000135472		FALSE	TRUE
ALDH1A3	0.00015288	5.83639e-05		FALSE	TRUE
ADAMTS1	0.000152656	-4.51494e-05		FALSE	TRUE
SERPINB6	0.00015221	0.00145265		FALSE	TRUE
SCARA3	0.000144989	0.000201617		FALSE	TRUE
ACE	0.000144862	-0.000107906		FALSE	TRUE
CYB5A	0.000143427	5.2896e-05		FALSE	TRUE
CCL7	0.000137073	1.1199e-07		FALSE	TRUE
ARF4	0.000135069	-0.00039751		FALSE	TRUE
GFPT2	0.000131741	0.000636679		FALSE	TRUE
LAMA4	0.000130631	0.000375514		FALSE	TRUE
APP	0.000126093	0.000127938		FALSE	TRUE
ELN	0.000123765	0.000171173		FALSE	TRUE
MAF	0.000121223	0.000162427		FALSE	TRUE
TGFBR3	0.00011469	0.000209164		FALSE	TRUE
KLF9	0.00011246	0.00421649		FALSE	TRUE
SNED1	0.000108142	4.86519e-05		FALSE	TRUE
RCN3	0.000103014	-7.65314e-06		FALSE	TRUE
PI16	0.000102157	0.000644167		FALSE	TRUE
CYGB	9.99987e-05	9.97323e-05		FALSE	TRUE
CD55	9.7785e-05	5.44835e-05		FALSE	TRUE
GNG12	9.23005e-05	0.000334916		FALSE	TRUE
IL33	8.9344e-05	-1.82498e-05		FALSE	TRUE
CFB	8.83842e-05	0.00017863		FALSE	TRUE
CKB	8.76223e-05	2.96407e-05		FALSE	TRUE
IL11RA	8.59038e-05	0.000140741		FALSE	TRUE
LPL	8.50348e-05	4.6729e-05		FALSE	TRUE
UAP1	7.83153e-05	0.000581236		FALSE	TRUE
NDN	7.75571e-05	0.000426061		FALSE	TRUE
METRNL	7.5922e-05	0.000171595		FALSE	TRUE
IL6ST	7.48147e-05	0.000510247		FALSE	TRUE
HEG1	7.23665e-05	0.000361724		FALSE	TRUE
SLC43A3	7.08688e-05	0.000115596		FALSE	TRUE
ADAMTS2	6.8097e-05	-0.000197035		FALSE	TRUE
ECM1	6.49796e-05	0.000573182		FALSE	TRUE
NISCH	6.32386e-05	9.38967e-06		FALSE	TRUE
TNFAIP6	6.20937e-05	-1.1199e-07		FALSE	TRUE
FNDC1	5.9519e-05	0.000974675		FALSE	TRUE
CCL11	5.54386e-05	4.69484e-05		FALSE	TRUE
MNDA	5.52486e-05	-9.19371e-05		FALSE	TRUE
SCN7A	5.46448e-05	1.1199e-07		FALSE	TRUE
ITIH5	5.26244e-05	1.1199e-07		FALSE	TRUE
TPPP3	4.93475e-05	0.00140346		FALSE	TRUE
MAN2A1	4.65835e-05	0.000212191		FALSE	TRUE
RAMP2	4.09315e-05	-5.2336e-05		FALSE	TRUE
CRIP1	3.63061e-05	0.000316352		FALSE	TRUE
CXCL13	3.6036e-05	1.1199e-07		FALSE	TRUE
DPEP1	3.32029e-05	4.34783e-05		FALSE	TRUE
CEBPD	3.27409e-05	5.85e-05		FALSE	TRUE
KLF4	3.18393e-05	1.15028e-05		FALSE	TRUE
CTSK	2.95777e-05	-3.41319e-05		FALSE	TRUE
ADAMTS5	2.0072e-05	3.07176e-07		FALSE	TRUE
BICC1	1.89538e-05	-0.000183065		FALSE	TRUE
PTX3	1.88816e-05	-2.47797e-05		FALSE	TRUE
IL4R	1.65123e-05	0.000100329		FALSE	TRUE
ZNF385A	1.24918e-05	-0.000133059		FALSE	TRUE
THBD	2.78746e-06	-4.69484e-05		FALSE	TRUE
OSR1	1.13678e-06	1.1199e-07		FALSE	TRUE
CLEC3B	4.10053e-07	4.5045e-05		FALSE	TRUE
EDN1	4.10053e-07	1.1199e-07		FALSE	TRUE
PLAC8	4.10053e-07	1.1199e-07		FALSE	TRUE
SMPD3	4.10053e-07	1.1199e-07		FALSE	TRUE
STEAP3	4.10053e-07	1.1199e-07		FALSE	TRUE
TMEM100	-4.10053e-07	1.1199e-07		FALSE	TRUE
AXL	-1.75687e-06	6.93448e-05		FALSE	TRUE
PNP	-8.57869e-06	1.7558e-05		FALSE	TRUE
LOXL2	-9.04588e-06	0.00023865		FALSE	TRUE
ADAMTSL1	-1.54697e-05	1.1199e-07		FALSE	TRUE
ANXA3	-1.8232e-05	1.1199e-07		FALSE	TRUE
EMILIN2	-2.13729e-05	-0.000170777		FALSE	TRUE
ANGPTL2	-3.08132e-05	0.000593516		FALSE	TRUE
NEDD4	-3.40858e-05	-0.00018572		FALSE	TRUE
ADGRD1	-3.62463e-05	0.000227935		FALSE	TRUE
DPP4	-3.66161e-05	-0.000140845		FALSE	TRUE
TXNDC5	-3.68802e-05	0.000286033		FALSE	TRUE
TNS1	-4.40291e-05	0.000253706		FALSE	TRUE
ZEB2	-4.4665e-05	0.000177008		FALSE	TRUE
EBF1	-5.85443e-05	0.0011486		FALSE	TRUE
GRB10	-5.92322e-05	0.000138964		FALSE	TRUE
MMP14	-7.13381e-05	0.00909855		FALSE	TRUE
LAMC1	-7.98264e-05	0.00060209		FALSE	TRUE
MARCKS	-9.90789e-05	8.81898e-05		FALSE	TRUE
LAMP2	-0.000105192	0.000248452		FALSE	TRUE
ATF3	-0.000162757	0.000599098		FALSE	TRUE

## Sheet: S12C
thrshold_feat_imp	feat_common_n	odds_ratio	p_value
0.0001	134	2.88875	0.000385323
0.0002	104	3.40904	5.47252e-06
0.0003	84	3.74268	4.82394e-07
0.0004	59	2.36722	0.00128353
0.0005	51	2.46349	0.000929592
0.0006	44	3.10447	4.79654e-05
0.0007	36	2.93237	0.000307109
0.0008	28	2.33698	0.00682077
0.0009	27	2.89807	0.000833302
0.001	25	3.78138	6.75984e-05
0.0011	22	3.70789	0.000233549
0.0012	20	3.78632	0.000236918
0.0013	17	3.96414	0.000324602
0.0014	14	3.39118	0.00223933
0.0015	13	3.48781	0.00289051
0.0016	12	3.61262	0.00232189
0.0017	12	4.28384	0.000782516
0.0018	11	3.94826	0.00190202
0.0019	11	4.30268	0.00112723
0.002	10	4.14759	0.00210804
0.0021	8	3.50977	0.0104977
0.0022	8	3.71043	0.00821058
0.0023	8	3.71043	0.00821058
0.0024	8	4.83921	0.00237414
0.0025	8	5.16215	0.00174672
0.0026	8	5.82728	0.000965326
0.0027	7	5.12784	0.00315886
0.0028	7	5.12784	0.00315886
0.0029	7	5.12784	0.00315886
0.003	7	5.82704	0.00180618
0.0031	6	4.67105	0.00803187
0.0032	6	5.02354	0.00613399
0.0033	6	5.43051	0.00459038
0.0034	6	6.8454	0.00189048
0.0035	6	7.55392	0.00130267
0.0036	5	5.73888	0.00737667
0.0037	5	5.73888	0.00737667
0.0038	5	6.09901	0.00599309
0.0039	5	6.72967	0.00436243
0.004	5	7.17484	0.00348736
0.0041	5	7.17484	0.00348736
0.0042	5	7.99517	0.00245305
0.0043	4	7.26294	0.00808389
0.0044	4	9.56606	0.00374601
0.0045	3	6.72764	0.0237271
0.0046	3	6.72764	0.0237271
0.0047	3	6.72764	0.0237271
0.0048	3	7.22958	0.0201879
0.0049	2	4.86279	0.0966789
0.005	2	4.86279	0.0966789
0.0051	1	2.45709	0.377795
0.0052	1	2.45709	0.377795
0.0053	1	2.45709	0.377795
0.0054	1	2.87473	0.339229
0.0055	1	2.87473	0.339229
0.0056	1	2.87473	0.339229
0.0057	1	2.87473	0.339229
0.0058	1	2.87473	0.339229
0.0059	1	2.87473	0.339229
0.006	1	2.87473	0.339229
0.0061	1	2.87473	0.339229
0.0062	1	3.37619	0.300692
0.0063	1	3.37619	0.300692
0.0064	1	3.37619	0.300692
0.0065	1	3.37619	0.300692
0.0066	1	3.37619	0.300692
0.0067	1	3.37619	0.300692
0.0068	1	3.37619	0.300692
0.0069	1	3.37619	0.300692
0.007	1	3.37619	0.300692
0.0071	1	3.37619	0.300692
0.0072	1	4.06006	0.263586
